# Supplementary material for: Chromatin activity identifies differential gene regulation across human ancestries
Source: Genome Biol. 2024 Jan 15;25:21. doi: 10.1186/s13059-024-03165-2 (PMC10789071; doi:10.1186/s13059-024-03165-2)
Supplement: Supplementary file 2 — Additional file 2. HiChIP read mapping statistics. Number of reads of each category at each mapping step (percentages are of the total read pairs entering each mapping step). [file 13059_2024_3165_MOESM2_ESM.txt]

sample	population	replicate	mapping_step	category	number	percent
CEU_rep1	CEU	rep1	HiCPro	Total_pairs_processed	422065639	100
CEU_rep1	CEU	rep1	HiCPro	Unmapped_pairs	32370044	7.58
CEU_rep1	CEU	rep1	HiCPro	Low_qual_pairs	110721187	26.19
CEU_rep1	CEU	rep1	HiCPro	Unique_paired_alignments	258226440	60.7
CEU_rep1	CEU	rep1	HiCPro	Multiple_pairs_alignments	0	0
CEU_rep1	CEU	rep1	HiCPro	Pairs_with_singleton	20747968	5.531
CEU_rep1	CEU	rep1	HiCPro	Low_qual_singleton	0	0
CEU_rep1	CEU	rep1	HiCPro	Unique_singleton_alignments	0	0
CEU_rep1	CEU	rep1	HiCPro	Multiple_singleton_alignments	0	0
CEU_rep1	CEU	rep1	HiCPro	Reported_pairs	258226440	60.7
CEU_rep1	CEU	rep1	Hornet	initial_pairs_from_HiCPro	258226440	100
CEU_rep1	CEU	rep1	Hornet	pairs_without_variants	199340374	77.196
CEU_rep1	CEU	rep1	Hornet	pairs_with_variants	53394816	20.678
CEU_rep1	CEU	rep1	Hornet	kept_pairs_with_variants	13800196	5.344
CEU_rep1	CEU	rep1	Hornet	allelic_bias_filtered_pairs	213140570	82.54
CEU_rep1	CEU	rep1	post_Hornet_HiCPro	valid_interaction_pairs	165439611	100
CEU_rep1	CEU	rep1	post_Hornet_HiCPro	unique_valid_interaction_pairs	77723434	46.98
CEU_rep1	CEU	rep1	post_Hornet_HiCPro	trans_interaction_pairs	14975323	9.052
CEU_rep1	CEU	rep1	post_Hornet_HiCPro	cis_longRange_pairs	43158763	26.087
CEU_rep1	CEU	rep1	post_Hornet_HiCPro	cis_shortRange_pairs	19589348	11.841
CEU_rep1	CEU	rep1	post_Hornet_HiCPro	cis_interaction_pairs	62748111	37.928
CEU_rep2	CEU	rep2	HiCPro	Total_pairs_processed	250161331	100
CEU_rep2	CEU	rep2	HiCPro	Unmapped_pairs	12908005	5.099
CEU_rep2	CEU	rep2	HiCPro	Low_qual_pairs	66401933	26.493
CEU_rep2	CEU	rep2	HiCPro	Unique_paired_alignments	157690035	62.868
CEU_rep2	CEU	rep2	HiCPro	Multiple_pairs_alignments	0	0
CEU_rep2	CEU	rep2	HiCPro	Pairs_with_singleton	13161358	5.541
CEU_rep2	CEU	rep2	HiCPro	Low_qual_singleton	0	0
CEU_rep2	CEU	rep2	HiCPro	Unique_singleton_alignments	0	0
CEU_rep2	CEU	rep2	HiCPro	Multiple_singleton_alignments	0	0
CEU_rep2	CEU	rep2	HiCPro	Reported_pairs	157690035	62.868
CEU_rep2	CEU	rep2	Hornet	initial_pairs_from_HiCPro	157690035	100
CEU_rep2	CEU	rep2	Hornet	pairs_without_variants	119834388	75.994
CEU_rep2	CEU	rep2	Hornet	pairs_with_variants	34309002	21.757
CEU_rep2	CEU	rep2	Hornet	kept_pairs_with_variants	8071304	5.118
CEU_rep2	CEU	rep2	Hornet	allelic_bias_filtered_pairs	127905692	81.112
CEU_rep2	CEU	rep2	post_Hornet_HiCPro	valid_interaction_pairs	105915061	100
CEU_rep2	CEU	rep2	post_Hornet_HiCPro	unique_valid_interaction_pairs	27934141	26.374
CEU_rep2	CEU	rep2	post_Hornet_HiCPro	trans_interaction_pairs	4972961	4.695
CEU_rep2	CEU	rep2	post_Hornet_HiCPro	cis_longRange_pairs	17065764	16.113
CEU_rep2	CEU	rep2	post_Hornet_HiCPro	cis_shortRange_pairs	5895416	5.566
CEU_rep2	CEU	rep2	post_Hornet_HiCPro	cis_interaction_pairs	22961180	21.679
ESN_rep1	ESN	rep1	HiCPro	Total_pairs_processed	138138505	100
ESN_rep1	ESN	rep1	HiCPro	Unmapped_pairs	30518166	23.147
ESN_rep1	ESN	rep1	HiCPro	Low_qual_pairs	22556992	16.376
ESN_rep1	ESN	rep1	HiCPro	Unique_paired_alignments	70817401	49.596
ESN_rep1	ESN	rep1	HiCPro	Multiple_pairs_alignments	0	0
ESN_rep1	ESN	rep1	HiCPro	Pairs_with_singleton	14245946	10.883
ESN_rep1	ESN	rep1	HiCPro	Low_qual_singleton	0	0
ESN_rep1	ESN	rep1	HiCPro	Unique_singleton_alignments	0	0
ESN_rep1	ESN	rep1	HiCPro	Multiple_singleton_alignments	0	0
ESN_rep1	ESN	rep1	HiCPro	Reported_pairs	70817401	49.596
ESN_rep1	ESN	rep1	Hornet	initial_pairs_from_HiCPro	70817401	100
ESN_rep1	ESN	rep1	Hornet	pairs_without_variants	45044511	63.607
ESN_rep1	ESN	rep1	Hornet	pairs_with_variants	22395773	31.625
ESN_rep1	ESN	rep1	Hornet	kept_pairs_with_variants	6418064	9.063
ESN_rep1	ESN	rep1	Hornet	allelic_bias_filtered_pairs	51462575	72.669
ESN_rep1	ESN	rep1	post_Hornet_HiCPro	valid_interaction_pairs	40561012	100
ESN_rep1	ESN	rep1	post_Hornet_HiCPro	unique_valid_interaction_pairs	13427823	33.105
ESN_rep1	ESN	rep1	post_Hornet_HiCPro	trans_interaction_pairs	2705896	6.671
ESN_rep1	ESN	rep1	post_Hornet_HiCPro	cis_longRange_pairs	7515653	18.529
ESN_rep1	ESN	rep1	post_Hornet_HiCPro	cis_shortRange_pairs	3206274	7.905
ESN_rep1	ESN	rep1	post_Hornet_HiCPro	cis_interaction_pairs	10721927	26.434
ESN_rep2	ESN	rep2	HiCPro	Total_pairs_processed	119047195	100
ESN_rep2	ESN	rep2	HiCPro	Unmapped_pairs	21564922	18.747
ESN_rep2	ESN	rep2	HiCPro	Low_qual_pairs	20540778	17.37
ESN_rep2	ESN	rep2	HiCPro	Unique_paired_alignments	67345139	55.448
ESN_rep2	ESN	rep2	HiCPro	Multiple_pairs_alignments	0	0
ESN_rep2	ESN	rep2	HiCPro	Pairs_with_singleton	9596356	8.435
ESN_rep2	ESN	rep2	HiCPro	Low_qual_singleton	0	0
ESN_rep2	ESN	rep2	HiCPro	Unique_singleton_alignments	0	0
ESN_rep2	ESN	rep2	HiCPro	Multiple_singleton_alignments	0	0
ESN_rep2	ESN	rep2	HiCPro	Reported_pairs	67345139	55.448
ESN_rep2	ESN	rep2	Hornet	initial_pairs_from_HiCPro	67345139	100
ESN_rep2	ESN	rep2	Hornet	pairs_without_variants	42595120	63.249
ESN_rep2	ESN	rep2	Hornet	pairs_with_variants	21511281	31.942
ESN_rep2	ESN	rep2	Hornet	kept_pairs_with_variants	5847609	8.683
ESN_rep2	ESN	rep2	Hornet	allelic_bias_filtered_pairs	48442729	71.932
ESN_rep2	ESN	rep2	post_Hornet_HiCPro	valid_interaction_pairs	39603224	100
ESN_rep2	ESN	rep2	post_Hornet_HiCPro	unique_valid_interaction_pairs	16654915	42.054
ESN_rep2	ESN	rep2	post_Hornet_HiCPro	trans_interaction_pairs	3317834	8.378
ESN_rep2	ESN	rep2	post_Hornet_HiCPro	cis_longRange_pairs	9423416	23.795
ESN_rep2	ESN	rep2	post_Hornet_HiCPro	cis_shortRange_pairs	3913665	9.882
ESN_rep2	ESN	rep2	post_Hornet_HiCPro	cis_interaction_pairs	13337081	33.677
FIN_rep1	FIN	rep1	HiCPro	Total_pairs_processed	202500180	100
FIN_rep1	FIN	rep1	HiCPro	Unmapped_pairs	44415417	22.78
FIN_rep1	FIN	rep1	HiCPro	Low_qual_pairs	31695989	15.794
FIN_rep1	FIN	rep1	HiCPro	Unique_paired_alignments	107780912	50.797
FIN_rep1	FIN	rep1	HiCPro	Multiple_pairs_alignments	0	0
FIN_rep1	FIN	rep1	HiCPro	Pairs_with_singleton	18607862	10.628
FIN_rep1	FIN	rep1	HiCPro	Low_qual_singleton	0	0
FIN_rep1	FIN	rep1	HiCPro	Unique_singleton_alignments	0	0
FIN_rep1	FIN	rep1	HiCPro	Multiple_singleton_alignments	0	0
FIN_rep1	FIN	rep1	HiCPro	Reported_pairs	107780912	50.797
FIN_rep1	FIN	rep1	Hornet	initial_pairs_from_HiCPro	107780912	100
FIN_rep1	FIN	rep1	Hornet	pairs_without_variants	67797024	62.903
FIN_rep1	FIN	rep1	Hornet	pairs_with_variants	34576016	32.08
FIN_rep1	FIN	rep1	Hornet	kept_pairs_with_variants	10205912	9.469
FIN_rep1	FIN	rep1	Hornet	allelic_bias_filtered_pairs	78002936	72.372
FIN_rep1	FIN	rep1	post_Hornet_HiCPro	valid_interaction_pairs	60844626	100
FIN_rep1	FIN	rep1	post_Hornet_HiCPro	unique_valid_interaction_pairs	9975669	16.395
FIN_rep1	FIN	rep1	post_Hornet_HiCPro	trans_interaction_pairs	1778633	2.923
FIN_rep1	FIN	rep1	post_Hornet_HiCPro	cis_longRange_pairs	5661348	9.305
FIN_rep1	FIN	rep1	post_Hornet_HiCPro	cis_shortRange_pairs	2535688	4.167
FIN_rep1	FIN	rep1	post_Hornet_HiCPro	cis_interaction_pairs	8197036	13.472
FIN_rep2	FIN	rep2	HiCPro	Total_pairs_processed	250748336	100
FIN_rep2	FIN	rep2	HiCPro	Unmapped_pairs	46675707	19.505
FIN_rep2	FIN	rep2	HiCPro	Low_qual_pairs	43822376	17.629
FIN_rep2	FIN	rep2	HiCPro	Unique_paired_alignments	137803649	52.375
FIN_rep2	FIN	rep2	HiCPro	Multiple_pairs_alignments	0	0
FIN_rep2	FIN	rep2	HiCPro	Pairs_with_singleton	22446604	10.492
FIN_rep2	FIN	rep2	HiCPro	Low_qual_singleton	0	0
FIN_rep2	FIN	rep2	HiCPro	Unique_singleton_alignments	0	0
FIN_rep2	FIN	rep2	HiCPro	Multiple_singleton_alignments	0	0
FIN_rep2	FIN	rep2	HiCPro	Reported_pairs	137803649	52.375
FIN_rep2	FIN	rep2	Hornet	initial_pairs_from_HiCPro	137803649	100
FIN_rep2	FIN	rep2	Hornet	pairs_without_variants	88513083	64.231
FIN_rep2	FIN	rep2	Hornet	pairs_with_variants	42844067	31.091
FIN_rep2	FIN	rep2	Hornet	kept_pairs_with_variants	11018605	7.996
FIN_rep2	FIN	rep2	Hornet	allelic_bias_filtered_pairs	99531688	72.227
FIN_rep2	FIN	rep2	post_Hornet_HiCPro	valid_interaction_pairs	83356456	100
FIN_rep2	FIN	rep2	post_Hornet_HiCPro	unique_valid_interaction_pairs	29048664	34.849
FIN_rep2	FIN	rep2	post_Hornet_HiCPro	trans_interaction_pairs	5275507	6.329
FIN_rep2	FIN	rep2	post_Hornet_HiCPro	cis_longRange_pairs	16779842	20.13
FIN_rep2	FIN	rep2	post_Hornet_HiCPro	cis_shortRange_pairs	6993315	8.39
FIN_rep2	FIN	rep2	post_Hornet_HiCPro	cis_interaction_pairs	23773157	28.52
GWD_rep1	GWD	rep1	HiCPro	Total_pairs_processed	111082880	100
GWD_rep1	GWD	rep1	HiCPro	Unmapped_pairs	14088764	12.965
GWD_rep1	GWD	rep1	HiCPro	Low_qual_pairs	20029982	18.164
GWD_rep1	GWD	rep1	HiCPro	Unique_paired_alignments	66143725	58.73
GWD_rep1	GWD	rep1	HiCPro	Multiple_pairs_alignments	0	0
GWD_rep1	GWD	rep1	HiCPro	Pairs_with_singleton	10820409	10.14
GWD_rep1	GWD	rep1	HiCPro	Low_qual_singleton	0	0
GWD_rep1	GWD	rep1	HiCPro	Unique_singleton_alignments	0	0
GWD_rep1	GWD	rep1	HiCPro	Multiple_singleton_alignments	0	0
GWD_rep1	GWD	rep1	HiCPro	Reported_pairs	66143725	58.73
GWD_rep1	GWD	rep1	Hornet	initial_pairs_from_HiCPro	66143725	100
GWD_rep1	GWD	rep1	Hornet	pairs_without_variants	41209959	62.304
GWD_rep1	GWD	rep1	Hornet	pairs_with_variants	21668682	32.76
GWD_rep1	GWD	rep1	Hornet	kept_pairs_with_variants	5771968	8.726
GWD_rep1	GWD	rep1	Hornet	allelic_bias_filtered_pairs	46981927	71.03
GWD_rep1	GWD	rep1	post_Hornet_HiCPro	valid_interaction_pairs	38493434	100
GWD_rep1	GWD	rep1	post_Hornet_HiCPro	unique_valid_interaction_pairs	19405475	50.412
GWD_rep1	GWD	rep1	post_Hornet_HiCPro	trans_interaction_pairs	3899939	10.131
GWD_rep1	GWD	rep1	post_Hornet_HiCPro	cis_longRange_pairs	10995944	28.566
GWD_rep1	GWD	rep1	post_Hornet_HiCPro	cis_shortRange_pairs	4509592	11.715
GWD_rep1	GWD	rep1	post_Hornet_HiCPro	cis_interaction_pairs	15505536	40.281
GWD_rep2	GWD	rep2	HiCPro	Total_pairs_processed	145898568	100
GWD_rep2	GWD	rep2	HiCPro	Unmapped_pairs	22844416	16.144
GWD_rep2	GWD	rep2	HiCPro	Low_qual_pairs	27495729	19.017
GWD_rep2	GWD	rep2	HiCPro	Unique_paired_alignments	83935814	56.007
GWD_rep2	GWD	rep2	HiCPro	Multiple_pairs_alignments	0	0
GWD_rep2	GWD	rep2	HiCPro	Pairs_with_singleton	11622609	8.833
GWD_rep2	GWD	rep2	HiCPro	Low_qual_singleton	0	0
GWD_rep2	GWD	rep2	HiCPro	Unique_singleton_alignments	0	0
GWD_rep2	GWD	rep2	HiCPro	Multiple_singleton_alignments	0	0
GWD_rep2	GWD	rep2	HiCPro	Reported_pairs	83935814	56.007
GWD_rep2	GWD	rep2	Hornet	initial_pairs_from_HiCPro	83935814	100
GWD_rep2	GWD	rep2	Hornet	pairs_without_variants	54737195	65.213
GWD_rep2	GWD	rep2	Hornet	pairs_with_variants	25443049	30.313
GWD_rep2	GWD	rep2	Hornet	kept_pairs_with_variants	6432916	7.664
GWD_rep2	GWD	rep2	Hornet	allelic_bias_filtered_pairs	61170111	72.877
GWD_rep2	GWD	rep2	post_Hornet_HiCPro	valid_interaction_pairs	51652653	100
GWD_rep2	GWD	rep2	post_Hornet_HiCPro	unique_valid_interaction_pairs	19461869	37.678
GWD_rep2	GWD	rep2	post_Hornet_HiCPro	trans_interaction_pairs	3941996	7.632
GWD_rep2	GWD	rep2	post_Hornet_HiCPro	cis_longRange_pairs	10920523	21.142
GWD_rep2	GWD	rep2	post_Hornet_HiCPro	cis_shortRange_pairs	4599350	8.904
GWD_rep2	GWD	rep2	post_Hornet_HiCPro	cis_interaction_pairs	15519873	30.047
IBS_rep1	IBS	rep1	HiCPro	Total_pairs_processed	249799228	100
IBS_rep1	IBS	rep1	HiCPro	Unmapped_pairs	35503156	10.099
IBS_rep1	IBS	rep1	HiCPro	Low_qual_pairs	44990901	17.872
IBS_rep1	IBS	rep1	HiCPro	Unique_paired_alignments	128976829	61.71
IBS_rep1	IBS	rep1	HiCPro	Multiple_pairs_alignments	0	0
IBS_rep1	IBS	rep1	HiCPro	Pairs_with_singleton	40328342	10.319
IBS_rep1	IBS	rep1	HiCPro	Low_qual_singleton	0	0
IBS_rep1	IBS	rep1	HiCPro	Unique_singleton_alignments	0	0
IBS_rep1	IBS	rep1	HiCPro	Multiple_singleton_alignments	0	0
IBS_rep1	IBS	rep1	HiCPro	Reported_pairs	128976829	61.71
IBS_rep1	IBS	rep1	Hornet	initial_pairs_from_HiCPro	128976829	100
IBS_rep1	IBS	rep1	Hornet	pairs_without_variants	81189973	62.949
IBS_rep1	IBS	rep1	Hornet	pairs_with_variants	41424478	32.118
IBS_rep1	IBS	rep1	Hornet	kept_pairs_with_variants	10785164	8.362
IBS_rep1	IBS	rep1	Hornet	allelic_bias_filtered_pairs	91975137	71.311
IBS_rep1	IBS	rep1	post_Hornet_HiCPro	valid_interaction_pairs	74754466	100
IBS_rep1	IBS	rep1	post_Hornet_HiCPro	unique_valid_interaction_pairs	30785333	41.182
IBS_rep1	IBS	rep1	post_Hornet_HiCPro	trans_interaction_pairs	6499710	8.695
IBS_rep1	IBS	rep1	post_Hornet_HiCPro	cis_longRange_pairs	16703816	22.345
IBS_rep1	IBS	rep1	post_Hornet_HiCPro	cis_shortRange_pairs	7581807	10.142
IBS_rep1	IBS	rep1	post_Hornet_HiCPro	cis_interaction_pairs	24285623	32.487
IBS_rep2	IBS	rep2	HiCPro	Total_pairs_processed	324663464	100
IBS_rep2	IBS	rep2	HiCPro	Unmapped_pairs	38407912	9.468
IBS_rep2	IBS	rep2	HiCPro	Low_qual_pairs	62776229	18.162
IBS_rep2	IBS	rep2	HiCPro	Unique_paired_alignments	197763584	65.971
IBS_rep2	IBS	rep2	HiCPro	Multiple_pairs_alignments	0	0
IBS_rep2	IBS	rep2	HiCPro	Pairs_with_singleton	25715739	6.401
IBS_rep2	IBS	rep2	HiCPro	Low_qual_singleton	0	0
IBS_rep2	IBS	rep2	HiCPro	Unique_singleton_alignments	0	0
IBS_rep2	IBS	rep2	HiCPro	Multiple_singleton_alignments	0	0
IBS_rep2	IBS	rep2	HiCPro	Reported_pairs	197763584	65.971
IBS_rep2	IBS	rep2	Hornet	initial_pairs_from_HiCPro	197763584	100
IBS_rep2	IBS	rep2	Hornet	pairs_without_variants	126856698	64.146
IBS_rep2	IBS	rep2	Hornet	pairs_with_variants	61505775	31.101
IBS_rep2	IBS	rep2	Hornet	kept_pairs_with_variants	14742231	7.454
IBS_rep2	IBS	rep2	Hornet	allelic_bias_filtered_pairs	141598929	71.6
IBS_rep2	IBS	rep2	post_Hornet_HiCPro	valid_interaction_pairs	121251799	100
IBS_rep2	IBS	rep2	post_Hornet_HiCPro	unique_valid_interaction_pairs	52065380	42.94
IBS_rep2	IBS	rep2	post_Hornet_HiCPro	trans_interaction_pairs	11273542	9.298
IBS_rep2	IBS	rep2	post_Hornet_HiCPro	cis_longRange_pairs	28481291	23.489
IBS_rep2	IBS	rep2	post_Hornet_HiCPro	cis_shortRange_pairs	12310547	10.153
IBS_rep2	IBS	rep2	post_Hornet_HiCPro	cis_interaction_pairs	40791838	33.642
LWK_rep1	LWK	rep1	HiCPro	Total_pairs_processed	241186951	100
LWK_rep1	LWK	rep1	HiCPro	Unmapped_pairs	29493804	8.816
LWK_rep1	LWK	rep1	HiCPro	Low_qual_pairs	47522166	18.973
LWK_rep1	LWK	rep1	HiCPro	Unique_paired_alignments	141277658	64.212
LWK_rep1	LWK	rep1	HiCPro	Multiple_pairs_alignments	0	0
LWK_rep1	LWK	rep1	HiCPro	Pairs_with_singleton	22893323	7.998
LWK_rep1	LWK	rep1	HiCPro	Low_qual_singleton	0	0
LWK_rep1	LWK	rep1	HiCPro	Unique_singleton_alignments	0	0
LWK_rep1	LWK	rep1	HiCPro	Multiple_singleton_alignments	0	0
LWK_rep1	LWK	rep1	HiCPro	Reported_pairs	141277658	64.212
LWK_rep1	LWK	rep1	Hornet	initial_pairs_from_HiCPro	141277658	100
LWK_rep1	LWK	rep1	Hornet	pairs_without_variants	91441150	64.724
LWK_rep1	LWK	rep1	Hornet	pairs_with_variants	43324309	30.666
LWK_rep1	LWK	rep1	Hornet	kept_pairs_with_variants	9715596	6.877
LWK_rep1	LWK	rep1	Hornet	allelic_bias_filtered_pairs	101156746	71.601
LWK_rep1	LWK	rep1	post_Hornet_HiCPro	valid_interaction_pairs	87933616	100
LWK_rep1	LWK	rep1	post_Hornet_HiCPro	unique_valid_interaction_pairs	44821840	50.972
LWK_rep1	LWK	rep1	post_Hornet_HiCPro	trans_interaction_pairs	12351791	14.047
LWK_rep1	LWK	rep1	post_Hornet_HiCPro	cis_longRange_pairs	23385912	26.595
LWK_rep1	LWK	rep1	post_Hornet_HiCPro	cis_shortRange_pairs	9084137	10.331
LWK_rep1	LWK	rep1	post_Hornet_HiCPro	cis_interaction_pairs	32470049	36.926
LWK_rep2	LWK	rep2	HiCPro	Total_pairs_processed	252297728	100
LWK_rep2	LWK	rep2	HiCPro	Unmapped_pairs	34765408	10.726
LWK_rep2	LWK	rep2	HiCPro	Low_qual_pairs	49953864	20.178
LWK_rep2	LWK	rep2	HiCPro	Unique_paired_alignments	146410737	61.927
LWK_rep2	LWK	rep2	HiCPro	Multiple_pairs_alignments	0	0
LWK_rep2	LWK	rep2	HiCPro	Pairs_with_singleton	21167719	7.169
LWK_rep2	LWK	rep2	HiCPro	Low_qual_singleton	0	0
LWK_rep2	LWK	rep2	HiCPro	Unique_singleton_alignments	0	0
LWK_rep2	LWK	rep2	HiCPro	Multiple_singleton_alignments	0	0
LWK_rep2	LWK	rep2	HiCPro	Reported_pairs	146410737	61.927
LWK_rep2	LWK	rep2	Hornet	initial_pairs_from_HiCPro	146410737	100
LWK_rep2	LWK	rep2	Hornet	pairs_without_variants	95661299	65.338
LWK_rep2	LWK	rep2	Hornet	pairs_with_variants	44117342	30.133
LWK_rep2	LWK	rep2	Hornet	kept_pairs_with_variants	10741509	7.337
LWK_rep2	LWK	rep2	Hornet	allelic_bias_filtered_pairs	106402808	72.674
LWK_rep2	LWK	rep2	post_Hornet_HiCPro	valid_interaction_pairs	90181910	100
LWK_rep2	LWK	rep2	post_Hornet_HiCPro	unique_valid_interaction_pairs	38858024	43.088
LWK_rep2	LWK	rep2	post_Hornet_HiCPro	trans_interaction_pairs	10677165	11.84
LWK_rep2	LWK	rep2	post_Hornet_HiCPro	cis_longRange_pairs	20096708	22.285
LWK_rep2	LWK	rep2	post_Hornet_HiCPro	cis_shortRange_pairs	8084151	8.964
LWK_rep2	LWK	rep2	post_Hornet_HiCPro	cis_interaction_pairs	28180859	31.249
TSI_rep1	TSI	rep1	HiCPro	Total_pairs_processed	120970326	100
TSI_rep1	TSI	rep1	HiCPro	Unmapped_pairs	5438903	4.935
TSI_rep1	TSI	rep1	HiCPro	Low_qual_pairs	22149022	18.694
TSI_rep1	TSI	rep1	HiCPro	Unique_paired_alignments	78082393	62.434
TSI_rep1	TSI	rep1	HiCPro	Multiple_pairs_alignments	0	0
TSI_rep1	TSI	rep1	HiCPro	Pairs_with_singleton	15300008	13.936
TSI_rep1	TSI	rep1	HiCPro	Low_qual_singleton	0	0
TSI_rep1	TSI	rep1	HiCPro	Unique_singleton_alignments	0	0
TSI_rep1	TSI	rep1	HiCPro	Multiple_singleton_alignments	0	0
TSI_rep1	TSI	rep1	HiCPro	Reported_pairs	78082393	62.434
TSI_rep1	TSI	rep1	Hornet	initial_pairs_from_HiCPro	78082393	100
TSI_rep1	TSI	rep1	Hornet	pairs_without_variants	45979789	58.886
TSI_rep1	TSI	rep1	Hornet	pairs_with_variants	27735461	35.521
TSI_rep1	TSI	rep1	Hornet	kept_pairs_with_variants	6581125	8.428
TSI_rep1	TSI	rep1	Hornet	allelic_bias_filtered_pairs	52560914	67.315
TSI_rep1	TSI	rep1	post_Hornet_HiCPro	valid_interaction_pairs	44730777	100
TSI_rep1	TSI	rep1	post_Hornet_HiCPro	unique_valid_interaction_pairs	17278345	38.627
TSI_rep1	TSI	rep1	post_Hornet_HiCPro	trans_interaction_pairs	3536039	7.905
TSI_rep1	TSI	rep1	post_Hornet_HiCPro	cis_longRange_pairs	9891746	22.114
TSI_rep1	TSI	rep1	post_Hornet_HiCPro	cis_shortRange_pairs	3850560	8.608
TSI_rep1	TSI	rep1	post_Hornet_HiCPro	cis_interaction_pairs	13742306	30.722
TSI_rep2	TSI	rep2	HiCPro	Total_pairs_processed	292291210	100
TSI_rep2	TSI	rep2	HiCPro	Unmapped_pairs	40686998	14.873
TSI_rep2	TSI	rep2	HiCPro	Low_qual_pairs	57069998	19.715
TSI_rep2	TSI	rep2	HiCPro	Unique_paired_alignments	169130011	55.609
TSI_rep2	TSI	rep2	HiCPro	Multiple_pairs_alignments	0	0
TSI_rep2	TSI	rep2	HiCPro	Pairs_with_singleton	25404203	9.802
TSI_rep2	TSI	rep2	HiCPro	Low_qual_singleton	0	0
TSI_rep2	TSI	rep2	HiCPro	Unique_singleton_alignments	0	0
TSI_rep2	TSI	rep2	HiCPro	Multiple_singleton_alignments	0	0
TSI_rep2	TSI	rep2	HiCPro	Reported_pairs	169130011	55.609
TSI_rep2	TSI	rep2	Hornet	initial_pairs_from_HiCPro	169130011	100
TSI_rep2	TSI	rep2	Hornet	pairs_without_variants	109221412	64.578
TSI_rep2	TSI	rep2	Hornet	pairs_with_variants	52068639	30.786
TSI_rep2	TSI	rep2	Hornet	kept_pairs_with_variants	12120628	7.166
TSI_rep2	TSI	rep2	Hornet	allelic_bias_filtered_pairs	121342040	71.745
TSI_rep2	TSI	rep2	post_Hornet_HiCPro	valid_interaction_pairs	106404681	100
TSI_rep2	TSI	rep2	post_Hornet_HiCPro	unique_valid_interaction_pairs	23427124	22.017
TSI_rep2	TSI	rep2	post_Hornet_HiCPro	trans_interaction_pairs	4887256	4.593
TSI_rep2	TSI	rep2	post_Hornet_HiCPro	cis_longRange_pairs	13458583	12.648
TSI_rep2	TSI	rep2	post_Hornet_HiCPro	cis_shortRange_pairs	5081285	4.775
TSI_rep2	TSI	rep2	post_Hornet_HiCPro	cis_interaction_pairs	18539868	17.424
YRI_rep1	YRI	rep1	HiCPro	Total_pairs_processed	549902208	100
YRI_rep1	YRI	rep1	HiCPro	Unmapped_pairs	62622262	10
YRI_rep1	YRI	rep1	HiCPro	Low_qual_pairs	102519395	18.523
YRI_rep1	YRI	rep1	HiCPro	Unique_paired_alignments	345865744	65.279
YRI_rep1	YRI	rep1	HiCPro	Multiple_pairs_alignments	0	0
YRI_rep1	YRI	rep1	HiCPro	Pairs_with_singleton	38894807	6.197
YRI_rep1	YRI	rep1	HiCPro	Low_qual_singleton	0	0
YRI_rep1	YRI	rep1	HiCPro	Unique_singleton_alignments	0	0
YRI_rep1	YRI	rep1	HiCPro	Multiple_singleton_alignments	0	0
YRI_rep1	YRI	rep1	HiCPro	Reported_pairs	345865744	65.279
YRI_rep1	YRI	rep1	Hornet	initial_pairs_from_HiCPro	345865744	100
YRI_rep1	YRI	rep1	Hornet	pairs_without_variants	222396667	64.301
YRI_rep1	YRI	rep1	Hornet	pairs_with_variants	107859790	31.185
YRI_rep1	YRI	rep1	Hornet	kept_pairs_with_variants	29434881	8.51
YRI_rep1	YRI	rep1	Hornet	allelic_bias_filtered_pairs	251831548	72.812
YRI_rep1	YRI	rep1	post_Hornet_HiCPro	valid_interaction_pairs	201764785	100
YRI_rep1	YRI	rep1	post_Hornet_HiCPro	unique_valid_interaction_pairs	131630033	65.239
YRI_rep1	YRI	rep1	post_Hornet_HiCPro	trans_interaction_pairs	25730317	12.753
YRI_rep1	YRI	rep1	post_Hornet_HiCPro	cis_longRange_pairs	69976843	34.682
YRI_rep1	YRI	rep1	post_Hornet_HiCPro	cis_shortRange_pairs	35922873	17.804
YRI_rep1	YRI	rep1	post_Hornet_HiCPro	cis_interaction_pairs	105899716	52.487
YRI_rep2	YRI	rep2	HiCPro	Total_pairs_processed	504255128	100
YRI_rep2	YRI	rep2	HiCPro	Unmapped_pairs	55755429	9.777
YRI_rep2	YRI	rep2	HiCPro	Low_qual_pairs	94978280	17.931
YRI_rep2	YRI	rep2	HiCPro	Unique_paired_alignments	316019952	66.602
YRI_rep2	YRI	rep2	HiCPro	Multiple_pairs_alignments	0	0
YRI_rep2	YRI	rep2	HiCPro	Pairs_with_singleton	37501467	5.689
YRI_rep2	YRI	rep2	HiCPro	Low_qual_singleton	0	0
YRI_rep2	YRI	rep2	HiCPro	Unique_singleton_alignments	0	0
YRI_rep2	YRI	rep2	HiCPro	Multiple_singleton_alignments	0	0
YRI_rep2	YRI	rep2	HiCPro	Reported_pairs	316019952	66.602
YRI_rep2	YRI	rep2	Hornet	initial_pairs_from_HiCPro	316019952	100
YRI_rep2	YRI	rep2	Hornet	pairs_without_variants	205723998	65.098
YRI_rep2	YRI	rep2	Hornet	pairs_with_variants	96501976	30.537
YRI_rep2	YRI	rep2	Hornet	kept_pairs_with_variants	25041345	7.924
YRI_rep2	YRI	rep2	Hornet	allelic_bias_filtered_pairs	230765343	73.022
YRI_rep2	YRI	rep2	post_Hornet_HiCPro	valid_interaction_pairs	190110503	100
YRI_rep2	YRI	rep2	post_Hornet_HiCPro	unique_valid_interaction_pairs	128784654	67.742
YRI_rep2	YRI	rep2	post_Hornet_HiCPro	trans_interaction_pairs	25461845	13.393
YRI_rep2	YRI	rep2	post_Hornet_HiCPro	cis_longRange_pairs	69141967	36.369
YRI_rep2	YRI	rep2	post_Hornet_HiCPro	cis_shortRange_pairs	34180842	17.979
YRI_rep2	YRI	rep2	post_Hornet_HiCPro	cis_interaction_pairs	103322809	54.349
