# Supplementary material for: Chromatin activity identifies differential gene regulation across human ancestries
Source: Genome Biol. 2024 Jan 15;25:21. doi: 10.1186/s13059-024-03165-2 (PMC10789071; doi:10.1186/s13059-024-03165-2)
Supplement: Supplementary file 3 — Additional file 3. CEU scores. ABC, ATAC, ChIP, and HiC scores for both CEU replicates for all E-G pairs after filtering across all 16 samples. [file 13059_2024_3165_MOESM3_ESM.gz › 13059_2024_3165_MOESM3_ESM]

sample	population	replicate	ancestry	chr	start	end	CRE_type	name	TargetGene	TargetGeneTSS	distance	isSelfPromoter	ABC_score	ATAC_score	ChIP_score	HiC_score
CEU_rep1	CEU	rep1	EUR	chr1	10003167	10003735	promoter	promoter|chr1:10003167-10003735	LZIC	10003485	34	TRUE	0.29061511627344266	0.00710708002342822	0.00101286827745612	0.04601002488758055
CEU_rep1	CEU	rep1	EUR	chr1	10003167	10003735	promoter	promoter|chr1:10003167-10003735	NMNAT1	10003485	34	TRUE	0.29061511627344266	0.00710708002342822	0.00101286827745612	0.04601002488758055
CEU_rep1	CEU	rep1	EUR	chr1	10003167	10003735	promoter	promoter|chr1:10003167-10003735	UBE4B	10093040	89589	FALSE	0.09668655606601168	0.00708848760697791	0.00100935634865656	0.01799874937506154
CEU_rep1	CEU	rep1	EUR	chr1	10010314	10010816	enhancer	genic|chr1:10010314-10010816	LZIC	10003485	7080	FALSE	0.05590636267713	0.00154731799310822	0.00102437102969041	0.04019784923006983
CEU_rep1	CEU	rep1	EUR	chr1	10010314	10010816	enhancer	genic|chr1:10010314-10010816	NMNAT1	10003485	7080	FALSE	0.05590636267713	0.00154731799310822	0.00102437102969041	0.04019784923006983
CEU_rep1	CEU	rep1	EUR	chr1	10010314	10010816	enhancer	genic|chr1:10010314-10010816	UBE4B	10093040	82475	FALSE	0.03139474212134055	0.00154327014498859	0.00102081921727741	0.02654241712981943
CEU_rep1	CEU	rep1	EUR	chr1	100215450	100215965	enhancer	genic|chr1:100215450-100215965	FRRS1	100231349	15641.5	FALSE	0.06023794370945368	0.00377864703794001	0.00428019306672501	NA
CEU_rep1	CEU	rep1	EUR	chr1	100217620	100218122	enhancer	genic|chr1:100217620-100218122	FRRS1	100231349	13478	FALSE	0.10408449490528486	0.00652908356676878	0.00428019306672501	NA
CEU_rep1	CEU	rep1	EUR	chr1	100223560	100224117	enhancer	genic|chr1:100223560-100224117	FRRS1	100231349	7510.5	FALSE	0.01445704900248272	0.00291105810234119	0.00193968545495932	NA
CEU_rep1	CEU	rep1	EUR	chr1	100224432	100224933	enhancer	genic|chr1:100224432-100224933	FRRS1	100231349	6666.5	FALSE	0.01224429866075936	0.00246550072686118	0.00193968545495932	NA
CEU_rep1	CEU	rep1	EUR	chr1	100231945	100232446	enhancer	intergenic|chr1:100231945-100232446	FRRS1	100231349	846.5	FALSE	0.10504758424871946	0.0040992800454505	0.00351622861110136	NA
CEU_rep1	CEU	rep1	EUR	chr1	100249640	100250151	enhancer	intergenic|chr1:100249640-100250151	FRRS1	100231349	18546.5	FALSE	0.01662893521307167	0.00155017921941048	0.00297152537214766	NA
CEU_rep1	CEU	rep1	EUR	chr1	100252415	100252915	enhancer	intergenic|chr1:100252415-100252915	FRRS1	100231349	21316	FALSE	0.06231308368439352	0.00376795954061986	0.00429916981724907	NA
CEU_rep1	CEU	rep1	EUR	chr1	100315379	100316294	promoter	promoter|chr1:100315379-100316294	AGL	100316044	207.5	TRUE	0.4892892790108503	0.02630228910787606	0.00342176696058076	0.15541250288048664
CEU_rep1	CEU	rep1	EUR	chr1	100435094	100435763	promoter	promoter|chr1:100435094-100435763	SLC35A3	100435344	84.5	TRUE	0.2564256167458954	0.02332133223863659	0.00270595277967353	NA
CEU_rep1	CEU	rep1	EUR	chr1	1004498	1004998	enhancer	intergenic|chr1:1004498-1004998	AGRN	955502	49246	FALSE	0.02239686327556536	0.00479830583607451	0.00137201088129239	NA
CEU_rep1	CEU	rep1	EUR	chr1	1004498	1004998	enhancer	intergenic|chr1:1004498-1004998	HES4	935552	69196	FALSE	0.02275096002206774	0.00480847643426533	0.00138625848307091	0.01012043983321735
CEU_rep1	CEU	rep1	EUR	chr1	1004498	1004998	enhancer	intergenic|chr1:1004498-1004998	ISG15	948846	55902	FALSE	0.01438416284188175	0.00480168971508493	0.00137627845923935	NA
CEU_rep1	CEU	rep1	EUR	chr1	1004498	1004998	enhancer	intergenic|chr1:1004498-1004998	RNF223	1009687	4939	FALSE	0.07358389178199781	0.00478388651109769	0.00135191962191709	NA
CEU_rep1	CEU	rep1	EUR	chr1	100499994	100500495	enhancer	intergenic|chr1:100499994-100500495	FRRS1	100231349	268895.5	FALSE	0.00614078444189491	8.411583077287206e-4	0.00745909314018165	NA
CEU_rep1	CEU	rep1	EUR	chr1	100499994	100500495	enhancer	intergenic|chr1:100499994-100500495	MFSD14A	100503788	3543.5	FALSE	0.01689398886510195	8.735465789223986e-4	0.00775000226161488	NA
CEU_rep1	CEU	rep1	EUR	chr1	100499994	100500495	enhancer	intergenic|chr1:100499994-100500495	SLC35A3	100435344	64900.5	FALSE	0.00723879640795007	8.756084629117788e-4	0.00775444934802535	NA
CEU_rep1	CEU	rep1	EUR	chr1	100502223	100502724	enhancer	intergenic|chr1:100502223-100502724	AGL	100316044	186429.5	FALSE	0.00724680553969674	0.00128456206114797	0.00756615252078705	0.02131477022444623
CEU_rep1	CEU	rep1	EUR	chr1	100502223	100502724	enhancer	intergenic|chr1:100502223-100502724	FRRS1	100231349	271124.5	FALSE	0.00942966227613599	0.00129166539514621	0.00745909314018165	NA
CEU_rep1	CEU	rep1	EUR	chr1	100502223	100502724	enhancer	intergenic|chr1:100502223-100502724	MFSD14A	100503788	1314.5	FALSE	0.02594206180042291	0.00134140015818082	0.00775000226161488	NA
CEU_rep1	CEU	rep1	EUR	chr1	100502223	100502724	enhancer	intergenic|chr1:100502223-100502724	SLC35A3	100435344	67129.5	FALSE	0.01111574686565813	0.001344566344823	0.00775444934802535	NA
CEU_rep1	CEU	rep1	EUR	chr1	100503380	100504038	promoter	promoter|chr1:100503380-100504038	AGL	100316044	187665	FALSE	0.15270155017925932	0.02724014180165306	0.00745727325085225	0.0214891014170576
CEU_rep1	CEU	rep1	EUR	chr1	100503380	100504038	promoter	promoter|chr1:100503380-100504038	FRRS1	100231349	272360	FALSE	0.19588246874813264	0.02739077354707736	0.00735175448777577	NA
CEU_rep1	CEU	rep1	EUR	chr1	100503380	100504038	promoter	promoter|chr1:100503380-100504038	MFSD14A	100503788	79	TRUE	0.4806575292783526	0.02844543804209115	0.00763847733716756	NA
CEU_rep1	CEU	rep1	EUR	chr1	100503380	100504038	promoter	promoter|chr1:100503380-100504038	RTCA	100731713	228004	FALSE	0.05296297091395332	0.03127427838433966	0.00787139499957895	NA
CEU_rep1	CEU	rep1	EUR	chr1	100503380	100504038	promoter	promoter|chr1:100503380-100504038	RTCA-AS1	100731730	228021	FALSE	0.05296297091395332	0.03127427838433966	0.00787139499957895	NA
CEU_rep1	CEU	rep1	EUR	chr1	100503380	100504038	promoter	promoter|chr1:100503380-100504038	SASS6	100598651	94942	FALSE	0.1602917818311217	0.02962973251633027	0.00783587767140122	NA
CEU_rep1	CEU	rep1	EUR	chr1	100503380	100504038	promoter	promoter|chr1:100503380-100504038	SLC35A3	100435344	68365	FALSE	0.24278963695895425	0.02851257950275859	0.00764286042863206	NA
CEU_rep1	CEU	rep1	EUR	chr1	100503380	100504038	promoter	promoter|chr1:100503380-100504038	TRMT13	100598705	94996	FALSE	0.1602917818311217	0.02962973251633027	0.00783587767140122	NA
CEU_rep1	CEU	rep1	EUR	chr1	100512340	100512842	enhancer	genic|chr1:100512340-100512842	MFSD14A	100503788	8803	FALSE	0.04015163835667546	0.00496798149609258	0.00413788750309221	NA
CEU_rep1	CEU	rep1	EUR	chr1	100512340	100512842	enhancer	genic|chr1:100512340-100512842	SASS6	100598651	86060	FALSE	0.00563785764734566	0.00517481793240404	0.00424482247718151	NA
CEU_rep1	CEU	rep1	EUR	chr1	100512340	100512842	enhancer	genic|chr1:100512340-100512842	TRMT13	100598705	86114	FALSE	0.00563785764734566	0.00517481793240404	0.00424482247718151	NA
CEU_rep1	CEU	rep1	EUR	chr1	100541255	100541755	enhancer	genic|chr1:100541255-100541755	AGL	100316044	225461	FALSE	0.01622702226414574	0.01009931431680166	0.00508119110616395	0.00903952571435271
CEU_rep1	CEU	rep1	EUR	chr1	100541255	100541755	enhancer	genic|chr1:100541255-100541755	MFSD14A	100503788	37717	FALSE	0.04927529376624386	0.01054617930251568	0.00520465883502593	NA
CEU_rep1	CEU	rep1	EUR	chr1	100541255	100541755	enhancer	genic|chr1:100541255-100541755	SASS6	100598651	57146	FALSE	0.03260306130325929	0.01098525785893738	0.0053391622639498	NA
CEU_rep1	CEU	rep1	EUR	chr1	100541255	100541755	enhancer	genic|chr1:100541255-100541755	SLC35A3	100435344	106161	FALSE	0.07603169953883356	0.0105710720773003	0.00520764535900296	NA
CEU_rep1	CEU	rep1	EUR	chr1	100541255	100541755	enhancer	genic|chr1:100541255-100541755	TRMT13	100598705	57200	FALSE	0.03260306130325929	0.01098525785893738	0.0053391622639498	NA
CEU_rep1	CEU	rep1	EUR	chr1	100542267	100542767	enhancer	genic|chr1:100542267-100542767	AGL	100316044	226473	FALSE	0.00865922911529255	0.00538929910571264	0.00508119110616395	0.00903952571435271
CEU_rep1	CEU	rep1	EUR	chr1	100542267	100542767	enhancer	genic|chr1:100542267-100542767	MFSD14A	100503788	38729	FALSE	0.02629478480398911	0.00562775975683589	0.00520465883502593	NA
CEU_rep1	CEU	rep1	EUR	chr1	100542267	100542767	enhancer	genic|chr1:100542267-100542767	SASS6	100598651	56134	FALSE	0.01739797808182234	0.00586206533414864	0.0053391622639498	NA
CEU_rep1	CEU	rep1	EUR	chr1	100542267	100542767	enhancer	genic|chr1:100542267-100542767	SLC35A3	100435344	107173	FALSE	0.04057281093318957	0.00564104329319066	0.00520764535900296	NA
CEU_rep1	CEU	rep1	EUR	chr1	100542267	100542767	enhancer	genic|chr1:100542267-100542767	TRMT13	100598705	56188	FALSE	0.01739797808182234	0.00586206533414864	0.0053391622639498	NA
CEU_rep1	CEU	rep1	EUR	chr1	100543031	100543531	enhancer	genic|chr1:100543031-100543531	AGL	100316044	227237	FALSE	0.01205040698777562	0.00749988789279177	0.00508119110616395	0.00903952571435271
CEU_rep1	CEU	rep1	EUR	chr1	100543031	100543531	enhancer	genic|chr1:100543031-100543531	MFSD14A	100503788	39493	FALSE	0.03659250197970323	0.00783173589662046	0.00520465883502593	NA
CEU_rep1	CEU	rep1	EUR	chr1	100543031	100543531	enhancer	genic|chr1:100543031-100543531	SASS6	100598651	55370	FALSE	0.02421147585529337	0.00815780159236904	0.0053391622639498	NA
CEU_rep1	CEU	rep1	EUR	chr1	100543031	100543531	enhancer	genic|chr1:100543031-100543531	SLC35A3	100435344	107937	FALSE	0.05646217207944712	0.00785022160905289	0.00520764535900296	NA
CEU_rep1	CEU	rep1	EUR	chr1	100543031	100543531	enhancer	genic|chr1:100543031-100543531	TRMT13	100598705	55424	FALSE	0.02421147585529337	0.00815780159236904	0.0053391622639498	NA
CEU_rep1	CEU	rep1	EUR	chr1	100595062	100595562	enhancer	genic|chr1:100595062-100595562	SASS6	100598651	3339	FALSE	0.0178720431515918	8.60256651800386e-4	0.00524740337388887	NA
CEU_rep1	CEU	rep1	EUR	chr1	100595062	100595562	enhancer	genic|chr1:100595062-100595562	TRMT13	100598705	3393	FALSE	0.0178720431515918	8.60256651800386e-4	0.00524740337388887	NA
CEU_rep1	CEU	rep1	EUR	chr1	100596169	100596681	enhancer	genic|chr1:100596169-100596681	SASS6	100598651	2226	FALSE	0.02612250879390466	0.00125738628544375	0.00524740337388887	NA
CEU_rep1	CEU	rep1	EUR	chr1	100596169	100596681	enhancer	genic|chr1:100596169-100596681	TRMT13	100598705	2280	FALSE	0.02612250879390466	0.00125738628544375	0.00524740337388887	NA
CEU_rep1	CEU	rep1	EUR	chr1	100598302	100598955	promoter	promoter|chr1:100598302-100598955	MFSD14A	100503788	94840.5	FALSE	0.08410632444492812	0.02575130905662328	0.00511261225569813	NA
CEU_rep1	CEU	rep1	EUR	chr1	100598302	100598955	promoter	promoter|chr1:100598302-100598955	SASS6	100598651	22.5	TRUE	0.4994881201667068	0.02682343643870317	0.00524473693494161	NA
CEU_rep1	CEU	rep1	EUR	chr1	100598302	100598955	promoter	promoter|chr1:100598302-100598955	TRMT13	100598705	76.5	TRUE	0.4994881201667068	0.02682343643870317	0.00524473693494161	NA
CEU_rep1	CEU	rep1	EUR	chr1	100650047	100650575	enhancer	intergenic|chr1:100650047-100650575	LRRC39	100643829	6482	FALSE	0.02898237764866305	0.00205478096416488	0.00277694933371256	NA
CEU_rep1	CEU	rep1	EUR	chr1	100654182	100654690	enhancer	genic|chr1:100654182-100654690	LRRC39	100643829	10607	FALSE	0.010472842465024	7.424993766452287e-4	0.00277694933371256	NA
CEU_rep1	CEU	rep1	EUR	chr1	100715159	100715732	promoter	promoter|chr1:100715159-100715732	DBT	100715409	36.5	TRUE	0.3401680512452491	0.03000002073789779	0.00367100895481731	NA
CEU_rep1	CEU	rep1	EUR	chr1	100715159	100715732	promoter	promoter|chr1:100715159-100715732	RTCA	100731713	16267.5	FALSE	0.22454562797516717	0.03000002073789779	0.00367100895481731	NA
CEU_rep1	CEU	rep1	EUR	chr1	100715159	100715732	promoter	promoter|chr1:100715159-100715732	RTCA-AS1	100731730	16284.5	FALSE	0.22454562797516717	0.03000002073789779	0.00367100895481731	NA
CEU_rep1	CEU	rep1	EUR	chr1	100731456	100732006	promoter	promoter|chr1:100731456-100732006	CDC14A	100818022	86291	FALSE	0.08005960903074218	0.01632709540624629	0.00468829237015465	NA
CEU_rep1	CEU	rep1	EUR	chr1	100731456	100732006	promoter	promoter|chr1:100731456-100732006	DBT	100715409	16322	FALSE	0.209321840366518	0.01629470991147714	0.00466422571891731	NA
CEU_rep1	CEU	rep1	EUR	chr1	100731456	100732006	promoter	promoter|chr1:100731456-100732006	RTCA	100731713	18	TRUE	0.3934854151075253	0.01629470991147714	0.00466422571891731	NA
CEU_rep1	CEU	rep1	EUR	chr1	100731456	100732006	promoter	promoter|chr1:100731456-100732006	RTCA-AS1	100731730	1	TRUE	0.3934854151075253	0.01629470991147714	0.00466422571891731	NA
CEU_rep1	CEU	rep1	EUR	chr1	100817711	100818272	promoter	promoter|chr1:100817711-100818272	CDC14A	100818022	30.5	TRUE	0.3640799691745966	0.03010896032722089	0.00330926272749822	NA
CEU_rep1	CEU	rep1	EUR	chr1	100817711	100818272	promoter	promoter|chr1:100817711-100818272	RTCA	100731713	86278.5	FALSE	0.06470989704639868	0.03004923791163381	0.00329227511972392	NA
CEU_rep1	CEU	rep1	EUR	chr1	100817711	100818272	promoter	promoter|chr1:100817711-100818272	RTCA-AS1	100731730	86261.5	FALSE	0.06470989704639868	0.03004923791163381	0.00329227511972392	NA
CEU_rep1	CEU	rep1	EUR	chr1	10092645	10093290	promoter	promoter|chr1:10092645-10093290	LZIC	10003485	89482.5	FALSE	0.16080081298719964	0.01274108038030906	9.454078503293864e-4	0.01521392332673698
CEU_rep1	CEU	rep1	EUR	chr1	10092645	10093290	promoter	promoter|chr1:10092645-10093290	NMNAT1	10003485	89482.5	FALSE	0.16080081298719964	0.01274108038030906	9.454078503293864e-4	0.01521392332673698
CEU_rep1	CEU	rep1	EUR	chr1	10092645	10093290	promoter	promoter|chr1:10092645-10093290	UBE4B	10093040	72.5	TRUE	0.5615987744963378	0.01270774918498317	9.42129827776207e-4	0.06247713487177207
CEU_rep1	CEU	rep1	EUR	chr1	100996387	100996887	enhancer	intergenic|chr1:100996387-100996887	GPR88	101003727	7090	FALSE	0.15456825400373073	0.00328340632400892	0.00275794157947788	NA
CEU_rep1	CEU	rep1	EUR	chr1	100998191	100998692	enhancer	intergenic|chr1:100998191-100998692	GPR88	101003727	5285.5	FALSE	0.05943173997974939	0.00126247496391887	0.00275794157947788	NA
CEU_rep1	CEU	rep1	EUR	chr1	101360485	101360985	promoter	promoter|chr1:101360485-101360985	EXTL2	101360735	0	TRUE	0.17815434382251685	0.01055130884157801	0.00591541953457634	NA
CEU_rep1	CEU	rep1	EUR	chr1	101360485	101360985	promoter	promoter|chr1:101360485-101360985	SLC30A7	101361633	898	FALSE	0.17815434382251685	0.01055130884157801	0.00591541953457634	NA
CEU_rep1	CEU	rep1	EUR	chr1	101361357	101361890	promoter	promoter|chr1:101361357-101361890	DPH5	101491362	129738.5	FALSE	0.07311936712986065	0.02858061036572401	0.00590377975648766	NA
CEU_rep1	CEU	rep1	EUR	chr1	101361357	101361890	promoter	promoter|chr1:101361357-101361890	EXTL2	101360735	888.5	FALSE	0.4836194187359577	0.02864267993348017	0.00591541953457634	NA
CEU_rep1	CEU	rep1	EUR	chr1	101361357	101361890	promoter	promoter|chr1:101361357-101361890	LOC102606465	101491401	129777.5	FALSE	0.07311936712986065	0.02858061036572401	0.00590377975648766	NA
CEU_rep1	CEU	rep1	EUR	chr1	101361357	101361890	promoter	promoter|chr1:101361357-101361890	SLC30A7	101361633	9.5	TRUE	0.4836194187359577	0.02864267993348017	0.00591541953457634	NA
CEU_rep1	CEU	rep1	EUR	chr1	101491112	101491651	promoter	promoter|chr1:101491112-101491651	DPH5	101491362	19.5	TRUE	0.32894675485106506	0.01578315384470653	0.0056325872034721	NA
CEU_rep1	CEU	rep1	EUR	chr1	101491112	101491651	promoter	promoter|chr1:101491112-101491651	LOC102606465	101491401	19.5	TRUE	0.32894675485106506	0.01578315384470653	0.0056325872034721	NA
CEU_rep1	CEU	rep1	EUR	chr1	101493150	101493656	enhancer	genic|chr1:101493150-101493656	DPH5	101491362	2041	FALSE	0.046225700752985	0.00195436281686891	0.00563265865172387	NA
CEU_rep1	CEU	rep1	EUR	chr1	101493150	101493656	enhancer	genic|chr1:101493150-101493656	LOC102606465	101491401	2002	FALSE	0.046225700752985	0.00195436281686891	0.00563265865172387	NA
CEU_rep1	CEU	rep1	EUR	chr1	101517198	101517716	enhancer	genic|chr1:101517198-101517716	DPH5	101491362	26095	FALSE	0.01431654205677062	0.00216396796749087	0.00560730908864806	NA
CEU_rep1	CEU	rep1	EUR	chr1	101517198	101517716	enhancer	genic|chr1:101517198-101517716	LOC102606465	101491401	26056	FALSE	0.01431654205677062	0.00216396796749087	0.00560730908864806	NA
CEU_rep1	CEU	rep1	EUR	chr1	101644208	101644710	enhancer	intergenic|chr1:101644208-101644710	LOC101928370	101702084	57625	FALSE	0.03843154232220588	0.00822243659357778	0.00547375729757833	NA
CEU_rep1	CEU	rep1	EUR	chr1	101644208	101644710	enhancer	intergenic|chr1:101644208-101644710	S1PR1	101702304	57845	FALSE	0.03843154232220588	0.00822243659357778	0.00547375729757833	NA
CEU_rep1	CEU	rep1	EUR	chr1	101664841	101665348	enhancer	intergenic|chr1:101664841-101665348	LOC101928370	101702084	36989.5	FALSE	0.0409783200771077	0.01138278130950918	0.003453134167125	NA
CEU_rep1	CEU	rep1	EUR	chr1	101664841	101665348	enhancer	intergenic|chr1:101664841-101665348	S1PR1	101702304	37209.5	FALSE	0.0409783200771077	0.01138278130950918	0.003453134167125	NA
CEU_rep1	CEU	rep1	EUR	chr1	101687355	101687855	enhancer	intergenic|chr1:101687355-101687855	LOC101928370	101702084	14479	FALSE	0.01900514821210294	0.00601168440653786	0.00335434155495837	NA
CEU_rep1	CEU	rep1	EUR	chr1	101687355	101687855	enhancer	intergenic|chr1:101687355-101687855	S1PR1	101702304	14699	FALSE	0.01900514821210294	0.00601168440653786	0.00335434155495837	NA
CEU_rep1	CEU	rep1	EUR	chr1	101701114	101701614	promoter	promoter|chr1:101701114-101701614	DPH5	101491362	210002	FALSE	0.08683459832560839	0.01634609157285247	0.00792424656567431	NA
CEU_rep1	CEU	rep1	EUR	chr1	101701114	101701614	promoter	promoter|chr1:101701114-101701614	LOC101928370	101702084	720	TRUE	0.2722193549182196	0.01630125818204315	0.0079127075632791	NA
CEU_rep1	CEU	rep1	EUR	chr1	101701114	101701614	promoter	promoter|chr1:101701114-101701614	LOC102606465	101491401	209963	FALSE	0.08683459832560839	0.01634609157285247	0.00792424656567431	NA
CEU_rep1	CEU	rep1	EUR	chr1	101701114	101701614	promoter	promoter|chr1:101701114-101701614	S1PR1	101702304	940	FALSE	0.2722193549182196	0.01630125818204315	0.0079127075632791	NA
CEU_rep1	CEU	rep1	EUR	chr1	101701834	101702554	promoter	promoter|chr1:101701834-101702554	LOC101928370	101702084	110	TRUE	0.1612705609400655	0.00965733333633353	0.0079127075632791	NA
CEU_rep1	CEU	rep1	EUR	chr1	101701834	101702554	promoter	promoter|chr1:101701834-101702554	S1PR1	101702304	110	TRUE	0.1612705609400655	0.00965733333633353	0.0079127075632791	NA
CEU_rep1	CEU	rep1	EUR	chr1	101713374	101713886	enhancer	intergenic|chr1:101713374-101713886	DPH5	101491362	222268	FALSE	0.0346670529001604	0.00857835412117838	0.00593329033960768	NA
CEU_rep1	CEU	rep1	EUR	chr1	101713374	101713886	enhancer	intergenic|chr1:101713374-101713886	EXTL2	101360735	352895	FALSE	0.01390769909379357	0.00859698404984496	0.00594498830019181	NA
CEU_rep1	CEU	rep1	EUR	chr1	101713374	101713886	enhancer	intergenic|chr1:101713374-101713886	LOC101928370	101702084	11546	FALSE	0.05570743030665397	0.00855482576266519	0.005924650495949	NA
CEU_rep1	CEU	rep1	EUR	chr1	101713374	101713886	enhancer	intergenic|chr1:101713374-101713886	LOC102606465	101491401	222229	FALSE	0.0346670529001604	0.00857835412117838	0.00593329033960768	NA
CEU_rep1	CEU	rep1	EUR	chr1	101713374	101713886	enhancer	intergenic|chr1:101713374-101713886	S1PR1	101702304	11326	FALSE	0.05570743030665397	0.00855482576266519	0.005924650495949	NA
CEU_rep1	CEU	rep1	EUR	chr1	101713374	101713886	enhancer	intergenic|chr1:101713374-101713886	SLC30A7	101361633	351997	FALSE	0.01390769909379357	0.00859698404984496	0.00594498830019181	NA
CEU_rep1	CEU	rep1	EUR	chr1	101723425	101723937	enhancer	intergenic|chr1:101723425-101723937	LOC101928370	101702084	21597	FALSE	0.01542429594782692	0.00635333143117425	0.00360415154530774	NA
CEU_rep1	CEU	rep1	EUR	chr1	101723425	101723937	enhancer	intergenic|chr1:101723425-101723937	S1PR1	101702304	21377	FALSE	0.01542429594782692	0.00635333143117425	0.00360415154530774	NA
CEU_rep1	CEU	rep1	EUR	chr1	101757149	101757653	enhancer	intergenic|chr1:101757149-101757653	EXTL2	101360735	396666	FALSE	0.00681186632564181	0.00392844242285217	0.0064671105848351	NA
CEU_rep1	CEU	rep1	EUR	chr1	101757149	101757653	enhancer	intergenic|chr1:101757149-101757653	LOC101928370	101702084	55317	FALSE	0.01708882033888551	0.00390917794558066	0.00644498660032082	NA
CEU_rep1	CEU	rep1	EUR	chr1	101757149	101757653	enhancer	intergenic|chr1:101757149-101757653	S1PR1	101702304	55097	FALSE	0.01708882033888551	0.00390917794558066	0.00644498660032082	NA
CEU_rep1	CEU	rep1	EUR	chr1	101757149	101757653	enhancer	intergenic|chr1:101757149-101757653	SLC30A7	101361633	395768	FALSE	0.00681186632564181	0.00392844242285217	0.0064671105848351	NA
CEU_rep1	CEU	rep1	EUR	chr1	101759170	101759671	enhancer	intergenic|chr1:101759170-101759671	EXTL2	101360735	398685.5	FALSE	0.01591443608774863	0.00917794667043627	0.0064671105848351	NA
CEU_rep1	CEU	rep1	EUR	chr1	101759170	101759671	enhancer	intergenic|chr1:101759170-101759671	LOC101928370	101702084	57336.5	FALSE	0.03992429183093054	0.00913293943194316	0.00644498660032082	NA
CEU_rep1	CEU	rep1	EUR	chr1	101759170	101759671	enhancer	intergenic|chr1:101759170-101759671	S1PR1	101702304	57116.5	FALSE	0.03992429183093054	0.00913293943194316	0.00644498660032082	NA
CEU_rep1	CEU	rep1	EUR	chr1	101759170	101759671	enhancer	intergenic|chr1:101759170-101759671	SLC30A7	101361633	397787.5	FALSE	0.01591443608774863	0.00917794667043627	0.0064671105848351	NA
CEU_rep1	CEU	rep1	EUR	chr1	101775121	101775621	enhancer	intergenic|chr1:101775121-101775621	LINC01307	101789392	14021	FALSE	0.18754500552907796	0.00830399721989341	0.00613722566308958	NA
CEU_rep1	CEU	rep1	EUR	chr1	101776627	101777127	enhancer	intergenic|chr1:101776627-101777127	LINC01307	101789392	12515	FALSE	0.01667432640657495	7.382951080631445e-4	0.00613722566308958	NA
CEU_rep1	CEU	rep1	EUR	chr1	101778263	101778763	enhancer	intergenic|chr1:101778263-101778763	LINC01307	101789392	10879	FALSE	0.03164925395770041	0.00140134532580605	0.00613722566308958	NA
CEU_rep1	CEU	rep1	EUR	chr1	101779700	101780203	enhancer	intergenic|chr1:101779700-101780203	LINC01307	101789392	9440.5	FALSE	0.16091224959969733	0.00712476916968875	0.00613722566308958	NA
CEU_rep1	CEU	rep1	EUR	chr1	101854515	101855015	enhancer	intergenic|chr1:101854515-101855015	LOC101928370	101702084	152681	FALSE	0.02865133561616375	0.02268452005912798	0.00556997141636993	NA
CEU_rep1	CEU	rep1	EUR	chr1	101854515	101855015	enhancer	intergenic|chr1:101854515-101855015	S1PR1	101702304	152461	FALSE	0.02865133561616375	0.02268452005912798	0.00556997141636993	NA
CEU_rep1	CEU	rep1	EUR	chr1	101873206	101873707	enhancer	intergenic|chr1:101873206-101873707	EXTL2	101360735	512721.5	FALSE	0.01962699541424833	0.025975656028723	0.00530348175676271	NA
CEU_rep1	CEU	rep1	EUR	chr1	101873206	101873707	enhancer	intergenic|chr1:101873206-101873707	LOC101928370	101702084	171372.5	FALSE	0.01700785836303036	0.02584827540777586	0.00528533854632597	NA
CEU_rep1	CEU	rep1	EUR	chr1	101873206	101873707	enhancer	intergenic|chr1:101873206-101873707	S1PR1	101702304	171152.5	FALSE	0.01700785836303036	0.02584827540777586	0.00528533854632597	NA
CEU_rep1	CEU	rep1	EUR	chr1	101873206	101873707	enhancer	intergenic|chr1:101873206-101873707	SLC30A7	101361633	511823.5	FALSE	0.01962699541424833	0.025975656028723	0.00530348175676271	NA
CEU_rep1	CEU	rep1	EUR	chr1	101875825	101876326	enhancer	intergenic|chr1:101875825-101876326	LINC01307	101789392	86683.5	FALSE	0.10244025025723222	0.03000595279925781	0.00821109620738761	NA
CEU_rep1	CEU	rep1	EUR	chr1	101875825	101876326	enhancer	intergenic|chr1:101875825-101876326	LOC101928370	101702084	173991.5	FALSE	0.05082223474671524	0.02999901077507427	0.00821154002785839	NA
CEU_rep1	CEU	rep1	EUR	chr1	101875825	101876326	enhancer	intergenic|chr1:101875825-101876326	S1PR1	101702304	173771.5	FALSE	0.05082223474671524	0.02999901077507427	0.00821154002785839	NA
CEU_rep1	CEU	rep1	EUR	chr1	10276115	10276620	enhancer	genic|chr1:10276115-10276620	KIF1B	10270763	5604.5	FALSE	0.00253488035830409	7.285254848285481e-5	4.4751794808399904e-4	0.10072471248382169
CEU_rep1	CEU	rep1	EUR	chr1	10278028	10278548	enhancer	genic|chr1:10278028-10278548	KIF1B	10270763	7525	FALSE	0.0043379064313874	1.2467157969466036e-4	4.4751794808399904e-4	0.10072471248382169
CEU_rep1	CEU	rep1	EUR	chr1	104060006	104060506	enhancer	genic|chr1:104060006-104060506	LOC101928436	104068133	7877	FALSE	0.4307779296380083	0.00612344388269282	0.00292700731262598	NA
CEU_rep1	CEU	rep1	EUR	chr1	104060006	104060506	enhancer	genic|chr1:104060006-104060506	RNPC3	104068577	8321	FALSE	0.4307779296380083	0.00612344388269282	0.00292700731262598	NA
CEU_rep1	CEU	rep1	EUR	chr1	104062878	104063400	enhancer	genic|chr1:104062878-104063400	LOC101928436	104068133	4994	FALSE	0.028071287012926	3.9902914915595014e-4	0.00292700731262598	NA
CEU_rep1	CEU	rep1	EUR	chr1	104062878	104063400	enhancer	genic|chr1:104062878-104063400	RNPC3	104068577	5438	FALSE	0.028071287012926	3.9902914915595014e-4	0.00292700731262598	NA
CEU_rep1	CEU	rep1	EUR	chr1	104067883	104068827	promoter	promoter|chr1:104067883-104068827	LOC101928436	104068133	222	TRUE	0.190578842423207	0.02350499056285132	0.00212849771873188	NA
CEU_rep1	CEU	rep1	EUR	chr1	104067883	104068827	promoter	promoter|chr1:104067883-104068827	RNPC3	104068577	222	TRUE	0.190578842423207	0.02350499056285132	0.00212849771873188	NA
CEU_rep1	CEU	rep1	EUR	chr1	104069908	104070409	enhancer	genic|chr1:104069908-104070409	LOC101928436	104068133	2025.5	FALSE	0.14376342643362186	0.0010430013971674801	0.00284532285671471	NA
CEU_rep1	CEU	rep1	EUR	chr1	104069908	104070409	enhancer	genic|chr1:104069908-104070409	RNPC3	104068577	1581.5	FALSE	0.14376342643362186	0.0010430013971674801	0.00284532285671471	NA
CEU_rep1	CEU	rep1	EUR	chr1	104072252	104072753	enhancer	genic|chr1:104072252-104072753	LOC101928436	104068133	4369.5	FALSE	0.08377492632246024	6.077857725676373e-4	0.00284532285671471	NA
CEU_rep1	CEU	rep1	EUR	chr1	104072252	104072753	enhancer	genic|chr1:104072252-104072753	RNPC3	104068577	3925.5	FALSE	0.08377492632246024	6.077857725676373e-4	0.00284532285671471	NA
CEU_rep1	CEU	rep1	EUR	chr1	104104568	104105068	enhancer	genic|chr1:104104568-104105068	ACTG1P4	104112025	7207	FALSE	0.2816932706812497	0.00202695213969576	0.00208131946141136	NA
CEU_rep1	CEU	rep1	EUR	chr1	104104568	104105068	enhancer	genic|chr1:104104568-104105068	LOC101928436	104068133	36685	FALSE	0.00251864727788601	0.00211232948142012	0.00213385039814738	NA
CEU_rep1	CEU	rep1	EUR	chr1	104104568	104105068	enhancer	genic|chr1:104104568-104105068	RNPC3	104068577	36241	FALSE	0.00251864727788601	0.00211232948142012	0.00213385039814738	NA
CEU_rep1	CEU	rep1	EUR	chr1	104112369	104112878	promoter	promoter|chr1:104112369-104112878	ACTG1P4	104112025	598.5	TRUE	0.13157012283942346	8.547583270389447e-4	0.00185649389508873	NA
CEU_rep1	CEU	rep1	EUR	chr1	104118574	104119145	enhancer	genic|chr1:104118574-104119145	ACTG1P4	104112025	6834.5	FALSE	0.07862660322728852	4.655779397550207e-4	0.0013152422644206	NA
CEU_rep1	CEU	rep1	EUR	chr1	10458729	10459298	promoter	promoter|chr1:10458729-10459298	DFFA	10532613	73599.5	FALSE	0.03972906398513874	0.01287786124528703	8.973898274221587e-4	0.00333683109089747
CEU_rep1	CEU	rep1	EUR	chr1	10458729	10459298	promoter	promoter|chr1:10458729-10459298	PGD	10459048	34.5	TRUE	0.5309200625009487	0.01291021696947382	9.037151718402206e-4	0.04872604056745792
CEU_rep1	CEU	rep1	EUR	chr1	10486175	10486681	enhancer	intergenic|chr1:10486175-10486681	APITD1-CORT	10490158	3730	FALSE	0.00628735157688156	2.0184188596965557e-4	4.158627348638408e-4	NA
CEU_rep1	CEU	rep1	EUR	chr1	10486175	10486681	enhancer	intergenic|chr1:10486175-10486681	CENPS	10490158	3730	FALSE	0.00628735157688156	2.0184188596965557e-4	4.158627348638408e-4	NA
CEU_rep1	CEU	rep1	EUR	chr1	10488021	10488521	enhancer	intergenic|chr1:10488021-10488521	APITD1-CORT	10490158	1887	FALSE	0.01728506862804749	5.548999142704933e-4	4.158627348638408e-4	NA
CEU_rep1	CEU	rep1	EUR	chr1	10488021	10488521	enhancer	intergenic|chr1:10488021-10488521	CENPS	10490158	1887	FALSE	0.01728506862804749	5.548999142704933e-4	4.158627348638408e-4	NA
CEU_rep1	CEU	rep1	EUR	chr1	10489908	10490684	promoter	promoter|chr1:10489908-10490684	APITD1-CORT	10490158	138	TRUE	0.1282215436064565	0.00317541337856329	5.722089441691591e-4	NA
CEU_rep1	CEU	rep1	EUR	chr1	10489908	10490684	promoter	promoter|chr1:10489908-10490684	CENPS	10490158	138	TRUE	0.1282215436064565	0.00317541337856329	5.722089441691591e-4	NA
CEU_rep1	CEU	rep1	EUR	chr1	10504750	10505251	enhancer	genic|chr1:10504750-10505251	CORT	10509775	4774.5	FALSE	0.01337856322007095	1.7467581733369422e-4	5.256690815641118e-4	0.08630345810699207
CEU_rep1	CEU	rep1	EUR	chr1	10532326	10532863	promoter	promoter|chr1:10532326-10532863	APITD1-CORT	10490158	42436.5	FALSE	0.140337615440996	0.00543041960145798	9.593010750424832e-4	NA
CEU_rep1	CEU	rep1	EUR	chr1	10532326	10532863	promoter	promoter|chr1:10532326-10532863	CENPS	10490158	42436.5	FALSE	0.140337615440996	0.00543041960145798	9.593010750424832e-4	NA
CEU_rep1	CEU	rep1	EUR	chr1	10532326	10532863	promoter	promoter|chr1:10532326-10532863	CORT	10509775	22819.5	FALSE	0.22283641140295965	0.00542342287696805	9.561248132530418e-4	0.02545435158868275
CEU_rep1	CEU	rep1	EUR	chr1	10532326	10532863	promoter	promoter|chr1:10532326-10532863	DFFA	10532613	18.5	TRUE	0.3034998182240438	0.00542110222124554	9.542487159850022e-4	0.05694558100230555
CEU_rep1	CEU	rep1	EUR	chr1	10532326	10532863	promoter	promoter|chr1:10532326-10532863	PEX14	10535002	2407.5	FALSE	0.30670942532509626	0.00542113978232591	9.540308567518077e-4	NA
CEU_rep1	CEU	rep1	EUR	chr1	10532326	10532863	promoter	promoter|chr1:10532326-10532863	PGD	10459048	73546.5	FALSE	0.02261583524005379	0.00543472278174996	9.609748361221528e-4	0.00463682088612426
CEU_rep1	CEU	rep1	EUR	chr1	10534724	10535252	promoter	promoter|chr1:10534724-10535252	APITD1-CORT	10490158	44830	FALSE	0.1168525756450016	0.00452165668676524	9.593010750424832e-4	NA
CEU_rep1	CEU	rep1	EUR	chr1	10534724	10535252	promoter	promoter|chr1:10534724-10535252	CENPS	10490158	44830	FALSE	0.1168525756450016	0.00452165668676524	9.593010750424832e-4	NA
CEU_rep1	CEU	rep1	EUR	chr1	10534724	10535252	promoter	promoter|chr1:10534724-10535252	CORT	10509775	25213	FALSE	0.18554546860512225	0.00451583084117738	9.561248132530418e-4	0.02545435158868275
CEU_rep1	CEU	rep1	EUR	chr1	10534724	10535252	promoter	promoter|chr1:10534724-10535252	DFFA	10532613	2375	FALSE	0.2527101187790968	0.00451389853958092	9.542487159850022e-4	0.05694558100230555
CEU_rep1	CEU	rep1	EUR	chr1	10534724	10535252	promoter	promoter|chr1:10534724-10535252	PEX14	10535002	14	TRUE	0.25538260865565565	0.00451392981493765	9.540308567518077e-4	NA
CEU_rep1	CEU	rep1	EUR	chr1	10555151	10555657	enhancer	genic|chr1:10555151-10555657	APITD1-CORT	10490158	65246	FALSE	0.05137858582386719	0.00255941205815092	9.60874273926508e-4	NA
CEU_rep1	CEU	rep1	EUR	chr1	10555151	10555657	enhancer	genic|chr1:10555151-10555657	CENPS	10490158	65246	FALSE	0.05137858582386719	0.00255941205815092	9.60874273926508e-4	NA
CEU_rep1	CEU	rep1	EUR	chr1	10555151	10555657	enhancer	genic|chr1:10555151-10555657	DFFA	10532613	22791	FALSE	0.03407983076522986	0.00255502068197445	9.558136292892044e-4	0.01354504849556836
CEU_rep1	CEU	rep1	EUR	chr1	10555151	10555657	enhancer	genic|chr1:10555151-10555657	PEX14	10535002	20402	FALSE	0.02571842324703231	0.00255503838489412	9.555954127793308e-4	NA
CEU_rep1	CEU	rep1	EUR	chr1	10555151	10555657	enhancer	genic|chr1:10555151-10555657	TARDBP	11072678	517274	FALSE	0.00994615718436181	0.0024610811438332	9.293154979146996e-4	0.00282357600028667
CEU_rep1	CEU	rep1	EUR	chr1	10558139	10558727	enhancer	genic|chr1:10558139-10558727	APITD1-CORT	10490158	68275	FALSE	0.00715456724934884	3.5640306939566997e-4	9.60874273926508e-4	NA
CEU_rep1	CEU	rep1	EUR	chr1	10558139	10558727	enhancer	genic|chr1:10558139-10558727	CENPS	10490158	68275	FALSE	0.00715456724934884	3.5640306939566997e-4	9.60874273926508e-4	NA
CEU_rep1	CEU	rep1	EUR	chr1	10558139	10558727	enhancer	genic|chr1:10558139-10558727	DFFA	10532613	25820	FALSE	0.00474568221655876	3.5579156178665403e-4	9.558136292892044e-4	0.01354504849556836
CEU_rep1	CEU	rep1	EUR	chr1	10558139	10558727	enhancer	genic|chr1:10558139-10558727	PEX14	10535002	23431	FALSE	0.00358134008006566	3.557940269523903e-4	9.555954127793308e-4	NA
CEU_rep1	CEU	rep1	EUR	chr1	107599016	107599519	promoter	promoter|chr1:107599016-107599519	PRMT6	107599266	1.5	TRUE	0.6567825102893635	0.00690156034356234	0.00166112357015351	NA
CEU_rep1	CEU	rep1	EUR	chr1	107601208	107601720	enhancer	genic|chr1:107601208-107601720	PRMT6	107599266	2198	FALSE	0.10580555208124796	5.093103281594384e-4	0.00175062302910438	NA
CEU_rep1	CEU	rep1	EUR	chr1	107681291	107682009	enhancer	intergenic|chr1:107681291-107682009	NTNG1	107682539	889	FALSE	0.0429610367074818	2.7731988895789606e-4	0.00140810119827338	NA
CEU_rep1	CEU	rep1	EUR	chr1	107682289	107682789	promoter	promoter|chr1:107682289-107682789	NTNG1	107682539	0	TRUE	0.10092449965274398	7.021968932493049e-4	0.00139565089905518	NA
CEU_rep1	CEU	rep1	EUR	chr1	107683767	107684553	enhancer	genic|chr1:107683767-107684553	NTNG1	107682539	1621	FALSE	0.4219278941820378	0.00272360738311569	0.00140810119827338	NA
CEU_rep1	CEU	rep1	EUR	chr1	109076246	109076748	enhancer	intergenic|chr1:109076246-109076748	FAM102B	109102970	26473	FALSE	0.00577319429812036	5.21326038412538e-4	0.00111043501860811	NA
CEU_rep1	CEU	rep1	EUR	chr1	109094016	109094516	enhancer	intergenic|chr1:109094016-109094516	FAM102B	109102970	8704	FALSE	0.09031411110631324	0.00292191348178572	0.00123878089593583	NA
CEU_rep1	CEU	rep1	EUR	chr1	109099817	109100318	enhancer	intergenic|chr1:109099817-109100318	FAM102B	109102970	2902.5	FALSE	0.05681455642930481	0.00119912167790539	0.001818676217653	NA
CEU_rep1	CEU	rep1	EUR	chr1	109100509	109101024	enhancer	intergenic|chr1:109100509-109101024	FAM102B	109102970	2203.5	FALSE	0.01200697423262732	2.5341785614942417e-4	0.001818676217653	NA
CEU_rep1	CEU	rep1	EUR	chr1	109102371	109103220	promoter	promoter|chr1:109102371-109103220	FAM102B	109102970	174.5	TRUE	0.4167874788961773	0.00963784259860746	0.00181127056249033	NA
CEU_rep1	CEU	rep1	EUR	chr1	109104277	109104779	enhancer	genic|chr1:109104277-109104779	FAM102B	109102970	1558	FALSE	0.09122574007572788	0.00192540027385208	0.001818676217653	NA
CEU_rep1	CEU	rep1	EUR	chr1	109189370	109189880	enhancer	intergenic|chr1:109189370-109189880	HENMT1	109204148	14523	FALSE	0.01414737321205299	3.697373371593612e-4	0.00107601820304983	NA
CEU_rep1	CEU	rep1	EUR	chr1	109234650	109235181	promoter	promoter|chr1:109234650-109235181	PRPF38B	109234931	15.5	TRUE	0.6460898347417541	0.0111538835280667	0.00204358953807139	NA
CEU_rep1	CEU	rep1	EUR	chr1	109234650	109235181	promoter	promoter|chr1:109234650-109235181	STXBP3	109289256	54340.5	FALSE	0.05039683928566076	0.01112821668821821	0.00203069302345398	NA
CEU_rep1	CEU	rep1	EUR	chr1	109284779	109285282	enhancer	genic|chr1:109284779-109285282	STXBP3	109289256	4225.5	FALSE	0.01649586305643128	3.0099545067390474e-4	0.00142579931347419	NA
CEU_rep1	CEU	rep1	EUR	chr1	109287018	109287526	enhancer	intergenic|chr1:109287018-109287526	STXBP3	109289256	1984	FALSE	0.00942932877583956	1.7205435415697855e-4	0.00142579931347419	NA
CEU_rep1	CEU	rep1	EUR	chr1	109289006	109289532	promoter	promoter|chr1:109289006-109289532	PRPF38B	109234931	54338	FALSE	0.05293589573485714	0.0139596645842618	0.00142897641705915	NA
CEU_rep1	CEU	rep1	EUR	chr1	109289006	109289532	promoter	promoter|chr1:109289006-109289532	STXBP3	109289256	13	TRUE	0.6837615654216188	0.01392754120101852	0.00141995855172602	NA
CEU_rep1	CEU	rep1	EUR	chr1	109503778	109504301	enhancer	genic|chr1:109503778-109504301	CLCC1	109506121	2081.5	FALSE	0.02429417740839649	4.1513626144592695e-4	0.0012757389830297	NA
CEU_rep1	CEU	rep1	EUR	chr1	109505810	109506371	promoter	promoter|chr1:109505810-109506371	CLCC1	109506121	30.5	TRUE	0.4443634962226366	0.01156541877457974	0.0013059520895897	NA
CEU_rep1	CEU	rep1	EUR	chr1	109584478	109585100	promoter	promoter|chr1:109584478-109585100	TAF13	109618624	33835	FALSE	0.11881545732121422	0.01416689388768509	0.00113015649695966	NA
CEU_rep1	CEU	rep1	EUR	chr1	109584478	109585100	promoter	promoter|chr1:109584478-109585100	TMEM167B	109633362	48573	FALSE	0.05651381258162822	0.01415693532828077	0.00112770233778831	NA
CEU_rep1	CEU	rep1	EUR	chr1	109584478	109585100	promoter	promoter|chr1:109584478-109585100	WDR47	109584850	61	TRUE	0.4484266039296009	0.0141504506468542	0.0011281544733131	NA
CEU_rep1	CEU	rep1	EUR	chr1	109618374	109618919	promoter	promoter|chr1:109618374-109618919	CLCC1	109506121	112525.5	FALSE	0.05368766565049217	0.00700687737248588	0.00151710599822439	NA
CEU_rep1	CEU	rep1	EUR	chr1	109618374	109618919	promoter	promoter|chr1:109618374-109618919	SCARNA2	109642814	24167.5	FALSE	0.04412113983171459	0.0069839800759711	0.00150180523374091	NA
CEU_rep1	CEU	rep1	EUR	chr1	109618374	109618919	promoter	promoter|chr1:109618374-109618919	TAF13	109618624	22.5	TRUE	0.24202206568850265	0.00698889288929209	0.00150507353333066	NA
CEU_rep1	CEU	rep1	EUR	chr1	109618374	109618919	promoter	promoter|chr1:109618374-109618919	TMEM167B	109633362	14715.5	FALSE	0.11836651495469888	0.0069839800759711	0.00150180523374091	NA
CEU_rep1	CEU	rep1	EUR	chr1	109618374	109618919	promoter	promoter|chr1:109618374-109618919	WDR47	109584850	33796.5	FALSE	0.08680799318002723	0.00698078101594631	0.00150240736027265	NA
CEU_rep1	CEU	rep1	EUR	chr1	109620864	109621364	enhancer	intergenic|chr1:109620864-109621364	TAF13	109618624	2490	FALSE	0.01368217644600994	5.863534353100215e-4	8.662833761405864e-4	NA
CEU_rep1	CEU	rep1	EUR	chr1	109631784	109632303	enhancer	intergenic|chr1:109631784-109632303	C1orf194	109656479	24435.5	FALSE	0.00760872203358129	4.591271445595005e-4	0.00142117425305342	NA
CEU_rep1	CEU	rep1	EUR	chr1	109631784	109632303	enhancer	intergenic|chr1:109631784-109632303	KIAA1324	109656584	24540.5	FALSE	0.00760872203358129	4.591271445595005e-4	0.00142117425305342	NA
CEU_rep1	CEU	rep1	EUR	chr1	109631784	109632303	enhancer	intergenic|chr1:109631784-109632303	SCARNA2	109642814	10770.5	FALSE	0.00559598795000631	4.6010599960786424e-4	0.00142738940574051	NA
CEU_rep1	CEU	rep1	EUR	chr1	109631784	109632303	enhancer	intergenic|chr1:109631784-109632303	TAF13	109618624	13419.5	FALSE	0.00772309874870095	4.6042965672878246e-4	0.00143049575808527	NA
CEU_rep1	CEU	rep1	EUR	chr1	109631784	109632303	enhancer	intergenic|chr1:109631784-109632303	TMEM167B	109633362	1318.5	FALSE	0.01143922895966479	4.6010599960786424e-4	0.00142738940574051	NA
CEU_rep1	CEU	rep1	EUR	chr1	109633075	109633612	promoter	promoter|chr1:109633075-109633612	C1orf194	109656479	23135.5	FALSE	0.12776787971413994	0.00787041769989104	0.00141933733594526	NA
CEU_rep1	CEU	rep1	EUR	chr1	109633075	109633612	promoter	promoter|chr1:109633075-109633612	KIAA1324	109656584	23240.5	FALSE	0.12776787971413994	0.00787041769989104	0.00141933733594526	NA
CEU_rep1	CEU	rep1	EUR	chr1	109633075	109633612	promoter	promoter|chr1:109633075-109633612	SCARNA2	109642814	9470.5	FALSE	0.08886503689071906	0.00788719736145007	0.00142554445533152	NA
CEU_rep1	CEU	rep1	EUR	chr1	109633075	109633612	promoter	promoter|chr1:109633075-109633612	TAF13	109618624	14719.5	FALSE	0.12918737833468727	0.00789274553424568	0.00142864679260793	NA
CEU_rep1	CEU	rep1	EUR	chr1	109633075	109633612	promoter	promoter|chr1:109633075-109633612	TMEM167B	109633362	18.5	TRUE	0.18559765682274829	0.00788719736145007	0.00142554445533152	NA
CEU_rep1	CEU	rep1	EUR	chr1	109633075	109633612	promoter	promoter|chr1:109633075-109633612	WDR47	109584850	48493.5	FALSE	0.04506429730672782	0.00788358457654631	0.00142611600623536	NA
CEU_rep1	CEU	rep1	EUR	chr1	109642519	109643064	promoter	promoter|chr1:109642519-109643064	C1orf194	109656479	13687.5	FALSE	0.29720373704173514	0.00931550528603584	0.00217809555812639	NA
CEU_rep1	CEU	rep1	EUR	chr1	109642519	109643064	promoter	promoter|chr1:109642519-109643064	CLCC1	109506121	136670.5	FALSE	0.10712504230150877	0.00936597228348661	0.00220990894308355	NA
CEU_rep1	CEU	rep1	EUR	chr1	109642519	109643064	promoter	promoter|chr1:109642519-109643064	KIAA1324	109656584	13792.5	FALSE	0.29720373704173514	0.00931550528603584	0.00217809555812639	NA
CEU_rep1	CEU	rep1	EUR	chr1	109642519	109643064	promoter	promoter|chr1:109642519-109643064	SCARNA2	109642814	22.5	TRUE	0.5925459420177369	0.00933536586166363	0.00218762091818111	NA
CEU_rep1	CEU	rep1	EUR	chr1	109642519	109643064	promoter	promoter|chr1:109642519-109643064	TAF13	109618624	24167.5	FALSE	0.16048966492054398	0.00934193273460178	0.00219238172230457	NA
CEU_rep1	CEU	rep1	EUR	chr1	109642519	109643064	promoter	promoter|chr1:109642519-109643064	TMEM167B	109633362	9429.5	FALSE	0.29616930639304934	0.00933536586166363	0.00218762091818111	NA
CEU_rep1	CEU	rep1	EUR	chr1	109652383	109652883	enhancer	genic|chr1:109652383-109652883	C1orf194	109656479	3846	FALSE	0.01360998421412502	9.895468872157494e-4	0.00102221232035352	NA
CEU_rep1	CEU	rep1	EUR	chr1	109652383	109652883	enhancer	genic|chr1:109652383-109652883	KIAA1324	109656584	3951	FALSE	0.01360998421412502	9.895468872157494e-4	0.00102221232035352	NA
CEU_rep1	CEU	rep1	EUR	chr1	109652383	109652883	enhancer	genic|chr1:109652383-109652883	SCARNA2	109642814	9819	FALSE	0.01206091280474914	9.916565925068037e-4	0.00102668271209892	NA
CEU_rep1	CEU	rep1	EUR	chr1	109656229	109656857	promoter	promoter|chr1:109656229-109656857	C1orf194	109656479	64	TRUE	0.10151172753714444	0.00327432746570505	0.00100847123147184	NA
CEU_rep1	CEU	rep1	EUR	chr1	109656229	109656857	promoter	promoter|chr1:109656229-109656857	KIAA1324	109656584	41	TRUE	0.10151172753714444	0.00327432746570505	0.00100847123147184	NA
CEU_rep1	CEU	rep1	EUR	chr1	109696998	109697534	enhancer	genic|chr1:109696998-109697534	C1orf194	109656479	40787	FALSE	0.01152842504520549	0.00227245898059898	9.004433982370096e-4	NA
CEU_rep1	CEU	rep1	EUR	chr1	109696998	109697534	enhancer	genic|chr1:109696998-109697534	KIAA1324	109656584	40682	FALSE	0.01152842504520549	0.00227245898059898	9.004433982370096e-4	NA
CEU_rep1	CEU	rep1	EUR	chr1	109743709	109744215	enhancer	genic|chr1:109743709-109744215	SARS	109756514	12552	FALSE	0.01630201842506762	9.30685913357562e-4	0.00131969589363889	NA
CEU_rep1	CEU	rep1	EUR	chr1	109755008	109755549	enhancer	intergenic|chr1:109755008-109755549	SARS	109756514	1235.5	FALSE	0.01486649435636357	1.8632085895624827e-4	0.00216065134356613	NA
CEU_rep1	CEU	rep1	EUR	chr1	109756243	109756771	promoter	promoter|chr1:109756243-109756771	C1orf194	109656479	100028	FALSE	0.1039424660660518	0.00640278782528817	0.00217280324723727	NA
CEU_rep1	CEU	rep1	EUR	chr1	109756243	109756771	promoter	promoter|chr1:109756243-109756771	KIAA1324	109656584	99923	FALSE	0.1039424660660518	0.00640278782528817	0.00217280324723727	NA
CEU_rep1	CEU	rep1	EUR	chr1	109756243	109756771	promoter	promoter|chr1:109756243-109756771	SARS	109756514	7	TRUE	0.4467046710278327	0.00637887882246732	0.0021507781826216	NA
CEU_rep1	CEU	rep1	EUR	chr1	109934210	109934710	enhancer	genic|chr1:109934210-109934710	SORT1	109940567	6107	FALSE	0.01315690281078929	0.00148128952284963	0.00106263770859029	0.01674609037219538
CEU_rep1	CEU	rep1	EUR	chr1	109947426	109947938	enhancer	genic|chr1:109947426-109947938	SORT1	109940567	7115	FALSE	0.01123757296956935	3.444848518753585e-4	9.999398355025155e-4	0.06536021371701485
CEU_rep1	CEU	rep1	EUR	chr1	109968820	109969322	promoter	promoter|chr1:109968820-109969322	CYB561D1	110036700	67629	FALSE	0.01687290945525666	0.01129920169170953	0.00121708802158218	NA
CEU_rep1	CEU	rep1	EUR	chr1	109968820	109969322	promoter	promoter|chr1:109968820-109969322	PSMA5	109969070	1	TRUE	0.4176184065100427	0.01131615227680756	0.00122658393582861	NA
CEU_rep1	CEU	rep1	EUR	chr1	109981375	109981875	enhancer	intergenic|chr1:109981375-109981875	PSMA5	109969070	12555	FALSE	0.02420010367505206	9.46602666218064e-4	0.00118572242953073	NA
CEU_rep1	CEU	rep1	EUR	chr1	110026310	110027092	promoter	promoter|chr1:110026310-110027092	ATXN7L2	110026560	141	TRUE	0.23440661573549587	0.00825533864401465	9.821390038492377e-4	0.06224402164615192
CEU_rep1	CEU	rep1	EUR	chr1	110026310	110027092	promoter	promoter|chr1:110026310-110027092	CYB561D1	110036700	9999	FALSE	0.06091264707494336	0.00825533864401465	9.821390038492373e-4	NA
CEU_rep1	CEU	rep1	EUR	chr1	110036450	110036953	promoter	promoter|chr1:110036450-110036953	AMIGO1	110052336	15634.5	FALSE	0.35399989975279866	0.00988692825488001	0.00161467212593511	NA
CEU_rep1	CEU	rep1	EUR	chr1	110036450	110036953	promoter	promoter|chr1:110036450-110036953	ATXN7L2	110026560	10141.5	FALSE	0.2115803362081093	0.00989090231585341	0.0016194802325424	0.02843802102626769
CEU_rep1	CEU	rep1	EUR	chr1	110036450	110036953	promoter	promoter|chr1:110036450-110036953	CYB561D1	110036700	1.5	TRUE	0.4921858462936438	0.00989090231585341	0.0016194802325424	NA
CEU_rep1	CEU	rep1	EUR	chr1	110036450	110036953	promoter	promoter|chr1:110036450-110036953	GPR61	110082493	45791.5	FALSE	0.1061936748315851	0.00978435535838358	0.00160514486542994	NA
CEU_rep1	CEU	rep1	EUR	chr1	110036450	110036953	promoter	promoter|chr1:110036450-110036953	PSMA5	109969070	67631.5	FALSE	0.03471871750459662	0.00990574022971454	0.00163211567479416	NA
CEU_rep1	CEU	rep1	EUR	chr1	110042444	110042954	enhancer	genic|chr1:110042444-110042954	CYB561D1	110036700	5999	FALSE	0.01623321611284196	7.558444235619825e-4	8.486144935437119e-4	NA
CEU_rep1	CEU	rep1	EUR	chr1	110055684	110056209	enhancer	intergenic|chr1:110055684-110056209	AMIGO1	110052336	3610.5	FALSE	0.00815762248114533	2.526178702455603e-4	0.00105128056456212	NA
CEU_rep1	CEU	rep1	EUR	chr1	110059340	110059840	enhancer	intergenic|chr1:110059340-110059840	AMIGO1	110052336	7254	FALSE	0.00924181601390023	2.861921943591836e-4	0.00105128056456212	NA
CEU_rep1	CEU	rep1	EUR	chr1	110069797	110070302	enhancer	intergenic|chr1:110069797-110070302	AMIGO1	110052336	17713.5	FALSE	0.07987241865715886	0.00259163154779069	0.00145120971330704	NA
CEU_rep1	CEU	rep1	EUR	chr1	110069797	110070302	enhancer	intergenic|chr1:110069797-110070302	ATXN7L2	110026560	43489.5	FALSE	0.02178822402384438	0.00259267325675489	0.00145553106802609	0.01243048850690897
CEU_rep1	CEU	rep1	EUR	chr1	110069797	110070302	enhancer	intergenic|chr1:110069797-110070302	CYB561D1	110036700	33349.5	FALSE	0.04919203996052745	0.00259267325675489	0.00145553106802609	NA
CEU_rep1	CEU	rep1	EUR	chr1	110069797	110070302	enhancer	intergenic|chr1:110069797-110070302	GNAI3	110091185	21135.5	FALSE	0.01585280035365175	0.00256474441483539	0.00144264695139134	NA
CEU_rep1	CEU	rep1	EUR	chr1	110069797	110070302	enhancer	intergenic|chr1:110069797-110070302	GPR61	110082493	12443.5	FALSE	0.03460198901900561	0.00256474441483539	0.00144264695139134	NA
CEU_rep1	CEU	rep1	EUR	chr1	110074820	110075321	enhancer	intergenic|chr1:110074820-110075321	CYB561D1	110036700	38370.5	FALSE	0.01726860897123477	0.00194644747171821	0.00110307621951498	NA
CEU_rep1	CEU	rep1	EUR	chr1	110085707	110086415	enhancer	genic|chr1:110085707-110086415	GNAI3	110091185	5124	FALSE	0.03463787864974508	6.452015034680523e-4	0.0019603595171342	NA
CEU_rep1	CEU	rep1	EUR	chr1	110085707	110086415	enhancer	genic|chr1:110085707-110086415	GPR61	110082493	3568	FALSE	0.04644111975169957	6.452015034680523e-4	0.0019603595171342	NA
CEU_rep1	CEU	rep1	EUR	chr1	110087711	110088216	enhancer	genic|chr1:110087711-110088216	GPR61	110082493	5470.5	FALSE	0.01339250701771788	1.8606066583314447e-4	0.0019603595171342	NA
CEU_rep1	CEU	rep1	EUR	chr1	110090935	110091455	promoter	promoter|chr1:110090935-110091455	AHCYL1	110527386	436191	FALSE	0.04640453141725765	0.00916485054430128	0.00230582469991912	0.00407376135494738
CEU_rep1	CEU	rep1	EUR	chr1	110090935	110091455	promoter	promoter|chr1:110090935-110091455	AMIGO1	110052336	38859	FALSE	0.11290464273608468	0.0096743078339654	0.00236135675818891	NA
CEU_rep1	CEU	rep1	EUR	chr1	110090935	110091455	promoter	promoter|chr1:110090935-110091455	AMPD2	110162434	71239	FALSE	0.2358516323449009	0.00949772124521749	0.00233973263333461	NA
CEU_rep1	CEU	rep1	EUR	chr1	110090935	110091455	promoter	promoter|chr1:110090935-110091455	CYB561D1	110036700	54495	FALSE	0.0807627933343578	0.00967819643194209	0.00236838831267534	NA
CEU_rep1	CEU	rep1	EUR	chr1	110090935	110091455	promoter	promoter|chr1:110090935-110091455	GNAI3	110091185	10	TRUE	0.3848888422516634	0.00957394078865604	0.00234742373697701	NA
CEU_rep1	CEU	rep1	EUR	chr1	110090935	110091455	promoter	promoter|chr1:110090935-110091455	GNAT2	110155705	64510	FALSE	0.1151338492601744	0.00949772124521749	0.00233973263333461	0.01544949057906708
CEU_rep1	CEU	rep1	EUR	chr1	110090935	110091455	promoter	promoter|chr1:110090935-110091455	GPR61	110082493	8702	FALSE	0.2727636399165185	0.00957394078865604	0.00234742373697701	NA
CEU_rep1	CEU	rep1	EUR	chr1	110090935	110091455	promoter	promoter|chr1:110090935-110091455	GSTM2	110210643	119448	FALSE	0.08016634913648292	0.00950273932899301	0.00234236097887536	0.00715656021949874
CEU_rep1	CEU	rep1	EUR	chr1	110090935	110091455	promoter	promoter|chr1:110090935-110091455	GSTM4	110198697	107502	FALSE	0.09415101736127116	0.00950084870521509	0.00234185417245207	NA
CEU_rep1	CEU	rep1	EUR	chr1	110090935	110091455	promoter	promoter|chr1:110090935-110091455	PSMA5	109969070	122125	FALSE	0.06894334767256512	0.00969271525342091	0.00238686685483548	NA
CEU_rep1	CEU	rep1	EUR	chr1	110152765	110153497	enhancer	genic|chr1:110152765-110153497	GNAT2	110155705	2574	FALSE	0.00904255318408648	2.402199407285547e-4	0.00105236097498164	0.1066630682417041
CEU_rep1	CEU	rep1	EUR	chr1	110158422	110158922	enhancer	intergenic|chr1:110158422-110158922	AMPD2	110162434	3762	FALSE	0.03249501224470309	6.258382268267463e-4	0.00123286648470513	NA
CEU_rep1	CEU	rep1	EUR	chr1	110158422	110158922	enhancer	intergenic|chr1:110158422-110158922	GNAT2	110155705	2967	FALSE	0.01561237049086809	6.258382268267463e-4	0.00123286648470513	0.06033752700612209
CEU_rep1	CEU	rep1	EUR	chr1	110162184	110162684	promoter	promoter|chr1:110162184-110162684	AMPD2	110162434	0	TRUE	0.10435062189637352	0.00633930215709513	0.00131151765154655	NA
CEU_rep1	CEU	rep1	EUR	chr1	110162184	110162684	promoter	promoter|chr1:110162184-110162684	GNAT2	110155705	6729	FALSE	0.20708155530667083	0.00633930215709513	0.00131151765154655	0.07427157202035946
CEU_rep1	CEU	rep1	EUR	chr1	110163425	110163925	enhancer	genic|chr1:110163425-110163925	AMPD2	110162434	1241	FALSE	0.12237793750483768	0.00726832867763812	0.00131705814922011	NA
CEU_rep1	CEU	rep1	EUR	chr1	110163425	110163925	enhancer	genic|chr1:110163425-110163925	GNAI3	110091185	72490	FALSE	0.04966895204356679	0.0073266572681566	0.00132138754591459	NA
CEU_rep1	CEU	rep1	EUR	chr1	110163425	110163925	enhancer	genic|chr1:110163425-110163925	GNAT2	110155705	7970	FALSE	0.2559785887914492	0.00726832867763812	0.00131705814922011	0.07973718935364542
CEU_rep1	CEU	rep1	EUR	chr1	110163425	110163925	enhancer	genic|chr1:110163425-110163925	GPR61	110082493	81182	FALSE	0.04804288389500848	0.0073266572681566	0.00132138754591459	NA
CEU_rep1	CEU	rep1	EUR	chr1	110185879	110186379	enhancer	intergenic|chr1:110185879-110186379	AMPD2	110162434	23695	FALSE	0.01373257836375661	0.00324432259899087	9.779464098625733e-4	NA
CEU_rep1	CEU	rep1	EUR	chr1	110185879	110186379	enhancer	intergenic|chr1:110185879-110186379	GSTM4	110198697	12568	FALSE	0.0436832566658181	0.00324539090673393	9.788331571488854e-4	NA
CEU_rep1	CEU	rep1	EUR	chr1	110198434	110198947	promoter	promoter|chr1:110198434-110198947	GSTM2	110210643	11952.5	FALSE	0.3142333609152444	0.00804229370877187	0.00169748867951684	0.0457383337452833
CEU_rep1	CEU	rep1	EUR	chr1	110198434	110198947	promoter	promoter|chr1:110198434-110198947	GSTM4	110198697	6.5	TRUE	0.4216204648908208	0.00804069364891666	0.00169712140129884	NA
CEU_rep1	CEU	rep1	EUR	chr1	11021008	11021523	enhancer	genic|chr1:11021008-11021523	TARDBP	11072678	51412.5	FALSE	0.02208269013650577	0.0011066632406626	6.419905457177439e-4	0.02018092822536724
CEU_rep1	CEU	rep1	EUR	chr1	11025466	11025966	enhancer	genic|chr1:11025466-11025966	TARDBP	11072678	46962	FALSE	0.01406807871760452	9.94574591403702e-4	7.014662141609715e-4	0.01309254115553868
CEU_rep1	CEU	rep1	EUR	chr1	110282729	110283231	promoter	promoter|chr1:110282729-110283231	GSTM3	110283660	680	TRUE	0.2067845120449511	0.00377421950974534	9.204836524070208e-4	0.09996245078370863
CEU_rep1	CEU	rep1	EUR	chr1	110316238	110316739	enhancer	intergenic|chr1:110316238-110316739	AHCYL1	110527386	210897.5	FALSE	0.01360660533016652	0.00180225539787188	8.573855587312817e-4	0.0163359409635314
CEU_rep1	CEU	rep1	EUR	chr1	110316238	110316739	enhancer	intergenic|chr1:110316238-110316739	GSTM4	110198697	117791.5	FALSE	0.00728923997823601	0.0018683289793509	8.707825656414525e-4	NA
CEU_rep1	CEU	rep1	EUR	chr1	110319386	110319900	enhancer	intergenic|chr1:110319386-110319900	AHCYL1	110527386	207743	FALSE	0.01625163350260958	0.00215260114434106	8.573855587312817e-4	0.0163359409635314
CEU_rep1	CEU	rep1	EUR	chr1	110319386	110319900	enhancer	intergenic|chr1:110319386-110319900	GSTM4	110198697	120946	FALSE	0.00870621685309157	0.0022315189643517	8.707825656414525e-4	NA
CEU_rep1	CEU	rep1	EUR	chr1	110358811	110359313	enhancer	intergenic|chr1:110358811-110359313	AHCYL1	110527386	168324	FALSE	0.00830572526103563	0.0033403955000686	0.00138004679827917	0.00334251006730844
CEU_rep1	CEU	rep1	EUR	chr1	11045745	11046279	enhancer	intergenic|chr1:11045745-11046279	C1orf127	11042094	3918	FALSE	0.25371485358129225	0.00172726704264733	0.00112076715336438	0.06729657472447392
CEU_rep1	CEU	rep1	EUR	chr1	11045745	11046279	enhancer	intergenic|chr1:11045745-11046279	TARDBP	11072678	26666	FALSE	0.10502172152038816	0.00174699946999107	0.00112218368399759	0.03478209092559225
CEU_rep1	CEU	rep1	EUR	chr1	11048018	11048557	enhancer	intergenic|chr1:11048018-11048557	C1orf127	11042094	6193.5	FALSE	0.01791713133816763	1.2197815785067868e-4	0.00112076715336438	0.06729657472447392
CEU_rep1	CEU	rep1	EUR	chr1	11048922	11049449	enhancer	intergenic|chr1:11048922-11049449	C1orf127	11042094	7091.5	FALSE	0.01687328447093665	1.1487174580625714e-4	0.00112076715336438	0.06729657472447392
CEU_rep1	CEU	rep1	EUR	chr1	110527056	110527636	promoter	promoter|chr1:110527056-110527636	AHCYL1	110527386	40	TRUE	0.4057708046115667	0.01032866133996521	0.00170906470856799	0.04264470539762368
CEU_rep1	CEU	rep1	EUR	chr1	110527056	110527636	promoter	promoter|chr1:110527056-110527636	GSTM2	110210643	316703	FALSE	0.03804058110654435	0.01070945738358681	0.00173614519953016	0.00406544880806222
CEU_rep1	CEU	rep1	EUR	chr1	110527056	110527636	promoter	promoter|chr1:110527056-110527636	STRIP1	110577222	49876	FALSE	0.05809383837920619	0.01034755239227835	0.00171063613507585	0.00488481858997497
CEU_rep1	CEU	rep1	EUR	chr1	110546576	110547080	enhancer	genic|chr1:110546576-110547080	AHCYL1	110527386	19442	FALSE	0.02269161655876206	0.0021178739494559	0.001184078201061	0.01678695045119582
CEU_rep1	CEU	rep1	EUR	chr1	110546576	110547080	enhancer	genic|chr1:110546576-110547080	STRIP1	110577222	30394	FALSE	0.01198791285641121	0.0021217475267042	0.00118516692044254	0.00709551618065299
CEU_rep1	CEU	rep1	EUR	chr1	110554203	110554703	enhancer	genic|chr1:110554203-110554703	AHCYL1	110527386	27067	FALSE	0.1113228156549208	0.00467257827299253	0.00157427776864716	0.02807586212507303
CEU_rep1	CEU	rep1	EUR	chr1	110554203	110554703	enhancer	genic|chr1:110554203-110554703	STRIP1	110577222	22769	FALSE	0.0520599031878209	0.00468112438731335	0.00157572526317676	0.01050476448591807
CEU_rep1	CEU	rep1	EUR	chr1	110572099	110572613	enhancer	intergenic|chr1:110572099-110572613	STRIP1	110577222	4866	FALSE	0.02930855226685638	7.22113923880933e-4	0.00123611328291595	0.04887018885489529
CEU_rep1	CEU	rep1	EUR	chr1	110573540	110574045	enhancer	intergenic|chr1:110573540-110574045	STRIP1	110577222	3429.5	FALSE	0.0222065951770706	5.471335272156667e-4	0.00123611328291595	0.04887018885489529
CEU_rep1	CEU	rep1	EUR	chr1	110576966	110577472	promoter	promoter|chr1:110576966-110577472	ALX3	110613322	36103	FALSE	0.19143659539295663	0.00667156270710406	0.00189318681326243	0.01135682967301334
CEU_rep1	CEU	rep1	EUR	chr1	110576966	110577472	promoter	promoter|chr1:110576966-110577472	STRIP1	110577222	3	TRUE	0.3945114416730958	0.00669030877172178	0.00190024986114469	0.04618664064026429
CEU_rep1	CEU	rep1	EUR	chr1	110583126	110583640	enhancer	genic|chr1:110583126-110583640	STRIP1	110577222	6161	FALSE	0.00470990558766183	2.552523294770072e-4	7.463486925837812e-4	0.03679716450111967
CEU_rep1	CEU	rep1	EUR	chr1	110606916	110607416	enhancer	genic|chr1:110606916-110607416	ALX3	110613322	6156	FALSE	0.01251215137333449	2.3499609125353005e-4	7.204898631158444e-4	0.05537282361538106
CEU_rep1	CEU	rep1	EUR	chr1	110608610	110609110	enhancer	genic|chr1:110608610-110609110	ALX3	110613322	4462	FALSE	0.01526783837687352	2.867518329503512e-4	7.204898631158444e-4	0.05537282361538106
CEU_rep1	CEU	rep1	EUR	chr1	110619738	110620241	enhancer	intergenic|chr1:110619738-110620241	ALX3	110613322	6667.5	FALSE	0.01572198810347099	1.988386941774903e-4	8.482111805209495e-4	0.06984828734545916
CEU_rep1	CEU	rep1	EUR	chr1	11072428	11072947	promoter	promoter|chr1:11072428-11072947	TARDBP	11072678	9.5	TRUE	0.4108054089316691	0.00701033489767971	8.695376745562809e-4	0.04375646817167353
CEU_rep1	CEU	rep1	EUR	chr1	110745523	110746024	enhancer	intergenic|chr1:110745523-110746024	KCNC4	110753335	7561.5	FALSE	0.01166475372840366	6.505622574698784e-4	9.017877824699848e-4	0.03745967999874666
CEU_rep1	CEU	rep1	EUR	chr1	110745523	110746024	enhancer	intergenic|chr1:110745523-110746024	KCNC4-AS1	110752609	6835.5	FALSE	0.01166475372840366	6.505622574698784e-4	9.017877824699848e-4	0.03745967999874666
CEU_rep1	CEU	rep1	EUR	chr1	110750295	110750800	enhancer	intergenic|chr1:110750295-110750800	KCNC4	110753335	2787.5	FALSE	0.03971468442071014	0.00139916695989995	0.00121010708149503	0.04419157420250504
CEU_rep1	CEU	rep1	EUR	chr1	110750295	110750800	enhancer	intergenic|chr1:110750295-110750800	KCNC4-AS1	110752609	2061.5	FALSE	0.03971468442071014	0.00139916695989995	0.00121010708149503	0.04419157420250504
CEU_rep1	CEU	rep1	EUR	chr1	110752359	110753079	promoter	promoter|chr1:110752359-110753079	KCNC4	110753335	616	TRUE	0.25533143307784106	0.00972424386819095	0.00120379921012599	0.04109377957056698
CEU_rep1	CEU	rep1	EUR	chr1	110752359	110753079	promoter	promoter|chr1:110752359-110753079	KCNC4-AS1	110752609	110	TRUE	0.25533143307784106	0.00972424386819095	0.00120379921012599	0.04109377957056698
CEU_rep1	CEU	rep1	EUR	chr1	110759432	110759933	enhancer	genic|chr1:110759432-110759933	KCNC4	110753335	6347.5	FALSE	0.02662651948363558	0.00140860529816695	9.017877824699848e-4	0.0394913914563058
CEU_rep1	CEU	rep1	EUR	chr1	110759432	110759933	enhancer	genic|chr1:110759432-110759933	KCNC4-AS1	110752609	7073.5	FALSE	0.02662651948363558	0.00140860529816695	9.017877824699848e-4	0.0394913914563058
CEU_rep1	CEU	rep1	EUR	chr1	110778803	110779317	enhancer	intergenic|chr1:110778803-110779317	KCNC4	110753335	25725	FALSE	0.003257718433194	0.00167493852821635	8.63425074009676e-4	0.00424396424213778
CEU_rep1	CEU	rep1	EUR	chr1	110778803	110779317	enhancer	intergenic|chr1:110778803-110779317	KCNC4-AS1	110752609	26451	FALSE	0.003257718433194	0.00167493852821635	8.63425074009676e-4	0.00424396424213778
CEU_rep1	CEU	rep1	EUR	chr1	110786143	110786644	enhancer	intergenic|chr1:110786143-110786644	KCNC4	110753335	33058.5	FALSE	0.00778995648237882	0.00194189794323984	0.00123339311960522	0.00612757743726093
CEU_rep1	CEU	rep1	EUR	chr1	110786143	110786644	enhancer	intergenic|chr1:110786143-110786644	KCNC4-AS1	110752609	33784.5	FALSE	0.00778995648237882	0.00194189794323984	0.00123339311960522	0.00612757743726093
CEU_rep1	CEU	rep1	EUR	chr1	110881209	110882194	promoter	promoter|chr1:110881209-110882194	KCNC4	110753335	128366.5	FALSE	0.3360366701743955	0.03521456483256413	0.00198834334214951	0.00904179522788735
CEU_rep1	CEU	rep1	EUR	chr1	110881209	110882194	promoter	promoter|chr1:110881209-110882194	KCNC4-AS1	110752609	129092.5	FALSE	0.3360366701743955	0.03521456483256413	0.00198834334214951	0.00904179522788735
CEU_rep1	CEU	rep1	EUR	chr1	110881209	110882194	promoter	promoter|chr1:110881209-110882194	LAMTOR5	110950546	68844.5	FALSE	0.444437862917463	0.03516177818115733	0.00197999930171014	0.01416926475818223
CEU_rep1	CEU	rep1	EUR	chr1	110881209	110882194	promoter	promoter|chr1:110881209-110882194	LAMTOR5-AS1	110950430	68728.5	FALSE	0.444437862917463	0.03516177818115733	0.00197999930171014	0.01416926475818223
CEU_rep1	CEU	rep1	EUR	chr1	110881209	110882194	promoter	promoter|chr1:110881209-110882194	LOC440600	110881793	91.5	TRUE	0.8367773975414757	0.03515802319953892	0.0019799624831719	NA
CEU_rep1	CEU	rep1	EUR	chr1	110881209	110882194	promoter	promoter|chr1:110881209-110882194	RBM15	110881944	242.5	TRUE	0.8367773975414757	0.03515802319953892	0.0019799624831719	NA
CEU_rep1	CEU	rep1	EUR	chr1	110923169	110923670	enhancer	genic|chr1:110923169-110923670	SLC16A4	110933704	10284.5	FALSE	0.00832347040591264	3.009408709844729e-4	0.00134162943494865	0.04431689079458747
CEU_rep1	CEU	rep1	EUR	chr1	110925940	110926440	enhancer	genic|chr1:110925940-110926440	SLC16A4	110933704	7514	FALSE	0.00853982208707225	1.764361238491068e-4	0.00136711671321137	0.07610870236351469
CEU_rep1	CEU	rep1	EUR	chr1	110927012	110927512	enhancer	genic|chr1:110927012-110927512	SLC16A4	110933704	6442	FALSE	0.05853426546914225	0.00120934122589791	0.00136711671321137	0.07610870236351469
CEU_rep1	CEU	rep1	EUR	chr1	110929632	110930290	enhancer	genic|chr1:110929632-110930290	SLC16A4	110933704	3743	FALSE	0.02666680455376772	5.509467975955832e-4	0.00136711671321137	0.07610870236351469
CEU_rep1	CEU	rep1	EUR	chr1	110931078	110931578	enhancer	genic|chr1:110931078-110931578	SLC16A4	110933704	2376	FALSE	0.00904727516996858	3.2711053645994236e-4	9.909774780522808e-4	0.05999818005176383
CEU_rep1	CEU	rep1	EUR	chr1	110950007	110950796	promoter	promoter|chr1:110950007-110950796	LAMTOR5	110950546	144.5	TRUE	0.26473742489040897	0.00624792453835825	0.00160511066387159	0.05859313241203477
CEU_rep1	CEU	rep1	EUR	chr1	110950007	110950796	promoter	promoter|chr1:110950007-110950796	LAMTOR5-AS1	110950430	28.5	TRUE	0.26473742489040897	0.00624792453835825	0.00160511066387159	0.05859313241203477
CEU_rep1	CEU	rep1	EUR	chr1	110950007	110950796	promoter	promoter|chr1:110950007-110950796	SLC16A4	110933704	16697.5	FALSE	0.09146691269954074	0.00624664990200643	0.00160511066387159	0.01961058139234645
CEU_rep1	CEU	rep1	EUR	chr1	110955048	110955551	enhancer	genic|chr1:110955048-110955551	LAMTOR5	110950546	4753.5	FALSE	0.0301956391421303	0.00161298814449873	9.648718170717563e-4	0.0430641184810249
CEU_rep1	CEU	rep1	EUR	chr1	110955048	110955551	enhancer	genic|chr1:110955048-110955551	LAMTOR5-AS1	110950430	4869.5	FALSE	0.0301956391421303	0.00161298814449873	9.648718170717563e-4	0.0430641184810249
CEU_rep1	CEU	rep1	EUR	chr1	11112139	11112639	enhancer	intergenic|chr1:11112139-11112639	MASP2	11107296	5093	FALSE	0.0138692312844838	1.479433002238558e-4	5.571090121754236e-4	0.09244493702428971
CEU_rep1	CEU	rep1	EUR	chr1	11113769	11114269	enhancer	intergenic|chr1:11113769-11114269	MASP2	11107296	6723	FALSE	0.04645598082333414	4.955466512285516e-4	5.571090121754236e-4	0.09244493702428971
CEU_rep1	CEU	rep1	EUR	chr1	11115709	11116284	enhancer	genic|chr1:11115709-11116284	MASP2	11107296	8700.5	FALSE	0.01289107825924294	2.671287747472023e-4	7.345465241895311e-4	0.03609237753331278
CEU_rep1	CEU	rep1	EUR	chr1	11115709	11116284	enhancer	genic|chr1:11115709-11116284	SRM	11120091	4094.5	FALSE	0.01102744310418826	2.6696104363674886e-4	7.34550981521883e-4	0.04359066513743875
CEU_rep1	CEU	rep1	EUR	chr1	111170878	111171378	enhancer	intergenic|chr1:111170878-111171378	KCNA3	111217655	46527	FALSE	0.00830511399979014	2.0886756793881588e-4	0.00139806538785059	0.04965979493954435
CEU_rep1	CEU	rep1	EUR	chr1	111173314	111173814	enhancer	intergenic|chr1:111173314-111173814	KCNA3	111217655	44091	FALSE	0.08204876389024227	0.00206346665037639	0.00139806538785059	0.04965979493954435
CEU_rep1	CEU	rep1	EUR	chr1	111175604	111176104	enhancer	intergenic|chr1:111175604-111176104	KCNA3	111217655	41801	FALSE	0.01396288375916216	2.607852353155455e-4	0.00200170337938923	0.04670358494043989
CEU_rep1	CEU	rep1	EUR	chr1	111177308	111177808	enhancer	intergenic|chr1:111177308-111177808	CD53	111415721	238163	FALSE	0.01136027368540577	0.00595033201962304	0.00197493393398344	0.00206822645717021
CEU_rep1	CEU	rep1	EUR	chr1	111177308	111177808	enhancer	intergenic|chr1:111177308-111177808	KCNA3	111217655	40097	FALSE	0.32109695513137065	0.00599713830232905	0.00200170337938923	0.04670358494043989
CEU_rep1	CEU	rep1	EUR	chr1	111186433	111186933	enhancer	intergenic|chr1:111186433-111186933	KCNA3	111217655	30972	FALSE	0.01320984788651251	7.713568581149345e-4	0.00140537446208718	0.02127689407813166
CEU_rep1	CEU	rep1	EUR	chr1	111187782	111188284	enhancer	intergenic|chr1:111187782-111188284	KCNA3	111217655	29622	FALSE	0.00149812635100855	8.747943542582554e-5	0.00140537446208718	0.02127689407813166
CEU_rep1	CEU	rep1	EUR	chr1	11119841	11120496	promoter	promoter|chr1:11119841-11120496	EXOSC10	11159967	39798.5	FALSE	0.06245536321487734	0.00924588001850981	6.0352113112923e-4	NA
CEU_rep1	CEU	rep1	EUR	chr1	11119841	11120496	promoter	promoter|chr1:11119841-11120496	LOC105376736	11159731	39562.5	FALSE	0.06245536321487734	0.00924693574562257	6.039311640908997e-4	NA
CEU_rep1	CEU	rep1	EUR	chr1	11119841	11120496	promoter	promoter|chr1:11119841-11120496	SRM	11120091	77.5	TRUE	0.5548452414667362	0.00924967131944186	6.02918088335544e-4	0.07712155125415178
CEU_rep1	CEU	rep1	EUR	chr1	111213850	111214350	enhancer	genic|chr1:111213850-111214350	KCNA3	111217655	3555	FALSE	0.01091646249607605	1.4183452246093245e-4	0.00109377341330046	0.12286563545550765
CEU_rep1	CEU	rep1	EUR	chr1	111217232	111217905	promoter	promoter|chr1:111217232-111217905	KCNA3	111217655	86.5	TRUE	0.09381286102263812	0.00250833513257296	9.651436816000092e-4	0.06766166264381136
CEU_rep1	CEU	rep1	EUR	chr1	11121943	11122443	enhancer	intergenic|chr1:11121943-11122443	SRM	11120091	2102	FALSE	0.0223042159108518	3.449732033640249e-4	6.120416772977222e-4	0.08188589634995966
CEU_rep1	CEU	rep1	EUR	chr1	11122940	11123440	enhancer	intergenic|chr1:11122940-11123440	EXOSC10	11159967	36777	FALSE	0.01149970232326109	0.00174024514753661	6.126538455674598e-4	NA
CEU_rep1	CEU	rep1	EUR	chr1	11122940	11123440	enhancer	intergenic|chr1:11122940-11123440	LOC105376736	11159731	36541	FALSE	0.01149970232326109	0.00174044385485073	6.130700833059901e-4	NA
CEU_rep1	CEU	rep1	EUR	chr1	11122940	11123440	enhancer	intergenic|chr1:11122940-11123440	SRM	11120091	3099	FALSE	0.11256155335203352	0.00174095874029757	6.120416772977222e-4	0.08188589634995966
CEU_rep1	CEU	rep1	EUR	chr1	11132609	11133113	enhancer	genic|chr1:11132609-11133113	EXOSC10	11159967	27106	FALSE	0.01237855358162129	5.734412269115917e-4	5.605680939468227e-4	NA
CEU_rep1	CEU	rep1	EUR	chr1	11132609	11133113	enhancer	genic|chr1:11132609-11133113	LOC105376736	11159731	26870	FALSE	0.01237855358162129	5.735067044485716e-4	5.609489445648425e-4	NA
CEU_rep1	CEU	rep1	EUR	chr1	11132609	11133113	enhancer	genic|chr1:11132609-11133113	SRM	11120091	12770	FALSE	0.01627882840575039	5.73676368212767e-4	5.600079701466959e-4	0.03927810096403464
CEU_rep1	CEU	rep1	EUR	chr1	111411369	111411922	enhancer	intergenic|chr1:111411369-111411922	CD53	111415721	4075.5	FALSE	0.01226021072685481	1.4072753669186987e-4	0.00213618106573844	0.08725370039747173
CEU_rep1	CEU	rep1	EUR	chr1	111413509	111414011	enhancer	intergenic|chr1:111413509-111414011	CD53	111415721	1961	FALSE	0.05549351694277923	6.36976485617819e-4	0.00213618106573844	0.08725370039747173
CEU_rep1	CEU	rep1	EUR	chr1	111417929	111418429	enhancer	genic|chr1:111417929-111418429	CD53	111415721	2458	FALSE	0.14509096580506592	0.00286903150231854	0.00266250642154259	0.04063660873571543
CEU_rep1	CEU	rep1	EUR	chr1	111417929	111418429	enhancer	genic|chr1:111417929-111418429	CEPT1	111682784	264605	FALSE	0.01456522309470093	0.00284493774391773	0.00263029682285095	NA
CEU_rep1	CEU	rep1	EUR	chr1	111417929	111418429	enhancer	genic|chr1:111417929-111418429	CHI3L2	111770280	352101	FALSE	0.0066057660419452	0.00282219102779663	0.00261385049907825	NA
CEU_rep1	CEU	rep1	EUR	chr1	111417929	111418429	enhancer	genic|chr1:111417929-111418429	DRAM2	111682838	264659	FALSE	0.01456522309470093	0.00284493774391773	0.00263029682285095	NA
CEU_rep1	CEU	rep1	EUR	chr1	111417929	111418429	enhancer	genic|chr1:111417929-111418429	LRIF1	111506566	88387	FALSE	0.04333794626128103	0.00287117197136041	0.00266379533042076	0.02027487743504817
CEU_rep1	CEU	rep1	EUR	chr1	111417929	111418429	enhancer	genic|chr1:111417929-111418429	PIFO	111889181	471002	FALSE	0.02454550028501813	0.00281168294662655	0.00259414173806105	NA
CEU_rep1	CEU	rep1	EUR	chr1	111419761	111420276	enhancer	genic|chr1:111419761-111420276	CD53	111415721	4297.5	FALSE	0.01177748798439944	2.4383962682194264e-4	0.00197590572787097	0.05229801812272659
CEU_rep1	CEU	rep1	EUR	chr1	111422585	111423097	enhancer	genic|chr1:111422585-111423097	CD53	111415721	7120	FALSE	0.22467303860599697	0.0046516022740338	0.00197590572787097	0.05229801812272659
CEU_rep1	CEU	rep1	EUR	chr1	111422585	111423097	enhancer	genic|chr1:111422585-111423097	LRIF1	111506566	83725	FALSE	0.04488590856013577	0.00465507264745235	0.00197686225605602	0.01745247873904133
CEU_rep1	CEU	rep1	EUR	chr1	111424136	111424636	enhancer	genic|chr1:111424136-111424636	CD53	111415721	8665	FALSE	0.0274061429550563	5.674133295352713e-4	0.00197590572787097	0.05229801812272659
CEU_rep1	CEU	rep1	EUR	chr1	111424136	111424636	enhancer	genic|chr1:111424136-111424636	LRIF1	111506566	82180	FALSE	0.00547528815339497	5.678366538050926e-4	0.00197686225605602	0.01745247873904133
CEU_rep1	CEU	rep1	EUR	chr1	111506316	111506877	promoter	promoter|chr1:111506316-111506877	CD53	111415721	90875.5	FALSE	0.13067563850240085	0.01721036930882374	0.00173819685637434	0.0093456292361693
CEU_rep1	CEU	rep1	EUR	chr1	111506316	111506877	promoter	promoter|chr1:111506316-111506877	CEPT1	111682784	176187.5	FALSE	0.03294352102146168	0.01706583883581208	0.00171716906739405	NA
CEU_rep1	CEU	rep1	EUR	chr1	111506316	111506877	promoter	promoter|chr1:111506316-111506877	DRAM2	111682838	176241.5	FALSE	0.03294352102146168	0.01706583883581208	0.00171716906739405	NA
CEU_rep1	CEU	rep1	EUR	chr1	111506316	111506877	promoter	promoter|chr1:111506316-111506877	LRIF1	111506566	30.5	TRUE	0.5710930811915328	0.01722320927334657	0.0017390383106304	0.06822344416759397
CEU_rep1	CEU	rep1	EUR	chr1	111506316	111506877	promoter	promoter|chr1:111506316-111506877	PIFO	111889181	382584.5	FALSE	0.0535419355953543	0.01686635432607116	0.00169356549813492	NA
CEU_rep1	CEU	rep1	EUR	chr1	11159481	11160217	promoter	promoter|chr1:11159481-11160217	EXOSC10	11159967	118	TRUE	0.4821623941664304	0.0044551485941631604	7.385040497625998e-4	NA
CEU_rep1	CEU	rep1	EUR	chr1	11159481	11160217	promoter	promoter|chr1:11159481-11160217	LOC105376736	11159731	118	TRUE	0.4821623941664304	0.00445565729870537	7.390057902769091e-4	NA
CEU_rep1	CEU	rep1	EUR	chr1	11159481	11160217	promoter	promoter|chr1:11159481-11160217	MTOR-AS1	11203954	44105	FALSE	0.06589702910170298	0.0043953627966049	7.365850055306571e-4	NA
CEU_rep1	CEU	rep1	EUR	chr1	11159481	11160217	promoter	promoter|chr1:11159481-11160217	SRM	11120091	39758	FALSE	0.02454742331223102	0.00445697544125436	7.377661310347433e-4	0.00578675988048566
CEU_rep1	CEU	rep1	EUR	chr1	111670839	111671349	enhancer	genic|chr1:111670839-111671349	CEPT1	111682784	11690	FALSE	0.03756043356087749	0.00158135589622258	0.00166468809549818	NA
CEU_rep1	CEU	rep1	EUR	chr1	111670839	111671349	enhancer	genic|chr1:111670839-111671349	DRAM2	111682838	11744	FALSE	0.03756043356087749	0.00158135589622258	0.00166468809549818	NA
CEU_rep1	CEU	rep1	EUR	chr1	111674837	111675339	enhancer	genic|chr1:111674837-111675339	CEPT1	111682784	7696	FALSE	0.04428929543157792	6.530897560114636e-4	0.00175191768558817	NA
CEU_rep1	CEU	rep1	EUR	chr1	111674837	111675339	enhancer	genic|chr1:111674837-111675339	DRAM2	111682838	7750	FALSE	0.04428929543157792	6.530897560114636e-4	0.00175191768558817	NA
CEU_rep1	CEU	rep1	EUR	chr1	111680885	111681409	enhancer	genic|chr1:111680885-111681409	CEPT1	111682784	1637	FALSE	0.0166245728186509	4.218910953487286e-4	0.00211496742127559	NA
CEU_rep1	CEU	rep1	EUR	chr1	111680885	111681409	enhancer	genic|chr1:111680885-111681409	DRAM2	111682838	1691	FALSE	0.0166245728186509	4.218910953487286e-4	0.00211496742127559	NA
CEU_rep1	CEU	rep1	EUR	chr1	111682483	111683088	promoter	promoter|chr1:111682483-111683088	CEPT1	111682784	1.5	TRUE	0.18194602137368057	0.00518622963595864	0.00209106577065883	NA
CEU_rep1	CEU	rep1	EUR	chr1	111682483	111683088	promoter	promoter|chr1:111682483-111683088	DRAM2	111682838	52.5	TRUE	0.18194602137368057	0.00518622963595864	0.00209106577065883	NA
CEU_rep1	CEU	rep1	EUR	chr1	111684930	111685445	enhancer	genic|chr1:111684930-111685445	CEPT1	111682784	2403.5	FALSE	0.01835544194042266	2.4179189292552385e-4	0.00202239055711837	NA
CEU_rep1	CEU	rep1	EUR	chr1	111684930	111685445	enhancer	genic|chr1:111684930-111685445	DRAM2	111682838	2349.5	FALSE	0.01835544194042266	2.4179189292552385e-4	0.00202239055711837	NA
CEU_rep1	CEU	rep1	EUR	chr1	111688138	111688639	enhancer	genic|chr1:111688138-111688639	CEPT1	111682784	5604.5	FALSE	0.03631562037673415	4.783770732492144e-4	0.00202239055711837	NA
CEU_rep1	CEU	rep1	EUR	chr1	111688138	111688639	enhancer	genic|chr1:111688138-111688639	DRAM2	111682838	5550.5	FALSE	0.03631562037673415	4.783770732492144e-4	0.00202239055711837	NA
CEU_rep1	CEU	rep1	EUR	chr1	111691045	111691559	enhancer	genic|chr1:111691045-111691559	CEPT1	111682784	8518	FALSE	0.00734934830241423	2.727905106119449e-4	0.00199552741960871	NA
CEU_rep1	CEU	rep1	EUR	chr1	111691045	111691559	enhancer	genic|chr1:111691045-111691559	DRAM2	111682838	8464	FALSE	0.00734934830241423	2.727905106119449e-4	0.00199552741960871	NA
CEU_rep1	CEU	rep1	EUR	chr1	111735618	111736131	enhancer	genic|chr1:111735618-111736131	CEPT1	111682784	53090.5	FALSE	0.00789260730226167	0.00139316380631995	0.00166155582931874	NA
CEU_rep1	CEU	rep1	EUR	chr1	111735618	111736131	enhancer	genic|chr1:111735618-111736131	CHI3L2	111770280	34405.5	FALSE	0.00818512167556917	0.00138202475708055	0.00165116670330908	NA
CEU_rep1	CEU	rep1	EUR	chr1	111735618	111736131	enhancer	genic|chr1:111735618-111736131	DENND2D	111743325	7450.5	FALSE	0.03520984910450912	0.00138333738762544	0.00165615980304662	0.05521551952213736
CEU_rep1	CEU	rep1	EUR	chr1	111735618	111736131	enhancer	genic|chr1:111735618-111736131	DRAM2	111682838	53036.5	FALSE	0.00789260730226167	0.00139316380631995	0.00166155582931874	NA
CEU_rep1	CEU	rep1	EUR	chr1	111740090	111740591	enhancer	genic|chr1:111740090-111740591	CHI3L2	111770280	29939.5	FALSE	0.00583614330929773	7.618673299893063e-4	0.00218899353439172	NA
CEU_rep1	CEU	rep1	EUR	chr1	111740090	111740591	enhancer	genic|chr1:111740090-111740591	DENND2D	111743325	2984.5	FALSE	0.02936045383629718	7.625909424451431e-4	0.00219561301322457	0.06300030889918193
CEU_rep1	CEU	rep1	EUR	chr1	111743858	111744358	enhancer	intergenic|chr1:111743858-111744358	DENND2D	111743325	783	FALSE	0.01285135357974721	3.3379340430901095e-4	0.00219561301322457	0.06300030889918193
CEU_rep1	CEU	rep1	EUR	chr1	111746896	111747396	enhancer	intergenic|chr1:111746896-111747396	CD53	111415721	331425	FALSE	0.01276275691635694	0.00581588961848641	0.00228855980154488	0.00205148876813645
CEU_rep1	CEU	rep1	EUR	chr1	111746896	111747396	enhancer	intergenic|chr1:111746896-111747396	CEPT1	111682784	64362	FALSE	0.06582745318427266	0.00576704852376844	0.00226087401187199	NA
CEU_rep1	CEU	rep1	EUR	chr1	111746896	111747396	enhancer	intergenic|chr1:111746896-111747396	CHI3L2	111770280	23134	FALSE	0.0675622842618778	0.00572093805407284	0.00224673755940567	NA
CEU_rep1	CEU	rep1	EUR	chr1	111746896	111747396	enhancer	intergenic|chr1:111746896-111747396	DENND2D	111743325	3821	FALSE	0.2944980481168834	0.00572637173244707	0.0022535316551779	0.0819910737417014
CEU_rep1	CEU	rep1	EUR	chr1	111746896	111747396	enhancer	intergenic|chr1:111746896-111747396	DRAM2	111682838	64308	FALSE	0.06582745318427266	0.00576704852376844	0.00226087401187199	NA
CEU_rep1	CEU	rep1	EUR	chr1	111746896	111747396	enhancer	intergenic|chr1:111746896-111747396	LRIF1	111506566	240580	FALSE	0.01847012600471282	0.00582022861987738	0.00228966768433629	0.0049591509652292
CEU_rep1	CEU	rep1	EUR	chr1	111746896	111747396	enhancer	intergenic|chr1:111746896-111747396	PIFO	111889181	142035	FALSE	0.07538914035753184	0.00569963684488853	0.0022297968760566	NA
CEU_rep1	CEU	rep1	EUR	chr1	111758621	111759121	enhancer	intergenic|chr1:111758621-111759121	CEPT1	111682784	76087	FALSE	0.05955237035746948	0.00739117151487485	0.00209124058700915	NA
CEU_rep1	CEU	rep1	EUR	chr1	111758621	111759121	enhancer	intergenic|chr1:111758621-111759121	CHI3L2	111770280	11409	FALSE	0.09933061599038444	0.00733207536044734	0.00207816479286996	NA
CEU_rep1	CEU	rep1	EUR	chr1	111758621	111759121	enhancer	intergenic|chr1:111758621-111759121	DENND2D	111743325	15546	FALSE	0.10372820925353678	0.0073390392777189	0.0020844491274929	0.02436092200990461
CEU_rep1	CEU	rep1	EUR	chr1	111758621	111759121	enhancer	intergenic|chr1:111758621-111759121	DRAM2	111682838	76033	FALSE	0.05955237035746948	0.00739117151487485	0.00209124058700915	NA
CEU_rep1	CEU	rep1	EUR	chr1	111759752	111760252	enhancer	intergenic|chr1:111759752-111760252	ATP5F1	111991742	231740	FALSE	0.0263910445121146	0.00108050483907349	0.00375165666790488	0.00848471862843855
CEU_rep1	CEU	rep1	EUR	chr1	111759752	111760252	enhancer	intergenic|chr1:111759752-111760252	C1orf162	112016490	256488	FALSE	0.0094749705605042	0.00108030556291946	0.00374737557689525	0.00416766814205022
CEU_rep1	CEU	rep1	EUR	chr1	111759752	111760252	enhancer	intergenic|chr1:111759752-111760252	CEPT1	111682784	77218	FALSE	0.0331884286738017	0.00112498523531735	0.00389381968393222	NA
CEU_rep1	CEU	rep1	EUR	chr1	111759752	111760252	enhancer	intergenic|chr1:111759752-111760252	CHI3L2	111770280	10278	FALSE	0.05560702136285919	0.00111599040938736	0.00386947299473801	NA
CEU_rep1	CEU	rep1	EUR	chr1	111759752	111760252	enhancer	intergenic|chr1:111759752-111760252	DENND2D	111743325	16677	FALSE	0.05002565807268092	0.00111705036369835	0.00388117421458197	0.04145570183327902
CEU_rep1	CEU	rep1	EUR	chr1	111759752	111760252	enhancer	intergenic|chr1:111759752-111760252	DRAM2	111682838	77164	FALSE	0.0331884286738017	0.00112498523531735	0.00389381968393222	NA
CEU_rep1	CEU	rep1	EUR	chr1	111759752	111760252	enhancer	intergenic|chr1:111759752-111760252	PGCP1	111932473	172471	FALSE	0.03771447630334364	0.00108813418750044	0.00380149934924023	0.01457591854114211
CEU_rep1	CEU	rep1	EUR	chr1	111759752	111760252	enhancer	intergenic|chr1:111759752-111760252	PIFO	111889181	129179	FALSE	0.04000100587331179	0.00111183515636183	0.00384029668241919	NA
CEU_rep1	CEU	rep1	EUR	chr1	111759752	111760252	enhancer	intergenic|chr1:111759752-111760252	WDR77	111991930	231928	FALSE	0.0263910445121146	0.00108050483907349	0.00375165666790488	0.00848471862843855
CEU_rep1	CEU	rep1	EUR	chr1	111762377	111762877	enhancer	intergenic|chr1:111762377-111762877	ATP5F1	111991742	229115	FALSE	0.14072124208658207	0.00576142346185603	0.00375165666790488	0.00848471862843855
CEU_rep1	CEU	rep1	EUR	chr1	111762377	111762877	enhancer	intergenic|chr1:111762377-111762877	C1orf162	112016490	253863	FALSE	0.05052204831816699	0.00576036088974376	0.00374737557689525	0.00416766814205022
CEU_rep1	CEU	rep1	EUR	chr1	111762377	111762877	enhancer	intergenic|chr1:111762377-111762877	CD53	111415721	346906	FALSE	0.02867441368171764	0.00604940210383901	0.0039415018954254	0.00257290304094952
CEU_rep1	CEU	rep1	EUR	chr1	111762377	111762877	enhancer	intergenic|chr1:111762377-111762877	CEPT1	111682784	79843	FALSE	0.17696597433782657	0.00599860000123349	0.00389381968393222	NA
CEU_rep1	CEU	rep1	EUR	chr1	111762377	111762877	enhancer	intergenic|chr1:111762377-111762877	CHI3L2	111770280	7653	FALSE	0.29650547220003376	0.00595063816036586	0.00386947299473801	NA
CEU_rep1	CEU	rep1	EUR	chr1	111762377	111762877	enhancer	intergenic|chr1:111762377-111762877	DDX20	112298189	535562	FALSE	0.01757154517495714	0.00540799541632071	0.00341476071772069	0.00198721293680038
CEU_rep1	CEU	rep1	EUR	chr1	111762377	111762877	enhancer	intergenic|chr1:111762377-111762877	DENND2D	111743325	19302	FALSE	0.2667447564250366	0.00595629000514713	0.00388117421458197	0.04145570183327902
CEU_rep1	CEU	rep1	EUR	chr1	111762377	111762877	enhancer	intergenic|chr1:111762377-111762877	DRAM2	111682838	79789	FALSE	0.17696597433782657	0.00599860000123349	0.00389381968393222	NA
CEU_rep1	CEU	rep1	EUR	chr1	111762377	111762877	enhancer	intergenic|chr1:111762377-111762877	LOC101928718	112298131	535504	FALSE	0.01757154517495714	0.00540799541632071	0.00341476071772069	0.00198721293680038
CEU_rep1	CEU	rep1	EUR	chr1	111762377	111762877	enhancer	intergenic|chr1:111762377-111762877	LRIF1	111506566	256061	FALSE	0.0389160399191426	0.0060539153195059	0.00394340996097794	0.00583270939537734
CEU_rep1	CEU	rep1	EUR	chr1	111762377	111762877	enhancer	intergenic|chr1:111762377-111762877	PGCP1	111932473	169846	FALSE	0.2010995793522019	0.00580210435974394	0.00380149934924023	0.01457591854114211
CEU_rep1	CEU	rep1	EUR	chr1	111762377	111762877	enhancer	intergenic|chr1:111762377-111762877	PIFO	111889181	126554	FALSE	0.21329171828046273	0.00592848169108827	0.00384029668241919	NA
CEU_rep1	CEU	rep1	EUR	chr1	111762377	111762877	enhancer	intergenic|chr1:111762377-111762877	WDR77	111991930	229303	FALSE	0.14072124208658207	0.00576142346185603	0.00375165666790488	0.00848471862843855
CEU_rep1	CEU	rep1	EUR	chr1	111768549	111769095	enhancer	intergenic|chr1:111768549-111769095	CHI3L2	111770280	1458	FALSE	0.06478737515693674	6.753521235803389e-4	0.00283636017396315	NA
CEU_rep1	CEU	rep1	EUR	chr1	111768549	111769095	enhancer	intergenic|chr1:111768549-111769095	DENND2D	111743325	25497	FALSE	0.01098136345593176	6.759935649303774e-4	0.00284493727838986	0.02051485073566447
CEU_rep1	CEU	rep1	EUR	chr1	111768549	111769095	enhancer	intergenic|chr1:111768549-111769095	PIFO	111889181	120359	FALSE	0.0148623774589748	6.728375330146869e-4	0.00281497366205397	NA
CEU_rep1	CEU	rep1	EUR	chr1	111771022	111771522	enhancer	genic|chr1:111771022-111771522	CHI3L2	111770280	992	FALSE	0.02282999705696596	3.5993498829652194e-4	0.00211398895091162	NA
CEU_rep1	CEU	rep1	EUR	chr1	111772197	111772697	enhancer	genic|chr1:111772197-111772697	CHI3L2	111770280	2167	FALSE	0.02980089520919742	4.698373303151822e-4	0.00211398895091162	NA
CEU_rep1	CEU	rep1	EUR	chr1	111772197	111772697	enhancer	genic|chr1:111772197-111772697	PIFO	111889181	116734	FALSE	0.00619140289678939	4.6808794880448475e-4	0.00209804920874151	NA
CEU_rep1	CEU	rep1	EUR	chr1	111888931	111889439	promoter	promoter|chr1:111888931-111889439	PIFO	111889181	4	TRUE	0.1841841319046899	0.00795705860832174	9.540045710905244e-4	NA
CEU_rep1	CEU	rep1	EUR	chr1	111891481	111891981	enhancer	genic|chr1:111891481-111891981	PIFO	111889181	2550	FALSE	0.00877064520715699	1.6958724298828004e-4	0.00102098141799458	NA
CEU_rep1	CEU	rep1	EUR	chr1	111984135	111984641	enhancer	genic|chr1:111984135-111984641	ATP5F1	111991742	7354	FALSE	0.01193200252577464	5.319453782369246e-4	9.537600000218634e-4	0.03065052100478553
CEU_rep1	CEU	rep1	EUR	chr1	111984135	111984641	enhancer	genic|chr1:111984135-111984641	WDR77	111991930	7542	FALSE	0.01193200252577464	5.319453782369246e-4	9.537600000218634e-4	0.03065052100478553
CEU_rep1	CEU	rep1	EUR	chr1	111985036	111985536	enhancer	genic|chr1:111985036-111985536	ATP5F1	111991742	6456	FALSE	0.0271637809882045	4.181199931773492e-4	0.00107289969172791	0.07891523135043478
CEU_rep1	CEU	rep1	EUR	chr1	111985036	111985536	enhancer	genic|chr1:111985036-111985536	WDR77	111991930	6644	FALSE	0.0271637809882045	4.181199931773492e-4	0.00107289969172791	0.07891523135043478
CEU_rep1	CEU	rep1	EUR	chr1	111997488	111997990	enhancer	genic|chr1:111997488-111997990	ATP5F1	111991742	5997	FALSE	0.02323979371242988	5.358944177774392e-4	8.800128600615272e-4	0.06422360588778701
CEU_rep1	CEU	rep1	EUR	chr1	111997488	111997990	enhancer	genic|chr1:111997488-111997990	WDR77	111991930	5809	FALSE	0.02323979371242988	5.358944177774392e-4	8.800128600615272e-4	0.06422360588778701
CEU_rep1	CEU	rep1	EUR	chr1	112013602	112014168	enhancer	intergenic|chr1:112013602-112014168	C1orf162	112016490	2605	FALSE	0.05465973989714336	6.537571021186733e-4	0.001620049219453	0.09189926268271507
CEU_rep1	CEU	rep1	EUR	chr1	112018263	112018763	enhancer	genic|chr1:112018263-112018763	C1orf162	112016490	2023	FALSE	0.01831861963487931	4.501993750604172e-4	0.00137806078659022	0.05257854671053255
CEU_rep1	CEU	rep1	EUR	chr1	112019258	112019972	enhancer	genic|chr1:112019258-112019972	C1orf162	112016490	3125	FALSE	0.04562371520882753	0.00112125086302027	0.00137806078659022	0.05257854671053255
CEU_rep1	CEU	rep1	EUR	chr1	112019258	112019972	enhancer	genic|chr1:112019258-112019972	DDX20	112298189	278574	FALSE	0.00591973432815435	0.00105266313063052	0.00125574491910905	0.00935281660918625
CEU_rep1	CEU	rep1	EUR	chr1	112019258	112019972	enhancer	genic|chr1:112019258-112019972	LOC101928718	112298131	278516	FALSE	0.00591973432815435	0.00105266313063052	0.00125574491910905	0.00935281660918625
CEU_rep1	CEU	rep1	EUR	chr1	112024175	112024708	enhancer	intergenic|chr1:112024175-112024708	C1orf162	112016490	7951.5	FALSE	0.01496028183984149	4.5937795197683137e-4	0.00109804798772163	0.05281258230843751
CEU_rep1	CEU	rep1	EUR	chr1	112040171	112040672	enhancer	genic|chr1:112040171-112040672	ADORA3	112046743	6321.5	FALSE	0.01132938119402447	5.32575006852885e-4	9.311631433024384e-4	0.05162507311895008
CEU_rep1	CEU	rep1	EUR	chr1	112048311	112048838	enhancer	genic|chr1:112048311-112048838	ADORA3	112046743	1831.5	FALSE	0.14775248786361272	0.00297174669380173	0.00158257424793861	0.07099372584767943
CEU_rep1	CEU	rep1	EUR	chr1	112048311	112048838	enhancer	genic|chr1:112048311-112048838	C1orf162	112016490	32084.5	FALSE	0.0533031951796378	0.00298971737906748	0.00160060014448725	0.01983486964302599
CEU_rep1	CEU	rep1	EUR	chr1	112050736	112051239	enhancer	genic|chr1:112050736-112051239	ADORA3	112046743	4244.5	FALSE	0.16871950870693647	0.0029645118102729702	0.00223480487414678	0.05754844019465935
CEU_rep1	CEU	rep1	EUR	chr1	112050736	112051239	enhancer	genic|chr1:112050736-112051239	DDX20	112298189	247201.5	FALSE	0.02356072008914854	0.00280000079345654	0.00205964049486398	0.00853237682357353
CEU_rep1	CEU	rep1	EUR	chr1	112050736	112051239	enhancer	genic|chr1:112050736-112051239	LINC01160	112150940	99952.5	FALSE	0.01936758145103447	0.00283348172710983	0.00210457622374563	0.01065550966436526
CEU_rep1	CEU	rep1	EUR	chr1	112050736	112051239	enhancer	genic|chr1:112050736-112051239	LOC101928718	112298131	247143.5	FALSE	0.02356072008914854	0.00280000079345654	0.00205964049486398	0.00853237682357353
CEU_rep1	CEU	rep1	EUR	chr1	112058177	112058970	enhancer	genic|chr1:112058177-112058970	ADORA3	112046743	11830.5	FALSE	0.01199687439946298	0.00215555266091254	0.0010152974907488	0.01238731585461202
CEU_rep1	CEU	rep1	EUR	chr1	112130402	112130902	enhancer	intergenic|chr1:112130402-112130902	RAP1A	112162404	31752	FALSE	0.00655636892992579	6.207336833684976e-4	0.00178972754467137	0.01568453768681464
CEU_rep1	CEU	rep1	EUR	chr1	112135381	112135881	enhancer	intergenic|chr1:112135381-112135881	ADORA3	112046743	88888	FALSE	0.10900570894942548	0.00766398140705277	0.0028074070992557	0.01144854925923173
CEU_rep1	CEU	rep1	EUR	chr1	112135381	112135881	enhancer	intergenic|chr1:112135381-112135881	CD53	111415721	719910	FALSE	0.01172756444158927	0.00809721274849315	0.00298647352312204	0.00103756825451179
CEU_rep1	CEU	rep1	EUR	chr1	112135381	112135881	enhancer	intergenic|chr1:112135381-112135881	LINC01160	112150940	15309	FALSE	0.16402205775372147	0.00732523689011513	0.00264381123373197	0.02778651308400059
CEU_rep1	CEU	rep1	EUR	chr1	112135381	112135881	enhancer	intergenic|chr1:112135381-112135881	RAP1A	112162404	26773	FALSE	0.15151211293883982	0.00732085293905455	0.00263719180889204	0.02085664873700185
CEU_rep1	CEU	rep1	EUR	chr1	112139084	112139584	enhancer	intergenic|chr1:112139084-112139584	ADORA3	112046743	92591	FALSE	0.01381039934703177	9.709825736625618e-4	0.0028074070992557	0.01144854925923173
CEU_rep1	CEU	rep1	EUR	chr1	112139084	112139584	enhancer	intergenic|chr1:112139084-112139584	LINC01160	112150940	11606	FALSE	0.02078065581273155	9.280655824277564e-4	0.00264381123373197	0.02778651308400059
CEU_rep1	CEU	rep1	EUR	chr1	112139084	112139584	enhancer	intergenic|chr1:112139084-112139584	RAP1A	112162404	23070	FALSE	0.01919571741484449	9.275101609232504e-4	0.00263719180889204	0.02085664873700185
CEU_rep1	CEU	rep1	EUR	chr1	112140105	112140605	enhancer	intergenic|chr1:112140105-112140605	ADORA3	112046743	93612	FALSE	0.00560906109125993	3.943622800011691e-4	0.00348978905724237	0.00920993731694011
CEU_rep1	CEU	rep1	EUR	chr1	112140105	112140605	enhancer	intergenic|chr1:112140105-112140605	C1orf162	112016490	123865	FALSE	0.00285223393527159	3.967470594406039e-4	0.00352953858343639	0.00362695851144227
CEU_rep1	CEU	rep1	EUR	chr1	112140105	112140605	enhancer	intergenic|chr1:112140105-112140605	LINC01160	112150940	10585	FALSE	0.01960452444293198	3.7693164532941886e-4	0.00328642878880601	0.0519222372773864
CEU_rep1	CEU	rep1	EUR	chr1	112140105	112140605	enhancer	intergenic|chr1:112140105-112140605	RAP1A	112162404	22049	FALSE	0.0123287569338961	3.767060621966006e-4	0.00327820041452507	0.02653271874948796
CEU_rep1	CEU	rep1	EUR	chr1	112140105	112140605	enhancer	intergenic|chr1:112140105-112140605	TMIGD3	112106625	33730	FALSE	0.01711499831699995	3.8183497826326304e-4	0.00334508201578383	0.03309519476224439
CEU_rep1	CEU	rep1	EUR	chr1	112141069	112141569	enhancer	intergenic|chr1:112141069-112141569	ADORA3	112046743	94576	FALSE	0.01470413839896222	0.00103381964470009	0.00348978905724237	0.00920993731694011
CEU_rep1	CEU	rep1	EUR	chr1	112141069	112141569	enhancer	intergenic|chr1:112141069-112141569	C1orf162	112016490	124829	FALSE	0.00747712350571482	0.00104007133751604	0.00352953858343639	0.00362695851144227
CEU_rep1	CEU	rep1	EUR	chr1	112141069	112141569	enhancer	intergenic|chr1:112141069-112141569	DDX20	112298189	156870	FALSE	0.00642666811551457	9.764494158600428e-4	0.00321625880808665	0.00427381951946362
CEU_rep1	CEU	rep1	EUR	chr1	112141069	112141569	enhancer	intergenic|chr1:112141069-112141569	FAM212B	112282046	140727	FALSE	0.00833720596436393	9.768266881622712e-4	0.00322929725154884	0.00389739042753406
CEU_rep1	CEU	rep1	EUR	chr1	112141069	112141569	enhancer	intergenic|chr1:112141069-112141569	FAM212B-AS1	112282462	141143	FALSE	0.00833720596436393	9.768266881622712e-4	0.00322929725154884	0.00389739042753406
CEU_rep1	CEU	rep1	EUR	chr1	112141069	112141569	enhancer	intergenic|chr1:112141069-112141569	LINC01160	112150940	9621	FALSE	0.05139320751986275	9.881252833042946e-4	0.00328642878880601	0.0519222372773864
CEU_rep1	CEU	rep1	EUR	chr1	112141069	112141569	enhancer	intergenic|chr1:112141069-112141569	LOC101928718	112298131	156812	FALSE	0.00642666811551457	9.764494158600428e-4	0.00321625880808665	0.00427381951946362
CEU_rep1	CEU	rep1	EUR	chr1	112141069	112141569	enhancer	intergenic|chr1:112141069-112141569	RAP1A	112162404	21085	FALSE	0.0323198027786951	9.875339177350016e-4	0.00327820041452507	0.02653271874948796
CEU_rep1	CEU	rep1	EUR	chr1	112141069	112141569	enhancer	intergenic|chr1:112141069-112141569	TMIGD3	112106625	34694	FALSE	0.04486692155008129	0.00100097935725755	0.00334508201578383	0.03309519476224439
CEU_rep1	CEU	rep1	EUR	chr1	112143411	112143911	enhancer	genic|chr1:112143411-112143911	ADORA3	112046743	96918	FALSE	0.07844009252827572	0.00551497179824885	0.00348978905724237	0.00920993731694011
CEU_rep1	CEU	rep1	EUR	chr1	112143411	112143911	enhancer	genic|chr1:112143411-112143911	C1orf162	112016490	127171	FALSE	0.03988715582784574	0.0055483218218705	0.00352953858343639	0.00362695851144227
CEU_rep1	CEU	rep1	EUR	chr1	112143411	112143911	enhancer	genic|chr1:112143411-112143911	CEPT1	111682784	460877	FALSE	0.00533419733436297	0.00577779134407613	0.00366746981437325	NA
CEU_rep1	CEU	rep1	EUR	chr1	112143411	112143911	enhancer	genic|chr1:112143411-112143911	DDX20	112298189	154528	FALSE	0.03428343966519392	0.00520892693275032	0.00321625880808665	0.00427381951946362
CEU_rep1	CEU	rep1	EUR	chr1	112143411	112143911	enhancer	genic|chr1:112143411-112143911	DRAM2	111682838	460823	FALSE	0.00533419733436297	0.00577779134407613	0.00366746981437325	NA
CEU_rep1	CEU	rep1	EUR	chr1	112143411	112143911	enhancer	genic|chr1:112143411-112143911	FAM212B	112282046	138385	FALSE	0.04447531637203269	0.00521093951407213	0.00322929725154884	0.00389739042753406
CEU_rep1	CEU	rep1	EUR	chr1	112143411	112143911	enhancer	genic|chr1:112143411-112143911	FAM212B-AS1	112282462	138801	FALSE	0.04447531637203269	0.00521093951407213	0.00322929725154884	0.00389739042753406
CEU_rep1	CEU	rep1	EUR	chr1	112143411	112143911	enhancer	genic|chr1:112143411-112143911	LINC01160	112150940	7279	FALSE	0.2741600931522398	0.0052712125354715	0.00328642878880601	0.0519222372773864
CEU_rep1	CEU	rep1	EUR	chr1	112143411	112143911	enhancer	genic|chr1:112143411-112143911	LOC101928718	112298131	154470	FALSE	0.03428343966519392	0.00520892693275032	0.00321625880808665	0.00427381951946362
CEU_rep1	CEU	rep1	EUR	chr1	112143411	112143911	enhancer	genic|chr1:112143411-112143911	RAP1A	112162404	18743	FALSE	0.17241189192257544	0.00526805786100402	0.00327820041452507	0.02653271874948796
CEU_rep1	CEU	rep1	EUR	chr1	112143411	112143911	enhancer	genic|chr1:112143411-112143911	TMIGD3	112106625	37036	FALSE	0.23934523617484796	0.00533978335022461	0.00334508201578383	0.03309519476224439
CEU_rep1	CEU	rep1	EUR	chr1	112145499	112146001	enhancer	genic|chr1:112145499-112146001	LINC01160	112150940	5190	FALSE	0.05013584420686553	9.639502504579474e-4	0.00187521862800144	0.09099671516674368
CEU_rep1	CEU	rep1	EUR	chr1	112145499	112146001	enhancer	genic|chr1:112145499-112146001	RAP1A	112162404	16654	FALSE	0.0192300848811818	9.633733529751448e-4	0.00187052356179999	0.02836115815853695
CEU_rep1	CEU	rep1	EUR	chr1	112146512	112147012	enhancer	genic|chr1:112146512-112147012	LINC01160	112150940	4178	FALSE	0.04990349077607686	9.594828449251048e-4	0.00187521862800144	0.09099671516674368
CEU_rep1	CEU	rep1	EUR	chr1	112146512	112147012	enhancer	genic|chr1:112146512-112147012	RAP1A	112162404	15642	FALSE	0.01914096348974649	9.589086210605776e-4	0.00187052356179999	0.02836115815853695
CEU_rep1	CEU	rep1	EUR	chr1	112158894	112159395	enhancer	intergenic|chr1:112158894-112159395	ADORA3	112046743	112401.5	FALSE	0.0139498602833054	0.00230184892642595	0.00178857135704191	0.00765680909495338
CEU_rep1	CEU	rep1	EUR	chr1	112158894	112159395	enhancer	intergenic|chr1:112158894-112159395	LINC01160	112150940	8204.5	FALSE	0.08227856775234406	0.00220010824345299	0.00168434604562064	0.07284424826003652
CEU_rep1	CEU	rep1	EUR	chr1	112158894	112159395	enhancer	intergenic|chr1:112158894-112159395	RAP1A	112162404	3259.5	FALSE	0.15089045788662472	0.00219879153970512	0.00168012887538127	0.10855146686397392
CEU_rep1	CEU	rep1	EUR	chr1	112162106	112162654	promoter	promoter|chr1:112162106-112162654	LINC01160	112150940	11440	FALSE	0.1354896806861598	0.00712615281229166	0.00167753528721364	0.03718461899876902
CEU_rep1	CEU	rep1	EUR	chr1	112162106	112162654	promoter	promoter|chr1:112162106-112162654	RAP1A	112162404	24	TRUE	0.16309314740042305	0.00712188800752863	0.00167333516936545	0.03637124840762159
CEU_rep1	CEU	rep1	EUR	chr1	112166914	112167416	enhancer	genic|chr1:112166914-112167416	RAP1A	112162404	4761	FALSE	0.01451968903812741	5.86957935622763e-4	0.00133009201875811	0.04942756574262007
CEU_rep1	CEU	rep1	EUR	chr1	112275878	112276385	enhancer	genic|chr1:112275878-112276385	DDX20	112298189	22057.5	FALSE	0.003099580294775	6.099075713926999e-4	9.196176634068846e-4	0.01154150931011386
CEU_rep1	CEU	rep1	EUR	chr1	112275878	112276385	enhancer	genic|chr1:112275878-112276385	FAM212B	112282046	5914.5	FALSE	0.03085088502094833	6.101432223438588e-4	9.233457162865272e-4	0.08075146689249886
CEU_rep1	CEU	rep1	EUR	chr1	112275878	112276385	enhancer	genic|chr1:112275878-112276385	FAM212B-AS1	112282462	6330.5	FALSE	0.03085088502094833	6.101432223438588e-4	9.233457162865272e-4	0.08075146689249886
CEU_rep1	CEU	rep1	EUR	chr1	112275878	112276385	enhancer	genic|chr1:112275878-112276385	LOC101928718	112298131	21999.5	FALSE	0.003099580294775	6.099075713926999e-4	9.196176634068846e-4	0.01154150931011386
CEU_rep1	CEU	rep1	EUR	chr1	112281796	112282712	promoter	promoter|chr1:112281796-112282712	DDX20	112298189	15935	FALSE	0.05004470490298603	0.01166384855691535	8.740035719874579e-4	0.0102526019616164
CEU_rep1	CEU	rep1	EUR	chr1	112281796	112282712	promoter	promoter|chr1:112281796-112282712	FAM212B	112282046	208	TRUE	0.3017857387854834	0.01166835513649483	8.77546709166114e-4	0.04346080390205855
CEU_rep1	CEU	rep1	EUR	chr1	112281796	112282712	promoter	promoter|chr1:112281796-112282712	FAM212B-AS1	112282462	208	TRUE	0.3017857387854834	0.01166835513649483	8.77546709166114e-4	0.04346080390205855
CEU_rep1	CEU	rep1	EUR	chr1	112281796	112282712	promoter	promoter|chr1:112281796-112282712	LOC101928718	112298131	15877	FALSE	0.05004470490298603	0.01166384855691535	8.740035719874579e-4	0.0102526019616164
CEU_rep1	CEU	rep1	EUR	chr1	112289795	112290295	enhancer	genic|chr1:112289795-112290295	DDX20	112298189	8144	FALSE	0.0300407277949272	8.773231649819378e-4	0.00102020299832535	0.07009633346044897
CEU_rep1	CEU	rep1	EUR	chr1	112289795	112290295	enhancer	genic|chr1:112289795-112290295	FAM212B	112282046	7999	FALSE	0.01668413811969699	8.776621377181339e-4	0.00102433881571672	0.02736602418041792
CEU_rep1	CEU	rep1	EUR	chr1	112289795	112290295	enhancer	genic|chr1:112289795-112290295	FAM212B-AS1	112282462	7583	FALSE	0.01668413811969699	8.776621377181339e-4	0.00102433881571672	0.02736602418041792
CEU_rep1	CEU	rep1	EUR	chr1	112289795	112290295	enhancer	genic|chr1:112289795-112290295	LOC101928718	112298131	8086	FALSE	0.0300407277949272	8.773231649819378e-4	0.00102020299832535	0.07009633346044897
CEU_rep1	CEU	rep1	EUR	chr1	112291413	112292003	enhancer	genic|chr1:112291413-112292003	DDX20	112298189	6481	FALSE	0.00942475516496236	2.7524486380456163e-4	0.00102020299832535	0.07009633346044897
CEU_rep1	CEU	rep1	EUR	chr1	112291413	112292003	enhancer	genic|chr1:112291413-112292003	FAM212B	112282046	9662	FALSE	0.00523435776889242	2.7535121059709127e-4	0.00102433881571672	0.02736602418041792
CEU_rep1	CEU	rep1	EUR	chr1	112291413	112292003	enhancer	genic|chr1:112291413-112292003	FAM212B-AS1	112282462	9246	FALSE	0.00523435776889242	2.7535121059709127e-4	0.00102433881571672	0.02736602418041792
CEU_rep1	CEU	rep1	EUR	chr1	112291413	112292003	enhancer	genic|chr1:112291413-112292003	LOC101928718	112298131	6423	FALSE	0.00942475516496236	2.7524486380456163e-4	0.00102020299832535	0.07009633346044897
CEU_rep1	CEU	rep1	EUR	chr1	112297881	112298497	promoter	promoter|chr1:112297881-112298497	C1orf162	112016490	281699	FALSE	0.10774951378640853	0.01126917834401344	0.00159985959115692	0.01064217247748826
CEU_rep1	CEU	rep1	EUR	chr1	112297881	112298497	promoter	promoter|chr1:112297881-112298497	DDX20	112298189	0	TRUE	0.5843881941587725	0.01057983449242471	0.00145785699181976	0.07912954707556927
CEU_rep1	CEU	rep1	EUR	chr1	112297881	112298497	promoter	promoter|chr1:112297881-112298497	FAM212B	112282046	16143	FALSE	0.14097527276408622	0.01058392223977888	0.00146376702179496	0.01341847828934305
CEU_rep1	CEU	rep1	EUR	chr1	112297881	112298497	promoter	promoter|chr1:112297881-112298497	FAM212B-AS1	112282462	15727	FALSE	0.14097527276408622	0.01058392223977888	0.00146376702179496	0.01341847828934305
CEU_rep1	CEU	rep1	EUR	chr1	112297881	112298497	promoter	promoter|chr1:112297881-112298497	LOC101928718	112298131	58	TRUE	0.5843881941587725	0.01057983449242471	0.00145785699181976	0.07912954707556927
CEU_rep1	CEU	rep1	EUR	chr1	11249095	11250062	promoter	promoter|chr1:11249095-11250062	ANGPTL7	11249345	233.5	TRUE	0.02201534119398063	1.4519083337835475e-4	4.671238061413818e-4	0.187403835206552
CEU_rep1	CEU	rep1	EUR	chr1	112933385	112933885	enhancer	intergenic|chr1:112933385-112933885	CTTNBP2NL	112938799	5164	FALSE	0.10815044422922283	0.00179190401215895	9.000778057092132e-4	0.09140139198146524
CEU_rep1	CEU	rep1	EUR	chr1	112936735	112937235	enhancer	intergenic|chr1:112936735-112937235	CTTNBP2NL	112938799	1814	FALSE	0.02230971922071372	0.00144297027721333	9.391575717710948e-4	0.02243972610634457
CEU_rep1	CEU	rep1	EUR	chr1	112938542	112939054	promoter	promoter|chr1:112938542-112939054	CTTNBP2NL	112938799	1	TRUE	0.0959810842804763	0.0063013131121767	9.329949145186296e-4	0.02225330969308263
CEU_rep1	CEU	rep1	EUR	chr1	112942053	112942557	enhancer	genic|chr1:112942053-112942557	CTTNBP2NL	112938799	3506	FALSE	0.01818736540900079	4.15722450869527e-4	0.00122734042861888	0.04858705435733301
CEU_rep1	CEU	rep1	EUR	chr1	113161790	113162634	promoter	promoter|chr1:113161790-113162634	CAPZA1	113162074	138	TRUE	0.5638821853253858	0.00560976726008703	0.00296170617368683	0.05999203241067706
CEU_rep1	CEU	rep1	EUR	chr1	113161790	113162634	promoter	promoter|chr1:113161790-113162634	CTTNBP2NL	112938799	223413	FALSE	0.15159377355813233	0.00568096995216034	0.00298224249832903	0.01219649982007613
CEU_rep1	CEU	rep1	EUR	chr1	113161790	113162634	promoter	promoter|chr1:113161790-113162634	FAM19A3	113263188	100976	FALSE	0.06205073753312003	0.00547929410465988	0.00289198471304673	0.00541845311595338
CEU_rep1	CEU	rep1	EUR	chr1	113161790	113162634	promoter	promoter|chr1:113161790-113162634	MOV10	113216933	54721	FALSE	0.2260805440524031	0.00548967400674204	0.00290608502035507	0.01715703930279904
CEU_rep1	CEU	rep1	EUR	chr1	113161790	113162634	promoter	promoter|chr1:113161790-113162634	PPM1J	113257950	95738	FALSE	0.13080926575045562	0.00547929410465988	0.00289198471304673	0.01396949946539558
CEU_rep1	CEU	rep1	EUR	chr1	113161790	113162634	promoter	promoter|chr1:113161790-113162634	RHOC	113250025	87813	FALSE	0.11729516603169789	0.00548012051878218	0.00289352797040363	0.01837734500583409
CEU_rep1	CEU	rep1	EUR	chr1	113161790	113162634	promoter	promoter|chr1:113161790-113162634	SLC16A1	113498975	336763	FALSE	0.04684024217588333	0.00545036029803657	0.00289660864265566	0.00583183503379465
CEU_rep1	CEU	rep1	EUR	chr1	113161790	113162634	promoter	promoter|chr1:113161790-113162634	SLC16A1-AS1	113499036	336824	FALSE	0.04684024217588333	0.00545036029803657	0.00289660864265566	0.00583183503379465
CEU_rep1	CEU	rep1	EUR	chr1	113161790	113162634	promoter	promoter|chr1:113161790-113162634	ST7L	113162040	172	TRUE	0.5638821853253858	0.00560976726008703	0.00296170617368683	0.05999203241067706
CEU_rep1	CEU	rep1	EUR	chr1	113164223	113164723	enhancer	genic|chr1:113164223-113164723	CAPZA1	113162074	2399	FALSE	0.01069458739552199	9.308695059167515e-5	0.00280201814365287	0.0724763481107501
CEU_rep1	CEU	rep1	EUR	chr1	113164223	113164723	enhancer	genic|chr1:113164223-113164723	MOV10	113216933	52460	FALSE	0.00402710451362821	9.10941558424069e-5	0.00274939594831454	0.01946700429582407
CEU_rep1	CEU	rep1	EUR	chr1	113164223	113164723	enhancer	genic|chr1:113164223-113164723	ST7L	113162040	2433	FALSE	0.01069458739552199	9.308695059167515e-5	0.00280201814365287	0.0724763481107501
CEU_rep1	CEU	rep1	EUR	chr1	113178072	113178572	enhancer	genic|chr1:113178072-113178572	CAPZA1	113162074	16248	FALSE	0.00507658126680724	0.00108894222735174	6.792948067611479e-4	0.01213110115880992
CEU_rep1	CEU	rep1	EUR	chr1	113178072	113178572	enhancer	genic|chr1:113178072-113178572	ST7L	113162040	16282	FALSE	0.00507658126680724	0.00108894222735174	6.792948067611479e-4	0.01213110115880992
CEU_rep1	CEU	rep1	EUR	chr1	113211252	113211763	enhancer	genic|chr1:113211252-113211763	MOV10	113216933	5425.5	FALSE	0.02590070519894234	6.018230484003478e-4	8.429763228644859e-4	0.0618103814798405
CEU_rep1	CEU	rep1	EUR	chr1	113217242	113217742	promoter	promoter|chr1:113217242-113217742	MOV10	113216933	559	TRUE	0.15859701871054124	0.00364381213115703	0.00110663692303974	0.04761764504552112
CEU_rep1	CEU	rep1	EUR	chr1	113220566	113221082	enhancer	genic|chr1:113220566-113221082	MOV10	113216933	3891	FALSE	0.01258413066432023	1.6240467751478933e-4	9.562874883291192e-4	0.09810027837806022
CEU_rep1	CEU	rep1	EUR	chr1	11322358	11322915	promoter	promoter|chr1:11322358-11322915	MTOR	11322608	28.5	TRUE	0.5907245922340466	0.01005834342109089	8.577157239930187e-4	0.08575134662492977
CEU_rep1	CEU	rep1	EUR	chr1	11322358	11322915	promoter	promoter|chr1:11322358-11322915	UBIAD1	11333254	10617.5	FALSE	0.3768513114824933	0.01005777522865659	8.574677037676847e-4	0.04485418401990612
CEU_rep1	CEU	rep1	EUR	chr1	113229388	113229889	enhancer	genic|chr1:113229388-113229889	MOV10	113216933	12705.5	FALSE	0.0052913269078392	2.684163962723846e-4	8.694498223404692e-4	0.02745017120134943
CEU_rep1	CEU	rep1	EUR	chr1	113243334	113243834	enhancer	genic|chr1:113243334-113243834	CAPZA1	113162074	81510	FALSE	0.02318666604124795	0.00362526623413056	9.31286956094673e-4	0.0121396704105938
CEU_rep1	CEU	rep1	EUR	chr1	113243334	113243834	enhancer	genic|chr1:113243334-113243834	MOV10	113216933	26651	FALSE	0.0467390165135325	0.00354765695087275	9.137972891449194e-4	0.01745509087447736
CEU_rep1	CEU	rep1	EUR	chr1	113243334	113243834	enhancer	genic|chr1:113243334-113243834	RHOC	113250025	6441	FALSE	0.02583164008099512	0.0035414830873748	9.098488161563776e-4	0.01991672941410574
CEU_rep1	CEU	rep1	EUR	chr1	113243334	113243834	enhancer	genic|chr1:113243334-113243834	ST7L	113162040	81544	FALSE	0.02318666604124795	0.00362526623413056	9.31286956094673e-4	0.0121396704105938
CEU_rep1	CEU	rep1	EUR	chr1	113249559	113250275	promoter	promoter|chr1:113249559-113250275	CAPZA1	113162074	87843	FALSE	0.07982177491887628	0.0083130737961826	0.00128740914060783	0.01318363502645716
CEU_rep1	CEU	rep1	EUR	chr1	113249559	113250275	promoter	promoter|chr1:113249559-113250275	MOV10	113216933	32984	FALSE	0.16671966375323702	0.00813510846692844	0.00126323146159069	0.0196414964240525
CEU_rep1	CEU	rep1	EUR	chr1	113249559	113250275	promoter	promoter|chr1:113249559-113250275	RHOC	113250025	108	TRUE	0.2752941222263582	0.00812095122176315	0.00125777310078834	0.06695888037844473
CEU_rep1	CEU	rep1	EUR	chr1	113249559	113250275	promoter	promoter|chr1:113249559-113250275	ST7L	113162040	87877	FALSE	0.07982177491887628	0.0083130737961826	0.00128740914060783	0.01318363502645716
CEU_rep1	CEU	rep1	EUR	chr1	113257700	113258372	promoter	promoter|chr1:113257700-113258372	RHOC	113250025	8011	FALSE	0.30069629620913435	0.01191814458309841	6.720692137761542e-4	0.09326654225683936
CEU_rep1	CEU	rep1	EUR	chr1	113259766	113260266	enhancer	intergenic|chr1:113259766-113260266	FAM19A3	113263188	3172	FALSE	0.01961751387896333	4.051806599890681e-4	6.758751637906987e-4	0.09912375607053447
CEU_rep1	CEU	rep1	EUR	chr1	113261258	113261759	enhancer	intergenic|chr1:113261258-113261759	FAM19A3	113263188	1679.5	FALSE	0.07955386077777374	0.00164310758302469	6.758751637906987e-4	0.09912375607053447
CEU_rep1	CEU	rep1	EUR	chr1	11333004	11333780	promoter	promoter|chr1:11333004-11333780	MTOR	11322608	10784	FALSE	0.1815871310543787	0.00709431508778759	7.124435008890765e-4	0.04499351201653899
CEU_rep1	CEU	rep1	EUR	chr1	11333004	11333780	promoter	promoter|chr1:11333004-11333780	UBIAD1	11333254	138	TRUE	0.3367336333127132	0.00709391433231617	7.122374881127154e-4	0.06841138057759238
CEU_rep1	CEU	rep1	EUR	chr1	11335545	11336264	enhancer	genic|chr1:11335545-11336264	UBIAD1	11333254	2650.5	FALSE	0.01407523221944274	1.2547443418196651e-4	8.536796245976817e-4	0.1348832537028732
CEU_rep1	CEU	rep1	EUR	chr1	113496197	113496722	enhancer	genic|chr1:113496197-113496722	AKR7A2P1	113465971	30488.5	FALSE	0.00862484491155521	2.1310916047940617e-4	0.00126333414002965	0.0503714609419529
CEU_rep1	CEU	rep1	EUR	chr1	113496197	113496722	enhancer	genic|chr1:113496197-113496722	SLC16A1	113498975	2515.5	FALSE	0.01725997240543197	2.1195007993097265e-4	0.00126572724344692	0.12646417572524965
CEU_rep1	CEU	rep1	EUR	chr1	113496197	113496722	enhancer	genic|chr1:113496197-113496722	SLC16A1-AS1	113499036	2576.5	FALSE	0.01725997240543197	2.1195007993097265e-4	0.00126572724344692	0.12646417572524965
CEU_rep1	CEU	rep1	EUR	chr1	113498633	113499286	promoter	promoter|chr1:113498633-113499286	AKR7A2P1	113465971	32988.5	FALSE	0.3120366297003309	0.00771003593411514	0.00125878780254246	0.05055338649024805
CEU_rep1	CEU	rep1	EUR	chr1	113498633	113499286	promoter	promoter|chr1:113498633-113499286	SLC16A1	113498975	15.5	TRUE	0.5559866193619375	0.00766810177859197	0.00126117229394219	0.11300643721852936
CEU_rep1	CEU	rep1	EUR	chr1	113498633	113499286	promoter	promoter|chr1:113498633-113499286	SLC16A1-AS1	113499036	76.5	TRUE	0.5559866193619375	0.00766810177859197	0.00126117229394219	0.11300643721852936
CEU_rep1	CEU	rep1	EUR	chr1	113615474	113616041	promoter	promoter|chr1:113615474-113616041	LOC100996251	113615724	33.5	TRUE	0.6431009836301512	0.01238415304434641	0.00120792495639475	0.10079174278122352
CEU_rep1	CEU	rep1	EUR	chr1	113615474	113616041	promoter	promoter|chr1:113615474-113616041	LRIG2	113615791	33.5	TRUE	0.6431009836301512	0.01238415304434641	0.00120792495639475	0.10079174278122352
CEU_rep1	CEU	rep1	EUR	chr1	1136613	1137113	enhancer	intergenic|chr1:1136613-1137113	TNFRSF18	1142089	5226	FALSE	0.25408960560365723	0.00573300507771241	0.00124467030629764	0.10474486745486908
CEU_rep1	CEU	rep1	EUR	chr1	1141839	1142339	promoter	promoter|chr1:1141839-1142339	TNFRSF4	1149548	7459	FALSE	0.06372675380412697	0.00274355772441704	0.00112410059012668	0.07605358476661549
CEU_rep1	CEU	rep1	EUR	chr1	114295952	114296463	enhancer	genic|chr1:114295952-114296463	PHTF1	114302162	5954.5	FALSE	0.037559776856788	5.969524810298969e-4	9.395652347926668e-4	0.0953607753478186
CEU_rep1	CEU	rep1	EUR	chr1	114300510	114301015	enhancer	genic|chr1:114300510-114301015	PHTF1	114302162	1399.5	FALSE	0.01400570771881494	2.8117678300396186e-4	0.00162407858605836	0.04367491129348629
CEU_rep1	CEU	rep1	EUR	chr1	114301890	114302412	promoter	promoter|chr1:114301890-114302412	PHTF1	114302162	11	TRUE	0.2955717701922033	0.0065384077058372	0.00162326369459408	0.03965658841511631
CEU_rep1	CEU	rep1	EUR	chr1	114301890	114302412	promoter	promoter|chr1:114301890-114302412	RSBN1	114355098	52947	FALSE	0.07405131039316479	0.00653805294231707	0.00162308312563907	0.01826417129468039
CEU_rep1	CEU	rep1	EUR	chr1	114323291	114323803	enhancer	genic|chr1:114323291-114323803	PHTF1	114302162	21385	FALSE	0.00908123992921005	3.156812883256331e-4	0.00139879361436974	0.02928573573886158
CEU_rep1	CEU	rep1	EUR	chr1	114326676	114327176	enhancer	genic|chr1:114326676-114327176	PHTF1	114302162	24764	FALSE	0.02801550657497235	0.00134031286950916	0.00124966936559952	0.0238182933046448
CEU_rep1	CEU	rep1	EUR	chr1	114326676	114327176	enhancer	genic|chr1:114326676-114327176	RSBN1	114355098	28172	FALSE	0.016506224056589	0.00134024014628157	0.0012495303546106	0.02579732775453084
CEU_rep1	CEU	rep1	EUR	chr1	1143335	1143837	enhancer	intergenic|chr1:1143335-1143837	B3GALT6	1167628	24042	FALSE	0.01839942632906701	0.00304241234356741	0.00113830515833451	NA
CEU_rep1	CEU	rep1	EUR	chr1	1143335	1143837	enhancer	intergenic|chr1:1143335-1143837	SDF4	1167447	23861	FALSE	0.01839942632906701	0.00304241234356741	0.00113830515833451	NA
CEU_rep1	CEU	rep1	EUR	chr1	1143335	1143837	enhancer	intergenic|chr1:1143335-1143837	TNFRSF4	1149548	5962	FALSE	0.06842245035451855	0.0030472928015175	0.00114261116058656	0.07232744878645388
CEU_rep1	CEU	rep1	EUR	chr1	114337068	114337568	enhancer	genic|chr1:114337068-114337568	PHTF1	114302162	35156	FALSE	0.00478409437125128	5.001447257589706e-4	0.00100896246728612	0.01350027154704694
CEU_rep1	CEU	rep1	EUR	chr1	114354783	114355348	promoter	promoter|chr1:114354783-114355348	PHTF1	114302162	52903.5	FALSE	0.08378736725810822	0.01148077071180116	7.356768983614168e-4	0.01412647654613189
CEU_rep1	CEU	rep1	EUR	chr1	114354783	114355348	promoter	promoter|chr1:114354783-114355348	RSBN1	114355098	32.5	TRUE	0.26510252478500645	0.01148014778358763	7.355950629768107e-4	0.0821644587139032
CEU_rep1	CEU	rep1	EUR	chr1	114401021	114401535	enhancer	genic|chr1:114401021-114401535	AP4B1-AS1	114399256	2022	FALSE	0.05184173808562899	7.857510046424825e-4	0.00161065342202138	0.0665512164937202
CEU_rep1	CEU	rep1	EUR	chr1	114401021	114401535	enhancer	genic|chr1:114401021-114401535	BCL2L15	114430169	28891	FALSE	0.02639278104058566	7.902734150662897e-4	0.00161455654901464	0.04083248611490361
CEU_rep1	CEU	rep1	EUR	chr1	114401021	114401535	enhancer	genic|chr1:114401021-114401535	PTPN22	114414381	13103	FALSE	0.03849195806627398	7.855974349696559e-4	0.00161038016094381	NA
CEU_rep1	CEU	rep1	EUR	chr1	114401021	114401535	enhancer	genic|chr1:114401021-114401535	RSBN1	114355098	46180	FALSE	0.0047453814638734	7.846235690532018e-4	0.00160490862771636	0.00986315566241781
CEU_rep1	CEU	rep1	EUR	chr1	114402000	114402500	enhancer	genic|chr1:114402000-114402500	AP4B1	114447746	45496	FALSE	0.01629129209149215	0.00131348537007769	0.00161662101994278	0.02153357421481616
CEU_rep1	CEU	rep1	EUR	chr1	114402000	114402500	enhancer	genic|chr1:114402000-114402500	AP4B1-AS1	114399256	2994	FALSE	0.08613558972499431	0.0013055335075783	0.00161065342202138	0.0665512164937202
CEU_rep1	CEU	rep1	EUR	chr1	114402000	114402500	enhancer	genic|chr1:114402000-114402500	BCL2L15	114430169	27919	FALSE	0.04385188157963574	0.00131304753976969	0.00161455654901464	0.04083248611490361
CEU_rep1	CEU	rep1	EUR	chr1	114402000	114402500	enhancer	genic|chr1:114402000-114402500	DCLRE1B	114447914	45664	FALSE	0.01629129209149215	0.00131348537007769	0.00161662101994278	0.02153357421481616
CEU_rep1	CEU	rep1	EUR	chr1	114402000	114402500	enhancer	genic|chr1:114402000-114402500	PHTF1	114302162	100088	FALSE	0.01459537827678795	0.00130373099991575	0.00160508717474776	0.00993212573928341
CEU_rep1	CEU	rep1	EUR	chr1	114402000	114402500	enhancer	genic|chr1:114402000-114402500	PTPN22	114414381	12131	FALSE	0.06395479067912184	0.00130527834996165	0.00161038016094381	NA
CEU_rep1	CEU	rep1	EUR	chr1	114402000	114402500	enhancer	genic|chr1:114402000-114402500	RSBN1	114355098	47152	FALSE	0.00788450090515196	0.00130366026156175	0.00160490862771636	0.00986315566241781
CEU_rep1	CEU	rep1	EUR	chr1	114404909	114405409	enhancer	genic|chr1:114404909-114405409	PTPN22	114414381	9222	FALSE	0.00750022280086048	1.253756996687674e-4	0.00126988652045194	NA
CEU_rep1	CEU	rep1	EUR	chr1	114417142	114417643	enhancer	genic|chr1:114417142-114417643	AP4B1-AS1	114399256	18136.5	FALSE	0.01058318772851132	6.532918196260245e-4	0.0012845481873044	0.02048907577297003
CEU_rep1	CEU	rep1	EUR	chr1	114417142	114417643	enhancer	genic|chr1:114417142-114417643	BCL2L15	114430169	12776.5	FALSE	0.01185921276092145	6.570518577518542e-4	0.00128766105729583	0.02766979571640188
CEU_rep1	CEU	rep1	EUR	chr1	114417142	114417643	enhancer	genic|chr1:114417142-114417643	PTPN22	114414381	3011.5	FALSE	0.02896406130626674	6.531641381971653e-4	0.00128433025275867	NA
CEU_rep1	CEU	rep1	EUR	chr1	114418289	114418789	enhancer	genic|chr1:114418289-114418789	AP4B1	114447746	29207	FALSE	0.00830388994817633	8.316900978049064e-4	0.00128930753961923	0.02173489688138687
CEU_rep1	CEU	rep1	EUR	chr1	114418289	114418789	enhancer	genic|chr1:114418289-114418789	AP4B1-AS1	114399256	19283	FALSE	0.01339163468350065	8.266550319788903e-4	0.0012845481873044	0.02048907577297003
CEU_rep1	CEU	rep1	EUR	chr1	114418289	114418789	enhancer	genic|chr1:114418289-114418789	BCL2L15	114430169	11630	FALSE	0.0150062768423091	8.31412866600069e-4	0.00128766105729583	0.02766979571640188
CEU_rep1	CEU	rep1	EUR	chr1	114418289	114418789	enhancer	genic|chr1:114418289-114418789	DCLRE1B	114447914	29375	FALSE	0.00830388994817633	8.316900978049064e-4	0.00128930753961923	0.02173489688138687
CEU_rep1	CEU	rep1	EUR	chr1	114418289	114418789	enhancer	genic|chr1:114418289-114418789	PTPN22	114414381	4158	FALSE	0.03665021710983118	8.264934678930011e-4	0.00128433025275867	NA
CEU_rep1	CEU	rep1	EUR	chr1	114447296	114448164	promoter	promoter|chr1:114447296-114448164	AP4B1	114447746	16	TRUE	0.44647249799208694	0.02001842124732437	0.00160418168255274	0.03902162829326588
CEU_rep1	CEU	rep1	EUR	chr1	114447296	114448164	promoter	promoter|chr1:114447296-114448164	AP4B1-AS1	114399256	48474	FALSE	0.33405198193964736	0.01989722938874721	0.00159826000322515	0.0170662264549547
CEU_rep1	CEU	rep1	EUR	chr1	114447296	114448164	promoter	promoter|chr1:114447296-114448164	BCL2L15	114430169	17561	FALSE	0.4668501616843484	0.02001174841202672	0.00160213309701152	0.02874386657898699
CEU_rep1	CEU	rep1	EUR	chr1	114447296	114448164	promoter	promoter|chr1:114447296-114448164	DCLRE1B	114447914	184	TRUE	0.44647249799208694	0.02001842124732437	0.00160418168255274	0.03902162829326588
CEU_rep1	CEU	rep1	EUR	chr1	114447296	114448164	promoter	promoter|chr1:114447296-114448164	HIPK1	114471995	24265	FALSE	0.426584351653894	0.0199696218726616	0.00160079463819516	0.03498875737645778
CEU_rep1	CEU	rep1	EUR	chr1	114447296	114448164	promoter	promoter|chr1:114447296-114448164	HIPK1-AS1	114471880	24150	FALSE	0.426584351653894	0.0199696218726616	0.00160079463819516	0.03498875737645778
CEU_rep1	CEU	rep1	EUR	chr1	114447296	114448164	promoter	promoter|chr1:114447296-114448164	PHTF1	114302162	145568	FALSE	0.11403754815025084	0.01986975793111812	0.00159273658629146	0.0051312693158598
CEU_rep1	CEU	rep1	EUR	chr1	114447296	114448164	promoter	promoter|chr1:114447296-114448164	PTPN22	114414381	33349	FALSE	0.4798015877950649	0.01989334061101822	0.00159798884479668	NA
CEU_rep1	CEU	rep1	EUR	chr1	114447296	114448164	promoter	promoter|chr1:114447296-114448164	RSBN1	114355098	92632	FALSE	0.3823438866196062	0.0198686798299068	0.00159255941311747	0.03162612002849183
CEU_rep1	CEU	rep1	EUR	chr1	114471630	114472408	promoter	promoter|chr1:114471630-114472408	AP4B1	114447746	24273	FALSE	0.3001100173601581	0.00762730435369682	0.00225714873354512	0.04892640322792477
CEU_rep1	CEU	rep1	EUR	chr1	114471630	114472408	promoter	promoter|chr1:114471630-114472408	AP4B1-AS1	114399256	72763	FALSE	0.20096617153377977	0.00758112852498697	0.00224881669039808	0.01915131207405794
CEU_rep1	CEU	rep1	EUR	chr1	114471630	114472408	promoter	promoter|chr1:114471630-114472408	BCL2L15	114430169	41850	FALSE	0.16383369036909864	0.00762476190816186	0.00225426629054618	0.01881581400774027
CEU_rep1	CEU	rep1	EUR	chr1	114471630	114472408	promoter	promoter|chr1:114471630-114472408	DCLRE1B	114447914	24105	FALSE	0.3001100173601581	0.00762730435369682	0.00225714873354512	0.04892640322792477
CEU_rep1	CEU	rep1	EUR	chr1	114471630	114472408	promoter	promoter|chr1:114471630-114472408	HIPK1	114471995	24	TRUE	0.36038794205171376	0.00760871109510642	0.0022523830246698	0.05513736065244805
CEU_rep1	CEU	rep1	EUR	chr1	114471630	114472408	promoter	promoter|chr1:114471630-114472408	HIPK1-AS1	114471880	139	TRUE	0.36038794205171376	0.00760871109510642	0.0022523830246698	0.05513736065244805
CEU_rep1	CEU	rep1	EUR	chr1	114471630	114472408	promoter	promoter|chr1:114471630-114472408	PHTF1	114302162	169857	FALSE	0.09011838220060216	0.00757066150734416	0.00224104501860285	0.0075638419860179
CEU_rep1	CEU	rep1	EUR	chr1	114471630	114472408	promoter	promoter|chr1:114471630-114472408	PTPN22	114414381	57638	FALSE	0.12091453179649143	0.00757964684514137	0.00224843515948418	NA
CEU_rep1	CEU	rep1	EUR	chr1	114471630	114472408	promoter	promoter|chr1:114471630-114472408	RSBN1	114355098	116921	FALSE	0.09323422757447652	0.00757025073538761	0.00224079572875641	0.01438531129074143
CEU_rep1	CEU	rep1	EUR	chr1	114471630	114472408	promoter	promoter|chr1:114471630-114472408	SLC16A1	113498975	973044	FALSE	0.01456801922703897	0.00727499282894728	0.00217918207748671	0.00180624039742122
CEU_rep1	CEU	rep1	EUR	chr1	114471630	114472408	promoter	promoter|chr1:114471630-114472408	SLC16A1-AS1	113499036	972983	FALSE	0.01456801922703897	0.00727499282894728	0.00217918207748671	0.00180624039742122
CEU_rep1	CEU	rep1	EUR	chr1	114483228	114483728	enhancer	genic|chr1:114483228-114483728	HIPK1	114471995	11483	FALSE	0.01462105903163154	0.0010476477162284	0.00111387064856503	0.03285170096413811
CEU_rep1	CEU	rep1	EUR	chr1	114483228	114483728	enhancer	genic|chr1:114483228-114483728	HIPK1-AS1	114471880	11598	FALSE	0.01462105903163154	0.0010476477162284	0.00111387064856503	0.03285170096413811
CEU_rep1	CEU	rep1	EUR	chr1	1148151	1148651	enhancer	genic|chr1:1148151-1148651	B3GALT6	1167628	19227	FALSE	0.01069396438224098	0.00198048039624027	7.757856779157696e-4	NA
CEU_rep1	CEU	rep1	EUR	chr1	1148151	1148651	enhancer	genic|chr1:1148151-1148651	SDF4	1167447	19046	FALSE	0.01069396438224098	0.00198048039624027	7.757856779157696e-4	NA
CEU_rep1	CEU	rep1	EUR	chr1	1148151	1148651	enhancer	genic|chr1:1148151-1148651	TNFRSF18	1142089	6312	FALSE	0.02595329585475642	0.00198559517202982	7.811346557061897e-4	0.04922190421419526
CEU_rep1	CEU	rep1	EUR	chr1	115025113	115025614	enhancer	genic|chr1:115025113-115025614	TRIM33	115053781	28417.5	FALSE	0.01081467457908582	7.67341233772718e-4	9.854611677930522e-4	NA
CEU_rep1	CEU	rep1	EUR	chr1	115047796	115048296	enhancer	genic|chr1:115047796-115048296	TRIM33	115053781	5735	FALSE	0.01514125357143876	1.5717021397062417e-4	0.00102811008435034	NA
CEU_rep1	CEU	rep1	EUR	chr1	115053531	115054180	promoter	promoter|chr1:115053531-115054180	BCAS2	115124265	70409.5	FALSE	0.1096530023366344	0.00828547830992874	0.00142666929679796	0.0216677307113365
CEU_rep1	CEU	rep1	EUR	chr1	115053531	115054180	promoter	promoter|chr1:115053531-115054180	NRAS	115259515	205659.5	FALSE	0.04937866333793215	0.0084398858663048	0.00142484936103534	0.00774129187534851
CEU_rep1	CEU	rep1	EUR	chr1	115053531	115054180	promoter	promoter|chr1:115053531-115054180	TRIM33	115053781	74.5	TRUE	0.5545951461052947	0.00818077859783877	0.00141484941058054	NA
CEU_rep1	CEU	rep1	EUR	chr1	115124015	115124607	promoter	promoter|chr1:115124015-115124607	BCAS2	115124265	46	TRUE	0.4326396610371419	0.00688575795754183	0.00100435994519592	0.1461231394798787
CEU_rep1	CEU	rep1	EUR	chr1	115124015	115124607	promoter	promoter|chr1:115124015-115124607	NRAS	115259515	135204	FALSE	0.01427366988859351	0.00701408042973357	0.00100307872985968	0.00382480698545796
CEU_rep1	CEU	rep1	EUR	chr1	115124015	115124607	promoter	promoter|chr1:115124015-115124607	TRIM33	115053781	70530	FALSE	0.0624645858120858	0.00679874585652505	9.960388715594532e-4	NA
CEU_rep1	CEU	rep1	EUR	chr1	115242268	115242839	enhancer	intergenic|chr1:115242268-115242839	AMPD1	115238239	4314.5	FALSE	0.01592892388314164	1.2586774385526942e-4	6.27457237988232e-4	0.21850571828769752
CEU_rep1	CEU	rep1	EUR	chr1	115244060	115244562	enhancer	intergenic|chr1:115244060-115244562	AMPD1	115238239	6072	FALSE	0.01823994508375338	1.4412905432775844e-4	6.27457237988232e-4	0.21850571828769752
CEU_rep1	CEU	rep1	EUR	chr1	115253609	115254152	enhancer	genic|chr1:115253609-115254152	NRAS	115259515	5634.5	FALSE	0.00454667614718019	1.5542513773868504e-4	6.117292012776715e-4	0.0901556992795225
CEU_rep1	CEU	rep1	EUR	chr1	115259179	115259765	promoter	promoter|chr1:115259179-115259765	BCAS2	115124265	135207	FALSE	0.01748060837717589	0.00566864922456592	0.00124312968693277	0.00579421123060339
CEU_rep1	CEU	rep1	EUR	chr1	115259179	115259765	promoter	promoter|chr1:115259179-115259765	CSDE1	115300671	41199	FALSE	0.05678590517659033	0.00578885463936596	0.00123962753787333	NA
CEU_rep1	CEU	rep1	EUR	chr1	115259179	115259765	promoter	promoter|chr1:115259179-115259765	NRAS	115259515	43	TRUE	0.4675796584631126	0.00577428974910503	0.00124154388412626	0.12296304241956645
CEU_rep1	CEU	rep1	EUR	chr1	115259179	115259765	promoter	promoter|chr1:115259179-115259765	SIKE1	115323308	63836	FALSE	0.05973068764115431	0.00581912617277834	0.00124606702643516	0.02192738937790154
CEU_rep1	CEU	rep1	EUR	chr1	115261614	115262119	enhancer	genic|chr1:115261614-115262119	NRAS	115259515	2351.5	FALSE	0.00643850572888967	2.6643210821609265e-4	6.911534607226546e-4	0.06591794755816928
CEU_rep1	CEU	rep1	EUR	chr1	115264043	115264543	enhancer	genic|chr1:115264043-115264543	NRAS	115259515	4778	FALSE	0.00553978208838264	2.292419830027967e-4	6.911534607226546e-4	0.06591794755816928
CEU_rep1	CEU	rep1	EUR	chr1	115296302	115296802	enhancer	genic|chr1:115296302-115296802	CSDE1	115300671	4119	FALSE	0.00695321335131358	4.435092055882061e-4	6.134296093949515e-4	NA
CEU_rep1	CEU	rep1	EUR	chr1	115299959	115300921	promoter	promoter|chr1:115299959-115300921	CSDE1	115300671	231	TRUE	0.31197675060988217	0.0125865269195342	0.0011718896968367	NA
CEU_rep1	CEU	rep1	EUR	chr1	115299959	115300921	promoter	promoter|chr1:115299959-115300921	NRAS	115259515	40925	FALSE	0.1192294457510237	0.01255485893082661	0.00117370132683101	0.01525435083956875
CEU_rep1	CEU	rep1	EUR	chr1	115299959	115300921	promoter	promoter|chr1:115299959-115300921	SIKE1	115323308	22868	FALSE	0.4151220315985991	0.01265234537481195	0.00117797730788756	0.07414065389735686
CEU_rep1	CEU	rep1	EUR	chr1	115323044	115323558	promoter	promoter|chr1:115323044-115323558	CSDE1	115300671	22630	FALSE	0.19545783968127992	0.00623361795641252	0.00117352106948055	NA
CEU_rep1	CEU	rep1	EUR	chr1	115323044	115323558	promoter	promoter|chr1:115323044-115323558	NRAS	115259515	63786	FALSE	0.05904971392967867	0.00621793403150511	0.00117533522142177	0.01523314497347357
CEU_rep1	CEU	rep1	EUR	chr1	115323044	115323558	promoter	promoter|chr1:115323044-115323558	SIKE1	115323308	7	TRUE	0.34399636367855724	0.00626621528109992	0.00117961715501681	0.1238785326396531
CEU_rep1	CEU	rep1	EUR	chr1	115641867	115642375	enhancer	intergenic|chr1:115641867-115642375	TSPAN2	115632121	10000	FALSE	0.2249568060630515	0.00309888756928099	8.249545060969097e-4	0.12778448457949765
CEU_rep1	CEU	rep1	EUR	chr1	116647228	116647728	enhancer	intergenic|chr1:116647228-116647728	MAB21L3	116654375	6897	FALSE	0.05606501999977648	4.2633904235207863e-4	0.0012877780339834	NA
CEU_rep1	CEU	rep1	EUR	chr1	116648684	116649193	enhancer	intergenic|chr1:116648684-116649193	MAB21L3	116654375	5436.5	FALSE	0.03759855145440755	2.859132204173186e-4	0.0012877780339834	NA
CEU_rep1	CEU	rep1	EUR	chr1	116655266	116655766	enhancer	genic|chr1:116655266-116655766	MAB21L3	116654375	1141	FALSE	0.01498680830733478	1.4946745482009776e-4	0.00132748294922099	NA
CEU_rep1	CEU	rep1	EUR	chr1	116658589	116659091	enhancer	genic|chr1:116658589-116659091	MAB21L3	116654375	4465	FALSE	0.03005149568428882	2.997116184684556e-4	0.00132748294922099	NA
CEU_rep1	CEU	rep1	EUR	chr1	1167161	1167878	promoter	promoter|chr1:1167161-1167878	B3GALT6	1167628	108.5	TRUE	0.3381985908999324	0.00998932326467443	0.00196430764050097	NA
CEU_rep1	CEU	rep1	EUR	chr1	1167161	1167878	promoter	promoter|chr1:1167161-1167878	SDF4	1167447	72.5	TRUE	0.3381985908999324	0.00998932326467443	0.00196430764050097	NA
CEU_rep1	CEU	rep1	EUR	chr1	1167161	1167878	promoter	promoter|chr1:1167161-1167878	TNFRSF18	1142089	25430.5	FALSE	0.1685220786088724	0.01001512162596354	0.001977851378471	0.02502588431996947
CEU_rep1	CEU	rep1	EUR	chr1	1167161	1167878	promoter	promoter|chr1:1167161-1167878	TNFRSF4	1149548	17971.5	FALSE	0.26597118509285794	0.01000534754627653	0.00197173826054323	0.04962154892295333
CEU_rep1	CEU	rep1	EUR	chr1	1167161	1167878	promoter	promoter|chr1:1167161-1167878	UBE2J2	1209234	41714.5	FALSE	0.07774588195868933	0.00992531984762766	0.00194566300491529	NA
CEU_rep1	CEU	rep1	EUR	chr1	116915544	116916074	promoter	promoter|chr1:116915544-116916074	ATP1A1	116915794	15	TRUE	0.05885361666762472	0.01539902525890838	0.00126965680464149	NA
CEU_rep1	CEU	rep1	EUR	chr1	116920406	116920908	enhancer	genic|chr1:116920406-116920908	ATP1A1	116915794	4863	FALSE	0.629662075113762	0.00847544883990122	0.00293600332624991	NA
CEU_rep1	CEU	rep1	EUR	chr1	116920406	116920908	enhancer	genic|chr1:116920406-116920908	ATP1A1-AS1	116961197	40540	FALSE	0.2744768755525752	0.00848798318789884	0.00294503226996079	NA
CEU_rep1	CEU	rep1	EUR	chr1	116920406	116920908	enhancer	genic|chr1:116920406-116920908	CD58	117113715	193058	FALSE	0.0260798568808257	0.00878780356415382	0.00307320067491439	NA
CEU_rep1	CEU	rep1	EUR	chr1	116920406	116920908	enhancer	genic|chr1:116920406-116920908	LINC01762	117021448	100791	FALSE	0.2293162455315441	0.00864980850689517	0.00299959070852002	NA
CEU_rep1	CEU	rep1	EUR	chr1	116920406	116920908	enhancer	genic|chr1:116920406-116920908	LOC101929099	117602112	681455	FALSE	0.03600523482172812	0.00967015456330199	0.00347312577199434	NA
CEU_rep1	CEU	rep1	EUR	chr1	116920406	116920908	enhancer	genic|chr1:116920406-116920908	MAB21L3	116654375	266282	FALSE	0.04636032962322325	0.00802832017500721	0.00271675408783324	NA
CEU_rep1	CEU	rep1	EUR	chr1	116920406	116920908	enhancer	genic|chr1:116920406-116920908	TTF2	117602948	682291	FALSE	0.03600523482172812	0.00967197929802695	0.00347581535008375	NA
CEU_rep1	CEU	rep1	EUR	chr1	116921779	116922283	enhancer	genic|chr1:116921779-116922283	ATP1A1	116915794	6237	FALSE	0.02561023570796285	3.44721797769755e-4	0.00293600332624991	NA
CEU_rep1	CEU	rep1	EUR	chr1	116921779	116922283	enhancer	genic|chr1:116921779-116922283	ATP1A1-AS1	116961197	39166	FALSE	0.01116379365553598	3.4523160710932287e-4	0.00294503226996079	NA
CEU_rep1	CEU	rep1	EUR	chr1	116921779	116922283	enhancer	genic|chr1:116921779-116922283	LINC01762	117021448	99417	FALSE	0.00932697605881197	3.5181352577143e-4	0.00299959070852002	NA
CEU_rep1	CEU	rep1	EUR	chr1	116923277	116923777	enhancer	genic|chr1:116923277-116923777	ATP1A1	116915794	7733	FALSE	0.09508647099806918	0.00127989369562281	0.00293600332624991	NA
CEU_rep1	CEU	rep1	EUR	chr1	116923277	116923777	enhancer	genic|chr1:116923277-116923777	ATP1A1-AS1	116961197	37670	FALSE	0.04144927652210152	0.0012817865314223	0.00294503226996079	NA
CEU_rep1	CEU	rep1	EUR	chr1	116923277	116923777	enhancer	genic|chr1:116923277-116923777	LINC01762	117021448	97921	FALSE	0.03462948364197058	0.0013062240815141	0.00299959070852002	NA
CEU_rep1	CEU	rep1	EUR	chr1	116923277	116923777	enhancer	genic|chr1:116923277-116923777	MAB21L3	116654375	269152	FALSE	0.00700096180539871	0.00121237194307139	0.00271675408783324	NA
CEU_rep1	CEU	rep1	EUR	chr1	116932735	116933242	enhancer	genic|chr1:116932735-116933242	ATP1A1	116915794	17194.5	FALSE	0.00433516569442851	7.431583802316452e-4	0.00104748511755331	NA
CEU_rep1	CEU	rep1	EUR	chr1	116969012	116969520	enhancer	genic|chr1:116969012-116969520	ATP1A1-AS1	116961197	8069	FALSE	0.01309353686203059	3.068771948649839e-4	0.00107416921026392	NA
CEU_rep1	CEU	rep1	EUR	chr1	1169696	1170196	enhancer	genic|chr1:1169696-1170196	B3GALT6	1167628	2318	FALSE	0.01606117755486634	4.310822163831037e-4	0.00196793054197261	NA
CEU_rep1	CEU	rep1	EUR	chr1	1169696	1170196	enhancer	genic|chr1:1169696-1170196	SDF4	1167447	2499	FALSE	0.01606117755486634	4.310822163831037e-4	0.00196793054197261	NA
CEU_rep1	CEU	rep1	EUR	chr1	117046959	117047459	enhancer	intergenic|chr1:117046959-117047459	ATP1A1	116915794	131415	FALSE	0.01008562386146034	0.00683714857234855	0.00189604849882605	NA
CEU_rep1	CEU	rep1	EUR	chr1	117046959	117047459	enhancer	intergenic|chr1:117046959-117047459	CD58	117113715	66506	FALSE	0.02374192085094558	0.00708912527556878	0.00198464949755532	NA
CEU_rep1	CEU	rep1	EUR	chr1	117046959	117047459	enhancer	intergenic|chr1:117046959-117047459	MAB21L3	116654375	392834	FALSE	0.07649774948798713	0.00647644966771428	0.00175445901707991	NA
CEU_rep1	CEU	rep1	EUR	chr1	117048660	117049160	enhancer	intergenic|chr1:117048660-117049160	MAB21L3	116654375	394535	FALSE	0.01157399395237098	9.7987705244493e-4	0.00175445901707991	NA
CEU_rep1	CEU	rep1	EUR	chr1	117051578	117052098	enhancer	intergenic|chr1:117051578-117052098	CD58	117113715	61877	FALSE	0.02536891985065703	0.00354198238667304	0.00221653876071503	NA
CEU_rep1	CEU	rep1	EUR	chr1	117057555	117058065	enhancer	genic|chr1:117057555-117058065	CD58	117113715	55905	FALSE	0.02238215731371749	0.0054435025501763	0.00184581610645574	NA
CEU_rep1	CEU	rep1	EUR	chr1	117081138	117081638	enhancer	genic|chr1:117081138-117081638	CD58	117113715	32327	FALSE	0.04128321910882383	0.00354198238667304	0.00292595869004979	NA
CEU_rep1	CEU	rep1	EUR	chr1	117081138	117081638	enhancer	genic|chr1:117081138-117081638	LOC101929099	117602112	520724	FALSE	0.00533780163222355	0.00389761979652531	0.00330672273280229	NA
CEU_rep1	CEU	rep1	EUR	chr1	117081138	117081638	enhancer	genic|chr1:117081138-117081638	TTF2	117602948	521560	FALSE	0.00533780163222355	0.00389835526793281	0.00330928344888162	NA
CEU_rep1	CEU	rep1	EUR	chr1	117082707	117083209	enhancer	genic|chr1:117082707-117083209	CD58	117113715	30757	FALSE	0.0138529057041866	0.0011885397763951	0.00292595869004979	NA
CEU_rep1	CEU	rep1	EUR	chr1	117087350	117087851	enhancer	genic|chr1:117087350-117087851	CD58	117113715	26114.5	FALSE	0.03471071779591779	0.00354845866593228	0.00305098981547814	NA
CEU_rep1	CEU	rep1	EUR	chr1	117095958	117096458	enhancer	genic|chr1:117095958-117096458	CD58	117113715	17507	FALSE	0.01989613419414034	0.00190483042697379	0.0022752017073817	NA
CEU_rep1	CEU	rep1	EUR	chr1	117099150	117099650	enhancer	genic|chr1:117099150-117099650	CD58	117113715	14315	FALSE	0.0778328277037131	0.0074516153228955	0.0022752017073817	NA
CEU_rep1	CEU	rep1	EUR	chr1	117103327	117103827	enhancer	genic|chr1:117103327-117103827	ATP1A1	116915794	187783	FALSE	0.00330885694119528	0.00154213695061122	0.00298872452158547	NA
CEU_rep1	CEU	rep1	EUR	chr1	117103327	117103827	enhancer	genic|chr1:117103327-117103827	CD58	117113715	10138	FALSE	0.04570352220395256	0.00159897096271689	0.00312838549423627	NA
CEU_rep1	CEU	rep1	EUR	chr1	117103327	117103827	enhancer	genic|chr1:117103327-117103827	LOC101929099	117602112	498535	FALSE	0.01347906174108478	0.0017595177496657	0.00353549196232294	NA
CEU_rep1	CEU	rep1	EUR	chr1	117103327	117103827	enhancer	genic|chr1:117103327-117103827	TTF2	117602948	499371	FALSE	0.01347906174108478	0.00175984976639986	0.00353822983660144	NA
CEU_rep1	CEU	rep1	EUR	chr1	117105097	117105597	enhancer	genic|chr1:117105097-117105597	CD58	117113715	8368	FALSE	0.067830508280418	0.00192031157874051	0.00239203610181948	NA
CEU_rep1	CEU	rep1	EUR	chr1	117105097	117105597	enhancer	genic|chr1:117105097-117105597	LOC101929099	117602112	496765	FALSE	0.00904352524269507	0.00211312299376679	0.00270331914885499	NA
CEU_rep1	CEU	rep1	EUR	chr1	117105097	117105597	enhancer	genic|chr1:117105097-117105597	TTF2	117602948	497601	FALSE	0.00904352524269507	0.00211352173495336	0.00270541259102459	NA
CEU_rep1	CEU	rep1	EUR	chr1	117106990	117107538	enhancer	genic|chr1:117106990-117107538	CD58	117113715	6451	FALSE	0.02037053983622952	5.766989589844986e-4	0.00239203610181948	NA
CEU_rep1	CEU	rep1	EUR	chr1	117113410	117113965	promoter	promoter|chr1:117113410-117113965	ATP1A1	116915794	197893.5	FALSE	0.00415160574049947	0.00884530870493633	0.00304875890345898	NA
CEU_rep1	CEU	rep1	EUR	chr1	117113410	117113965	promoter	promoter|chr1:117113410-117113965	CD58	117113715	27.5	TRUE	0.2972687263479732	0.00917129426790172	0.00319122524010515	NA
CEU_rep1	CEU	rep1	EUR	chr1	117113410	117113965	promoter	promoter|chr1:117113410-117113965	LOC101929099	117602112	488424.5	FALSE	0.04837430133461731	0.01009215015659888	0.0036065092384365	NA
CEU_rep1	CEU	rep1	EUR	chr1	117113410	117113965	promoter	promoter|chr1:117113410-117113965	TTF2	117602948	489260.5	FALSE	0.04837430133461731	0.01009405452086935	0.00360930210827875	NA
CEU_rep1	CEU	rep1	EUR	chr1	117171020	117171532	enhancer	genic|chr1:117171020-117171532	CD58	117113715	57561	FALSE	0.01729076577035767	0.00420523930049217	0.00135131221770863	NA
CEU_rep1	CEU	rep1	EUR	chr1	11721192	11721692	enhancer	genic|chr1:11721192-11721692	FBXO6	11724149	2707	FALSE	0.01032382002428465	1.8281453029339844e-4	8.305188752395978e-4	NA
CEU_rep1	CEU	rep1	EUR	chr1	11723899	11724513	promoter	promoter|chr1:11723899-11724513	FBXO6	11724149	57	TRUE	0.17240953825739466	0.00329727621896974	8.29144117746863e-4	NA
CEU_rep1	CEU	rep1	EUR	chr1	11723899	11724513	promoter	promoter|chr1:11723899-11724513	MAD2L2	11741271	17065	FALSE	0.07140780368172032	0.00328985953789176	8.241180520818531e-4	NA
CEU_rep1	CEU	rep1	EUR	chr1	117281347	117281847	enhancer	intergenic|chr1:117281347-117281847	CD2	117297051	15454	FALSE	0.28736296084374596	0.0038129811323961	0.00275122083788215	0.09688006057195549
CEU_rep1	CEU	rep1	EUR	chr1	117281347	117281847	enhancer	intergenic|chr1:117281347-117281847	CD58	117113715	167882	FALSE	0.01279628597140834	0.00357320846077614	0.00254259555511456	NA
CEU_rep1	CEU	rep1	EUR	chr1	117281347	117281847	enhancer	intergenic|chr1:117281347-117281847	LOC101929099	117602112	320515	FALSE	0.04392026133425029	0.00393198116575456	0.00287347136889219	NA
CEU_rep1	CEU	rep1	EUR	chr1	117281347	117281847	enhancer	intergenic|chr1:117281347-117281847	TTF2	117602948	321351	FALSE	0.04392026133425029	0.00393272312106914	0.00287569657642618	NA
CEU_rep1	CEU	rep1	EUR	chr1	117283291	117283865	enhancer	intergenic|chr1:117283291-117283865	CD2	117297051	13473	FALSE	0.02217822974945633	2.942799981470314e-4	0.00275122083788215	0.09688006057195549
CEU_rep1	CEU	rep1	EUR	chr1	117284521	117285058	enhancer	intergenic|chr1:117284521-117285058	CD2	117297051	12261.5	FALSE	0.01538627800219514	2.041584884423289e-4	0.00275122083788215	0.09688006057195549
CEU_rep1	CEU	rep1	EUR	chr1	11730719	11731228	enhancer	genic|chr1:11730719-11731228	MAD2L2	11741271	10297.5	FALSE	0.00663276354251693	6.362093997925906e-4	4.4711463892874474e-4	NA
CEU_rep1	CEU	rep1	EUR	chr1	1173329	1173829	enhancer	intergenic|chr1:1173329-1173829	B3GALT6	1167628	5951	FALSE	0.04931131827604343	0.00176981848166008	0.00100168088299628	NA
CEU_rep1	CEU	rep1	EUR	chr1	1173329	1173829	enhancer	intergenic|chr1:1173329-1173829	SDF4	1167447	6132	FALSE	0.04931131827604343	0.00176981848166008	0.00100168088299628	NA
CEU_rep1	CEU	rep1	EUR	chr1	11735336	11735836	enhancer	genic|chr1:11735336-11735836	MAD2L2	11741271	5685	FALSE	0.006261199685685	2.123752273240349e-4	4.78600860464339e-4	NA
CEU_rep1	CEU	rep1	EUR	chr1	117369672	117370223	enhancer	intergenic|chr1:117369672-117370223	LOC101929099	117602112	232164.5	FALSE	0.03002313706731597	0.00899390895545696	0.00154201587569384	NA
CEU_rep1	CEU	rep1	EUR	chr1	117369672	117370223	enhancer	intergenic|chr1:117369672-117370223	TTF2	117602948	233000.5	FALSE	0.03002313706731597	0.00899560608427499	0.0015432100081224	NA
CEU_rep1	CEU	rep1	EUR	chr1	11737245	11737745	enhancer	genic|chr1:11737245-11737745	MAD2L2	11741271	3776	FALSE	0.00598444783839647	2.0298801090692744e-4	4.78600860464339e-4	NA
CEU_rep1	CEU	rep1	EUR	chr1	11741021	11741536	promoter	promoter|chr1:11741021-11741536	FBXO6	11724149	17129.5	FALSE	0.22716550554996984	0.00684167912548068	7.909739662158178e-4	NA
CEU_rep1	CEU	rep1	EUR	chr1	11741021	11741536	promoter	promoter|chr1:11741021-11741536	MAD2L2	11741271	7.5	TRUE	0.49466955581413935	0.00682628989244655	7.861792785271238e-4	NA
CEU_rep1	CEU	rep1	EUR	chr1	11744367	11744916	enhancer	intergenic|chr1:11744367-11744916	MAD2L2	11741271	3370.5	FALSE	0.01370854270552493	1.6797835146163169e-4	7.894351017309568e-4	NA
CEU_rep1	CEU	rep1	EUR	chr1	117545990	117546609	enhancer	genic|chr1:117545990-117546609	CD101	117544371	1928.5	FALSE	0.02054341377933762	3.082373389842478e-4	0.00112112657109142	0.14652738724583664
CEU_rep1	CEU	rep1	EUR	chr1	117594026	117594538	enhancer	genic|chr1:117594026-117594538	LOC101929099	117602112	7830	FALSE	0.01194376942134009	0.0014535407192329	0.00184792477118167	NA
CEU_rep1	CEU	rep1	EUR	chr1	117594026	117594538	enhancer	genic|chr1:117594026-117594538	TTF2	117602948	8666	FALSE	0.01194376942134009	0.00145381499884314	0.00184935579853332	NA
CEU_rep1	CEU	rep1	EUR	chr1	117602574	117603198	promoter	promoter|chr1:117602574-117603198	LOC101929099	117602112	774	TRUE	0.3876212183375848	0.02146258914080852	0.00240121280223181	NA
CEU_rep1	CEU	rep1	EUR	chr1	117602574	117603198	promoter	promoter|chr1:117602574-117603198	TRIM45	117664411	61525	FALSE	0.01749835641094191	0.02148107265861244	0.00240715748555256	NA
CEU_rep1	CEU	rep1	EUR	chr1	117602574	117603198	promoter	promoter|chr1:117602574-117603198	TTF2	117602948	62	TRUE	0.3876212183375848	0.02146663907935257	0.00240307229416066	NA
CEU_rep1	CEU	rep1	EUR	chr1	117604465	117605012	enhancer	genic|chr1:117604465-117605012	LOC101929099	117602112	2626.5	FALSE	0.07746810390441025	0.00399587362865448	0.00241203701821964	NA
CEU_rep1	CEU	rep1	EUR	chr1	117604465	117605012	enhancer	genic|chr1:117604465-117605012	TRIM45	117664411	59672.5	FALSE	0.00232701324644981	0.00399931486311473	0.00241800849905546	NA
CEU_rep1	CEU	rep1	EUR	chr1	117604465	117605012	enhancer	genic|chr1:117604465-117605012	TTF2	117602948	1790.5	FALSE	0.07746810390441025	0.00399662764032193	0.0024139048923886	NA
CEU_rep1	CEU	rep1	EUR	chr1	117612664	117613169	enhancer	genic|chr1:117612664-117613169	LOC101929099	117602112	10804.5	FALSE	0.01903310879723877	0.00156045730549473	0.00118321033760248	NA
CEU_rep1	CEU	rep1	EUR	chr1	117612664	117613169	enhancer	genic|chr1:117612664-117613169	TTF2	117602948	9968.5	FALSE	0.01903310879723877	0.00156075176000562	0.00118412661210796	NA
CEU_rep1	CEU	rep1	EUR	chr1	117626046	117626549	enhancer	genic|chr1:117626046-117626549	TRIM45	117664411	38113.5	FALSE	0.00571676720500378	5.6466127034867e-4	0.00167107381573062	NA
CEU_rep1	CEU	rep1	EUR	chr1	117655857	117656384	enhancer	genic|chr1:117655857-117656384	TRIM45	117664411	8290.5	FALSE	0.01183812493894579	1.9303188423860023e-4	0.00133437438054453	NA
CEU_rep1	CEU	rep1	EUR	chr1	117657435	117657935	enhancer	genic|chr1:117657435-117657935	TRIM45	117664411	6726	FALSE	0.05320694139459592	8.675897749805504e-4	0.00133437438054453	NA
CEU_rep1	CEU	rep1	EUR	chr1	117659292	117659997	enhancer	genic|chr1:117659292-117659997	TRIM45	117664411	4766.5	FALSE	0.01894487683253786	3.089142318157225e-4	0.00133437438054453	NA
CEU_rep1	CEU	rep1	EUR	chr1	117664161	117664762	promoter	promoter|chr1:117664161-117664762	TRIM45	117664411	50.5	TRUE	0.510245276873218	0.0154934916990918	0.00129832824005839	NA
CEU_rep1	CEU	rep1	EUR	chr1	11790320	11790822	enhancer	intergenic|chr1:11790320-11790822	AGTRAP	11796141	5570	FALSE	0.01179284716437915	2.4399562080063263e-4	5.366996016459409e-4	NA
CEU_rep1	CEU	rep1	EUR	chr1	117904301	117904801	enhancer	intergenic|chr1:117904301-117904801	MAN1A2	117910084	5533	FALSE	0.01343890960275924	0.00124968720064755	0.00120843951798201	NA
CEU_rep1	CEU	rep1	EUR	chr1	117906006	117906509	enhancer	intergenic|chr1:117906006-117906509	MAN1A2	117910084	3826.5	FALSE	0.02718533179125494	0.00114152281491484	0.00169694646639596	NA
CEU_rep1	CEU	rep1	EUR	chr1	117909761	117910334	promoter	promoter|chr1:117909761-117910334	MAN1A2	117910084	36.5	TRUE	0.601571814936786	0.01238372991737888	0.00254224078281476	NA
CEU_rep1	CEU	rep1	EUR	chr1	117914049	117914584	enhancer	genic|chr1:117914049-117914584	MAN1A2	117910084	4232.5	FALSE	0.03669411947394744	6.646139745610653e-4	0.00255273163773842	NA
CEU_rep1	CEU	rep1	EUR	chr1	11795891	11796397	promoter	promoter|chr1:11795891-11796397	AGTRAP	11796141	3	TRUE	0.2995416331087375	0.0031730243224642	7.712319566370784e-4	NA
CEU_rep1	CEU	rep1	EUR	chr1	11809148	11809659	enhancer	genic|chr1:11809148-11809659	AGTRAP	11796141	13262.5	FALSE	0.00955287513486678	8.024601901373804e-4	3.0613770844745234e-4	NA
CEU_rep1	CEU	rep1	EUR	chr1	11814701	11815344	enhancer	intergenic|chr1:11814701-11815344	C1orf167	11822249	7226.5	FALSE	0.01368671457083061	1.7859003961405383e-4	5.032948857798381e-4	0.05934963704811395
CEU_rep1	CEU	rep1	EUR	chr1	118148142	118148853	promoter	promoter|chr1:118148142-118148853	FAM46C	118148603	105.5	TRUE	0.3926660516590568	0.01959761733754378	0.00130025974423045	NA
CEU_rep1	CEU	rep1	EUR	chr1	118148142	118148853	promoter	promoter|chr1:118148142-118148853	LOC100996263	118148392	105.5	TRUE	0.3926660516590568	0.01959761733754378	0.00130025974423045	NA
CEU_rep1	CEU	rep1	EUR	chr1	118152349	118152861	enhancer	genic|chr1:118152349-118152861	FAM46C	118148603	4002	FALSE	0.01345511585568098	5.737619121019323e-4	0.00120969975086621	NA
CEU_rep1	CEU	rep1	EUR	chr1	118152349	118152861	enhancer	genic|chr1:118152349-118152861	LOC100996263	118148392	4213	FALSE	0.01345511585568098	5.737619121019323e-4	0.00120969975086621	NA
CEU_rep1	CEU	rep1	EUR	chr1	118197209	118197709	enhancer	intergenic|chr1:118197209-118197709	FAM46C	118148603	48856	FALSE	0.12331584186798124	0.01016646300418145	0.0018278014348984	NA
CEU_rep1	CEU	rep1	EUR	chr1	118197209	118197709	enhancer	intergenic|chr1:118197209-118197709	LOC100996263	118148392	49067	FALSE	0.12331584186798124	0.01016646300418145	0.0018278014348984	NA
CEU_rep1	CEU	rep1	EUR	chr1	118198753	118199259	enhancer	intergenic|chr1:118198753-118199259	FAM46C	118148603	50403	FALSE	0.09489004403863084	0.00782296992479415	0.0018278014348984	NA
CEU_rep1	CEU	rep1	EUR	chr1	118198753	118199259	enhancer	intergenic|chr1:118198753-118199259	LOC100996263	118148392	50614	FALSE	0.09489004403863084	0.00782296992479415	0.0018278014348984	NA
CEU_rep1	CEU	rep1	EUR	chr1	118201273	118201784	enhancer	intergenic|chr1:118201273-118201784	FAM46C	118148603	52925.5	FALSE	0.01121477546782774	0.00189117373784605	0.00160969456677292	NA
CEU_rep1	CEU	rep1	EUR	chr1	118201273	118201784	enhancer	intergenic|chr1:118201273-118201784	LOC100996263	118148392	53136.5	FALSE	0.01121477546782774	0.00189117373784605	0.00160969456677292	NA
CEU_rep1	CEU	rep1	EUR	chr1	118206897	118207397	enhancer	intergenic|chr1:118206897-118207397	FAM46C	118148603	58544	FALSE	0.11032126764129284	0.00777117944484905	0.00216396705476651	NA
CEU_rep1	CEU	rep1	EUR	chr1	118206897	118207397	enhancer	intergenic|chr1:118206897-118207397	LOC100996263	118148392	58755	FALSE	0.11032126764129284	0.00777117944484905	0.00216396705476651	NA
CEU_rep1	CEU	rep1	EUR	chr1	118208158	118208660	enhancer	intergenic|chr1:118208158-118208660	FAM46C	118148603	59806	FALSE	0.0105452905738633	7.428245441669824e-4	0.00216396705476651	NA
CEU_rep1	CEU	rep1	EUR	chr1	118208158	118208660	enhancer	intergenic|chr1:118208158-118208660	LOC100996263	118148392	60017	FALSE	0.0105452905738633	7.428245441669824e-4	0.00216396705476651	NA
CEU_rep1	CEU	rep1	EUR	chr1	11824058	11824627	enhancer	genic|chr1:11824058-11824627	C1orf167	11822249	2093.5	FALSE	0.00858779491161946	2.472986033625587e-4	4.397730124225173e-4	0.03077726572529194
CEU_rep1	CEU	rep1	EUR	chr1	118472052	118472621	promoter	promoter|chr1:118472052-118472621	GDAP2	118472302	34.5	TRUE	0.7409558047755531	0.02393802600931229	0.00190658141733505	NA
CEU_rep1	CEU	rep1	EUR	chr1	118472052	118472621	promoter	promoter|chr1:118472052-118472621	WDR3	118472371	34.5	TRUE	0.7409558047755531	0.02393802600931229	0.00190658141733505	NA
CEU_rep1	CEU	rep1	EUR	chr1	1186204	1186707	enhancer	intergenic|chr1:1186204-1186707	B3GALT6	1167628	18827.5	FALSE	0.00907389194088885	0.00150040117291836	0.00152779925914079	NA
CEU_rep1	CEU	rep1	EUR	chr1	1186204	1186707	enhancer	intergenic|chr1:1186204-1186707	C1QTNF12	1182102	4353.5	FALSE	0.07821442245114314	0.00149807926380914	0.00152218954821781	0.07976565555823492
CEU_rep1	CEU	rep1	EUR	chr1	1186204	1186707	enhancer	intergenic|chr1:1186204-1186707	SDF4	1167447	19008.5	FALSE	0.00907389194088885	0.00150040117291836	0.00152779925914079	NA
CEU_rep1	CEU	rep1	EUR	chr1	1186204	1186707	enhancer	intergenic|chr1:1186204-1186707	UBE2J2	1209234	22778.5	FALSE	0.02561509323019368	0.00149078782880451	0.00151329783388162	NA
CEU_rep1	CEU	rep1	EUR	chr1	11863418	11863918	enhancer	genic|chr1:11863418-11863918	CLCN6	11866152	2484	FALSE	0.08497940390729361	0.00320928804978191	5.646312207550873e-4	NA
CEU_rep1	CEU	rep1	EUR	chr1	11863418	11863918	enhancer	genic|chr1:11863418-11863918	MTHFR	11866160	2492	FALSE	0.08497940390729361	0.00320928804978191	5.646312207550873e-4	NA
CEU_rep1	CEU	rep1	EUR	chr1	11865887	11866410	promoter	promoter|chr1:11865887-11866410	AGTRAP	11796141	70007.5	FALSE	0.19540992449636735	0.01465608548588332	0.00103219553974295	NA
CEU_rep1	CEU	rep1	EUR	chr1	11865887	11866410	promoter	promoter|chr1:11865887-11866410	CLCN6	11866152	3.5	TRUE	0.5406418122094041	0.01480065219427682	0.0010319582710794	NA
CEU_rep1	CEU	rep1	EUR	chr1	11865887	11866410	promoter	promoter|chr1:11865887-11866410	MAD2L2	11741271	124877.5	FALSE	0.10174121310606944	0.0146986446204073	0.0010403910381978	NA
CEU_rep1	CEU	rep1	EUR	chr1	11865887	11866410	promoter	promoter|chr1:11865887-11866410	MIIP	12079298	213149.5	FALSE	0.03483994268897719	0.01438664038889059	0.00102354140134619	0.00223438689194984
CEU_rep1	CEU	rep1	EUR	chr1	11865887	11866410	promoter	promoter|chr1:11865887-11866410	MTHFR	11866160	11.5	TRUE	0.5406418122094041	0.01480065219427682	0.0010319582710794	NA
CEU_rep1	CEU	rep1	EUR	chr1	11865887	11866410	promoter	promoter|chr1:11865887-11866410	NPPA	11907840	41691.5	FALSE	0.2710252416015352	0.01475741609893057	0.00102983838633036	0.009676543639551
CEU_rep1	CEU	rep1	EUR	chr1	11865887	11866410	promoter	promoter|chr1:11865887-11866410	NPPA-AS1	11900375	34226.5	FALSE	0.3012601464843537	0.0147697734664536	0.0010304057176476	0.00772702443504094
CEU_rep1	CEU	rep1	EUR	chr1	11875188	11875727	enhancer	genic|chr1:11875188-11875727	CLCN6	11866152	9305.5	FALSE	0.01194504916123012	6.696767514834489e-4	6.459901823492182e-4	NA
CEU_rep1	CEU	rep1	EUR	chr1	11875188	11875727	enhancer	genic|chr1:11875188-11875727	MTHFR	11866160	9297.5	FALSE	0.01194504916123012	6.696767514834489e-4	6.459901823492182e-4	NA
CEU_rep1	CEU	rep1	EUR	chr1	1187867	1188370	enhancer	intergenic|chr1:1187867-1188370	C1QTNF12	1182102	6016.5	FALSE	0.00888055979677505	1.700937252445494e-4	0.00152218954821781	0.07976565555823492
CEU_rep1	CEU	rep1	EUR	chr1	11898640	11899142	enhancer	genic|chr1:11898640-11899142	NPPA-AS1	11900375	1484	FALSE	0.01950712254913518	8.795176632199e-4	3.840922542878394e-4	0.022540616718907
CEU_rep1	CEU	rep1	EUR	chr1	11901199	11901782	enhancer	genic|chr1:11901199-11901782	NPPA	11907840	6349.5	FALSE	0.01503891327648232	2.5624625939587984e-4	6.037292639304278e-4	0.05274807449911666
CEU_rep1	CEU	rep1	EUR	chr1	11901199	11901782	enhancer	genic|chr1:11901199-11901782	NPPA-AS1	11900375	1115.5	FALSE	0.02803436655830792	2.5646083145798956e-4	6.040618544835754e-4	0.070638421673405
CEU_rep1	CEU	rep1	EUR	chr1	11902184	11902685	enhancer	genic|chr1:11902184-11902685	NPPA	11907840	5405.5	FALSE	0.03872491291739165	6.598291976342765e-4	6.037292639304278e-4	0.05274807449911666
CEU_rep1	CEU	rep1	EUR	chr1	11902184	11902685	enhancer	genic|chr1:11902184-11902685	NPPA-AS1	11900375	2059.5	FALSE	0.0721879555860199	6.603817165741055e-4	6.040618544835754e-4	0.070638421673405
CEU_rep1	CEU	rep1	EUR	chr1	119527027	119527533	enhancer	genic|chr1:119527027-119527533	TBX15	119532179	4899	FALSE	0.14264154503116647	0.00119042625388359	0.00273957524750192	NA
CEU_rep1	CEU	rep1	EUR	chr1	119529986	119530802	enhancer	genic|chr1:119529986-119530802	TBX15	119532179	1785	FALSE	0.233987985016731	0.00276365917656221	0.0022199810836238	NA
CEU_rep1	CEU	rep1	EUR	chr1	119534116	119534853	enhancer	intergenic|chr1:119534116-119534853	TBX15	119532179	2305.5	FALSE	0.05309758170711544	6.271416839101325e-4	0.0022199810836238	NA
CEU_rep1	CEU	rep1	EUR	chr1	119682738	119683545	promoter	promoter|chr1:119682738-119683545	LOC101929147	119683018	123.5	TRUE	0.7656402841174578	0.03617649692561155	0.00250872821356409	NA
CEU_rep1	CEU	rep1	EUR	chr1	119682738	119683545	promoter	promoter|chr1:119682738-119683545	WARS2	119683295	153.5	TRUE	0.7656402841174578	0.03617649692561155	0.00250872821356409	NA
CEU_rep1	CEU	rep1	EUR	chr1	11968452	11968955	enhancer	intergenic|chr1:11968452-11968955	CLCN6	11866152	102551.5	FALSE	0.01548862995307381	0.00685024530883949	7.23178061296529e-4	NA
CEU_rep1	CEU	rep1	EUR	chr1	11968452	11968955	enhancer	intergenic|chr1:11968452-11968955	KIAA2013	11986485	17781.5	FALSE	0.0602917967453508	0.00669978171844211	7.172652269312432e-4	0.01236462196074186
CEU_rep1	CEU	rep1	EUR	chr1	11968452	11968955	enhancer	intergenic|chr1:11968452-11968955	MTHFR	11866160	102543.5	FALSE	0.01548862995307381	0.00685024530883949	7.23178061296529e-4	NA
CEU_rep1	CEU	rep1	EUR	chr1	11968452	11968955	enhancer	intergenic|chr1:11968452-11968955	NPPA-AS1	11900375	68328.5	FALSE	0.06091752396846814	0.00683595358320217	7.220900593759733e-4	0.00481730859815053
CEU_rep1	CEU	rep1	EUR	chr1	11968452	11968955	enhancer	intergenic|chr1:11968452-11968955	PLOD1	11994723	26019.5	FALSE	0.08263232570704762	0.00669869967372476	7.173935734180935e-4	NA
CEU_rep1	CEU	rep1	EUR	chr1	119808934	119809445	enhancer	intergenic|chr1:119808934-119809445	LOC101929147	119683018	126171.5	FALSE	0.02323304980491214	0.00313847171223835	0.002480974823516	NA
CEU_rep1	CEU	rep1	EUR	chr1	119808934	119809445	enhancer	intergenic|chr1:119808934-119809445	WARS2	119683295	125894.5	FALSE	0.02323304980491214	0.00313847171223835	0.002480974823516	NA
CEU_rep1	CEU	rep1	EUR	chr1	11986235	11986847	promoter	promoter|chr1:11986235-11986847	PLOD1	11994723	8182	FALSE	0.07918762213120392	0.00227415499821458	5.560358913959377e-4	NA
CEU_rep1	CEU	rep1	EUR	chr1	11989798	11990314	enhancer	intergenic|chr1:11989798-11990314	KIAA2013	11986485	3571	FALSE	0.03236077636281649	4.986069663793155e-4	7.971874030021125e-4	0.08023488031378527
CEU_rep1	CEU	rep1	EUR	chr1	11989798	11990314	enhancer	intergenic|chr1:11989798-11990314	PLOD1	11994723	4667	FALSE	0.02354756218911369	4.985264391238505e-4	7.973300506569755e-4	NA
CEU_rep1	CEU	rep1	EUR	chr1	11994431	11994973	promoter	promoter|chr1:11994431-11994973	KIAA2013	11986485	8217	FALSE	0.3820021423373298	0.00628170160235883	7.954397526161134e-4	0.07534323286890007
CEU_rep1	CEU	rep1	EUR	chr1	11994431	11994973	promoter	promoter|chr1:11994431-11994973	PLOD1	11994723	21	TRUE	0.2721463546383088	0.00628068707945041	7.955820875487381e-4	NA
CEU_rep1	CEU	rep1	EUR	chr1	11996062	11996574	enhancer	genic|chr1:11996062-11996574	PLOD1	11994723	1595	FALSE	0.00688347117182586	1.186632673030446e-4	7.270318407352029e-4	NA
CEU_rep1	CEU	rep1	EUR	chr1	11997154	11997939	enhancer	genic|chr1:11997154-11997939	PLOD1	11994723	2823.5	FALSE	0.0102406602219337	1.765374141826532e-4	7.270318407352029e-4	NA
CEU_rep1	CEU	rep1	EUR	chr1	11998324	11998825	enhancer	genic|chr1:11998324-11998825	PLOD1	11994723	3851.5	FALSE	0.00728967590863031	1.2566577810899953e-4	7.270318407352029e-4	NA
CEU_rep1	CEU	rep1	EUR	chr1	11999221	11999792	enhancer	genic|chr1:11999221-11999792	PLOD1	11994723	4783.5	FALSE	0.01437601677084439	2.4782628970889753e-4	7.270318407352029e-4	NA
CEU_rep1	CEU	rep1	EUR	chr1	1200333	1200835	enhancer	genic|chr1:1200333-1200835	UBE2J2	1209234	8650	FALSE	0.00948900582527008	2.3038909513749695e-4	0.00102437628934207	NA
CEU_rep1	CEU	rep1	EUR	chr1	120096251	120096751	enhancer	intergenic|chr1:120096251-120096751	HSD3BP4	120106502	10001	FALSE	0.02783062044827447	4.971783678620086e-4	0.00142752799807872	NA
CEU_rep1	CEU	rep1	EUR	chr1	120103013	120103514	enhancer	intergenic|chr1:120103013-120103514	HSD3BP4	120106502	3238.5	FALSE	0.02719490199654039	2.530926979374991e-4	0.00131259204086894	NA
CEU_rep1	CEU	rep1	EUR	chr1	120156317	120156817	enhancer	intergenic|chr1:120156317-120156817	ZNF697	120190390	33823	FALSE	0.01597430229901001	0.00159150568904195	0.00168219501024138	NA
CEU_rep1	CEU	rep1	EUR	chr1	120159426	120159972	enhancer	intergenic|chr1:120159426-120159972	ZNF697	120190390	30691	FALSE	0.00514962711520735	5.130528205169321e-4	0.00168219501024138	NA
CEU_rep1	CEU	rep1	EUR	chr1	120178372	120178872	enhancer	genic|chr1:120178372-120178872	ZNF697	120190390	11768	FALSE	0.05294003407975602	0.00169593859675245	0.002678549454823	NA
CEU_rep1	CEU	rep1	EUR	chr1	120179062	120179590	enhancer	genic|chr1:120179062-120179590	ZNF697	120190390	11064	FALSE	0.01202781273108298	3.8531202708376016e-4	0.002678549454823	NA
CEU_rep1	CEU	rep1	EUR	chr1	120186364	120186866	enhancer	genic|chr1:120186364-120186866	ZNF697	120190390	3775	FALSE	0.01338522058963639	5.953382836478292e-4	0.00173460589535293	NA
CEU_rep1	CEU	rep1	EUR	chr1	120190140	120190640	promoter	promoter|chr1:120190140-120190640	ZNF697	120190390	0	TRUE	0.1478696302727377	0.00368303030408684	0.00245815741083146	NA
CEU_rep1	CEU	rep1	EUR	chr1	120190820	120191329	promoter	promoter|chr1:120190820-120191329	ZNF697	120190390	684.5	TRUE	0.2578335710890156	0.00642193298231875	0.00245815741083146	NA
CEU_rep1	CEU	rep1	EUR	chr1	120194177	120194683	enhancer	intergenic|chr1:120194177-120194683	ZNF697	120190390	4040	FALSE	0.00953989788689926	2.2001195286221377e-4	0.00247182393627881	NA
CEU_rep1	CEU	rep1	EUR	chr1	120202269	120202803	enhancer	intergenic|chr1:120202269-120202803	ZNF697	120190390	12146	FALSE	0.01178587296747152	3.1650031222695224e-4	0.00267092627071252	NA
CEU_rep1	CEU	rep1	EUR	chr1	120203274	120203774	enhancer	intergenic|chr1:120203274-120203774	ZNF697	120190390	13134	FALSE	0.0484753980555962	0.00130176853783054	0.00267092627071252	NA
CEU_rep1	CEU	rep1	EUR	chr1	120204742	120205242	enhancer	intergenic|chr1:120204742-120205242	ZNF697	120190390	14602	FALSE	0.0980489710458682	0.00263302769639525	0.00267092627071252	NA
CEU_rep1	CEU	rep1	EUR	chr1	1202663	1203307	enhancer	genic|chr1:1202663-1203307	UBE2J2	1209234	6249	FALSE	0.01645621477910234	3.9955001631983e-4	0.00102437628934207	NA
CEU_rep1	CEU	rep1	EUR	chr1	12039987	12040686	promoter	promoter|chr1:12039987-12040686	MFN2	12040237	99.5	TRUE	0.49540061174884686	0.01084546414013378	6.571626541182354e-4	0.06138012324574413
CEU_rep1	CEU	rep1	EUR	chr1	12039987	12040686	promoter	promoter|chr1:12039987-12040686	MIIP	12079298	38961.5	FALSE	0.07565615862742331	0.01080519063311718	6.566098947042162e-4	0.0100704800950175
CEU_rep1	CEU	rep1	EUR	chr1	1206191	1206759	enhancer	genic|chr1:1206191-1206759	ACAP3	1243269	36794	FALSE	0.00638095697566665	6.301666106866048e-4	0.00183021189947214	NA
CEU_rep1	CEU	rep1	EUR	chr1	1206191	1206759	enhancer	genic|chr1:1206191-1206759	PUSL1	1243959	37484	FALSE	0.00638095697566665	6.300150303808605e-4	0.00182838443927111	NA
CEU_rep1	CEU	rep1	EUR	chr1	1206191	1206759	enhancer	genic|chr1:1206191-1206759	SCNN1D	1215815	9340	FALSE	0.0229775333332571	6.329349804553904e-4	0.00184758878861338	0.04375145337569686
CEU_rep1	CEU	rep1	EUR	chr1	1206191	1206759	enhancer	genic|chr1:1206191-1206759	UBE2J2	1209234	2759	FALSE	0.03906587296873313	6.336311469337293e-4	0.00185334575051928	NA
CEU_rep1	CEU	rep1	EUR	chr1	12064808	12065393	enhancer	genic|chr1:12064808-12065393	MIIP	12079298	14197.5	FALSE	0.01771772228083661	0.00101065619928015	6.128765460185952e-4	0.02701327184774221
CEU_rep1	CEU	rep1	EUR	chr1	12079048	12079747	promoter	promoter|chr1:12079048-12079747	MFN2	12040237	39160.5	FALSE	0.10826405671071618	0.01010432527437293	9.626448379800836e-4	0.00982885949499639
CEU_rep1	CEU	rep1	EUR	chr1	12079048	12079747	promoter	promoter|chr1:12079048-12079747	MIIP	12079298	99.5	TRUE	0.27611471022282985	0.0100668039097197	9.618351282480776e-4	0.02693041502182099
CEU_rep1	CEU	rep1	EUR	chr1	12079048	12079747	promoter	promoter|chr1:12079048-12079747	TNFRSF8	12123433	44035.5	FALSE	0.05901441233822255	0.0100480539293386	9.606535909035772e-4	0.00694092540790097
CEU_rep1	CEU	rep1	EUR	chr1	12081999	12082672	enhancer	genic|chr1:12081999-12082672	MIIP	12079298	3037.5	FALSE	0.01893282884008614	2.809605386634374e-4	7.597076783707161e-4	0.08376631511295077
CEU_rep1	CEU	rep1	EUR	chr1	1208984	1209530	promoter	promoter|chr1:1208984-1209530	ACAP3	1243269	34012	FALSE	0.06801791975322811	0.0064933626804917	0.00182326697000016	NA
CEU_rep1	CEU	rep1	EUR	chr1	1208984	1209530	promoter	promoter|chr1:1208984-1209530	PUSL1	1243959	34702	FALSE	0.06801791975322811	0.00649180076673155	0.00182144644428701	NA
CEU_rep1	CEU	rep1	EUR	chr1	1208984	1209530	promoter	promoter|chr1:1208984-1209530	SCNN1D	1215815	6558	FALSE	0.24492940860572457	0.00652188851578286	0.00184057792072763	0.04543252261572416
CEU_rep1	CEU	rep1	EUR	chr1	1208984	1209530	promoter	promoter|chr1:1208984-1209530	UBE2J2	1209234	23	TRUE	0.358411358518209	0.00652906195428816	0.00184631303724261	NA
CEU_rep1	CEU	rep1	EUR	chr1	12091243	12091748	enhancer	genic|chr1:12091243-12091748	MIIP	12079298	12197.5	FALSE	0.00786924580158369	8.350642045508239e-4	8.020954723708638e-4	0.01109514349836832
CEU_rep1	CEU	rep1	EUR	chr1	12100412	12100912	enhancer	intergenic|chr1:12100412-12100912	MIIP	12079298	21364	FALSE	0.07887147933112405	0.00481725221821776	0.00132265239237435	0.01169016455868693
CEU_rep1	CEU	rep1	EUR	chr1	12100412	12100912	enhancer	intergenic|chr1:12100412-12100912	TNFRSF8	12123433	22771	FALSE	0.0785006877990748	0.00480827981889496	0.00132102761994767	0.01403071776307752
CEU_rep1	CEU	rep1	EUR	chr1	12107301	12107868	enhancer	intergenic|chr1:12107301-12107868	MIIP	12079298	28286.5	FALSE	0.09725125878684858	0.00388086080766563	0.00159969442767446	0.01479366834421867
CEU_rep1	CEU	rep1	EUR	chr1	12107301	12107868	enhancer	intergenic|chr1:12107301-12107868	TNFRSF8	12123433	15848.5	FALSE	0.13217066651816106	0.00387363248925812	0.00159772933131795	0.02424496243227985
CEU_rep1	CEU	rep1	EUR	chr1	12109607	12110113	enhancer	intergenic|chr1:12109607-12110113	TNFRSF8	12123433	13573	FALSE	0.00968441732904992	2.838290415989353e-4	0.00159772933131795	0.02424496243227985
CEU_rep1	CEU	rep1	EUR	chr1	12112030	12112530	enhancer	intergenic|chr1:12112030-12112530	MIIP	12079298	32982	FALSE	0.08190113169505912	0.00694515067604785	0.00108161170741797	0.01029633338853932
CEU_rep1	CEU	rep1	EUR	chr1	12112030	12112530	enhancer	intergenic|chr1:12112030-12112530	TNFRSF8	12123433	11153	FALSE	0.15267903898164278	0.00693221494787757	0.00108028303414847	0.02314610398335258
CEU_rep1	CEU	rep1	EUR	chr1	12117447	12117947	enhancer	intergenic|chr1:12117447-12117947	MIIP	12079298	38399	FALSE	0.00459399423448561	0.00132216695331959	8.49157553965489e-4	0.00386421796803422
CEU_rep1	CEU	rep1	EUR	chr1	12117447	12117947	enhancer	intergenic|chr1:12117447-12117947	TNFRSF8	12123433	5736	FALSE	0.04872001487504101	0.00131970434406867	8.481144319876067e-4	0.0494179096080854
CEU_rep1	CEU	rep1	EUR	chr1	12125962	12126469	enhancer	genic|chr1:12125962-12126469	TNFRSF8	12123433	2782.5	FALSE	0.03674630902122619	4.599023720668245e-4	0.0014898886412554	0.06088388015535583
CEU_rep1	CEU	rep1	EUR	chr1	12127142	12127642	enhancer	genic|chr1:12127142-12127642	TNFRSF8	12123433	3959	FALSE	0.01634828483058471	2.046087123598435e-4	0.0014898886412554	0.06088388015535583
CEU_rep1	CEU	rep1	EUR	chr1	12127898	12128398	enhancer	genic|chr1:12127898-12128398	MIIP	12079298	48850	FALSE	0.01471661111365301	0.00138387298730268	0.00149172110103638	0.00673239662805389
CEU_rep1	CEU	rep1	EUR	chr1	12127898	12128398	enhancer	genic|chr1:12127898-12128398	TNFRSF1B	12227059	98911	FALSE	0.00694878151606963	0.0013687945501976	0.00148877766187886	NA
CEU_rep1	CEU	rep1	EUR	chr1	12127898	12128398	enhancer	genic|chr1:12127898-12128398	TNFRSF8	12123433	4715	FALSE	0.11036583508409574	0.00138129544714251	0.0014898886412554	0.06088388015535583
CEU_rep1	CEU	rep1	EUR	chr1	12129329	12129834	enhancer	genic|chr1:12129329-12129834	TNFRSF8	12123433	6148.5	FALSE	0.01311214775994514	1.6410649173515947e-4	0.0014898886412554	0.06088388015535583
CEU_rep1	CEU	rep1	EUR	chr1	12139130	12139630	enhancer	genic|chr1:12139130-12139630	MIIP	12079298	60082	FALSE	0.04521080919202099	0.00219636902641884	0.00156478391223806	0.01242305312415412
CEU_rep1	CEU	rep1	EUR	chr1	12139130	12139630	enhancer	genic|chr1:12139130-12139630	TNFRSF1B	12227059	87679	FALSE	0.00902334493644213	0.00217243777512031	0.00156169630676199	NA
CEU_rep1	CEU	rep1	EUR	chr1	12139130	12139630	enhancer	genic|chr1:12139130-12139630	TNFRSF8	12123433	15947	FALSE	0.05694443920231949	0.00219227816734139	0.00156286170065098	0.01886875177319263
CEU_rep1	CEU	rep1	EUR	chr1	12147809	12148309	enhancer	genic|chr1:12147809-12148309	MIIP	12079298	68761	FALSE	0.00456261390148105	0.00131313558820133	8.708513434044218e-4	0.00376795638265622
CEU_rep1	CEU	rep1	EUR	chr1	12147809	12148309	enhancer	genic|chr1:12147809-12148309	TNFRSF8	12123433	24626	FALSE	0.01246337526599125	0.00131068980036864	8.697815723454102e-4	0.01241176681573106
CEU_rep1	CEU	rep1	EUR	chr1	12203592	12204161	enhancer	genic|chr1:12203592-12204161	TNFRSF1B	12227059	23182.5	FALSE	0.05668894975107644	0.0027418436928821	7.710464245978241e-4	NA
CEU_rep1	CEU	rep1	EUR	chr1	12212005	12212506	enhancer	intergenic|chr1:12212005-12212506	TNFRSF1B	12227059	14803.5	FALSE	0.1202362511945072	0.00235987309807343	0.00144825033191169	NA
CEU_rep1	CEU	rep1	EUR	chr1	12217372	12217872	enhancer	intergenic|chr1:12217372-12217872	TNFRSF1B	12227059	9437	FALSE	0.05875445104948655	0.00120787629413965	0.00125113349070818	NA
CEU_rep1	CEU	rep1	EUR	chr1	12221797	12222297	enhancer	intergenic|chr1:12221797-12222297	TNFRSF1B	12227059	5012	FALSE	0.21340652152535133	0.00360134691811519	8.489396461470029e-4	NA
CEU_rep1	CEU	rep1	EUR	chr1	12226774	12227309	promoter	promoter|chr1:12226774-12227309	TNFRSF1B	12227059	17.5	TRUE	0.16523210723845447	0.0033649228350606	8.469513391478963e-4	NA
CEU_rep1	CEU	rep1	EUR	chr1	12233689	12234239	enhancer	genic|chr1:12233689-12234239	TNFRSF1B	12227059	6905	FALSE	0.04333809130933274	6.121624922105783e-4	7.973238579914978e-4	NA
CEU_rep1	CEU	rep1	EUR	chr1	12239168	12239678	enhancer	genic|chr1:12239168-12239678	TNFRSF1B	12227059	12364	FALSE	0.01206117691151739	6.049621961965931e-4	5.44386909527591e-4	NA
CEU_rep1	CEU	rep1	EUR	chr1	12258967	12259467	enhancer	genic|chr1:12258967-12259467	TNFRSF1B	12227059	32158	FALSE	0.00555260575918487	4.456104540156661e-4	7.710464245978241e-4	NA
CEU_rep1	CEU	rep1	EUR	chr1	12264079	12264579	enhancer	genic|chr1:12264079-12264579	TNFRSF1B	12227059	37270	FALSE	0.02040839738915539	9.32938157651797e-4	8.243547230577597e-4	NA
CEU_rep1	CEU	rep1	EUR	chr1	12268851	12269352	enhancer	genic|chr1:12268851-12269352	TNFRSF1B	12227059	42042.5	FALSE	0.01575960295639354	0.00108063862147801	7.852023145246554e-4	NA
CEU_rep1	CEU	rep1	EUR	chr1	12289845	12290357	promoter	promoter|chr1:12289845-12290357	VPS13D	12290095	6	TRUE	0.41748434623087527	0.00410592968525604	6.904369016644376e-4	NA
CEU_rep1	CEU	rep1	EUR	chr1	1235313	1235832	enhancer	genic|chr1:1235313-1235832	ACAP3	1243269	7696.5	FALSE	0.01325976802875129	0.00113926498875623	8.421342608179721e-4	NA
CEU_rep1	CEU	rep1	EUR	chr1	1235313	1235832	enhancer	genic|chr1:1235313-1235832	PUSL1	1243959	8386.5	FALSE	0.01325976802875129	0.00113899094990302	8.412933926944474e-4	NA
CEU_rep1	CEU	rep1	EUR	chr1	1243019	1244209	promoter	promoter|chr1:1243019-1244209	ACAP3	1243269	345	TRUE	0.3773822017624509	0.01454003244346074	0.0012570025622648	NA
CEU_rep1	CEU	rep1	EUR	chr1	1243019	1244209	promoter	promoter|chr1:1243019-1244209	CPTP	1260142	16528	FALSE	0.10983960963017142	0.01440580951764472	0.00125094111447685	NA
CEU_rep1	CEU	rep1	EUR	chr1	1243019	1244209	promoter	promoter|chr1:1243019-1244209	INTS11	1260067	16453	FALSE	0.10983960963017142	0.01440580951764472	0.00125094111447685	NA
CEU_rep1	CEU	rep1	EUR	chr1	1243019	1244209	promoter	promoter|chr1:1243019-1244209	PUSL1	1243959	345	TRUE	0.3773822017624509	0.01453653498338282	0.00125574744958862	NA
CEU_rep1	CEU	rep1	EUR	chr1	1256005	1256505	enhancer	genic|chr1:1256005-1256505	CPTP	1260142	3887	FALSE	0.01391883370882594	3.8876361693988224e-4	0.00147105563444722	NA
CEU_rep1	CEU	rep1	EUR	chr1	1256005	1256505	enhancer	genic|chr1:1256005-1256505	INTS11	1260067	3812	FALSE	0.01391883370882594	3.8876361693988224e-4	0.00147105563444722	NA
CEU_rep1	CEU	rep1	EUR	chr1	1256754	1257254	enhancer	genic|chr1:1256754-1257254	CPTP	1260142	3138	FALSE	0.01753215653684281	4.896864730625575e-4	0.00147105563444722	NA
CEU_rep1	CEU	rep1	EUR	chr1	1256754	1257254	enhancer	genic|chr1:1256754-1257254	INTS11	1260067	3063	FALSE	0.01753215653684281	4.896864730625575e-4	0.00147105563444722	NA
CEU_rep1	CEU	rep1	EUR	chr1	1258241	1258741	enhancer	genic|chr1:1258241-1258741	CPTP	1260142	1651	FALSE	0.0164624998465158	4.598101477529313e-4	0.00147105563444722	NA
CEU_rep1	CEU	rep1	EUR	chr1	1258241	1258741	enhancer	genic|chr1:1258241-1258741	INTS11	1260067	1576	FALSE	0.0164624998465158	4.598101477529313e-4	0.00147105563444722	NA
CEU_rep1	CEU	rep1	EUR	chr1	1259817	1260392	promoter	promoter|chr1:1259817-1260392	ACAP3	1243269	16835.5	FALSE	0.05093073959491624	0.00951285716411767	9.60770265364346e-4	NA
CEU_rep1	CEU	rep1	EUR	chr1	1259817	1260392	promoter	promoter|chr1:1259817-1260392	CPTP	1260142	37.5	TRUE	0.26245571322017447	0.00942504143699307	9.561372924695036e-4	NA
CEU_rep1	CEU	rep1	EUR	chr1	1259817	1260392	promoter	promoter|chr1:1259817-1260392	INTS11	1260067	37.5	TRUE	0.26245571322017447	0.00942504143699307	9.561372924695036e-4	NA
CEU_rep1	CEU	rep1	EUR	chr1	1259817	1260392	promoter	promoter|chr1:1259817-1260392	PUSL1	1243959	16145.5	FALSE	0.05093073959491624	0.00951056894101447	9.59810939603878e-4	NA
CEU_rep1	CEU	rep1	EUR	chr1	12676073	12676573	enhancer	genic|chr1:12676073-12676573	DHRS3	12677737	1414	FALSE	0.03867729288821432	1.767800305470765e-4	5.927969443155769e-4	NA
CEU_rep1	CEU	rep1	EUR	chr1	12678152	12678656	promoter	promoter|chr1:12678152-12678656	DHRS3	12677737	667	TRUE	0.16822087588679274	8.253587814734439e-4	5.86004193005253e-4	NA
CEU_rep1	CEU	rep1	EUR	chr1	1310449	1311068	promoter	promoter|chr1:1310449-1311068	AURKAIP1	1310818	59.5	TRUE	0.47590696557333145	0.01273064368487047	0.00156062377646832	NA
CEU_rep1	CEU	rep1	EUR	chr1	1310449	1311068	promoter	promoter|chr1:1310449-1311068	CCNL2	1334718	23959.5	FALSE	0.10076039198917092	0.0126494910095577	0.00155024308226585	NA
CEU_rep1	CEU	rep1	EUR	chr1	1310449	1311068	promoter	promoter|chr1:1310449-1311068	LOC148413	1334909	24150.5	FALSE	0.10076039198917092	0.0126494910095577	0.00155024308226585	NA
CEU_rep1	CEU	rep1	EUR	chr1	1310449	1311068	promoter	promoter|chr1:1310449-1311068	MRPL20	1342693	31934.5	FALSE	0.07302386653371433	0.0126406444152012	0.0015481890717789601	NA
CEU_rep1	CEU	rep1	EUR	chr1	1310449	1311068	promoter	promoter|chr1:1310449-1311068	VWA1	1370902	60143.5	FALSE	0.1453699326555687	0.01259231260771635	0.00152738947180412	NA
CEU_rep1	CEU	rep1	EUR	chr1	1334468	1335159	promoter	promoter|chr1:1334468-1335159	AURKAIP1	1310818	23995.5	FALSE	0.1101005101792366	0.012998824888039	0.00165034127292929	NA
CEU_rep1	CEU	rep1	EUR	chr1	1334468	1335159	promoter	promoter|chr1:1334468-1335159	CCNL2	1334718	95.5	TRUE	0.4115319613175478	0.01291596266663849	0.00163936381100521	NA
CEU_rep1	CEU	rep1	EUR	chr1	1334468	1335159	promoter	promoter|chr1:1334468-1335159	LOC148413	1334909	95.5	TRUE	0.4115319613175478	0.01291596266663849	0.00163936381100521	NA
CEU_rep1	CEU	rep1	EUR	chr1	1334468	1335159	promoter	promoter|chr1:1334468-1335159	MRPL20	1342693	7879.5	FALSE	0.31272678281893945	0.01290692971168804	0.00163719171909385	NA
CEU_rep1	CEU	rep1	EUR	chr1	1334468	1335159	promoter	promoter|chr1:1334468-1335159	VWA1	1370902	36088.5	FALSE	0.09895484446040329	0.01285757975597728	0.00161519638696033	NA
CEU_rep1	CEU	rep1	EUR	chr1	1342443	1342976	promoter	promoter|chr1:1342443-1342976	CCNL2	1334718	7991.5	FALSE	0.14463804816303882	0.00559028113419957	0.00185811301891952	NA
CEU_rep1	CEU	rep1	EUR	chr1	1342443	1342976	promoter	promoter|chr1:1342443-1342976	LOC148413	1334909	7800.5	FALSE	0.14463804816303882	0.00559028113419957	0.00185811301891952	NA
CEU_rep1	CEU	rep1	EUR	chr1	1342443	1342976	promoter	promoter|chr1:1342443-1342976	MRPL20	1342693	16.5	TRUE	0.2233972013435291	0.00558637149471324	0.00185565109299942	NA
CEU_rep1	CEU	rep1	EUR	chr1	1353197	1353699	enhancer	intergenic|chr1:1353197-1353699	ANKRD65	1356824	3376	FALSE	0.03773829970081275	8.102361747657726e-4	8.934619526419005e-4	0.07608823238986422
CEU_rep1	CEU	rep1	EUR	chr1	1373349	1373849	enhancer	genic|chr1:1373349-1373849	AURKAIP1	1310818	62781	FALSE	0.0105050391742782	0.00249931009613268	0.00111518239598498	NA
CEU_rep1	CEU	rep1	EUR	chr1	1373349	1373849	enhancer	genic|chr1:1373349-1373849	CCNL2	1334718	38881	FALSE	0.00669299501893339	0.00248337801086205	0.00110776461368071	NA
CEU_rep1	CEU	rep1	EUR	chr1	1373349	1373849	enhancer	genic|chr1:1373349-1373849	LOC148413	1334909	38690	FALSE	0.00669299501893339	0.00248337801086205	0.00110776461368071	NA
CEU_rep1	CEU	rep1	EUR	chr1	14026589	14027089	enhancer	intergenic|chr1:14026589-14027089	PRDM2	14031349	4510	FALSE	0.21453730278969477	0.0024824015643898	0.00206100920470825	NA
CEU_rep1	CEU	rep1	EUR	chr1	14029239	14029739	enhancer	intergenic|chr1:14029239-14029739	PRDM2	14031349	1860	FALSE	0.438538029239691	0.00507430398198016	0.00206100920470825	NA
CEU_rep1	CEU	rep1	EUR	chr1	14052265	14052765	enhancer	genic|chr1:14052265-14052765	PRDM2	14031349	21166	FALSE	0.03656013061640754	0.00116284198967132	0.00128745791990349	NA
CEU_rep1	CEU	rep1	EUR	chr1	14054570	14055077	enhancer	genic|chr1:14054570-14055077	PRDM2	14031349	23474.5	FALSE	0.01425061241965629	4.5325906173516463e-4	0.00128745791990349	NA
CEU_rep1	CEU	rep1	EUR	chr1	14057318	14057818	enhancer	genic|chr1:14057318-14057818	PRDM2	14031349	26219	FALSE	0.09905394763811975	0.00462078941826242	0.00114129686160625	NA
CEU_rep1	CEU	rep1	EUR	chr1	1406842	1407384	promoter	promoter|chr1:1406842-1407384	ATAD3A	1447522	40409	FALSE	0.0459958178636351	0.00494710138750705	0.00109916128769692	NA
CEU_rep1	CEU	rep1	EUR	chr1	1406842	1407384	promoter	promoter|chr1:1406842-1407384	ATAD3B	1407134	21	TRUE	0.2514432651054187	0.00498306389992635	0.00111516956900467	NA
CEU_rep1	CEU	rep1	EUR	chr1	14075518	14076018	enhancer	genic|chr1:14075518-14076018	PRDM2	14031349	44419	FALSE	0.06199535518936525	0.0067559833493501	0.00102669368894405	NA
CEU_rep1	CEU	rep1	EUR	chr1	143743239	143743750	enhancer	genic|chr1:143743239-143743750	LINC01138	143744519	1024.5	FALSE	0.3146954829126721	0.02361539446359361	0.00381641650205138	NA
CEU_rep1	CEU	rep1	EUR	chr1	143744269	143744769	promoter	promoter|chr1:143744269-143744769	LINC01138	143744519	0	TRUE	0.0976577220219966	0.00743863779336827	0.00379050454817756	NA
CEU_rep1	CEU	rep1	EUR	chr1	1440290	1440790	enhancer	intergenic|chr1:1440290-1440790	ATAD3A	1447522	6982	FALSE	0.11401982796785058	0.00418900200434244	0.00104232713852215	NA
CEU_rep1	CEU	rep1	EUR	chr1	1440290	1440790	enhancer	intergenic|chr1:1440290-1440790	ATAD3B	1407134	33406	FALSE	0.0754624158802001	0.00421945358089312	0.00105750768230124	NA
CEU_rep1	CEU	rep1	EUR	chr1	1440290	1440790	enhancer	intergenic|chr1:1440290-1440790	AURKAIP1	1310818	129722	FALSE	0.0087313743360809	0.00428448900264184	0.0010967332611136	NA
CEU_rep1	CEU	rep1	EUR	chr1	1440290	1440790	enhancer	intergenic|chr1:1440290-1440790	CCNL2	1334718	105822	FALSE	0.01682793448080018	0.00425717712796218	0.00108943819565518	NA
CEU_rep1	CEU	rep1	EUR	chr1	1440290	1440790	enhancer	intergenic|chr1:1440290-1440790	LOC148413	1334909	105631	FALSE	0.01682793448080018	0.00425717712796218	0.00108943819565518	NA
CEU_rep1	CEU	rep1	EUR	chr1	1440290	1440790	enhancer	intergenic|chr1:1440290-1440790	SSU72	1510262	69722	FALSE	0.03315791101813427	0.00408775554954672	0.00102510636188004	NA
CEU_rep1	CEU	rep1	EUR	chr1	1440290	1440790	enhancer	intergenic|chr1:1440290-1440790	VWA1	1370902	69638	FALSE	0.02268945928643684	0.00423793377782671	0.00107337774911589	NA
CEU_rep1	CEU	rep1	EUR	chr1	1443376	1444139	enhancer	intergenic|chr1:1443376-1444139	ATAD3A	1447522	3764.5	FALSE	0.01880353082873723	6.908274616280323e-4	0.00104232713852215	NA
CEU_rep1	CEU	rep1	EUR	chr1	1447199	1447772	promoter	promoter|chr1:1447199-1447772	ATAD3A	1447522	36.5	TRUE	0.17945254064601857	0.00792723779157808	0.00123709471560571	NA
CEU_rep1	CEU	rep1	EUR	chr1	1447199	1447772	promoter	promoter|chr1:1447199-1447772	ATAD3B	1407134	40351.5	FALSE	0.08797779854087837	0.00798486413985756	0.00125511187144391	NA
CEU_rep1	CEU	rep1	EUR	chr1	144931865	144932667	enhancer	genic|chr1:144931865-144932667	SEC22B	145096406	164140	FALSE	0.16666086845844447	0.03293727294853208	0.0061519356953374	NA
CEU_rep1	CEU	rep1	EUR	chr1	144994509	144995283	promoter	promoter|chr1:144994509-144995283	PDE4DIP	144995033	137	TRUE	0.07971657982962417	0.00164814466656572	0.00315260835532889	NA
CEU_rep1	CEU	rep1	EUR	chr1	144996866	144997366	enhancer	genic|chr1:144996866-144997366	PDE4DIP	144995033	2083	FALSE	0.02402266274409052	2.5127278827034394e-4	0.00441277822952571	NA
CEU_rep1	CEU	rep1	EUR	chr1	144998710	144999210	enhancer	genic|chr1:144998710-144999210	PDE4DIP	144995033	3927	FALSE	0.08399727950514692	8.78596634071039e-4	0.00441277822952571	NA
CEU_rep1	CEU	rep1	EUR	chr1	145000020	145000584	enhancer	genic|chr1:145000020-145000584	PDE4DIP	144995033	5269	FALSE	0.02041818777834381	3.9396788296722066e-4	0.00302447668744007	NA
CEU_rep1	CEU	rep1	EUR	chr1	145004197	145004708	enhancer	genic|chr1:145004197-145004708	PDE4DIP	144995033	9419.5	FALSE	0.03610610633652993	6.966654646343869e-4	0.00302447668744007	NA
CEU_rep1	CEU	rep1	EUR	chr1	145005957	145006493	enhancer	genic|chr1:145005957-145006493	PDE4DIP	144995033	11192	FALSE	0.01726374676287256	6.006650912879764e-4	0.0038102229623531	NA
CEU_rep1	CEU	rep1	EUR	chr1	145009429	145009929	enhancer	genic|chr1:145009429-145009929	PDE4DIP	144995033	14646	FALSE	0.00738616572658062	2.569900944078984e-4	0.0038102229623531	NA
CEU_rep1	CEU	rep1	EUR	chr1	145090168	145090669	enhancer	intergenic|chr1:145090168-145090669	SEC22B	145096406	5987.5	FALSE	0.00529476361684207	3.2315505673627507e-4	0.00202134001942815	NA
CEU_rep1	CEU	rep1	EUR	chr1	145092377	145092881	enhancer	intergenic|chr1:145092377-145092881	SEC22B	145096406	3777	FALSE	0.02274114394842127	0.00138795916016415	0.00202134001942815	NA
CEU_rep1	CEU	rep1	EUR	chr1	145096156	145096711	promoter	promoter|chr1:145096156-145096711	SEC22B	145096406	27.5	TRUE	0.6365913584645907	0.00862193561380761	0.00550336751318048	NA
CEU_rep1	CEU	rep1	EUR	chr1	145290400	145290900	enhancer	intergenic|chr1:145290400-145290900	NBPF10	145293370	2720	FALSE	0.11853267924607631	0.00336029068360887	0.00268144608613933	NA
CEU_rep1	CEU	rep1	EUR	chr1	145291587	145292087	enhancer	intergenic|chr1:145291587-145292087	NBPF10	145293370	1533	FALSE	0.08303856512478659	0.0023540657187862	0.00268144608613933	NA
CEU_rep1	CEU	rep1	EUR	chr1	145293120	145293687	promoter	promoter|chr1:145293120-145293687	NBPF10	145293370	33.5	TRUE	0.09005155183567817	0.00257840611153525	0.0026628382309512	NA
CEU_rep1	CEU	rep1	EUR	chr1	1453256	1453756	enhancer	genic|chr1:1453256-1453756	ATAD3A	1447522	5984	FALSE	0.01840840469628443	5.234283030392224e-4	7.231655402580097e-4	NA
CEU_rep1	CEU	rep1	EUR	chr1	145382154	145382744	promoter	promoter|chr1:145382154-145382744	LINC01719	145382404	45	TRUE	0.0870653638437352	0.00582087329247675	0.00179361507903303	NA
CEU_rep1	CEU	rep1	EUR	chr1	145385028	145385528	enhancer	genic|chr1:145385028-145385528	LINC01719	145382404	2874	FALSE	0.00788516891565601	3.4366386134565845e-4	0.00138172203203296	NA
CEU_rep1	CEU	rep1	EUR	chr1	145389919	145390442	enhancer	genic|chr1:145389919-145390442	LINC01719	145382404	7776.5	FALSE	0.01045589190265511	6.428697833546401e-4	0.0019176617853342	NA
CEU_rep1	CEU	rep1	EUR	chr1	145396966	145397466	enhancer	genic|chr1:145396966-145397466	ANKRD34A	145470507	73291	FALSE	0.00877986932479969	0.00568774082672393	0.0028323178455156	NA
CEU_rep1	CEU	rep1	EUR	chr1	145396966	145397466	enhancer	genic|chr1:145396966-145397466	HFE2	145413190	15974	FALSE	0.0825220782779007	0.00572334761652491	0.00285474779973648	NA
CEU_rep1	CEU	rep1	EUR	chr1	145396966	145397466	enhancer	genic|chr1:145396966-145397466	LINC01719	145382404	14812	FALSE	0.07234243883148071	0.00572603297006053	0.00286852754768148	NA
CEU_rep1	CEU	rep1	EUR	chr1	145396966	145397466	enhancer	genic|chr1:145396966-145397466	LIX1L	145477066	79850	FALSE	0.0058669851328331	0.00568774082672393	0.0028323178455156	NA
CEU_rep1	CEU	rep1	EUR	chr1	145396966	145397466	enhancer	genic|chr1:145396966-145397466	POLR3GL	145470408	73192	FALSE	0.00877986932479969	0.00568774082672393	0.0028323178455156	NA
CEU_rep1	CEU	rep1	EUR	chr1	145396966	145397466	enhancer	genic|chr1:145396966-145397466	TXNIP	145438437	41221	FALSE	0.01177471851533534	0.00572101235835052	0.0028486591400852	NA
CEU_rep1	CEU	rep1	EUR	chr1	145399078	145399578	enhancer	genic|chr1:145399078-145399578	HFE2	145413190	13862	FALSE	0.0736086315943557	0.00510515240263933	0.00285474779973648	NA
CEU_rep1	CEU	rep1	EUR	chr1	145399078	145399578	enhancer	genic|chr1:145399078-145399578	LINC01719	145382404	16924	FALSE	0.06452852424112676	0.00510754770342706	0.00286852754768148	NA
CEU_rep1	CEU	rep1	EUR	chr1	145399078	145399578	enhancer	genic|chr1:145399078-145399578	LIX1L	145477066	77738	FALSE	0.00523327521827484	0.00507339160446976	0.0028323178455156	NA
CEU_rep1	CEU	rep1	EUR	chr1	145399078	145399578	enhancer	genic|chr1:145399078-145399578	TXNIP	145438437	39109	FALSE	0.01050289735074043	0.00510306938240737	0.0028486591400852	NA
CEU_rep1	CEU	rep1	EUR	chr1	145415254	145415754	enhancer	genic|chr1:145415254-145415754	HFE2	145413190	2314	FALSE	0.02313030814317543	5.061171519102189e-4	0.00226078270641625	NA
CEU_rep1	CEU	rep1	EUR	chr1	145427426	145427927	enhancer	genic|chr1:145427426-145427927	TXNIP	145438437	10760.5	FALSE	0.02025806123648493	0.00127883487147295	0.00302260189743354	NA
CEU_rep1	CEU	rep1	EUR	chr1	145438139	145438687	promoter	promoter|chr1:145438139-145438687	ANKRD34A	145470507	32094	FALSE	0.04200485588777387	0.00719878902302109	0.00527717902874302	NA
CEU_rep1	CEU	rep1	EUR	chr1	145438139	145438687	promoter	promoter|chr1:145438139-145438687	LINC01719	145382404	56009	FALSE	0.02525833866078671	0.00724725414643605	0.00534464500231282	NA
CEU_rep1	CEU	rep1	EUR	chr1	145438139	145438687	promoter	promoter|chr1:145438139-145438687	PIAS3	145575987	137574	FALSE	0.01474452079610172	0.00681859109973581	0.00494741818156643	NA
CEU_rep1	CEU	rep1	EUR	chr1	145438139	145438687	promoter	promoter|chr1:145438139-145438687	POLR3GL	145470408	31995	FALSE	0.04200485588777387	0.00719878902302109	0.00527717902874302	NA
CEU_rep1	CEU	rep1	EUR	chr1	145438139	145438687	promoter	promoter|chr1:145438139-145438687	TXNIP	145438437	24	TRUE	0.332810609423278	0.00724089972109074	0.00530762615428077	NA
CEU_rep1	CEU	rep1	EUR	chr1	145439957	145440501	enhancer	genic|chr1:145439957-145440501	TXNIP	145438437	1792	FALSE	0.01552155203573246	3.155221178877569e-4	0.00343718952337993	NA
CEU_rep1	CEU	rep1	EUR	chr1	145450214	145450714	enhancer	genic|chr1:145450214-145450714	TXNIP	145438437	12027	FALSE	0.00518214429058658	2.3165845736087333e-4	0.00453170047974261	NA
CEU_rep1	CEU	rep1	EUR	chr1	145455213	145455742	enhancer	genic|chr1:145455213-145455742	ANKRD34A	145470507	15029.5	FALSE	0.07934430882830489	0.01385458808810838	0.00353598905291294	NA
CEU_rep1	CEU	rep1	EUR	chr1	145455213	145455742	enhancer	genic|chr1:145455213-145455742	GNRHR2	145516076	60598.5	FALSE	0.03678758776239409	0.01359489289994508	0.00344506499716797	NA
CEU_rep1	CEU	rep1	EUR	chr1	145455213	145455742	enhancer	genic|chr1:145455213-145455742	HFE2	145413190	42287.5	FALSE	0.00897379115723309	0.01394132154184005	0.00356399158543518	NA
CEU_rep1	CEU	rep1	EUR	chr1	145455213	145455742	enhancer	genic|chr1:145455213-145455742	ITGA10	145524890	69412.5	FALSE	0.03011026604642218	0.01356175985442678	0.00342708858631093	NA
CEU_rep1	CEU	rep1	EUR	chr1	145455213	145455742	enhancer	genic|chr1:145455213-145455742	LIX1L	145477066	21588.5	FALSE	0.05303624457271098	0.01385458808810838	0.00353598905291294	NA
CEU_rep1	CEU	rep1	EUR	chr1	145455213	145455742	enhancer	genic|chr1:145455213-145455742	PEX11B	145516164	60686.5	FALSE	0.03678758776239409	0.01359489289994508	0.00344506499716797	NA
CEU_rep1	CEU	rep1	EUR	chr1	145455213	145455742	enhancer	genic|chr1:145455213-145455742	PIAS3	145575987	120509.5	FALSE	0.01850666901721731	0.01312286979462501	0.00331503184464983	NA
CEU_rep1	CEU	rep1	EUR	chr1	145455213	145455742	enhancer	genic|chr1:145455213-145455742	POLR3GL	145470408	14930.5	FALSE	0.07934430882830489	0.01385458808810838	0.00353598905291294	NA
CEU_rep1	CEU	rep1	EUR	chr1	145455213	145455742	enhancer	genic|chr1:145455213-145455742	RBM8A	145507556	52078.5	FALSE	0.04612732986940914	0.0136043550413923	0.00345790136786099	NA
CEU_rep1	CEU	rep1	EUR	chr1	145455213	145455742	enhancer	genic|chr1:145455213-145455742	TXNIP	145438437	17040.5	FALSE	0.16527221502887643	0.01393563316027148	0.0035563902373351	NA
CEU_rep1	CEU	rep1	EUR	chr1	145470158	145470757	promoter	promoter|chr1:145470158-145470757	ANKRD34A	145470507	49.5	TRUE	0.25293028331873424	0.01113127127937652	0.00427773020769839	NA
CEU_rep1	CEU	rep1	EUR	chr1	145470158	145470757	promoter	promoter|chr1:145470158-145470757	LIX1L	145477066	6608.5	FALSE	0.1765686256962479	0.01113127127937652	0.00427773020769839	NA
CEU_rep1	CEU	rep1	EUR	chr1	145470158	145470757	promoter	promoter|chr1:145470158-145470757	POLR3GL	145470408	49.5	TRUE	0.25293028331873424	0.01113127127937652	0.00427773020769839	NA
CEU_rep1	CEU	rep1	EUR	chr1	145470158	145470757	promoter	promoter|chr1:145470158-145470757	RBM8A	145507556	37098.5	FALSE	0.08338577751534693	0.01093022510547746	0.00418326214114123	NA
CEU_rep1	CEU	rep1	EUR	chr1	145470158	145470757	promoter	promoter|chr1:145470158-145470757	TXNIP	145438437	32020.5	FALSE	0.0713982342334514	0.01119638578717473	0.00430241092971692	NA
CEU_rep1	CEU	rep1	EUR	chr1	145474220	145474721	enhancer	genic|chr1:145474220-145474721	ANKRD34A	145470507	3963.5	FALSE	0.09928518870984727	0.00392904979351886	0.00429249475251021	NA
CEU_rep1	CEU	rep1	EUR	chr1	145474220	145474721	enhancer	genic|chr1:145474220-145474721	GNRHR2	145516076	41605.5	FALSE	0.03137527136600723	0.00385540232605596	0.00418211798767246	NA
CEU_rep1	CEU	rep1	EUR	chr1	145474220	145474721	enhancer	genic|chr1:145474220-145474721	LIX1L	145477066	2595.5	FALSE	0.06907892522809725	0.00392904979351886	0.00429249475251022	NA
CEU_rep1	CEU	rep1	EUR	chr1	145474220	145474721	enhancer	genic|chr1:145474220-145474721	PEX11B	145516164	41693.5	FALSE	0.03137527136600723	0.00385540232605596	0.00418211798767246	NA
CEU_rep1	CEU	rep1	EUR	chr1	145474220	145474721	enhancer	genic|chr1:145474220-145474721	PIAS3	145575987	101516.5	FALSE	0.01574502762948923	0.00372154036836371	0.00402426494670315	NA
CEU_rep1	CEU	rep1	EUR	chr1	145474220	145474721	enhancer	genic|chr1:145474220-145474721	POLR3GL	145470408	4062.5	FALSE	0.09928518870984727	0.00392904979351886	0.00429249475251021	NA
CEU_rep1	CEU	rep1	EUR	chr1	145474220	145474721	enhancer	genic|chr1:145474220-145474721	RBM8A	145507556	33085.5	FALSE	0.03181763401776265	0.00385808571329656	0.00419770063032676	NA
CEU_rep1	CEU	rep1	EUR	chr1	145474220	145474721	enhancer	genic|chr1:145474220-145474721	TXNIP	145438437	36033.5	FALSE	0.02706851749428267	0.00395203352439726	0.00431726065980423	NA
CEU_rep1	CEU	rep1	EUR	chr1	145476784	145477316	promoter	promoter|chr1:145476784-145477316	ANKRD34A	145470507	6543	FALSE	0.2031787530646269	0.01902058818520156	0.00337824304733066	NA
CEU_rep1	CEU	rep1	EUR	chr1	145476784	145477316	promoter	promoter|chr1:145476784-145477316	GNRHR2	145516076	39026	FALSE	0.08716733898862185	0.0186640597055153	0.00329137525601142	NA
CEU_rep1	CEU	rep1	EUR	chr1	145476784	145477316	promoter	promoter|chr1:145476784-145477316	ITGA10	145524890	47840	FALSE	0.03457323829319041	0.01861857224604576	0.00327420080097635	NA
CEU_rep1	CEU	rep1	EUR	chr1	145476784	145477316	promoter	promoter|chr1:145476784-145477316	LIX1L	145477066	16	TRUE	0.3597001066269709	0.01902058818520156	0.00337824304733066	NA
CEU_rep1	CEU	rep1	EUR	chr1	145476784	145477316	promoter	promoter|chr1:145476784-145477316	PEX11B	145516164	39114	FALSE	0.08716733898862185	0.0186640597055153	0.00329137525601142	NA
CEU_rep1	CEU	rep1	EUR	chr1	145476784	145477316	promoter	promoter|chr1:145476784-145477316	POLR3GL	145470408	6642	FALSE	0.2031787530646269	0.01902058818520156	0.00337824304733066	NA
CEU_rep1	CEU	rep1	EUR	chr1	145476784	145477316	promoter	promoter|chr1:145476784-145477316	RBM8A	145507556	30506	FALSE	0.13621892956111006	0.01867705002285085	0.00330363897611851	NA
CEU_rep1	CEU	rep1	EUR	chr1	145476784	145477316	promoter	promoter|chr1:145476784-145477316	TXNIP	145438437	38613	FALSE	0.04647691993280549	0.01913185276645443	0.00339773410298726	NA
CEU_rep1	CEU	rep1	EUR	chr1	145501972	145502472	enhancer	genic|chr1:145501972-145502472	GNRHR2	145516076	13854	FALSE	0.03044442515209737	0.00456112308949634	0.00263765786785145	NA
CEU_rep1	CEU	rep1	EUR	chr1	145501972	145502472	enhancer	genic|chr1:145501972-145502472	LIX1L	145477066	25156	FALSE	0.02045754542562767	0.00464825152277495	0.00270727238926392	NA
CEU_rep1	CEU	rep1	EUR	chr1	145501972	145502472	enhancer	genic|chr1:145501972-145502472	PEX11B	145516164	13942	FALSE	0.03044442515209737	0.00456112308949634	0.00263765786785145	NA
CEU_rep1	CEU	rep1	EUR	chr1	145501972	145502472	enhancer	genic|chr1:145501972-145502472	RBM8A	145507556	5334	FALSE	0.07568654510457434	0.00456429766337115	0.00264748582586703	NA
CEU_rep1	CEU	rep1	EUR	chr1	145501972	145502472	enhancer	genic|chr1:145501972-145502472	TXNIP	145438437	63785	FALSE	0.00962277553365223	0.00467544236220662	0.00272289222362084	NA
CEU_rep1	CEU	rep1	EUR	chr1	145507306	145507827	promoter	promoter|chr1:145507306-145507827	ANKRD34A	145470507	37059.5	FALSE	0.07721762634896305	0.01157935708971561	0.00460300570885678	NA
CEU_rep1	CEU	rep1	EUR	chr1	145507306	145507827	promoter	promoter|chr1:145507306-145507827	ANKRD35	145549208	41641.5	FALSE	0.12494511382204523	0.0111434568516616	0.00436875132544963	NA
CEU_rep1	CEU	rep1	EUR	chr1	145507306	145507827	promoter	promoter|chr1:145507306-145507827	GNRHR2	145516076	8509.5	FALSE	0.1525924950444161	0.01136230961785286	0.0044846444974945	NA
CEU_rep1	CEU	rep1	EUR	chr1	145507306	145507827	promoter	promoter|chr1:145507306-145507827	HFE2	145413190	94376.5	FALSE	0.13500171703060634	0.0116518469844708	0.00463945825866208	NA
CEU_rep1	CEU	rep1	EUR	chr1	145507306	145507827	promoter	promoter|chr1:145507306-145507827	ITGA10	145524890	17323.5	FALSE	0.0768691385216691	0.01133461775411168	0.00446124354218568	NA
CEU_rep1	CEU	rep1	EUR	chr1	145507306	145507827	promoter	promoter|chr1:145507306-145507827	LIX1L	145477066	30500.5	FALSE	0.1096218618589995	0.01157935708971561	0.00460300570885678	NA
CEU_rep1	CEU	rep1	EUR	chr1	145507306	145507827	promoter	promoter|chr1:145507306-145507827	PEX11B	145516164	8597.5	FALSE	0.1525924950444161	0.01136230961785286	0.0044846444974945	NA
CEU_rep1	CEU	rep1	EUR	chr1	145507306	145507827	promoter	promoter|chr1:145507306-145507827	PIAS3	145575987	68420.5	FALSE	0.06530706613972254	0.01096780318746762	0.00431537266592913	NA
CEU_rep1	CEU	rep1	EUR	chr1	145507306	145507827	promoter	promoter|chr1:145507306-145507827	POLR3GL	145470408	37158.5	FALSE	0.07721762634896305	0.01157935708971561	0.00460300570885678	NA
CEU_rep1	CEU	rep1	EUR	chr1	145507306	145507827	promoter	promoter|chr1:145507306-145507827	RBM8A	145507556	10.5	TRUE	0.2367345912744699	0.01137021786557225	0.00450135435906273	NA
CEU_rep1	CEU	rep1	EUR	chr1	145515826	145516633	promoter	promoter|chr1:145515826-145516633	ANKRD34A	145470507	45722.5	FALSE	0.0901986760226395	0.01545824227031351	0.00401729759713786	NA
CEU_rep1	CEU	rep1	EUR	chr1	145515826	145516633	promoter	promoter|chr1:145515826-145516633	ANKRD35	145549208	32978.5	FALSE	0.13403537267176122	0.01487632296051772	0.00381285084405871	NA
CEU_rep1	CEU	rep1	EUR	chr1	145515826	145516633	promoter	promoter|chr1:145515826-145516633	GNRHR2	145516076	153.5	TRUE	0.30100189415498596	0.01516848763383257	0.00391399722340921	NA
CEU_rep1	CEU	rep1	EUR	chr1	145515826	145516633	promoter	promoter|chr1:145515826-145516633	ITGA10	145524890	8660.5	FALSE	0.4978241986677527	0.0151315194727066	0.00389357391579698	NA
CEU_rep1	CEU	rep1	EUR	chr1	145515826	145516633	promoter	promoter|chr1:145515826-145516633	LIX1L	145477066	39163.5	FALSE	0.08256171502038735	0.01545824227031351	0.00401729759713786	NA
CEU_rep1	CEU	rep1	EUR	chr1	145515826	145516633	promoter	promoter|chr1:145515826-145516633	NUDT17	145589435	73205.5	FALSE	0.08552367974231648	0.01442357797017558	0.00371659888199438	NA
CEU_rep1	CEU	rep1	EUR	chr1	145515826	145516633	promoter	promoter|chr1:145515826-145516633	PEX11B	145516164	65.5	TRUE	0.30100189415498596	0.01516848763383257	0.00391399722340921	NA
CEU_rep1	CEU	rep1	EUR	chr1	145515826	145516633	promoter	promoter|chr1:145515826-145516633	PIAS3	145575987	59757.5	FALSE	0.11104464022171968	0.0146418283443019	0.00376626433641708	NA
CEU_rep1	CEU	rep1	EUR	chr1	145515826	145516633	promoter	promoter|chr1:145515826-145516633	POLR3GL	145470408	45821.5	FALSE	0.0901986760226395	0.01545824227031351	0.00401729759713786	NA
CEU_rep1	CEU	rep1	EUR	chr1	145515826	145516633	promoter	promoter|chr1:145515826-145516633	RBM8A	145507556	8673.5	FALSE	0.17959671179581813	0.01517904500832519	0.0039285808435419	NA
CEU_rep1	CEU	rep1	EUR	chr1	145548920	145549458	promoter	promoter|chr1:145548920-145549458	ANKRD35	145549208	19	TRUE	0.1019758300158427	0.00988959952999213	0.00173924124065716	NA
CEU_rep1	CEU	rep1	EUR	chr1	145575733	145576237	promoter	promoter|chr1:145575733-145576237	ANKRD35	145549208	26777	FALSE	0.18826413395002617	0.01679067863650545	0.00312413918288835	NA
CEU_rep1	CEU	rep1	EUR	chr1	145575733	145576237	promoter	promoter|chr1:145575733-145576237	GNRHR2	145516076	59909	FALSE	0.08304663720201252	0.01712044044334368	0.00320701558688631	NA
CEU_rep1	CEU	rep1	EUR	chr1	145575733	145576237	promoter	promoter|chr1:145575733-145576237	NUDT17	145589435	13450	FALSE	0.2949505527066637	0.01627967227711824	0.00304527312218638	NA
CEU_rep1	CEU	rep1	EUR	chr1	145575733	145576237	promoter	promoter|chr1:145575733-145576237	PEX11B	145516164	59821	FALSE	0.08304663720201252	0.01712044044334368	0.00320701558688631	NA
CEU_rep1	CEU	rep1	EUR	chr1	145575733	145576237	promoter	promoter|chr1:145575733-145576237	PIAS3	145575987	2	TRUE	0.42727633059267534	0.01652600814277388	0.00308596755229757	NA
CEU_rep1	CEU	rep1	EUR	chr1	145579959	145580466	enhancer	genic|chr1:145579959-145580466	NUDT17	145589435	9222.5	FALSE	0.01817109382049953	4.377938523042251e-4	0.00215435397790953	NA
CEU_rep1	CEU	rep1	EUR	chr1	145589180	145589702	promoter	promoter|chr1:145589180-145589702	NUDT17	145589435	6	TRUE	0.09593095365179728	0.00460787635157733	0.00235805382510466	NA
CEU_rep1	CEU	rep1	EUR	chr1	145606385	145606885	enhancer	genic|chr1:145606385-145606885	NUDT17	145589435	17200	FALSE	0.00655397387366863	0.00150726601737423	0.00229761143455959	NA
CEU_rep1	CEU	rep1	EUR	chr1	145606385	145606885	enhancer	genic|chr1:145606385-145606885	PIAS3	145575987	30648	FALSE	0.00479511620692753	0.00153007321354151	0.00232831475219148	NA
CEU_rep1	CEU	rep1	EUR	chr1	145606385	145606885	enhancer	genic|chr1:145606385-145606885	POLR3C	145611044	4409	FALSE	0.09954976302101824	0.00146850542443649	0.00224445228595385	NA
CEU_rep1	CEU	rep1	EUR	chr1	145606385	145606885	enhancer	genic|chr1:145606385-145606885	RNF115	145610989	4354	FALSE	0.09954976302101824	0.00146850542443649	0.00224445228595385	NA
CEU_rep1	CEU	rep1	EUR	chr1	145608094	145608604	enhancer	genic|chr1:145608094-145608604	POLR3C	145611044	2695	FALSE	0.02041406544720165	3.011374907812471e-4	0.00224445228595385	NA
CEU_rep1	CEU	rep1	EUR	chr1	145608094	145608604	enhancer	genic|chr1:145608094-145608604	RNF115	145610989	2640	FALSE	0.02041406544720165	3.011374907812471e-4	0.00224445228595385	NA
CEU_rep1	CEU	rep1	EUR	chr1	145641990	145642490	enhancer	genic|chr1:145641990-145642490	POLR3C	145611044	31196	FALSE	0.00256518764121338	5.214865053770814e-4	0.00151691957375887	NA
CEU_rep1	CEU	rep1	EUR	chr1	145641990	145642490	enhancer	genic|chr1:145641990-145642490	RNF115	145610989	31251	FALSE	0.00256518764121338	5.214865053770814e-4	0.00151691957375887	NA
CEU_rep1	CEU	rep1	EUR	chr1	145726522	145727022	enhancer	genic|chr1:145726522-145727022	PDZK1	145727665	893	FALSE	0.12435755530283156	7.594678361757964e-4	0.00191538918424813	NA
CEU_rep1	CEU	rep1	EUR	chr1	145740791	145741291	enhancer	genic|chr1:145740791-145741291	PDZK1	145727665	13376	FALSE	0.02401133462100461	2.47771638274618e-4	0.0021861071108489	NA
CEU_rep1	CEU	rep1	EUR	chr1	145744067	145744613	enhancer	genic|chr1:145744067-145744613	PDZK1	145727665	16675	FALSE	0.07483323537830473	7.722000305161256e-4	0.0021861071108489	NA
CEU_rep1	CEU	rep1	EUR	chr1	145826827	145827353	promoter	promoter|chr1:145826827-145827353	GPR89A	145827103	13	TRUE	0.7553818621130677	0.01089379729340627	0.00117241387573034	NA
CEU_rep1	CEU	rep1	EUR	chr1	145829024	145829536	enhancer	genic|chr1:145829024-145829536	GPR89A	145827103	2177	FALSE	0.01657504574951016	2.366715741362824e-4	0.00118112564567612	NA
CEU_rep1	CEU	rep1	EUR	chr1	146579939	146580439	enhancer	genic|chr1:146579939-146580439	NBPF13P	146585928	5739	FALSE	0.02743469119148478	2.1796401257990588e-4	0.00130977894736445	0.1819601779973715
CEU_rep1	CEU	rep1	EUR	chr1	146580557	146581057	enhancer	genic|chr1:146580557-146581057	NBPF13P	146585928	5121	FALSE	0.1243768833359866	9.881534432036477e-4	0.00130977894736445	0.1819601779973715
CEU_rep1	CEU	rep1	EUR	chr1	146643918	146644484	promoter	promoter|chr1:146643918-146644484	CHD1L	146714290	70089	FALSE	0.5442716275473073	0.01378759024339901	0.0024945221725811	NA
CEU_rep1	CEU	rep1	EUR	chr1	146643918	146644484	promoter	promoter|chr1:146643918-146644484	PDIA3P1	146649429	5228	FALSE	0.6964283179855708	0.01385528558788755	0.00251675945497042	NA
CEU_rep1	CEU	rep1	EUR	chr1	146643918	146644484	promoter	promoter|chr1:146643918-146644484	PRKAB2	146644168	33	TRUE	0.7234998020073719	0.01385528558788755	0.00251675945497042	NA
CEU_rep1	CEU	rep1	EUR	chr1	146695303	146695969	enhancer	genic|chr1:146695303-146695969	FMO5	146697230	1594	FALSE	0.01713512823140967	1.801910018435546e-4	0.00152724512067719	NA
CEU_rep1	CEU	rep1	EUR	chr1	146696711	146697480	promoter	promoter|chr1:146696711-146697480	FMO5	146697230	134.5	TRUE	0.11077954546850716	0.00125547212922988	0.0015074315432465	NA
CEU_rep1	CEU	rep1	EUR	chr1	146711739	146712472	enhancer	intergenic|chr1:146711739-146712472	FMO5	146697230	14875.5	FALSE	0.01276917590712539	2.8534321177755537e-4	0.00206151230381045	NA
CEU_rep1	CEU	rep1	EUR	chr1	146713958	146714540	promoter	promoter|chr1:146713958-146714540	CHD1L	146714290	41	TRUE	0.2719086090196188	0.00651738269293469	0.00205345793065282	NA
CEU_rep1	CEU	rep1	EUR	chr1	146713958	146714540	promoter	promoter|chr1:146713958-146714540	FMO5	146697230	17019	FALSE	0.2847702037954591	0.00652132037357418	0.00205771712110456	NA
CEU_rep1	CEU	rep1	EUR	chr1	146713958	146714540	promoter	promoter|chr1:146713958-146714540	PDIA3P1	146649429	64820	FALSE	0.15755881496406726	0.00654938222720958	0.00207176336981885	NA
CEU_rep1	CEU	rep1	EUR	chr1	146713958	146714540	promoter	promoter|chr1:146713958-146714540	PRKAB2	146644168	70081	FALSE	0.13013801447543413	0.00654938222720958	0.00207176336981885	NA
CEU_rep1	CEU	rep1	EUR	chr1	146716762	146717717	enhancer	genic|chr1:146716762-146717717	CHD1L	146714290	2949.5	FALSE	0.03907207055569225	5.849965949821658e-4	0.00195981834658916	NA
CEU_rep1	CEU	rep1	EUR	chr1	146718876	146719418	enhancer	genic|chr1:146718876-146719418	CHD1L	146714290	4857	FALSE	0.01734977480347341	2.597650710440958e-4	0.00195981834658916	NA
CEU_rep1	CEU	rep1	EUR	chr1	147010827	147011337	enhancer	intergenic|chr1:147010827-147011337	BCL9	147013270	2188	FALSE	0.04075967470616561	2.0413791068717372e-4	0.00166543420707254	NA
CEU_rep1	CEU	rep1	EUR	chr1	147012968	147013520	promoter	promoter|chr1:147012968-147013520	BCL9	147013270	26	TRUE	0.21761864668631511	0.00120277112248247	0.0016546102940979	NA
CEU_rep1	CEU	rep1	EUR	chr1	147016822	147017322	enhancer	genic|chr1:147016822-147017322	BCL9	147013270	3802	FALSE	0.11220805572431596	7.613854793781062e-4	0.00110629333977526	NA
CEU_rep1	CEU	rep1	EUR	chr1	147137497	147138055	enhancer	genic|chr1:147137497-147138055	ACP6	147142665	4889	FALSE	0.00854524606428671	1.8736018989305887e-4	8.168391471457168e-4	0.1753852486877183
CEU_rep1	CEU	rep1	EUR	chr1	147142415	147142932	promoter	promoter|chr1:147142415-147142932	ACP6	147142665	8.5	TRUE	0.7165437553465378	0.00676432799400836	0.00149530423196822	0.2225209197070342
CEU_rep1	CEU	rep1	EUR	chr1	147727080	147727581	enhancer	intergenic|chr1:147727080-147727581	LOC101927468	147719342	7988.5	FALSE	0.04370368072015693	3.872346918241764e-4	0.00101906497214416	NA
CEU_rep1	CEU	rep1	EUR	chr1	148176171	148176671	enhancer	intergenic|chr1:148176171-148176671	LINC01138	143744519	4431902	FALSE	0.07943390739610866	0.00718499329504625	0.00208466072099442	NA
CEU_rep1	CEU	rep1	EUR	chr1	148177254	148177754	enhancer	intergenic|chr1:148177254-148177754	LINC01138	143744519	4432985	FALSE	0.02260915885041677	0.00204505431083499	0.00208466072099442	NA
CEU_rep1	CEU	rep1	EUR	chr1	149783678	149784264	promoter	promoter|chr1:149783678-149784264	HIST2H2BC	149822340	38369	FALSE	0.03504661263249882	0.00670916861534064	5.152767820448471e-4	0.01022395555333789
CEU_rep1	CEU	rep1	EUR	chr1	149783678	149784264	promoter	promoter|chr1:149783678-149784264	HIST2H3D	149785236	1265	FALSE	0.3811619016216981	0.00675831913405418	5.222038002038618e-4	NA
CEU_rep1	CEU	rep1	EUR	chr1	149784986	149785486	promoter	promoter|chr1:149784986-149785486	HIST2H2BF	149783928	1308	FALSE	0.2115426291655253	0.00274833891960625	6.263547189095907e-4	NA
CEU_rep1	CEU	rep1	EUR	chr1	149784986	149785486	promoter	promoter|chr1:149784986-149785486	HIST2H3D	149785236	0	TRUE	0.0924459426481624	0.00274833891960625	6.263547189095908e-4	NA
CEU_rep1	CEU	rep1	EUR	chr1	149814979	149815506	enhancer	intergenic|chr1:149814979-149815506	HIST2H2BC	149822340	7097.5	FALSE	0.0211780833800364	1.9108092113625264e-4	9.136093603812768e-4	0.12234633727284495
CEU_rep1	CEU	rep1	EUR	chr1	149815658	149816165	enhancer	intergenic|chr1:149815658-149816165	HIST2H2BC	149822340	6428.5	FALSE	0.01539405419608498	1.3889406340623532e-4	9.136093603812768e-4	0.12234633727284495
CEU_rep1	CEU	rep1	EUR	chr1	149816917	149817429	enhancer	intergenic|chr1:149816917-149817429	HIST2H2BC	149822340	5167	FALSE	0.02490346831682812	2.2469349941046563e-4	9.136093603812768e-4	0.12234633727284495
CEU_rep1	CEU	rep1	EUR	chr1	149819145	149819702	enhancer	intergenic|chr1:149819145-149819702	HIST2H2BC	149822340	2916.5	FALSE	0.01123872036307681	1.014022374373042e-4	9.136093603812768e-4	0.12234633727284495
CEU_rep1	CEU	rep1	EUR	chr1	149820277	149820777	enhancer	intergenic|chr1:149820277-149820777	HIST2H2BC	149822340	1813	FALSE	0.01334511859429217	1.7384260920535774e-4	0.00101164411147923	0.07652804749434822
CEU_rep1	CEU	rep1	EUR	chr1	149853548	149854049	enhancer	intergenic|chr1:149853548-149854049	HIST2H2AB	149859466	5667.5	FALSE	0.0160125020859939	2.4916439067877515e-4	9.799019047391545e-4	NA
CEU_rep1	CEU	rep1	EUR	chr1	149853548	149854049	enhancer	intergenic|chr1:149853548-149854049	HIST2H2AC	149858524	4725.5	FALSE	0.0160125020859939	2.492199499781835e-4	9.80953512308496e-4	NA
CEU_rep1	CEU	rep1	EUR	chr1	149853548	149854049	enhancer	intergenic|chr1:149853548-149854049	HIST2H2BE	149858232	4433.5	FALSE	0.0160125020859939	2.491919068790166e-4	9.804755819231511e-4	NA
CEU_rep1	CEU	rep1	EUR	chr1	149857982	149858774	promoter	promoter|chr1:149857982-149858774	BOLA1	149871134	12756	FALSE	0.1858059961129508	0.01009198695517058	0.00171726659021834	0.01315118099091853
CEU_rep1	CEU	rep1	EUR	chr1	149857982	149858774	promoter	promoter|chr1:149857982-149858774	HIST2H2AB	149859466	1088	FALSE	0.4442947835388767	0.01008395528754553	0.00171250690787015	NA
CEU_rep1	CEU	rep1	EUR	chr1	149857982	149858774	promoter	promoter|chr1:149857982-149858774	HIST2H2AC	149858524	146	TRUE	0.4442947835388767	0.0100862038331323	0.00171434472981759	NA
CEU_rep1	CEU	rep1	EUR	chr1	149857982	149858774	promoter	promoter|chr1:149857982-149858774	HIST2H2BC	149822340	36038	FALSE	0.3993402375436864	0.01016359762741904	0.00172100700594812	0.02302476231096923
CEU_rep1	CEU	rep1	EUR	chr1	149857982	149858774	promoter	promoter|chr1:149857982-149858774	HIST2H2BE	149858232	146	TRUE	0.4442947835388767	0.01008506889825114	0.00171350948387876	NA
CEU_rep1	CEU	rep1	EUR	chr1	149857982	149858774	promoter	promoter|chr1:149857982-149858774	HIST2H2BF	149783928	74450	FALSE	0.3639799185708293	0.01023805485513592	0.0017441430120664	NA
CEU_rep1	CEU	rep1	EUR	chr1	149857982	149858774	promoter	promoter|chr1:149857982-149858774	LOC105371433	150132925	274547	FALSE	0.08380493663202948	0.00949577854747865	0.0017513860958720301	NA
CEU_rep1	CEU	rep1	EUR	chr1	149857982	149858774	promoter	promoter|chr1:149857982-149858774	MTMR11	149908266	49888	FALSE	0.14007641869811738	0.010091619297244451	0.00171258317022011	0.00918535404778211
CEU_rep1	CEU	rep1	EUR	chr1	149857982	149858774	promoter	promoter|chr1:149857982-149858774	OTUD7B	149982686	124308	FALSE	0.1091662922385263	0.00966468165200367	0.00170496857118273	0.00880927923977163
CEU_rep1	CEU	rep1	EUR	chr1	149857982	149858774	promoter	promoter|chr1:149857982-149858774	PLEKHO1	150121623	263245	FALSE	0.02514300711693416	0.00946285384201111	0.00174918982872711	0.00227480845196485
CEU_rep1	CEU	rep1	EUR	chr1	149857982	149858774	promoter	promoter|chr1:149857982-149858774	SV2A	149889434	31056	FALSE	0.1209197285558744	0.01009884114860136	0.0017212248625151	NA
CEU_rep1	CEU	rep1	EUR	chr1	149859216	149859716	promoter	promoter|chr1:149859216-149859716	BOLA1	149871134	11668	FALSE	0.10269293799918389	0.00557773060265448	0.00171726659021834	0.01315118099091853
CEU_rep1	CEU	rep1	EUR	chr1	149859216	149859716	promoter	promoter|chr1:149859216-149859716	HIST2H2AB	149859466	0	TRUE	0.24555685830280116	0.00557329158796871	0.00171250690787015	NA
CEU_rep1	CEU	rep1	EUR	chr1	149859216	149859716	promoter	promoter|chr1:149859216-149859716	HIST2H2AC	149858524	942	FALSE	0.24555685830280116	0.00557453433447507	0.00171434472981759	NA
CEU_rep1	CEU	rep1	EUR	chr1	149859216	149859716	promoter	promoter|chr1:149859216-149859716	HIST2H2BC	149822340	37126	FALSE	0.220710973340837	0.00561730903650018	0.00172100700594812	0.02302476231096923
CEU_rep1	CEU	rep1	EUR	chr1	149859216	149859716	promoter	promoter|chr1:149859216-149859716	HIST2H2BE	149858232	1234	FALSE	0.24555685830280116	0.00557390706840281	0.00171350948387876	NA
CEU_rep1	CEU	rep1	EUR	chr1	149859216	149859716	promoter	promoter|chr1:149859216-149859716	HIST2H2BF	149783928	75538	FALSE	0.20116771252107551	0.00565846073036087	0.0017441430120664	NA
CEU_rep1	CEU	rep1	EUR	chr1	149859216	149859716	promoter	promoter|chr1:149859216-149859716	MTMR11	149908266	48800	FALSE	0.07741870166433695	0.00557752740214748	0.00171258317022011	0.00918535404778211
CEU_rep1	CEU	rep1	EUR	chr1	149859216	149859716	promoter	promoter|chr1:149859216-149859716	OTUD7B	149982686	123220	FALSE	0.06033501348167945	0.00534156364398342	0.00170496857118273	0.00880927923977163
CEU_rep1	CEU	rep1	EUR	chr1	149859216	149859716	promoter	promoter|chr1:149859216-149859716	SV2A	149889434	29968	FALSE	0.06683100894073372	0.00558151884025577	0.0017212248625151	NA
CEU_rep1	CEU	rep1	EUR	chr1	149870876	149871386	promoter	promoter|chr1:149870876-149871386	BOLA1	149871134	3	TRUE	0.26896264016288957	0.00353027415316735	0.00118559414958242	0.07882553182663773
CEU_rep1	CEU	rep1	EUR	chr1	149870876	149871386	promoter	promoter|chr1:149870876-149871386	SF3B4	149900144	29013	FALSE	0.03153992292249801	0.00353195386154317	0.00118739355465526	0.0092476789045747
CEU_rep1	CEU	rep1	EUR	chr1	149895303	149895808	enhancer	genic|chr1:149895303-149895808	SF3B4	149900144	4588.5	FALSE	0.00898899800506231	1.1265425577262312e-4	0.00139658385615756	0.07025520199709882
CEU_rep1	CEU	rep1	EUR	chr1	149899498	149900394	promoter	promoter|chr1:149899498-149900394	BOLA1	149871134	28812	FALSE	0.12111557206881098	0.00523277797608662	0.00139069740246164	0.02041523878998319
CEU_rep1	CEU	rep1	EUR	chr1	149899498	149900394	promoter	promoter|chr1:149899498-149900394	MTMR11	149908266	8320	FALSE	0.15693434560759467	0.00523258734243766	0.00138690461917262	0.02450746106281876
CEU_rep1	CEU	rep1	EUR	chr1	149899498	149900394	promoter	promoter|chr1:149899498-149900394	OTUD7B	149982686	82740	FALSE	0.03697494371096228	0.00501121667310344	0.00138073807335941	0.00710573141067447
CEU_rep1	CEU	rep1	EUR	chr1	149899498	149900394	promoter	promoter|chr1:149899498-149900394	SF3B4	149900144	198	TRUE	0.3683472072394261	0.00523526773767846	0.00139280809772921	0.06211679284176211
CEU_rep1	CEU	rep1	EUR	chr1	149899498	149900394	promoter	promoter|chr1:149899498-149900394	SV2A	149889434	10512	FALSE	0.2840755372749236	0.00523633193157505	0.00139390293795199	NA
CEU_rep1	CEU	rep1	EUR	chr1	149901658	149902158	enhancer	genic|chr1:149901658-149902158	MTMR11	149908266	6358	FALSE	0.01392237678546673	1.3263062745348582e-4	0.00125714831159701	0.09462947787093871
CEU_rep1	CEU	rep1	EUR	chr1	149903227	149903824	enhancer	genic|chr1:149903227-149903824	MTMR11	149908266	4740.5	FALSE	0.01555786712413628	1.482110210281153e-4	0.00125714831159701	0.09462947787093871
CEU_rep1	CEU	rep1	EUR	chr1	149905132	149905856	enhancer	genic|chr1:149905132-149905856	MTMR11	149908266	2772	FALSE	0.02445866644856083	3.1934355149925163e-4	0.00101822037062513	0.08524643849641157
CEU_rep1	CEU	rep1	EUR	chr1	149905132	149905856	enhancer	genic|chr1:149905132-149905856	SF3B4	149900144	5350	FALSE	0.01948892537292677	3.195071353784307e-4	0.00102255451303173	0.07335043342576265
CEU_rep1	CEU	rep1	EUR	chr1	149909630	149910131	enhancer	intergenic|chr1:149909630-149910131	MTMR11	149908266	1614.5	FALSE	0.01732655068028161	2.2622338143862613e-4	0.00101822037062513	0.08524643849641157
CEU_rep1	CEU	rep1	EUR	chr1	149910873	149911373	enhancer	intergenic|chr1:149910873-149911373	BOLA1	149871134	39989	FALSE	0.00727341872983114	0.00125698734490368	9.526242255488814e-4	0.00745084441336386
CEU_rep1	CEU	rep1	EUR	chr1	149910873	149911373	enhancer	intergenic|chr1:149910873-149911373	MTMR11	149908266	2857	FALSE	0.07056663914003368	0.00125694155200259	9.500261785280262e-4	0.06697183201892393
CEU_rep1	CEU	rep1	EUR	chr1	149910873	149911373	enhancer	intergenic|chr1:149910873-149911373	SF3B4	149900144	10979	FALSE	0.02907143350110408	0.00125758542088303	9.54070046502509e-4	0.02979411674250747
CEU_rep1	CEU	rep1	EUR	chr1	149967755	149968257	enhancer	genic|chr1:149967755-149968257	OTUD7B	149982686	14680	FALSE	0.01209813181119467	4.27049877134077e-4	0.00131980982740519	0.02854198019367796
CEU_rep1	CEU	rep1	EUR	chr1	149969503	149970003	enhancer	genic|chr1:149969503-149970003	OTUD7B	149982686	12933	FALSE	0.03289010708485291	0.00116098224161487	0.00131980982740519	0.02854198019367796
CEU_rep1	CEU	rep1	EUR	chr1	149982436	149982989	promoter	promoter|chr1:149982436-149982989	OTUD7B	149982686	26.5	TRUE	0.3904682740112451	0.00332032189173502	0.0014414668745546	0.10848174060819156
CEU_rep1	CEU	rep1	EUR	chr1	149984559	149985084	enhancer	intergenic|chr1:149984559-149985084	OTUD7B	149982686	2135.5	FALSE	0.01508855285849234	1.127577681650191e-4	0.00144878708660354	0.12281525058429484
CEU_rep1	CEU	rep1	EUR	chr1	150121373	150122386	promoter	promoter|chr1:150121373-150122386	LOC105371433	150132925	11045.5	FALSE	0.26618591573786576	0.00438705769483889	0.00162170545225275	NA
CEU_rep1	CEU	rep1	EUR	chr1	150121373	150122386	promoter	promoter|chr1:150121373-150122386	PLEKHO1	150121623	256.5	TRUE	0.2934771096347953	0.00437184645315402	0.0016196718067808	0.06206817853752415
CEU_rep1	CEU	rep1	EUR	chr1	150124968	150125492	enhancer	genic|chr1:150124968-150125492	LOC105371433	150132925	7695	FALSE	0.01201124642129644	1.4196298872307044e-4	0.00121953269047805	NA
CEU_rep1	CEU	rep1	EUR	chr1	150124968	150125492	enhancer	genic|chr1:150124968-150125492	PLEKHO1	150121623	3607	FALSE	0.01207273021501949	1.4147076056424934e-4	0.00121800337630423	0.10492452351815076
CEU_rep1	CEU	rep1	EUR	chr1	150130167	150130669	enhancer	genic|chr1:150130167-150130669	LOC105371433	150132925	2507	FALSE	0.01199584650702758	1.3207060410100368e-4	0.00190453248911338	NA
CEU_rep1	CEU	rep1	EUR	chr1	150130167	150130669	enhancer	genic|chr1:150130167-150130669	PLEKHO1	150121623	8795	FALSE	0.01154002486832681	1.316126757995797e-4	0.00190214417385718	0.06903229072670669
CEU_rep1	CEU	rep1	EUR	chr1	150132559	150133175	promoter	promoter|chr1:150132559-150133175	LOC105371433	150132925	58	TRUE	0.2940188146408013	0.00367892554741835	0.0018909913825077	NA
CEU_rep1	CEU	rep1	EUR	chr1	150132559	150133175	promoter	promoter|chr1:150132559-150133175	PLEKHO1	150121623	11244	FALSE	0.2836376750788524	0.00366616961176967	0.00188862004802326	0.0613470182126097
CEU_rep1	CEU	rep1	EUR	chr1	150141112	150141613	enhancer	genic|chr1:150141112-150141613	LOC105371433	150132925	8437.5	FALSE	0.0120283031114858	6.113962901895033e-4	0.00103277256627825	NA
CEU_rep1	CEU	rep1	EUR	chr1	150141112	150141613	enhancer	genic|chr1:150141112-150141613	PLEKHO1	150121623	19739.5	FALSE	0.00580885255929049	6.092763963147901e-4	0.00103147745239055	0.01384213087813743
CEU_rep1	CEU	rep1	EUR	chr1	150185775	150186275	enhancer	intergenic|chr1:150185775-150186275	ANP32E	150208504	22479	FALSE	0.02654399064037331	0.00164858700713753	9.025387501325672e-4	NA
CEU_rep1	CEU	rep1	EUR	chr1	150208254	150208777	promoter	promoter|chr1:150208254-150208777	ANP32E	150208504	11.5	TRUE	0.3943935862064967	0.00615143175585689	0.00192458021407478	NA
CEU_rep1	CEU	rep1	EUR	chr1	150208254	150208777	promoter	promoter|chr1:150208254-150208777	APH1A	150241609	33093.5	FALSE	0.09936542551094468	0.00610308959829143	0.00191026093696018	NA
CEU_rep1	CEU	rep1	EUR	chr1	150208254	150208777	promoter	promoter|chr1:150208254-150208777	C1orf54	150245182	36666.5	FALSE	0.04952834212836608	0.00606071097997517	0.00190880136911847	NA
CEU_rep1	CEU	rep1	EUR	chr1	150208254	150208777	promoter	promoter|chr1:150208254-150208777	CA14	150230137	21621.5	FALSE	0.14730895459304175	0.00613749266465401	0.00191919557214945	0.01260547685015445
CEU_rep1	CEU	rep1	EUR	chr1	150208254	150208777	promoter	promoter|chr1:150208254-150208777	CIART	150254942	46426.5	FALSE	0.0440297918339485	0.00602619067310294	0.00190582702231909	0.0045623989553874
CEU_rep1	CEU	rep1	EUR	chr1	150208254	150208777	promoter	promoter|chr1:150208254-150208777	LOC105371433	150132925	75590.5	FALSE	0.0349022302763865	0.0063275289086682	0.00196267667308759	NA
CEU_rep1	CEU	rep1	EUR	chr1	150208254	150208777	promoter	promoter|chr1:150208254-150208777	MRPS21	150266261	57745.5	FALSE	0.16147885158335043	0.0060219961280821	0.00189920252318976	NA
CEU_rep1	CEU	rep1	EUR	chr1	150208254	150208777	promoter	promoter|chr1:150208254-150208777	OTUD7B	149982686	225829.5	FALSE	0.03343838476244829	0.00644007779250139	0.00191065924920552	0.00361348855812389
CEU_rep1	CEU	rep1	EUR	chr1	150208254	150208777	promoter	promoter|chr1:150208254-150208777	PLEKHO1	150121623	86892.5	FALSE	0.05518993519635024	0.00630558947267424	0.00196021544406257	0.00668678062727255
CEU_rep1	CEU	rep1	EUR	chr1	150208254	150208777	promoter	promoter|chr1:150208254-150208777	PRPF3	150293927	85411.5	FALSE	0.1740818015587978	0.00597894009202188	0.00189480726540291	0.02681730320036082
CEU_rep1	CEU	rep1	EUR	chr1	150227682	150228182	enhancer	intergenic|chr1:150227682-150228182	APH1A	150241609	13677	FALSE	0.01066502875275785	4.871380503080742e-4	8.829506846370832e-4	NA
CEU_rep1	CEU	rep1	EUR	chr1	150227682	150228182	enhancer	intergenic|chr1:150227682-150228182	CA14	150230137	2205	FALSE	0.02089554945840393	4.89884043530454e-4	8.870804043547999e-4	0.04846607686242447
CEU_rep1	CEU	rep1	EUR	chr1	150232197	150232871	enhancer	genic|chr1:150232197-150232871	APH1A	150241609	9075	FALSE	0.00832117271960367	2.1417183770255224e-4	9.41896987366084e-4	NA
CEU_rep1	CEU	rep1	EUR	chr1	150233577	150234077	enhancer	genic|chr1:150233577-150234077	APH1A	150241609	7782	FALSE	0.00380336723311855	9.78917488223305e-5	9.41896987366084e-4	NA
CEU_rep1	CEU	rep1	EUR	chr1	150234370	150235059	enhancer	genic|chr1:150234370-150235059	APH1A	150241609	6894.5	FALSE	0.0063860287706647	1.6436475524807674e-4	9.41896987366084e-4	NA
CEU_rep1	CEU	rep1	EUR	chr1	150236430	150236930	enhancer	genic|chr1:150236430-150236930	APH1A	150241609	4929	FALSE	0.01227944278121132	9.78917488223305e-5	0.0010717792949625	NA
CEU_rep1	CEU	rep1	EUR	chr1	150238378	150239167	enhancer	genic|chr1:150238378-150239167	APH1A	150241609	2836.5	FALSE	0.0171760507353708	1.3692751978283655e-4	0.0010717792949625	NA
CEU_rep1	CEU	rep1	EUR	chr1	150241257	150241859	promoter	promoter|chr1:150241257-150241859	ANP32E	150208504	33054	FALSE	0.05210395255104769	0.00408184616827274	0.00177701055492483	NA
CEU_rep1	CEU	rep1	EUR	chr1	150241257	150241859	promoter	promoter|chr1:150241257-150241859	APH1A	150241609	51	TRUE	0.2977063159132192	0.00404976822959827	0.0017637892267695	NA
CEU_rep1	CEU	rep1	EUR	chr1	150241257	150241859	promoter	promoter|chr1:150241257-150241859	C1orf54	150245182	3624	FALSE	0.40390662415059014	0.00402164745907582	0.0017624415731662	NA
CEU_rep1	CEU	rep1	EUR	chr1	150241257	150241859	promoter	promoter|chr1:150241257-150241859	CA14	150230137	11421	FALSE	0.32173181237069415	0.00407259674012758	0.00177203878733321	0.04493551497038078
CEU_rep1	CEU	rep1	EUR	chr1	150241257	150241859	promoter	promoter|chr1:150241257-150241859	CIART	150254942	13384	FALSE	0.2832722828222412	0.00399874115239367	0.00175969528822683	0.04790891058615656
CEU_rep1	CEU	rep1	EUR	chr1	150241257	150241859	promoter	promoter|chr1:150241257-150241859	MRPS21	150266261	24703	FALSE	0.18177395374452004	0.00399595781865927	0.00175357873107436	NA
CEU_rep1	CEU	rep1	EUR	chr1	150241257	150241859	promoter	promoter|chr1:150241257-150241859	PRPF3	150293927	52369	FALSE	0.0908409338027368	0.00396738754058602	0.001749520485322	0.02284067349504183
CEU_rep1	CEU	rep1	EUR	chr1	150243607	150244119	enhancer	intergenic|chr1:150243607-150244119	APH1A	150241609	2254	FALSE	0.0225858764977334	2.7028131911384135e-4	0.0017677097684877	NA
CEU_rep1	CEU	rep1	EUR	chr1	150243607	150244119	enhancer	intergenic|chr1:150243607-150244119	C1orf54	150245182	1319	FALSE	0.03035808383085285	2.684045403649356e-4	0.00176635911932682	NA
CEU_rep1	CEU	rep1	EUR	chr1	150243607	150244119	enhancer	intergenic|chr1:150243607-150244119	CA14	150230137	13726	FALSE	0.02348539842393992	2.7180489270854023e-4	0.00177597766613265	0.04903921538044304
CEU_rep1	CEU	rep1	EUR	chr1	150243607	150244119	enhancer	intergenic|chr1:150243607-150244119	CIART	150254942	11079	FALSE	0.02017725289202571	2.6687577465907844e-4	0.00176360672995927	0.05101808031778461
CEU_rep1	CEU	rep1	EUR	chr1	150243607	150244119	enhancer	intergenic|chr1:150243607-150244119	MRPS21	150266261	22398	FALSE	0.01225928501913088	2.666900151117124e-4	0.00175747657695468	NA
CEU_rep1	CEU	rep1	EUR	chr1	150243607	150244119	enhancer	intergenic|chr1:150243607-150244119	PRPF3	150293927	50064	FALSE	0.00583817400083551	2.647832362524559e-4	0.00175340931055431	0.02194594129820965
CEU_rep1	CEU	rep1	EUR	chr1	150250654	150251613	enhancer	genic|chr1:150250654-150251613	CIART	150254942	3808.5	FALSE	0.01686383880371668	2.861782351636541e-4	9.32592848561773e-4	0.07519703844171953
CEU_rep1	CEU	rep1	EUR	chr1	150254556	150255192	promoter	promoter|chr1:150254556-150255192	C1orf54	150245182	9692	FALSE	0.08106770537218966	0.00216610583206853	9.265366090807316e-4	NA
CEU_rep1	CEU	rep1	EUR	chr1	150254556	150255192	promoter	promoter|chr1:150254556-150255192	CIART	150254942	68	TRUE	0.11836437162822736	0.00215376823037662	9.25092854249914e-4	0.07069841548379441
CEU_rep1	CEU	rep1	EUR	chr1	150265998	150266511	promoter	promoter|chr1:150265998-150266511	CIART	150254942	11312.5	FALSE	0.07120582069847403	0.00311320036511602	7.613925748408491e-4	0.03574972972139129
CEU_rep1	CEU	rep1	EUR	chr1	150265998	150266511	promoter	promoter|chr1:150265998-150266511	MRPS21	150266261	6.5	TRUE	0.15641598284622174	0.00311103341425125	7.58746036414204e-4	NA
CEU_rep1	CEU	rep1	EUR	chr1	150265998	150266511	promoter	promoter|chr1:150265998-150266511	PRPF3	150293927	27672.5	FALSE	0.0296865185080783	0.00308879016400339	7.569900970743641e-4	0.02215805508833816
CEU_rep1	CEU	rep1	EUR	chr1	150293677	150294226	promoter	promoter|chr1:150293677-150294226	PRPF3	150293927	24.5	TRUE	0.15045931781085034	0.00339021694342113	8.439051399427663e-4	0.09178018720590736
CEU_rep1	CEU	rep1	EUR	chr1	150336287	150336836	promoter	promoter|chr1:150336287-150336836	PRPF3	150293927	42634.5	FALSE	0.14236107976196485	0.00559573086076619	0.00177306322009619	0.02504155001682402
CEU_rep1	CEU	rep1	EUR	chr1	150336287	150336836	promoter	promoter|chr1:150336287-150336836	RPRD2	150336586	24.5	TRUE	0.44650490560933526	0.00554276671710332	0.00176921452781331	NA
CEU_rep1	CEU	rep1	EUR	chr1	150339028	150339576	enhancer	genic|chr1:150339028-150339576	RPRD2	150336586	2716	FALSE	0.01432773487485048	1.569472546266528e-4	0.00178069766988508	NA
CEU_rep1	CEU	rep1	EUR	chr1	150481554	150482056	enhancer	genic|chr1:150481554-150482056	ECM1	150480486	1319	FALSE	0.00973462161969132	1.9183252375004137e-4	7.185851057701894e-4	0.0876175439890462
CEU_rep1	CEU	rep1	EUR	chr1	150483507	150484007	enhancer	genic|chr1:150483507-150484007	ECM1	150480486	3271	FALSE	0.00600560838985095	1.1834779605086102e-4	7.185851057701894e-4	0.0876175439890462
CEU_rep1	CEU	rep1	EUR	chr1	150487869	150488482	promoter	promoter|chr1:150487869-150488482	FALEC	150488232	56.5	TRUE	0.3207223209779928	0.00660927884680642	0.00109402236273193	0.05125089929866597
CEU_rep1	CEU	rep1	EUR	chr1	150534483	150534983	enhancer	genic|chr1:150534483-150534983	ADAMTSL4-AS1	150547028	12295	FALSE	0.06479113512619793	0.00405939551922538	0.00109366311801017	0.03076589075040085
CEU_rep1	CEU	rep1	EUR	chr1	150534483	150534983	enhancer	genic|chr1:150534483-150534983	ENSA	150602098	67365	FALSE	0.02735003466563944	0.00409520420908158	0.00109549166168395	NA
CEU_rep1	CEU	rep1	EUR	chr1	150534483	150534983	enhancer	genic|chr1:150534483-150534983	MCL1	150552214	17481	FALSE	0.05078002009510277	0.00407808981511542	0.00109441936588754	NA
CEU_rep1	CEU	rep1	EUR	chr1	150538357	150538862	enhancer	genic|chr1:150538357-150538862	ADAMTSL4	150521844	16765.5	FALSE	0.01194652228389494	5.144517156374218e-4	0.0024760950947941302	0.01388990914291489
CEU_rep1	CEU	rep1	EUR	chr1	150538357	150538862	enhancer	genic|chr1:150538357-150538862	ADAMTSL4-AS1	150547028	8418.5	FALSE	0.03430662697084712	5.101227437166548e-4	0.0024669795292178	0.05746939522900145
CEU_rep1	CEU	rep1	EUR	chr1	150538357	150538862	enhancer	genic|chr1:150538357-150538862	FALEC	150488232	50377.5	FALSE	0.00585130524065601	5.086563317441954e-4	0.00248623820234273	0.00534611310689446
CEU_rep1	CEU	rep1	EUR	chr1	150538357	150538862	enhancer	genic|chr1:150538357-150538862	MCL1	150552214	13604.5	FALSE	0.03174010288392838	5.12471956910124e-4	0.00246868540006756	NA
CEU_rep1	CEU	rep1	EUR	chr1	150539808	150540314	enhancer	genic|chr1:150539808-150540314	ADAMTSL4	150521844	18217	FALSE	0.05229920349993128	0.00291672479371966	0.00197356430728649	0.01345606840711532
CEU_rep1	CEU	rep1	EUR	chr1	150539808	150540314	enhancer	genic|chr1:150539808-150540314	ADAMTSL4-AS1	150547028	6967	FALSE	0.16352118120368828	0.00289218134416197	0.0019662987725742	0.06061747281653779
CEU_rep1	CEU	rep1	EUR	chr1	150539808	150540314	enhancer	genic|chr1:150539808-150540314	ENSA	150602098	62037	FALSE	0.02280580213246802	0.00291769381868447	0.00196958631434289	NA
CEU_rep1	CEU	rep1	EUR	chr1	150539808	150540314	enhancer	genic|chr1:150539808-150540314	FALEC	150488232	51829	FALSE	0.02097234650922546	0.00288386740520935	0.00198164884130337	0.00424031009032941
CEU_rep1	CEU	rep1	EUR	chr1	150539808	150540314	enhancer	genic|chr1:150539808-150540314	MCL1	150552214	12153	FALSE	0.12738036471739994	0.00290550039463619	0.00196765843191402	NA
CEU_rep1	CEU	rep1	EUR	chr1	150547532	150548037	enhancer	genic|chr1:150547532-150548037	MCL1	150552214	4429.5	FALSE	0.01762924430068936	2.317399082522012e-4	0.00135850036613913	NA
CEU_rep1	CEU	rep1	EUR	chr1	150551816	150552464	promoter	promoter|chr1:150551816-150552464	ADAMTSL4-AS1	150547028	5112	FALSE	0.39700701120902165	0.00704880087693226	0.0014133644799691	0.0840093454442087
CEU_rep1	CEU	rep1	EUR	chr1	150551816	150552464	promoter	promoter|chr1:150551816-150552464	ENSA	150602098	49958	FALSE	0.070357108469586	0.00711097967258417	0.00141572754647104	NA
CEU_rep1	CEU	rep1	EUR	chr1	150551816	150552464	promoter	promoter|chr1:150551816-150552464	MCL1	150552214	74	TRUE	0.31779832832330224	0.00708126195854877	0.0014143417954425	NA
CEU_rep1	CEU	rep1	EUR	chr1	150583935	150584435	enhancer	intergenic|chr1:150583935-150584435	ADAMTSL4	150521844	62341	FALSE	0.10755447980731704	0.00653387303011635	0.00140241412097892	0.01738406689118379
CEU_rep1	CEU	rep1	EUR	chr1	150583935	150584435	enhancer	intergenic|chr1:150583935-150584435	ADAMTSL4-AS1	150547028	37157	FALSE	0.07080832677667717	0.00647889225734123	0.0013972512345002	0.01648951611656052
CEU_rep1	CEU	rep1	EUR	chr1	150583935	150584435	enhancer	intergenic|chr1:150583935-150584435	APH1A	150241609	342576	FALSE	0.00874362252266311	0.00644446835245415	0.00138981435162374	NA
CEU_rep1	CEU	rep1	EUR	chr1	150583935	150584435	enhancer	intergenic|chr1:150583935-150584435	CA14	150230137	354048	FALSE	0.00444424970860533	0.00648079576807378	0.00139631476419687	4.950250059446144e-4
CEU_rep1	CEU	rep1	EUR	chr1	150583935	150584435	enhancer	intergenic|chr1:150583935-150584435	ENSA	150602098	17913	FALSE	0.07242883850227486	0.00653604378208331	0.00139958736055532	NA
CEU_rep1	CEU	rep1	EUR	chr1	150583935	150584435	enhancer	intergenic|chr1:150583935-150584435	MCL1	150552214	31971	FALSE	0.09455381317429956	0.00650872880032522	0.00139821740796151	NA
CEU_rep1	CEU	rep1	EUR	chr1	150598575	150599086	enhancer	genic|chr1:150598575-150599086	ENSA	150602098	3267.5	FALSE	0.02144260566793858	4.1045456579628687e-4	0.00138532088963899	NA
CEU_rep1	CEU	rep1	EUR	chr1	150601848	150602368	promoter	promoter|chr1:150601848-150602368	ADAMTSL4	150521844	80264	FALSE	0.17010600671236986	0.0112367995613076	0.00163079200897691	0.01374827744557027
CEU_rep1	CEU	rep1	EUR	chr1	150601848	150602368	promoter	promoter|chr1:150601848-150602368	ADAMTSL4-AS1	150547028	55080	FALSE	0.08017824518411124	0.01114224493489351	0.00162478836576852	0.00933653832706236
CEU_rep1	CEU	rep1	EUR	chr1	150601848	150602368	promoter	promoter|chr1:150601848-150602368	CTSK	150780917	178809	FALSE	0.14766090267255016	0.0111585207471264	0.00162858839336745	NA
CEU_rep1	CEU	rep1	EUR	chr1	150601848	150602368	promoter	promoter|chr1:150601848-150602368	ENSA	150602098	10	TRUE	0.44096958212373344	0.01124053276895299	0.00162750492120366	NA
CEU_rep1	CEU	rep1	EUR	chr1	150601848	150602368	promoter	promoter|chr1:150601848-150602368	GOLPH3L	150669672	67564	FALSE	0.2303748131598092	0.01121565159490469	0.00163033847748225	0.03138697589716017
CEU_rep1	CEU	rep1	EUR	chr1	150601848	150602368	promoter	promoter|chr1:150601848-150602368	HORMAD1	150693364	91256	FALSE	0.22608091370800304	0.011208360337514	0.00162674081895635	0.01865161918733423
CEU_rep1	CEU	rep1	EUR	chr1	150601848	150602368	promoter	promoter|chr1:150601848-150602368	MCL1	150552214	49894	FALSE	0.14518875075806442	0.01119355711245926	0.00162591187695999	NA
CEU_rep1	CEU	rep1	EUR	chr1	150601848	150602368	promoter	promoter|chr1:150601848-150602368	RPRD2	150336586	265522	FALSE	0.05223194583268592	0.01075482324690091	0.00159958643677572	NA
CEU_rep1	CEU	rep1	EUR	chr1	150669422	150670051	promoter	promoter|chr1:150669422-150670051	CTSS	150738433	68696.5	FALSE	0.05565389666376849	0.00607634077520242	9.992812310746883e-4	NA
CEU_rep1	CEU	rep1	EUR	chr1	150669422	150670051	promoter	promoter|chr1:150669422-150670051	GOLPH3L	150669672	64.5	TRUE	0.2983092223114232	0.0061149453460362	0.00100420207385362	0.12102351219398846
CEU_rep1	CEU	rep1	EUR	chr1	150681036	150681540	enhancer	genic|chr1:150681036-150681540	GOLPH3L	150669672	11616	FALSE	0.00147556567371963	3.192754600373796e-4	7.71475723396284e-4	0.0149240778583764
CEU_rep1	CEU	rep1	EUR	chr1	150736029	150736578	enhancer	genic|chr1:150736029-150736578	CTSK	150780917	44613.5	FALSE	0.00780190341567687	4.109183844733885e-4	0.00102196842924425	NA
CEU_rep1	CEU	rep1	EUR	chr1	150736029	150736578	enhancer	genic|chr1:150736029-150736578	CTSS	150738433	2129.5	FALSE	0.03121634022005899	4.104147862228183e-4	0.00101805335452713	NA
CEU_rep1	CEU	rep1	EUR	chr1	150736971	150737477	enhancer	genic|chr1:150736971-150737477	CTSS	150738433	1209	FALSE	0.01548685493847142	2.036124098478491e-4	0.00101805335452713	NA
CEU_rep1	CEU	rep1	EUR	chr1	150738115	150738683	promoter	promoter|chr1:150738115-150738683	CTSS	150738433	34	TRUE	0.11985304035393075	0.00168139753061433	0.00101208718802184	NA
CEU_rep1	CEU	rep1	EUR	chr1	150740092	150740692	enhancer	intergenic|chr1:150740092-150740692	CTSS	150738433	1959	FALSE	0.00705895236847143	1.0276034007319496e-4	9.046622660176736e-4	NA
CEU_rep1	CEU	rep1	EUR	chr1	150743282	150743792	enhancer	intergenic|chr1:150743282-150743792	CTSS	150738433	5104	FALSE	0.03808552623308436	5.544281110407626e-4	9.046622660176736e-4	NA
CEU_rep1	CEU	rep1	EUR	chr1	150785487	150785996	enhancer	genic|chr1:150785487-150785996	CTSK	150780917	4824.5	FALSE	0.00859170586585484	1.2601724842680392e-4	7.306142821694187e-4	NA
CEU_rep1	CEU	rep1	EUR	chr1	150808631	150809131	enhancer	genic|chr1:150808631-150809131	ARNT	150849244	40363	FALSE	0.00159284478840684	3.704221243840526e-4	9.718491299505702e-4	0.01459029715845513
CEU_rep1	CEU	rep1	EUR	chr1	150846843	150847593	enhancer	genic|chr1:150846843-150847593	ARNT	150849244	2026	FALSE	0.01698467403714312	2.0893416589563024e-4	0.00179985674677622	0.14893482487138035
CEU_rep1	CEU	rep1	EUR	chr1	150848994	150849527	promoter	promoter|chr1:150848994-150849527	ARNT	150849244	16.5	TRUE	0.7402645272191941	0.01037992060303115	0.00178868492378251	0.13147570475020173
CEU_rep1	CEU	rep1	EUR	chr1	150848994	150849527	promoter	promoter|chr1:150848994-150849527	CTSK	150780917	68343.5	FALSE	0.24264449555153791	0.01041320366954777	0.00180075584286344	NA
CEU_rep1	CEU	rep1	EUR	chr1	150848994	150849527	promoter	promoter|chr1:150848994-150849527	CTSS	150738433	110827.5	FALSE	0.14288824558987348	0.01040044183812586	0.00179385729935625	NA
CEU_rep1	CEU	rep1	EUR	chr1	150848994	150849527	promoter	promoter|chr1:150848994-150849527	SETDB1	150898814	49553.5	FALSE	0.23423892493491133	0.01033822573362078	0.00178405869446587	NA
CEU_rep1	CEU	rep1	EUR	chr1	150894968	150895475	enhancer	intergenic|chr1:150894968-150895475	ARNT	150849244	45977.5	FALSE	0.0085011503268919	0.00197697489844261	9.334461218837108e-4	0.01519055815514051
CEU_rep1	CEU	rep1	EUR	chr1	150894968	150895475	enhancer	intergenic|chr1:150894968-150895475	SETDB1	150898814	3592.5	FALSE	0.15521776421146777	0.00196903363247627	9.310318700738208e-4	NA
CEU_rep1	CEU	rep1	EUR	chr1	150898442	150899064	promoter	promoter|chr1:150898442-150899064	SETDB1	150898814	61	TRUE	0.27573706773921103	0.00377682279806028	9.230983050184088e-4	NA
CEU_rep1	CEU	rep1	EUR	chr1	150946979	150947729	promoter	promoter|chr1:150946979-150947729	ANXA9	150954498	7144	FALSE	0.23186738465560813	0.00322167422323169	0.00112451754177136	0.07641472292556402
CEU_rep1	CEU	rep1	EUR	chr1	150946979	150947729	promoter	promoter|chr1:150946979-150947729	CERS2	150947479	125	TRUE	0.20942105010414908	0.00323598573648773	0.00113037048909927	0.06215226304155945
CEU_rep1	CEU	rep1	EUR	chr1	150949718	150950218	enhancer	intergenic|chr1:150949718-150950218	ANXA9	150954498	4530	FALSE	0.04095468081793959	5.371345651477263e-4	0.00112659156326013	0.08080517712589531
CEU_rep1	CEU	rep1	EUR	chr1	150949718	150950218	enhancer	intergenic|chr1:150949718-150950218	CERS2	150947479	2489	FALSE	0.03862459378099203	5.395206563278824e-4	0.00113245530556285	0.06862759823857899
CEU_rep1	CEU	rep1	EUR	chr1	150951813	150952318	enhancer	intergenic|chr1:150951813-150952318	CERS2	150947479	4586.5	FALSE	0.05407666786272845	0.00171544410162221	6.473530310562374e-4	0.05286353354499278
CEU_rep1	CEU	rep1	EUR	chr1	150951813	150952318	enhancer	intergenic|chr1:150951813-150952318	MINDY1	150980854	28788.5	FALSE	0.00772234821982223	0.00170378331544566	6.395249988669263e-4	NA
CEU_rep1	CEU	rep1	EUR	chr1	150951813	150952318	enhancer	intergenic|chr1:150951813-150952318	PRUNE1	150980866	28800.5	FALSE	0.00772234821982223	0.00170378331544566	6.395249988669263e-4	NA
CEU_rep1	CEU	rep1	EUR	chr1	150980604	150981121	promoter	promoter|chr1:150980604-150981121	ANXA9	150954498	26364.5	FALSE	0.06110215504814774	0.00559220757693179	0.00117905370736726	0.01106432418822288
CEU_rep1	CEU	rep1	EUR	chr1	150980604	150981121	promoter	promoter|chr1:150980604-150981121	BNIPL	151009028	28165.5	FALSE	0.17025675726819875	0.0055556011462847	0.00116677257566583	0.03886487738250129
CEU_rep1	CEU	rep1	EUR	chr1	150980604	150981121	promoter	promoter|chr1:150980604-150981121	C1orf56	151020215	39352.5	FALSE	0.0506903958055761	0.00556670042330075	0.00116110535329448	NA
CEU_rep1	CEU	rep1	EUR	chr1	150980604	150981121	promoter	promoter|chr1:150980604-150981121	CDC42SE1	151032125	51262.5	FALSE	0.05536447144533445	0.00550292594240425	0.00115313403590462	NA
CEU_rep1	CEU	rep1	EUR	chr1	150980604	150981121	promoter	promoter|chr1:150980604-150981121	GABPB2	151043053	62190.5	FALSE	0.04583667383680909	0.00549379428949116	0.00114593206659743	NA
CEU_rep1	CEU	rep1	EUR	chr1	150980604	150981121	promoter	promoter|chr1:150980604-150981121	MINDY1	150980854	8.5	TRUE	0.3034326543339425	0.00557886754023576	0.00117085874556263	NA
CEU_rep1	CEU	rep1	EUR	chr1	150980604	150981121	promoter	promoter|chr1:150980604-150981121	MLLT11	151032150	51287.5	FALSE	0.05536447144533445	0.00550292594240425	0.00115313403590462	NA
CEU_rep1	CEU	rep1	EUR	chr1	150980604	150981121	promoter	promoter|chr1:150980604-150981121	PRUNE1	150980866	3.5	TRUE	0.3034326543339425	0.00557886754023576	0.00117085874556263	NA
CEU_rep1	CEU	rep1	EUR	chr1	1510012	1510537	promoter	promoter|chr1:1510012-1510537	MIB2	1550794	40519.5	FALSE	0.05267106378058562	0.00309889170223662	0.00129714346059812	NA
CEU_rep1	CEU	rep1	EUR	chr1	1510012	1510537	promoter	promoter|chr1:1510012-1510537	SSU72	1510262	12.5	TRUE	0.21845668085664827	0.00312351700100838	0.00130937354846872	NA
CEU_rep1	CEU	rep1	EUR	chr1	151006281	151006908	enhancer	genic|chr1:151006281-151006908	BNIPL	151009028	2433.5	FALSE	0.0035793477022273	7.277053250730717e-5	8.92878670617177e-4	0.0815128546564491
CEU_rep1	CEU	rep1	EUR	chr1	151020845	151021345	enhancer	genic|chr1:151020845-151021345	BNIPL	151009028	12067	FALSE	0.02452175920699428	0.00131174219826245	0.00100600713041141	0.02749617547090701
CEU_rep1	CEU	rep1	EUR	chr1	151020845	151021345	enhancer	genic|chr1:151020845-151021345	C1orf56	151020215	880	FALSE	0.0785764175537187	0.00131436286696217	0.0010011207744633	NA
CEU_rep1	CEU	rep1	EUR	chr1	151020845	151021345	enhancer	genic|chr1:151020845-151021345	CDC42SE1	151032125	11030	FALSE	0.04212152415483854	0.00129930496853471	9.942477965580773e-4	NA
CEU_rep1	CEU	rep1	EUR	chr1	151020845	151021345	enhancer	genic|chr1:151020845-151021345	GABPB2	151043053	21958	FALSE	0.01799166604297373	0.00129714887882442	9.88038160998287e-4	NA
CEU_rep1	CEU	rep1	EUR	chr1	151020845	151021345	enhancer	genic|chr1:151020845-151021345	MINDY1	150980854	40241	FALSE	0.00875648731581812	0.0013172356651157	0.00100953028148471	NA
CEU_rep1	CEU	rep1	EUR	chr1	151020845	151021345	enhancer	genic|chr1:151020845-151021345	MLLT11	151032150	11055	FALSE	0.04212152415483854	0.00129930496853471	9.942477965580773e-4	NA
CEU_rep1	CEU	rep1	EUR	chr1	151020845	151021345	enhancer	genic|chr1:151020845-151021345	PRUNE1	150980866	40229	FALSE	0.00875648731581812	0.0013172356651157	0.00100953028148471	NA
CEU_rep1	CEU	rep1	EUR	chr1	151025422	151025922	enhancer	genic|chr1:151025422-151025922	C1orf56	151020215	5457	FALSE	0.01094334666299263	9.33809847853872e-5	0.00108004488001149	NA
CEU_rep1	CEU	rep1	EUR	chr1	151031875	151032401	promoter	promoter|chr1:151031875-151032401	BNIPL	151009028	23110	FALSE	0.09686868387455116	0.00475322590313457	0.00112559411427715	0.02679065590343804
CEU_rep1	CEU	rep1	EUR	chr1	151031875	151032401	promoter	promoter|chr1:151031875-151032401	C1orf56	151020215	11923	FALSE	0.15964955213767856	0.00476272215198858	0.00112012690303262	NA
CEU_rep1	CEU	rep1	EUR	chr1	151031875	151032401	promoter	promoter|chr1:151031875-151032401	CDC42SE1	151032125	13	TRUE	0.13625719887372492	0.00470815838713679	0.00111243691432001	NA
CEU_rep1	CEU	rep1	EUR	chr1	151031875	151032401	promoter	promoter|chr1:151031875-151032401	GABPB2	151043053	10915	FALSE	0.10790823424691688	0.00470034558560154	0.00110548912138036	NA
CEU_rep1	CEU	rep1	EUR	chr1	151031875	151032401	promoter	promoter|chr1:151031875-151032401	MINDY1	150980854	51284	FALSE	0.0389413471502044	0.00477313201653053	0.00112953607253165	NA
CEU_rep1	CEU	rep1	EUR	chr1	151031875	151032401	promoter	promoter|chr1:151031875-151032401	MLLT11	151032150	12	TRUE	0.13625719887372492	0.00470815838713679	0.00111243691432001	NA
CEU_rep1	CEU	rep1	EUR	chr1	151031875	151032401	promoter	promoter|chr1:151031875-151032401	PRUNE1	150980866	51272	FALSE	0.0389413471502044	0.00477313201653053	0.00112953607253165	NA
CEU_rep1	CEU	rep1	EUR	chr1	151042803	151043303	promoter	promoter|chr1:151042803-151043303	C1orf56	151020215	22838	FALSE	0.0759677492532379	0.00226629688189222	0.00158453833107993	NA
CEU_rep1	CEU	rep1	EUR	chr1	151042803	151043303	promoter	promoter|chr1:151042803-151043303	CDC42SE1	151032125	10928	FALSE	0.12021228084915124	0.00224033322367288	0.00157366002626667	NA
CEU_rep1	CEU	rep1	EUR	chr1	151042803	151043303	promoter	promoter|chr1:151042803-151043303	GABPB2	151043053	0	TRUE	0.16961191877500392	0.00223661557498519	0.00156383163610885	NA
CEU_rep1	CEU	rep1	EUR	chr1	151042803	151043303	promoter	promoter|chr1:151042803-151043303	MLLT11	151032150	10903	FALSE	0.12021228084915124	0.00224033322367288	0.00157366002626667	NA
CEU_rep1	CEU	rep1	EUR	chr1	151043352	151043852	promoter	promoter|chr1:151043352-151043852	BNIPL	151009028	34574	FALSE	0.08286067762956023	0.00284610931474115	0.00159227228136504	0.02705513996341171
CEU_rep1	CEU	rep1	EUR	chr1	151043352	151043852	promoter	promoter|chr1:151043352-151043852	C1orf56	151020215	23387	FALSE	0.09559404217116092	0.00285179542410546	0.00158453833107993	NA
CEU_rep1	CEU	rep1	EUR	chr1	151043352	151043852	promoter	promoter|chr1:151043352-151043852	CDC42SE1	151032125	11477	FALSE	0.1512691630059766	0.00281912404627559	0.00157366002626667	NA
CEU_rep1	CEU	rep1	EUR	chr1	151043352	151043852	promoter	promoter|chr1:151043352-151043852	GABPB2	151043053	549	TRUE	0.2134312135806521	0.00281444594183098	0.00156383163610885	NA
CEU_rep1	CEU	rep1	EUR	chr1	151043352	151043852	promoter	promoter|chr1:151043352-151043852	MLLT11	151032150	11452	FALSE	0.1512691630059766	0.00281912404627559	0.00157366002626667	NA
CEU_rep1	CEU	rep1	EUR	chr1	151043352	151043852	promoter	promoter|chr1:151043352-151043852	TNFAIP8L2	151129104	85502	FALSE	0.0547733957203148	0.00269350842650246	0.00152388900525017	NA
CEU_rep1	CEU	rep1	EUR	chr1	151043352	151043852	promoter	promoter|chr1:151043352-151043852	TNFAIP8L2-SCNM1	151129104	85502	FALSE	0.0547733957203148	0.00269350842650246	0.00152388900525017	NA
CEU_rep1	CEU	rep1	EUR	chr1	151103638	151104141	enhancer	intergenic|chr1:151103638-151104141	GABPB2	151043053	60836.5	FALSE	0.00238096082771471	0.00140010698646793	6.314142771315828e-4	NA
CEU_rep1	CEU	rep1	EUR	chr1	151103638	151104141	enhancer	intergenic|chr1:151103638-151104141	LYSMD1	151138370	34480.5	FALSE	0.00515691082018917	0.00133930364810309	6.139307731563609e-4	0.00665235381802281
CEU_rep1	CEU	rep1	EUR	chr1	151103638	151104141	enhancer	intergenic|chr1:151103638-151104141	SCNM1	151138497	34607.5	FALSE	0.00515691082018917	0.00133930364810309	6.139307731563609e-4	0.00665235381802281
CEU_rep1	CEU	rep1	EUR	chr1	151118890	151119479	promoter	promoter|chr1:151118890-151119479	TNFAIP8L2	151129104	9919.5	FALSE	0.12118336854839692	0.00534629965066489	7.191848448297868e-4	NA
CEU_rep1	CEU	rep1	EUR	chr1	151118890	151119479	promoter	promoter|chr1:151118890-151119479	TNFAIP8L2-SCNM1	151129104	9919.5	FALSE	0.12118336854839692	0.00534629965066489	7.191848448297868e-4	NA
CEU_rep1	CEU	rep1	EUR	chr1	151128436	151129354	promoter	promoter|chr1:151128436-151129354	TNFAIP8L2	151129104	209	TRUE	0.09990617556272224	0.00150650541887019	9.498672108322532e-4	NA
CEU_rep1	CEU	rep1	EUR	chr1	151128436	151129354	promoter	promoter|chr1:151128436-151129354	TNFAIP8L2-SCNM1	151129104	209	TRUE	0.09990617556272224	0.00150650541887019	9.498672108322532e-4	NA
CEU_rep1	CEU	rep1	EUR	chr1	151131707	151132210	enhancer	genic|chr1:151131707-151132210	LYSMD1	151138370	6411.5	FALSE	0.0244339600534931	4.217722255381866e-4	0.00110805373227509	0.05545481168195169
CEU_rep1	CEU	rep1	EUR	chr1	151131707	151132210	enhancer	genic|chr1:151131707-151132210	SCNM1	151138497	6538.5	FALSE	0.0244339600534931	4.217722255381866e-4	0.00110805373227509	0.05545481168195169
CEU_rep1	CEU	rep1	EUR	chr1	151131707	151132210	enhancer	genic|chr1:151131707-151132210	TNFAIP8L2	151129104	2854.5	FALSE	0.0356356632506444	4.2197388599777294e-4	0.00111050151861501	NA
CEU_rep1	CEU	rep1	EUR	chr1	151131707	151132210	enhancer	genic|chr1:151131707-151132210	TNFAIP8L2-SCNM1	151129104	2854.5	FALSE	0.0356356632506444	4.2197388599777294e-4	0.00111050151861501	NA
CEU_rep1	CEU	rep1	EUR	chr1	151133167	151133670	enhancer	genic|chr1:151133167-151133670	TNFAIP8L2	151129104	4314.5	FALSE	0.01143257746881337	1.3537699881027262e-4	0.00111050151861501	NA
CEU_rep1	CEU	rep1	EUR	chr1	151133167	151133670	enhancer	genic|chr1:151133167-151133670	TNFAIP8L2-SCNM1	151129104	4314.5	FALSE	0.01143257746881337	1.3537699881027262e-4	0.00111050151861501	NA
CEU_rep1	CEU	rep1	EUR	chr1	151138120	151138747	promoter	promoter|chr1:151138120-151138747	LYSMD1	151138370	63.5	TRUE	0.3198645331080557	0.00327133816002262	0.00153196147670366	0.06769817747236483
CEU_rep1	CEU	rep1	EUR	chr1	151138120	151138747	promoter	promoter|chr1:151138120-151138747	SCNM1	151138497	63.5	TRUE	0.3198645331080557	0.00327133816002262	0.00153196147670366	0.06769817747236483
CEU_rep1	CEU	rep1	EUR	chr1	151138120	151138747	promoter	promoter|chr1:151138120-151138747	TMOD4	151148547	10113.5	FALSE	0.24328315242761175	0.00326852089770282	0.00152603158141935	0.04553921089168468
CEU_rep1	CEU	rep1	EUR	chr1	151138120	151138747	promoter	promoter|chr1:151138120-151138747	TNFAIP8L2	151129104	9329.5	FALSE	0.16956831488989363	0.00327290227334462	0.00153534571184201	NA
CEU_rep1	CEU	rep1	EUR	chr1	151138120	151138747	promoter	promoter|chr1:151138120-151138747	TNFAIP8L2-SCNM1	151129104	9329.5	FALSE	0.16956831488989363	0.00327290227334462	0.00153534571184201	NA
CEU_rep1	CEU	rep1	EUR	chr1	151138120	151138747	promoter	promoter|chr1:151138120-151138747	VPS72	151162689	24255.5	FALSE	0.06975396810072833	0.00326815226218639	0.00152351095002687	NA
CEU_rep1	CEU	rep1	EUR	chr1	151146059	151146559	enhancer	genic|chr1:151146059-151146559	TMOD4	151148547	2238	FALSE	0.0072732335340321	8.807986668587318e-5	9.48074116192692e-4	0.08131990218735859
CEU_rep1	CEU	rep1	EUR	chr1	151146756	151147256	enhancer	genic|chr1:151146756-151147256	TMOD4	151148547	1541	FALSE	0.00950680685197708	1.1512874929870102e-4	9.48074116192692e-4	0.08131990218735859
CEU_rep1	CEU	rep1	EUR	chr1	151162402	151162939	promoter	promoter|chr1:151162402-151162939	LYSMD1	151138370	24300.5	FALSE	0.06995293626761455	0.00356861780122413	0.00139871241261395	0.01486488849021665
CEU_rep1	CEU	rep1	EUR	chr1	151162402	151162939	promoter	promoter|chr1:151162402-151162939	PIP5K1A	151171020	8349.5	FALSE	0.2125299348871557	0.00353848202486876	0.00138235322578013	0.0599381433426506
CEU_rep1	CEU	rep1	EUR	chr1	151162402	151162939	promoter	promoter|chr1:151162402-151162939	PSMD4	151227196	64525.5	FALSE	0.08070467204486781	0.00349682588595119	0.0013562317089538	NA
CEU_rep1	CEU	rep1	EUR	chr1	151162402	151162939	promoter	promoter|chr1:151162402-151162939	SCNM1	151138497	24173.5	FALSE	0.06995293626761455	0.00356861780122413	0.00139871241261395	0.01486488849021665
CEU_rep1	CEU	rep1	EUR	chr1	151162402	151162939	promoter	promoter|chr1:151162402-151162939	TMOD4	151148547	14123.5	FALSE	0.16606056426192073	0.00356554452295898	0.00139329829596298	0.03120935499271097
CEU_rep1	CEU	rep1	EUR	chr1	151162402	151162939	promoter	promoter|chr1:151162402-151162939	VPS72	151162689	18.5	TRUE	0.3272442964281674	0.00356514238805217	0.00139099690753389	NA
CEU_rep1	CEU	rep1	EUR	chr1	151168768	151169273	enhancer	intergenic|chr1:151168768-151169273	PIP5K1A	151171020	1999.5	FALSE	0.01438961769159995	2.0094745173325092e-4	8.408898950389562e-4	0.11747536951865112
CEU_rep1	CEU	rep1	EUR	chr1	151168768	151169273	enhancer	intergenic|chr1:151168768-151169273	VPS72	151162689	6331.5	FALSE	0.00955561320618923	2.0246147158875367e-4	8.461478743362294e-4	NA
CEU_rep1	CEU	rep1	EUR	chr1	151170672	151171270	promoter	promoter|chr1:151170672-151171270	PIP5K1A	151171020	49	TRUE	0.1007818409242716	0.00313992736728012	0.00108760227064274	0.04071100094333844
CEU_rep1	CEU	rep1	EUR	chr1	151170672	151171270	promoter	promoter|chr1:151170672-151171270	VPS72	151162689	8282	FALSE	0.1139435919629003	0.00316358485752393	0.00109440291155476	NA
CEU_rep1	CEU	rep1	EUR	chr1	151224100	151224603	enhancer	intergenic|chr1:151224100-151224603	PIP5K1A	151171020	53331.5	FALSE	0.00895654181944152	6.263059434408972e-4	8.475690301109203e-4	0.02327544251445304
CEU_rep1	CEU	rep1	EUR	chr1	151224100	151224603	enhancer	intergenic|chr1:151224100-151224603	PSMD4	151227196	2844.5	FALSE	0.03851741533161183	6.189328701282417e-4	8.31553016064274e-4	NA
CEU_rep1	CEU	rep1	EUR	chr1	151226946	151227459	promoter	promoter|chr1:151226946-151227459	LOC100507670	151254405	27202.5	FALSE	0.03803619608150643	0.00443806126086312	9.546465020821096e-4	0.01605798966023372
CEU_rep1	CEU	rep1	EUR	chr1	151226946	151227459	promoter	promoter|chr1:151226946-151227459	PSMD4	151227196	6.5	TRUE	0.2539076756148411	0.0044751787956291	9.6170090405488e-4	NA
CEU_rep1	CEU	rep1	EUR	chr1	151226946	151227459	promoter	promoter|chr1:151226946-151227459	VPS72	151162689	64513.5	FALSE	0.04869113558453283	0.00456260910287493	9.863528294474192e-4	NA
CEU_rep1	CEU	rep1	EUR	chr1	151226946	151227459	promoter	promoter|chr1:151226946-151227459	ZNF687	151254787	27584.5	FALSE	0.03803619608150643	0.00443806126086312	9.546465020821096e-4	0.01605798966023372
CEU_rep1	CEU	rep1	EUR	chr1	151249743	151250246	enhancer	intergenic|chr1:151249743-151250246	LOC100507670	151254405	4410.5	FALSE	0.0310290837190554	8.468222122233915e-4	9.533383825453472e-4	0.06874792684871638
CEU_rep1	CEU	rep1	EUR	chr1	151249743	151250246	enhancer	intergenic|chr1:151249743-151250246	PSMD4	151227196	22798.5	FALSE	0.0236960575485291	8.539045734291702e-4	9.603831181117352e-4	NA
CEU_rep1	CEU	rep1	EUR	chr1	151249743	151250246	enhancer	intergenic|chr1:151249743-151250246	ZNF687	151254787	4792.5	FALSE	0.0310290837190554	8.468222122233915e-4	9.533383825453472e-4	0.06874792684871638
CEU_rep1	CEU	rep1	EUR	chr1	151254155	151255037	promoter	promoter|chr1:151254155-151255037	GBAT2	151319485	64889	FALSE	0.02162262862484785	0.01614454102587097	7.107686425262467e-4	NA
CEU_rep1	CEU	rep1	EUR	chr1	151254155	151255037	promoter	promoter|chr1:151254155-151255037	LOC100507670	151254405	191	TRUE	0.5747977103265742	0.01635211376139668	7.203497324140495e-4	0.0872826061245744
CEU_rep1	CEU	rep1	EUR	chr1	151254155	151255037	promoter	promoter|chr1:151254155-151255037	PSMD4	151227196	27400	FALSE	0.15629873963711502	0.01648887396261073	7.256727881863619e-4	NA
CEU_rep1	CEU	rep1	EUR	chr1	151254155	151255037	promoter	promoter|chr1:151254155-151255037	RFX5	151319769	65173	FALSE	0.02162262862484785	0.01614454102587097	7.107686425262467e-4	NA
CEU_rep1	CEU	rep1	EUR	chr1	151254155	151255037	promoter	promoter|chr1:151254155-151255037	ZNF687	151254787	191	TRUE	0.5747977103265742	0.01635211376139668	7.203497324140495e-4	0.0872826061245744
CEU_rep1	CEU	rep1	EUR	chr1	151297938	151298438	enhancer	genic|chr1:151297938-151298438	PI4KB	151300191	2003	FALSE	0.0217767646326309	3.350826880518305e-4	0.00119786291514825	0.08567824306544265
CEU_rep1	CEU	rep1	EUR	chr1	151299315	151299815	promoter	promoter|chr1:151299315-151299815	PI4KB	151300191	626	TRUE	0.13246678784670665	0.00212471761925952	0.00119289408243038	0.0825353899030338
CEU_rep1	CEU	rep1	EUR	chr1	151313276	151313795	enhancer	genic|chr1:151313276-151313795	GBAT2	151319485	5949.5	FALSE	0.01236863696742257	5.759273676091871e-4	7.119885678632759e-4	NA
CEU_rep1	CEU	rep1	EUR	chr1	151313276	151313795	enhancer	genic|chr1:151313276-151313795	PI4KB	151300191	13344.5	FALSE	0.01562296112755002	5.812783811008276e-4	7.160585112179396e-4	0.0592743739073979
CEU_rep1	CEU	rep1	EUR	chr1	151313276	151313795	enhancer	genic|chr1:151313276-151313795	RFX5	151319769	6233.5	FALSE	0.01236863696742257	5.759273676091871e-4	7.119885678632759e-4	NA
CEU_rep1	CEU	rep1	EUR	chr1	151316784	151317298	enhancer	genic|chr1:151316784-151317298	GBAT2	151319485	2444	FALSE	0.01830247679890151	2.0541568670007045e-4	0.00178061324752635	NA
CEU_rep1	CEU	rep1	EUR	chr1	151316784	151317298	enhancer	genic|chr1:151316784-151317298	RFX5	151319769	2728	FALSE	0.01830247679890151	2.0541568670007045e-4	0.00178061324752635	NA
CEU_rep1	CEU	rep1	EUR	chr1	151316784	151317298	enhancer	genic|chr1:151316784-151317298	SELENBP1	151345210	28169	FALSE	0.0092460675186617	2.0506196396758764e-4	0.00177422381033793	0.01321305053012049
CEU_rep1	CEU	rep1	EUR	chr1	151319235	151320040	promoter	promoter|chr1:151319235-151320040	GBAT2	151319485	152.5	TRUE	0.7329018124978083	0.00914173952077052	0.00174404186736231	NA
CEU_rep1	CEU	rep1	EUR	chr1	151319235	151320040	promoter	promoter|chr1:151319235-151320040	LOC100507670	151254405	65232.5	FALSE	0.06555511586025331	0.00925927620866701	0.00176755137650427	0.00716452625303313
CEU_rep1	CEU	rep1	EUR	chr1	151319235	151320040	promoter	promoter|chr1:151319235-151320040	PI4KB	151300191	19446.5	FALSE	0.4736096783937163	0.00922667657058597	0.00175401134149253	0.04621459801072894
CEU_rep1	CEU	rep1	EUR	chr1	151319235	151320040	promoter	promoter|chr1:151319235-151320040	PIP5K1A	151171020	148617.5	FALSE	0.13310942911484935	0.00944793992966961	0.00181490802527128	0.01070868829281006
CEU_rep1	CEU	rep1	EUR	chr1	151319235	151320040	promoter	promoter|chr1:151319235-151320040	PSMB4	151372040	52402.5	FALSE	0.3447701526624235	0.00910091263356938	0.00172774194844958	NA
CEU_rep1	CEU	rep1	EUR	chr1	151319235	151320040	promoter	promoter|chr1:151319235-151320040	RFX5	151319769	131.5	TRUE	0.7329018124978083	0.00914173952077052	0.00174404186736231	NA
CEU_rep1	CEU	rep1	EUR	chr1	151319235	151320040	promoter	promoter|chr1:151319235-151320040	SELENBP1	151345210	25572.5	FALSE	0.42730966272737153	0.00912599758238752	0.00173778366054453	0.01400897001804695
CEU_rep1	CEU	rep1	EUR	chr1	151319235	151320040	promoter	promoter|chr1:151319235-151320040	VPS72	151162689	156948.5	FALSE	0.0749801066089517	0.00951912455293174	0.00182625641806281	NA
CEU_rep1	CEU	rep1	EUR	chr1	151319235	151320040	promoter	promoter|chr1:151319235-151320040	ZNF687	151254787	64850.5	FALSE	0.06555511586025331	0.00925927620866701	0.00176755137650427	0.00716452625303313
CEU_rep1	CEU	rep1	EUR	chr1	1513607	1514120	enhancer	intergenic|chr1:1513607-1514120	SSU72	1510262	3601.5	FALSE	0.02524218208660912	3.350124001349571e-4	0.00132465076012862	NA
CEU_rep1	CEU	rep1	EUR	chr1	151371705	151372290	promoter	promoter|chr1:151371705-151372290	PSMB4	151372040	42.5	TRUE	0.2186733495637612	0.00189093564628223	0.00139035727857107	NA
CEU_rep1	CEU	rep1	EUR	chr1	151377339	151378250	enhancer	genic|chr1:151377339-151378250	PSMB4	151372040	5754.5	FALSE	0.01534468285839644	2.713965551878033e-4	7.684401303715169e-4	NA
CEU_rep1	CEU	rep1	EUR	chr1	151416252	151416756	enhancer	genic|chr1:151416252-151416756	POGZ	151431941	15437	FALSE	0.02608290050788345	5.459764906938819e-4	9.833129776849114e-4	0.03881970809042728
CEU_rep1	CEU	rep1	EUR	chr1	151431691	151432239	promoter	promoter|chr1:151431691-151432239	POGZ	151431941	24	TRUE	0.13687513539814622	0.00106401071337374	0.00115906989036499	0.08868109175963346
CEU_rep1	CEU	rep1	EUR	chr1	151445749	151446252	enhancer	intergenic|chr1:151445749-151446252	POGZ	151431941	14059.5	FALSE	0.02788662968352999	2.918663936031907e-4	9.938991213908873e-4	0.07681246905991498
CEU_rep1	CEU	rep1	EUR	chr1	151447615	151448115	enhancer	intergenic|chr1:151447615-151448115	POGZ	151431941	15924	FALSE	0.14318919933066024	0.00149864346053445	9.938991213908873e-4	0.07681246905991498
CEU_rep1	CEU	rep1	EUR	chr1	1515406	1515909	enhancer	intergenic|chr1:1515406-1515909	SSU72	1510262	5395.5	FALSE	0.01731376678108767	1.6970139050107068e-4	0.00139941890850504	NA
CEU_rep1	CEU	rep1	EUR	chr1	151584209	151584911	promoter	promoter|chr1:151584209-151584911	SNX27	151584661	101	TRUE	0.47945862107733994	0.00437957348407178	0.00110101232629416	0.08155648036656646
CEU_rep1	CEU	rep1	EUR	chr1	151682621	151683122	enhancer	genic|chr1:151682621-151683122	CELF3	151689296	6424.5	FALSE	0.02103037838729908	4.93965588404902e-4	2.910626842479039e-4	NA
CEU_rep1	CEU	rep1	EUR	chr1	151693736	151694262	promoter	promoter|chr1:151693736-151694262	CELF3	151689296	4703	FALSE	0.15199266190143623	0.00109630934389002	6.573045141887295e-4	NA
CEU_rep1	CEU	rep1	EUR	chr1	151693736	151694262	promoter	promoter|chr1:151693736-151694262	RIIAD1	151694012	13	TRUE	0.16840353674991554	0.00109584055993049	6.564243467384145e-4	0.11592979820680424
CEU_rep1	CEU	rep1	EUR	chr1	151735737	151736642	promoter	promoter|chr1:151735737-151736642	MRPL9	151736392	202.5	TRUE	0.20005984798840556	0.00222198335025515	6.773890173745181e-4	NA
CEU_rep1	CEU	rep1	EUR	chr1	151735737	151736642	promoter	promoter|chr1:151735737-151736642	OAZ3	151739130	2940.5	FALSE	0.20005984798840556	0.00220522354494151	6.763288157048033e-4	NA
CEU_rep1	CEU	rep1	EUR	chr1	151762760	151763277	promoter	promoter|chr1:151762760-151763277	TDRKH	151763010	8.5	TRUE	0.6015464285299061	0.00771814457959661	6.567252889903245e-4	NA
CEU_rep1	CEU	rep1	EUR	chr1	151771603	151772110	enhancer	intergenic|chr1:151771603-151772110	LINGO4	151777918	6061.5	FALSE	0.01257277192112485	1.0076141882922676e-4	3.5705209815292286e-4	0.08704742736436576
CEU_rep1	CEU	rep1	EUR	chr1	151774325	151775087	enhancer	genic|chr1:151774325-151775087	LINGO4	151777918	3212	FALSE	0.02352498062804406	1.8853522841920113e-4	3.5705209815292286e-4	0.08704742736436576
CEU_rep1	CEU	rep1	EUR	chr1	151792635	151793138	enhancer	genic|chr1:151792635-151793138	RORC	151804348	11461.5	FALSE	0.00760240868316499	1.2628174628570183e-4	6.400117286304546e-4	0.03118953083976455
CEU_rep1	CEU	rep1	EUR	chr1	151793321	151793827	enhancer	genic|chr1:151793321-151793827	RORC	151804348	10774	FALSE	0.00652910968033449	1.0845343975644658e-4	6.400117286304546e-4	0.03118953083976455
CEU_rep1	CEU	rep1	EUR	chr1	151794788	151795312	enhancer	genic|chr1:151794788-151795312	RORC	151804348	9298	FALSE	0.0237760670268277	2.7769107567742e-4	4.3481907327900306e-4	0.06529135007980232
CEU_rep1	CEU	rep1	EUR	chr1	151796518	151797023	enhancer	genic|chr1:151796518-151797023	RORC	151804348	7577.5	FALSE	0.00764446811340303	8.928308332060834e-5	4.3481907327900306e-4	0.06529135007980232
CEU_rep1	CEU	rep1	EUR	chr1	151798390	151798892	enhancer	genic|chr1:151798390-151798892	RORC	151804348	5707	FALSE	0.01153795825316751	1.3475685591010642e-4	4.3481907327900306e-4	0.06529135007980232
CEU_rep1	CEU	rep1	EUR	chr1	151805012	151805634	enhancer	intergenic|chr1:151805012-151805634	C2CD4D	151813033	7710	FALSE	0.00692900241992921	1.6325799126542636e-4	5.715559073567934e-4	0.02747909067759666
CEU_rep1	CEU	rep1	EUR	chr1	151805012	151805634	enhancer	intergenic|chr1:151805012-151805634	LOC100132111	151810944	5621	FALSE	0.00692900241992921	1.6325799126542636e-4	5.715559073567934e-4	0.02747909067759666
CEU_rep1	CEU	rep1	EUR	chr1	151805012	151805634	enhancer	intergenic|chr1:151805012-151805634	RORC	151804348	975	FALSE	0.0157653324269532	1.636712942421546e-4	5.724108635432566e-4	0.05579674829891722
CEU_rep1	CEU	rep1	EUR	chr1	151806603	151807103	enhancer	intergenic|chr1:151806603-151807103	RORC	151804348	2505	FALSE	0.00988451112004803	1.026182438883014e-4	5.724108635432566e-4	0.05579674829891722
CEU_rep1	CEU	rep1	EUR	chr1	151807497	151807997	enhancer	intergenic|chr1:151807497-151807997	C2CD4D	151813033	5286	FALSE	0.00317166002798547	7.472920541295525e-5	5.715559073567934e-4	0.02747909067759666
CEU_rep1	CEU	rep1	EUR	chr1	151807497	151807997	enhancer	intergenic|chr1:151807497-151807997	LOC100132111	151810944	3197	FALSE	0.00317166002798547	7.472920541295525e-5	5.715559073567934e-4	0.02747909067759666
CEU_rep1	CEU	rep1	EUR	chr1	151807497	151807997	enhancer	intergenic|chr1:151807497-151807997	RORC	151804348	3399	FALSE	0.00721637425650971	7.491838943271632e-5	5.724108635432566e-4	0.05579674829891722
CEU_rep1	CEU	rep1	EUR	chr1	151810694	151811194	promoter	promoter|chr1:151810694-151811194	C2CD4D	151813033	2089	FALSE	0.14058423029752526	0.00137921684703575	6.239819630961548e-4	0.06045007285040289
CEU_rep1	CEU	rep1	EUR	chr1	151810694	151811194	promoter	promoter|chr1:151810694-151811194	LOC100132111	151810944	0	TRUE	0.14058423029752526	0.00137921684703575	6.239819630961548e-4	0.06045007285040289
CEU_rep1	CEU	rep1	EUR	chr1	151812096	151812596	promoter	promoter|chr1:151812096-151812596	C2CD4D	151813033	687	TRUE	0.1342001432456932	0.00131658506823528	6.239819630961548e-4	0.06045007285040289
CEU_rep1	CEU	rep1	EUR	chr1	151812096	151812596	promoter	promoter|chr1:151812096-151812596	LOC100132111	151810944	1402	FALSE	0.1342001432456932	0.00131658506823528	6.239819630961548e-4	0.06045007285040289
CEU_rep1	CEU	rep1	EUR	chr1	151818591	151819093	enhancer	intergenic|chr1:151818591-151819093	C2CD4D	151813033	5809	FALSE	0.01873004109995041	1.8250731699491677e-4	4.888025022292847e-4	0.07769442194861091
CEU_rep1	CEU	rep1	EUR	chr1	151818591	151819093	enhancer	intergenic|chr1:151818591-151819093	LOC100132111	151810944	7898	FALSE	0.01873004109995041	1.8250731699491677e-4	4.888025022292847e-4	0.07769442194861091
CEU_rep1	CEU	rep1	EUR	chr1	151881786	151882611	promoter	promoter|chr1:151881786-151882611	THEM4	151882361	162.5	TRUE	0.5229903098666735	0.00611560628740788	7.236234939028683e-4	NA
CEU_rep1	CEU	rep1	EUR	chr1	1518840	1519350	enhancer	intergenic|chr1:1518840-1519350	SSU72	1510262	8833	FALSE	0.01568737394407555	1.537602536339955e-4	0.00139941890850504	NA
CEU_rep1	CEU	rep1	EUR	chr1	151891740	151892243	enhancer	intergenic|chr1:151891740-151892243	THEM4	151882361	9630.5	FALSE	0.00517496292310322	1.2102723584955456e-4	5.218158445042491e-4	NA
CEU_rep1	CEU	rep1	EUR	chr1	151893932	151894447	enhancer	intergenic|chr1:151893932-151894447	THEM4	151882361	11828.5	FALSE	0.02349975400417026	5.495904632614689e-4	5.218158445042491e-4	NA
CEU_rep1	CEU	rep1	EUR	chr1	151897667	151898168	enhancer	intergenic|chr1:151897667-151898168	THEM4	151882361	15556.5	FALSE	0.01818058166139937	2.999112205654764e-4	8.629808376655722e-4	NA
CEU_rep1	CEU	rep1	EUR	chr1	151966014	151966964	promoter	promoter|chr1:151966014-151966964	S100A10	151966714	225	TRUE	0.22402723798863255	0.00140329092907042	4.7701912898895365e-4	0.09144435826489906
CEU_rep1	CEU	rep1	EUR	chr1	151969260	151969772	enhancer	intergenic|chr1:151969260-151969772	S100A10	151966714	2802	FALSE	0.01312691623759259	8.271845573236729e-5	4.8403793368099974e-4	0.08958194810997483
CEU_rep1	CEU	rep1	EUR	chr1	152285653	152286184	promoter	promoter|chr1:152285653-152286184	FLG-AS1	152285934	15.5	TRUE	0.02858262505708947	1.0380154438514752e-4	4.2433913175855185e-4	NA
CEU_rep1	CEU	rep1	EUR	chr1	152572887	152573387	promoter	promoter|chr1:152572887-152573387	LCE3C	152573137	0	TRUE	0.04521401401980417	2.0177042282314125e-5	1.9845132974639551e-4	0.6815549155440448
CEU_rep1	CEU	rep1	EUR	chr1	152875248	152875910	enhancer	intergenic|chr1:152875248-152875910	IVL	152881020	5441	FALSE	0.06450526082540728	1.1464931522410851e-4	6.827911159866924e-4	0.12077367162879836
CEU_rep1	CEU	rep1	EUR	chr1	152877260	152877762	enhancer	intergenic|chr1:152877260-152877762	IVL	152881020	3509	FALSE	0.04971783261340731	8.836667568839349e-5	6.827911159866924e-4	0.12077367162879836
CEU_rep1	CEU	rep1	EUR	chr1	152878422	152879045	enhancer	intergenic|chr1:152878422-152879045	IVL	152881020	2286.5	FALSE	0.2309989022539927	4.105690857157126e-4	6.827911159866924e-4	0.12077367162879836
CEU_rep1	CEU	rep1	EUR	chr1	152939556	152940069	enhancer	intergenic|chr1:152939556-152940069	SPRR4	152943128	3315.5	FALSE	0.10354126589642038	4.466443162094532e-4	4.044453632175615e-4	0.08634196028004715
CEU_rep1	CEU	rep1	EUR	chr1	152940639	152941155	enhancer	intergenic|chr1:152940639-152941155	SPRR4	152943128	2231	FALSE	0.5020639572738381	0.00111706864296083	4.7555284680546686e-4	0.14236738392649534
CEU_rep1	CEU	rep1	EUR	chr1	152941247	152941747	enhancer	intergenic|chr1:152941247-152941747	SPRR4	152943128	1631	FALSE	0.03898959034778964	8.675000096780234e-5	4.7555284680546686e-4	0.14236738392649534
CEU_rep1	CEU	rep1	EUR	chr1	153226094	153226596	enhancer	intergenic|chr1:153226094-153226596	LOR	153232178	5833	FALSE	0.0274320391441827	1.5246990137477836e-4	5.85477899180721e-4	0.05249297766683158
CEU_rep1	CEU	rep1	EUR	chr1	153227450	153227979	enhancer	intergenic|chr1:153227450-153227979	LOR	153232178	4463.5	FALSE	0.0182608527343319	1.0149556876865888e-4	5.85477899180721e-4	0.05249297766683158
CEU_rep1	CEU	rep1	EUR	chr1	153232871	153233371	enhancer	genic|chr1:153232871-153233371	LOR	153232178	943	FALSE	0.13105013198686075	3.144791411988424e-4	7.579334413418351e-4	0.09391874719185804
CEU_rep1	CEU	rep1	EUR	chr1	153235194	153235696	enhancer	intergenic|chr1:153235194-153235696	LOR	153232178	3267	FALSE	0.04854529243851584	1.9781906444660803e-4	6.534326877593601e-4	0.06415283661454882
CEU_rep1	CEU	rep1	EUR	chr1	153317921	153318472	enhancer	genic|chr1:153317921-153318472	PGLYRP4	153321317	3120.5	FALSE	0.1549261870499394	5.200153491214825e-4	7.354416165915736e-4	0.09558975364482104
CEU_rep1	CEU	rep1	EUR	chr1	153505520	153506023	enhancer	intergenic|chr1:153505520-153506023	LOC101928034	153518217	12445.5	FALSE	0.01430638569514035	3.3206983368795113e-4	8.070319461102243e-4	NA
CEU_rep1	CEU	rep1	EUR	chr1	153505520	153506023	enhancer	intergenic|chr1:153505520-153506023	S100A2	153538306	32534.5	FALSE	0.0131015985917911	3.3231753914277534e-4	8.0727549590461e-4	NA
CEU_rep1	CEU	rep1	EUR	chr1	153505520	153506023	enhancer	intergenic|chr1:153505520-153506023	S100A4	153518282	12510.5	FALSE	0.01430638569514035	3.3206983368795113e-4	8.070319461102243e-4	NA
CEU_rep1	CEU	rep1	EUR	chr1	153505520	153506023	enhancer	intergenic|chr1:153505520-153506023	S100A5	153514241	8469.5	FALSE	0.02824349180736977	3.320824820861221e-4	8.072603092737101e-4	0.05436761775416127
CEU_rep1	CEU	rep1	EUR	chr1	153505520	153506023	enhancer	intergenic|chr1:153505520-153506023	S100A6	153508717	2945.5	FALSE	0.03001276188878324	3.320824820861221e-4	8.072603092737101e-4	0.0596017955615349
CEU_rep1	CEU	rep1	EUR	chr1	153508386	153508967	promoter	promoter|chr1:153508386-153508967	S100A5	153514241	5564.5	FALSE	0.1074478477695289	0.00139206638038653	8.054905763529552e-4	0.04944914576893279
CEU_rep1	CEU	rep1	EUR	chr1	153508386	153508967	promoter	promoter|chr1:153508386-153508967	S100A6	153508717	40.5	TRUE	0.11345037355502842	0.00139206638038653	8.054905763529552e-4	0.05386398351249959
CEU_rep1	CEU	rep1	EUR	chr1	153513203	153513706	enhancer	genic|chr1:153513203-153513706	LOC101928034	153518217	4762.5	FALSE	0.04074972275282657	3.901903549042577e-4	7.895030025384287e-4	NA
CEU_rep1	CEU	rep1	EUR	chr1	153513203	153513706	enhancer	genic|chr1:153513203-153513706	S100A4	153518282	4827.5	FALSE	0.04074972275282657	3.901903549042577e-4	7.895030025384287e-4	NA
CEU_rep1	CEU	rep1	EUR	chr1	153513203	153513706	enhancer	genic|chr1:153513203-153513706	S100A5	153514241	786.5	FALSE	0.04607443161821661	3.902052170882642e-4	7.897264055946648e-4	0.07715636108776355
CEU_rep1	CEU	rep1	EUR	chr1	153513203	153513706	enhancer	genic|chr1:153513203-153513706	S100A6	153508717	4737.5	FALSE	0.03336718576438183	3.902052170882642e-4	7.897264055946649e-4	0.05764515286692007
CEU_rep1	CEU	rep1	EUR	chr1	153517411	153517911	promoter	promoter|chr1:153517411-153517911	LOC101928034	153518217	556	TRUE	0.11208101936240585	0.00125320391546295	8.493863830425295e-4	NA
CEU_rep1	CEU	rep1	EUR	chr1	153517411	153517911	promoter	promoter|chr1:153517411-153517911	S100A3	153521734	4073	FALSE	0.11994504908288088	0.00125320391546295	8.493863830425295e-4	NA
CEU_rep1	CEU	rep1	EUR	chr1	153517411	153517911	promoter	promoter|chr1:153517411-153517911	S100A4	153518282	621	TRUE	0.11208101936240585	0.00125320391546295	8.493863830425295e-4	NA
CEU_rep1	CEU	rep1	EUR	chr1	153517411	153517911	promoter	promoter|chr1:153517411-153517911	S100A5	153514241	3420	FALSE	0.12508618019279183	0.00125325164946497	8.496267311011019e-4	0.06062117633678313
CEU_rep1	CEU	rep1	EUR	chr1	153517967	153518532	promoter	promoter|chr1:153517967-153518532	LOC101928034	153518217	32.5	TRUE	0.0837470782407267	9.36395537414822e-4	8.493863830425295e-4	NA
CEU_rep1	CEU	rep1	EUR	chr1	153517967	153518532	promoter	promoter|chr1:153517967-153518532	S100A3	153521734	3484.5	FALSE	0.0896230911110105	9.36395537414822e-4	8.493863830425295e-4	NA
CEU_rep1	CEU	rep1	EUR	chr1	153517967	153518532	promoter	promoter|chr1:153517967-153518532	S100A4	153518282	32.5	TRUE	0.0837470782407267	9.36395537414822e-4	8.493863830425295e-4	NA
CEU_rep1	CEU	rep1	EUR	chr1	153517967	153518532	promoter	promoter|chr1:153517967-153518532	S100A5	153514241	4008.5	FALSE	0.0934645507243941	9.36431204321e-4	8.496267311011019e-4	0.06062117633678313
CEU_rep1	CEU	rep1	EUR	chr1	153519684	153520191	enhancer	genic|chr1:153519684-153520191	S100A3	153521734	1796.5	FALSE	0.01081202313864608	1.05235103373956e-4	8.504748752230669e-4	NA
CEU_rep1	CEU	rep1	EUR	chr1	153536406	153537028	enhancer	genic|chr1:153536406-153537028	S100A2	153538306	1589	FALSE	0.01889055841097587	1.9766334752525916e-4	8.771613745149266e-4	NA
CEU_rep1	CEU	rep1	EUR	chr1	153536406	153537028	enhancer	genic|chr1:153536406-153537028	S100A3	153521734	14983	FALSE	0.00748112499682519	1.9751601166833412e-4	8.768967406030957e-4	NA
CEU_rep1	CEU	rep1	EUR	chr1	153536406	153537028	enhancer	genic|chr1:153536406-153537028	S100A6	153508717	28000	FALSE	0.00917811288071411	1.97523534968879e-4	8.771448731766573e-4	0.02820175681189316
CEU_rep1	CEU	rep1	EUR	chr1	153538056	153538556	promoter	promoter|chr1:153538056-153538556	LOC101928034	153518217	20089	FALSE	0.05384097928309826	0.0019726972661717	8.767648532927061e-4	NA
CEU_rep1	CEU	rep1	EUR	chr1	153538056	153538556	promoter	promoter|chr1:153538056-153538556	S100A2	153538306	0	TRUE	0.1680915543084376	0.00197416878759272	8.770294474029807e-4	NA
CEU_rep1	CEU	rep1	EUR	chr1	153538056	153538556	promoter	promoter|chr1:153538056-153538556	S100A3	153521734	16572	FALSE	0.07516537991146434	0.0019726972661717	8.767648532927061e-4	NA
CEU_rep1	CEU	rep1	EUR	chr1	153538056	153538556	promoter	promoter|chr1:153538056-153538556	S100A4	153518282	20024	FALSE	0.05384097928309826	0.0019726972661717	8.767648532927061e-4	NA
CEU_rep1	CEU	rep1	EUR	chr1	153538056	153538556	promoter	promoter|chr1:153538056-153538556	S100A5	153514241	24065	FALSE	0.05560962962715219	0.00197277240536822	8.77012948546551e-4	0.01658626096677118
CEU_rep1	CEU	rep1	EUR	chr1	153538056	153538556	promoter	promoter|chr1:153538056-153538556	S100A6	153508717	29589	FALSE	0.08590752232427398	0.00197277240536822	8.770129485465511e-4	0.02643389440681813
CEU_rep1	CEU	rep1	EUR	chr1	153538922	153539458	enhancer	intergenic|chr1:153538922-153539458	CHTOP	153606457	67267	FALSE	0.00710598048979992	0.00235531310582308	8.775476805596591e-4	0.00315507611535948
CEU_rep1	CEU	rep1	EUR	chr1	153538922	153539458	enhancer	intergenic|chr1:153538922-153539458	LOC101928034	153518217	20973	FALSE	0.06532929754065785	0.00233571132174473	8.768967406030958e-4	NA
CEU_rep1	CEU	rep1	EUR	chr1	153538922	153539458	enhancer	intergenic|chr1:153538922-153539458	S100A2	153538306	884	FALSE	0.22338893329158072	0.00233745363127302	8.771613745149266e-4	NA
CEU_rep1	CEU	rep1	EUR	chr1	153538922	153539458	enhancer	intergenic|chr1:153538922-153539458	S100A3	153521734	17456	FALSE	0.08846750299825717	0.00233571132174473	8.768967406030957e-4	NA
CEU_rep1	CEU	rep1	EUR	chr1	153538922	153539458	enhancer	intergenic|chr1:153538922-153539458	S100A4	153518282	20908	FALSE	0.06532929754065785	0.00233571132174473	8.768967406030958e-4	NA
CEU_rep1	CEU	rep1	EUR	chr1	153538922	153539458	enhancer	intergenic|chr1:153538922-153539458	S100A5	153514241	24949	FALSE	0.06697321550873023	0.00233580028799162	8.77144873176657e-4	0.01686846620610415
CEU_rep1	CEU	rep1	EUR	chr1	153538922	153539458	enhancer	intergenic|chr1:153538922-153539458	S100A6	153508717	30473	FALSE	0.10853511057995915	0.00233580028799162	8.771448731766573e-4	0.02820175681189316
CEU_rep1	CEU	rep1	EUR	chr1	153540968	153541468	enhancer	intergenic|chr1:153540968-153541468	LOC101928034	153518217	23001	FALSE	0.00742578654009217	8.441326849137901e-4	5.123565964552174e-4	NA
CEU_rep1	CEU	rep1	EUR	chr1	153540968	153541468	enhancer	intergenic|chr1:153540968-153541468	S100A2	153538306	2912	FALSE	0.01560613104150253	8.447623605104149e-4	5.125112177738906e-4	NA
CEU_rep1	CEU	rep1	EUR	chr1	153540968	153541468	enhancer	intergenic|chr1:153540968-153541468	S100A4	153518282	22936	FALSE	0.00742578654009217	8.441326849137901e-4	5.123565964552174e-4	NA
CEU_rep1	CEU	rep1	EUR	chr1	153540968	153541468	enhancer	intergenic|chr1:153540968-153541468	S100A5	153514241	26977	FALSE	0.01021278890717865	8.441648375673128e-4	5.125015763085718e-4	0.01218157303076449
CEU_rep1	CEU	rep1	EUR	chr1	153571256	153571756	enhancer	intergenic|chr1:153571256-153571756	CHTOP	153606457	34951	FALSE	0.00916827061182049	0.00167137826770177	8.409304339776578e-4	0.00598629071529866
CEU_rep1	CEU	rep1	EUR	chr1	153571256	153571756	enhancer	intergenic|chr1:153571256-153571756	S100A14	153588808	17302	FALSE	0.0369888260767424	0.00166340522500305	8.406773342328576e-4	0.01168872507750115
CEU_rep1	CEU	rep1	EUR	chr1	153571256	153571756	enhancer	intergenic|chr1:153571256-153571756	S100A16	153585644	14138	FALSE	0.0369888260767424	0.00166340522500305	8.406773342328576e-4	0.01168872507750115
CEU_rep1	CEU	rep1	EUR	chr1	153571256	153571756	enhancer	intergenic|chr1:153571256-153571756	S100A2	153538306	33200	FALSE	0.02311056368411194	0.00165870481992884	8.405602472436014e-4	NA
CEU_rep1	CEU	rep1	EUR	chr1	153580409	153580913	enhancer	genic|chr1:153580409-153580913	S100A14	153588808	8147	FALSE	0.0115935943787983	1.150926031200594e-4	5.934417911452994e-4	0.07500954958962118
CEU_rep1	CEU	rep1	EUR	chr1	153580409	153580913	enhancer	genic|chr1:153580409-153580913	S100A16	153585644	4983	FALSE	0.0115935943787983	1.150926031200594e-4	5.934417911452994e-4	0.07500954958962118
CEU_rep1	CEU	rep1	EUR	chr1	153581656	153582164	enhancer	genic|chr1:153581656-153582164	S100A14	153588808	6898	FALSE	0.01628441591646154	1.616595989887954e-4	5.934417911452994e-4	0.07500954958962118
CEU_rep1	CEU	rep1	EUR	chr1	153581656	153582164	enhancer	genic|chr1:153581656-153582164	S100A16	153585644	3734	FALSE	0.01628441591646154	1.616595989887954e-4	5.934417911452994e-4	0.07500954958962118
CEU_rep1	CEU	rep1	EUR	chr1	153582758	153583258	enhancer	genic|chr1:153582758-153583258	S100A14	153588808	5800	FALSE	0.00949466616981356	9.425600116200325e-5	5.934417911452994e-4	0.07500954958962118
CEU_rep1	CEU	rep1	EUR	chr1	153582758	153583258	enhancer	genic|chr1:153582758-153583258	S100A16	153585644	2636	FALSE	0.00949466616981356	9.425600116200325e-5	5.934417911452994e-4	0.07500954958962118
CEU_rep1	CEU	rep1	EUR	chr1	153590008	153590512	enhancer	intergenic|chr1:153590008-153590512	S100A14	153588808	1452	FALSE	0.05477987852618299	5.275112151896524e-4	6.8770173431586e-4	0.06672878901569383
CEU_rep1	CEU	rep1	EUR	chr1	153590008	153590512	enhancer	intergenic|chr1:153590008-153590512	S100A16	153585644	4616	FALSE	0.05477987852618299	5.275112151896524e-4	6.8770173431586e-4	0.06672878901569383
CEU_rep1	CEU	rep1	EUR	chr1	153599293	153599793	enhancer	genic|chr1:153599293-153599793	S100A1	153600872	1329	FALSE	0.04553308845482577	6.601470896931582e-4	7.149874802706328e-4	0.08665075811830139
CEU_rep1	CEU	rep1	EUR	chr1	153599293	153599793	enhancer	genic|chr1:153599293-153599793	S100A13	153600715	1172	FALSE	0.04553308845482577	6.601470896931582e-4	7.149874802706328e-4	0.08665075811830139
CEU_rep1	CEU	rep1	EUR	chr1	153606207	153607112	promoter	promoter|chr1:153606207-153607112	CHTOP	153606457	202.5	TRUE	0.4299575367352785	0.00782249279807077	0.00112602767524202	0.04479572099457176
CEU_rep1	CEU	rep1	EUR	chr1	153606207	153607112	promoter	promoter|chr1:153606207-153607112	ILF2	153643504	36844.5	FALSE	0.08606587586122476	0.00782249279807077	0.00112602767524202	0.0099355000762047
CEU_rep1	CEU	rep1	EUR	chr1	153606207	153607112	promoter	promoter|chr1:153606207-153607112	LOC101928034	153518217	88442.5	FALSE	0.11636020344029048	0.00775739112882639	0.00112519241987955	NA
CEU_rep1	CEU	rep1	EUR	chr1	153606207	153607112	promoter	promoter|chr1:153606207-153607112	NPR1	153651163	44503.5	FALSE	0.08476096457345943	0.00782249279807077	0.00112602767524202	0.00842762231167147
CEU_rep1	CEU	rep1	EUR	chr1	153606207	153607112	promoter	promoter|chr1:153606207-153607112	S100A1	153600872	5787.5	FALSE	0.4634204261123389	0.00780200865197626	0.00112585920658134	0.04738807520779531
CEU_rep1	CEU	rep1	EUR	chr1	153606207	153607112	promoter	promoter|chr1:153606207-153607112	S100A13	153600715	5944.5	FALSE	0.4634204261123389	0.00780200865197626	0.00112585920658134	0.04738807520779531
CEU_rep1	CEU	rep1	EUR	chr1	153606207	153607112	promoter	promoter|chr1:153606207-153607112	S100A14	153588808	17851.5	FALSE	0.271794473436506	0.00778517684734037	0.00112568876811519	0.01370496093751048
CEU_rep1	CEU	rep1	EUR	chr1	153606207	153607112	promoter	promoter|chr1:153606207-153607112	S100A16	153585644	21015.5	FALSE	0.271794473436506	0.00778517684734037	0.00112568876811519	0.01370496093751048
CEU_rep1	CEU	rep1	EUR	chr1	153606207	153607112	promoter	promoter|chr1:153606207-153607112	S100A2	153538306	68353.5	FALSE	0.04566905726136244	0.00776317770713877	0.00112553198559789	NA
CEU_rep1	CEU	rep1	EUR	chr1	153606207	153607112	promoter	promoter|chr1:153606207-153607112	S100A4	153518282	88377.5	FALSE	0.11636020344029048	0.00775739112882639	0.00112519241987955	NA
CEU_rep1	CEU	rep1	EUR	chr1	153606207	153607112	promoter	promoter|chr1:153606207-153607112	S100A5	153514241	92418.5	FALSE	0.09666885013406608	0.00775768660454207	0.00112551081186115	0.00571328820107649
CEU_rep1	CEU	rep1	EUR	chr1	153606207	153607112	promoter	promoter|chr1:153606207-153607112	S100A6	153508717	97942.5	FALSE	0.07643432459904291	0.00775768660454207	0.00112551081186115	0.00466036012074835
CEU_rep1	CEU	rep1	EUR	chr1	153606207	153607112	promoter	promoter|chr1:153606207-153607112	SNAPIN	153631129	24469.5	FALSE	0.1284505209143087	0.00782249279807077	0.00112602767524202	NA
CEU_rep1	CEU	rep1	EUR	chr1	153607263	153608281	enhancer	genic|chr1:153607263-153608281	S100A1	153600872	6900	FALSE	0.01152215838427281	1.785609090533282e-4	0.00113052860600534	0.05126846381388837
CEU_rep1	CEU	rep1	EUR	chr1	153607263	153608281	enhancer	genic|chr1:153607263-153608281	S100A13	153600715	7057	FALSE	0.01152215838427281	1.785609090533282e-4	0.00113052860600534	0.05126846381388837
CEU_rep1	CEU	rep1	EUR	chr1	153630863	153631379	promoter	promoter|chr1:153630863-153631379	ILF2	153643504	12383	FALSE	0.06148690114044678	0.00360873019935115	6.537836891942375e-4	0.0265000739062507
CEU_rep1	CEU	rep1	EUR	chr1	153630863	153631379	promoter	promoter|chr1:153630863-153631379	SNAPIN	153631129	8	TRUE	0.14524830430187963	0.00360873019935115	6.537836891942376e-4	NA
CEU_rep1	CEU	rep1	EUR	chr1	153643254	153643842	promoter	promoter|chr1:153643254-153643842	ILF2	153643504	44	TRUE	0.17320339993060335	0.00488556846317329	8.31141101276371e-4	0.04337300623923422
CEU_rep1	CEU	rep1	EUR	chr1	153643254	153643842	promoter	promoter|chr1:153643254-153643842	NPR1	153651163	7615	FALSE	0.10260781875509196	0.00488556846317329	8.31141101276371e-4	0.02213064150031376
CEU_rep1	CEU	rep1	EUR	chr1	153643254	153643842	promoter	promoter|chr1:153643254-153643842	SNAPIN	153631129	12419	FALSE	0.134511378520462	0.00488556846317329	8.311411012763712e-4	NA
CEU_rep1	CEU	rep1	EUR	chr1	153651873	153652381	enhancer	genic|chr1:153651873-153652381	ILF2	153643504	8623	FALSE	0.00738548075180903	6.117843384722565e-4	6.394550609854277e-4	0.01919655783070788
CEU_rep1	CEU	rep1	EUR	chr1	153700097	153700792	promoter	promoter|chr1:153700097-153700792	ILF2	153643504	56940.5	FALSE	0.0941716920111542	0.00785050134760134	0.00138043962401973	0.00883605761942541
CEU_rep1	CEU	rep1	EUR	chr1	153700097	153700792	promoter	promoter|chr1:153700097-153700792	INTS3	153700542	97.5	TRUE	0.4510065637468785	0.00784838223642031	0.00137859176716739	NA
CEU_rep1	CEU	rep1	EUR	chr1	153700097	153700792	promoter	promoter|chr1:153700097-153700792	NPR1	153651163	49281.5	FALSE	0.15122569323216636	0.00785050134760134	0.00138043962401973	0.01222120939742802
CEU_rep1	CEU	rep1	EUR	chr1	153700097	153700792	promoter	promoter|chr1:153700097-153700792	S100A2	153538306	162138.5	FALSE	0.05548153935247841	0.00779097387812134	0.00137983193946542	NA
CEU_rep1	CEU	rep1	EUR	chr1	153700097	153700792	promoter	promoter|chr1:153700097-153700792	SLC27A3	153746829	46384.5	FALSE	0.09935010292929794	0.00784691341442351	0.00137738442425833	0.00950601995392615
CEU_rep1	CEU	rep1	EUR	chr1	153700097	153700792	promoter	promoter|chr1:153700097-153700792	SNAPIN	153631129	69315.5	FALSE	0.04458556567191714	0.00785050134760134	0.00138043962401973	NA
CEU_rep1	CEU	rep1	EUR	chr1	153704588	153705166	enhancer	genic|chr1:153704588-153705166	CHTOP	153606457	98420	FALSE	0.01604064059143584	0.0026109046565187	0.00139720114080635	0.00403531057223052
CEU_rep1	CEU	rep1	EUR	chr1	153704588	153705166	enhancer	genic|chr1:153704588-153705166	GATAD2B	153895451	190574	FALSE	0.00286138856728248	0.00260903442822524	0.00138877681591635	0.00118532136442229
CEU_rep1	CEU	rep1	EUR	chr1	153704588	153705166	enhancer	genic|chr1:153704588-153705166	ILF2	153643504	61373	FALSE	0.03151892729663578	0.0026109046565187	0.00139720114080635	0.00878566134813005
CEU_rep1	CEU	rep1	EUR	chr1	153704588	153705166	enhancer	genic|chr1:153704588-153705166	INTS3	153700542	4335	FALSE	0.17025743036418073	0.00261019988659316	0.00139533084698312	NA
CEU_rep1	CEU	rep1	EUR	chr1	153704588	153705166	enhancer	genic|chr1:153704588-153705166	JTB	153950451	245574	FALSE	0.00817081179901429	0.00262144767623131	0.00139284408332453	0.00307382604734752
CEU_rep1	CEU	rep1	EUR	chr1	153704588	153705166	enhancer	genic|chr1:153704588-153705166	NPR1	153651163	53714	FALSE	0.05134214950361841	0.0026109046565187	0.00139720114080635	0.01232615183660229
CEU_rep1	CEU	rep1	EUR	chr1	153704588	153705166	enhancer	genic|chr1:153704588-153705166	RAB13	153958853	253976	FALSE	0.0067726096562857	0.0026216365500155	0.00139313001181621	0.00243109476170911
CEU_rep1	CEU	rep1	EUR	chr1	153704588	153705166	enhancer	genic|chr1:153704588-153705166	RPS27	153963238	258361	FALSE	0.01108339311421669	0.00262126714357258	0.00139177852838118	NA
CEU_rep1	CEU	rep1	EUR	chr1	153704588	153705166	enhancer	genic|chr1:153704588-153705166	S100A2	153538306	166571	FALSE	0.0176496853469186	0.00259110712507778	0.00139658607764983	NA
CEU_rep1	CEU	rep1	EUR	chr1	153704588	153705166	enhancer	genic|chr1:153704588-153705166	SLC27A3	153746829	41952	FALSE	0.03250873626713745	0.00260971138859523	0.00139410884432504	0.00924049746610855
CEU_rep1	CEU	rep1	EUR	chr1	153704588	153705166	enhancer	genic|chr1:153704588-153705166	SNAPIN	153631129	73748	FALSE	0.01450582999967686	0.0026109046565187	0.00139720114080635	NA
CEU_rep1	CEU	rep1	EUR	chr1	153707274	153707780	enhancer	genic|chr1:153707274-153707780	ILF2	153643504	64023	FALSE	0.0095852285226966	7.940028398864854e-4	0.00142138918912217	0.00863615408945572
CEU_rep1	CEU	rep1	EUR	chr1	153707274	153707780	enhancer	genic|chr1:153707274-153707780	INTS3	153700542	6985	FALSE	0.04826556898773523	7.93788512135776e-4	0.00141948651717096	NA
CEU_rep1	CEU	rep1	EUR	chr1	153707274	153707780	enhancer	genic|chr1:153707274-153707780	NPR1	153651163	56364	FALSE	0.01773798267406604	7.940028398864854e-4	0.00142138918912217	0.01376488455021726
CEU_rep1	CEU	rep1	EUR	chr1	153707274	153707780	enhancer	genic|chr1:153707274-153707780	S100A2	153538306	169221	FALSE	0.00178915001148068	7.879822078624147e-4	0.00142076347812339	NA
CEU_rep1	CEU	rep1	EUR	chr1	153707274	153707780	enhancer	genic|chr1:153707274-153707780	SLC27A3	153746829	39302	FALSE	0.01450522034621738	7.936399548927271e-4	0.00141824335946334	0.01332706378179428
CEU_rep1	CEU	rep1	EUR	chr1	153707274	153707780	enhancer	genic|chr1:153707274-153707780	SNAPIN	153631129	76398	FALSE	0.01195971810579145	7.940028398864854e-4	0.00142138918912217	NA
CEU_rep1	CEU	rep1	EUR	chr1	153715234	153715734	enhancer	genic|chr1:153715234-153715734	CHTOP	153606457	109027	FALSE	0.00206981274738325	0.00171512470992188	9.460932820096898e-4	0.00117059481540406
CEU_rep1	CEU	rep1	EUR	chr1	153715234	153715734	enhancer	genic|chr1:153715234-153715734	ILF2	153643504	71980	FALSE	0.01140087765512968	0.00171512470992188	9.460932820096896e-4	0.00714433149527192
CEU_rep1	CEU	rep1	EUR	chr1	153715234	153715734	enhancer	genic|chr1:153715234-153715734	INTS3	153700542	14942	FALSE	0.02701273870376781	0.00171466174077013	9.44826841287694e-4	NA
CEU_rep1	CEU	rep1	EUR	chr1	153715234	153715734	enhancer	genic|chr1:153715234-153715734	NPR1	153651163	64321	FALSE	0.06240656912363465	0.00171512470992188	9.460932820096896e-4	0.03368247959497206
CEU_rep1	CEU	rep1	EUR	chr1	153715234	153715734	enhancer	genic|chr1:153715234-153715734	S100A2	153538306	177178	FALSE	0.00562144157365986	0.00170211954893869	9.456768014447954e-4	NA
CEU_rep1	CEU	rep1	EUR	chr1	153715234	153715734	enhancer	genic|chr1:153715234-153715734	SLC27A3	153746829	31345	FALSE	0.01365336027799699	0.00171434084242369	9.439993809660192e-4	0.00872479230259543
CEU_rep1	CEU	rep1	EUR	chr1	153716308	153716811	enhancer	genic|chr1:153716308-153716811	ILF2	153643504	73055.5	FALSE	0.0032758442332117	4.928113045497453e-4	9.460932820096896e-4	0.00714433149527192
CEU_rep1	CEU	rep1	EUR	chr1	153716308	153716811	enhancer	genic|chr1:153716308-153716811	INTS3	153700542	16017.5	FALSE	0.00776164142645436	4.926782784028321e-4	9.44826841287694e-4	NA
CEU_rep1	CEU	rep1	EUR	chr1	153716308	153716811	enhancer	genic|chr1:153716308-153716811	NPR1	153651163	65396.5	FALSE	0.01793144403108332	4.928113045497453e-4	9.460932820096896e-4	0.03368247959497206
CEU_rep1	CEU	rep1	EUR	chr1	153716308	153716811	enhancer	genic|chr1:153716308-153716811	SLC27A3	153746829	30269.5	FALSE	0.00392305600354497	4.925860738349521e-4	9.439993809660192e-4	0.00872479230259543
CEU_rep1	CEU	rep1	EUR	chr1	153721813	153722329	enhancer	genic|chr1:153721813-153722329	ILF2	153643504	78567	FALSE	0.00612624226006597	0.00102796004670171	5.570511098397814e-4	0.01087867149308164
CEU_rep1	CEU	rep1	EUR	chr1	153747991	153748898	enhancer	genic|chr1:153747991-153748898	SLC27A3	153746829	1615.5	FALSE	0.09692674507352785	0.00219741510865845	7.196797698939059e-4	0.06338356405829873
CEU_rep1	CEU	rep1	EUR	chr1	153752794	153753332	enhancer	intergenic|chr1:153752794-153753332	SLC27A3	153746829	6234	FALSE	0.01069438662315601	2.4245121122896455e-4	5.842707945758773e-4	0.07807316268417056
CEU_rep1	CEU	rep1	EUR	chr1	153756001	153756508	enhancer	intergenic|chr1:153756001-153756508	RPS27	153963238	206983.5	FALSE	0.01536866054005976	0.00281020035652014	8.320690775003802e-4	NA
CEU_rep1	CEU	rep1	EUR	chr1	153756001	153756508	enhancer	intergenic|chr1:153756001-153756508	SLC27A3	153746829	9425.5	FALSE	0.06770404292996207	0.00279781169676951	8.334622473173816e-4	0.03002580206279514
CEU_rep1	CEU	rep1	EUR	chr1	153763390	153763890	enhancer	intergenic|chr1:153763390-153763890	CHTOP	153606457	157183	FALSE	0.00936094578798504	0.00258561061453666	0.00143029690306424	0.00232292726447876
CEU_rep1	CEU	rep1	EUR	chr1	153763390	153763890	enhancer	intergenic|chr1:153763390-153763890	CREB3L4	153940314	176674	FALSE	0.02178592205009168	0.0025933694757085	0.00142286796524751	0.0109335684582737
CEU_rep1	CEU	rep1	EUR	chr1	153763390	153763890	enhancer	intergenic|chr1:153763390-153763890	CRTC2	153931132	167492	FALSE	0.01623361222954974	0.00259328246858104	0.00142367157260846	0.0083465967912023
CEU_rep1	CEU	rep1	EUR	chr1	153763390	153763890	enhancer	intergenic|chr1:153763390-153763890	DENND4B	153919154	155514	FALSE	0.02059757760163386	0.00258810495507395	0.00142351707895283	0.00806298078308571
CEU_rep1	CEU	rep1	EUR	chr1	153763390	153763890	enhancer	intergenic|chr1:153763390-153763890	GATAD2B	153895451	131811	FALSE	0.01195453635091132	0.00258375850472671	0.00142167302962994	0.00488486578536297
CEU_rep1	CEU	rep1	EUR	chr1	153763390	153763890	enhancer	intergenic|chr1:153763390-153763890	INTS3	153700542	63098	FALSE	0.01829568350403697	0.00258491267231356	0.00142838230724474	NA
CEU_rep1	CEU	rep1	EUR	chr1	153763390	153763890	enhancer	intergenic|chr1:153763390-153763890	JTB	153950451	186811	FALSE	0.02458618017070312	0.00259605149509894	0.00142583663915469	0.00912359005302883
CEU_rep1	CEU	rep1	EUR	chr1	153763390	153763890	enhancer	intergenic|chr1:153763390-153763890	RAB13	153958853	195213	FALSE	0.03219358875632919	0.00259623853910301	0.00142612934048752	0.01139923897095627
CEU_rep1	CEU	rep1	EUR	chr1	153763390	153763890	enhancer	intergenic|chr1:153763390-153763890	RPS27	153963238	199598	FALSE	0.02839305490396392	0.00259587271141279	0.00142474584421399	NA
CEU_rep1	CEU	rep1	EUR	chr1	153763390	153763890	enhancer	intergenic|chr1:153763390-153763890	SLC27A3	153746829	16811	FALSE	0.0752068200188593	0.00258442890680895	0.00142713135878331	0.02108691827548484
CEU_rep1	CEU	rep1	EUR	chr1	153763390	153763890	enhancer	intergenic|chr1:153763390-153763890	SLC39A1	153936117	172477	FALSE	0.0187001748722239	0.00259292264588422	0.0014224811009714	NA
CEU_rep1	CEU	rep1	EUR	chr1	153763390	153763890	enhancer	intergenic|chr1:153763390-153763890	SNAPIN	153631129	132511	FALSE	0.00702303543525581	0.00258561061453666	0.00143029690306424	NA
CEU_rep1	CEU	rep1	EUR	chr1	153777699	153778201	enhancer	genic|chr1:153777699-153778201	DENND4B	153919154	141204	FALSE	0.01332835463876705	0.00303155381867536	8.866844288260695e-4	0.00715099079005468
CEU_rep1	CEU	rep1	EUR	chr1	153777699	153778201	enhancer	genic|chr1:153777699-153778201	RAB13	153958853	180903	FALSE	0.02356854692556442	0.00304108102029617	8.88311561834216e-4	0.01143798376477136
CEU_rep1	CEU	rep1	EUR	chr1	153777699	153778201	enhancer	genic|chr1:153777699-153778201	RPS27	153963238	185288	FALSE	0.01039311044085821	0.00304065251127103	8.874498056802436e-4	NA
CEU_rep1	CEU	rep1	EUR	chr1	153777699	153778201	enhancer	genic|chr1:153777699-153778201	SLC27A3	153746829	31121	FALSE	0.01390939619871846	0.00302724791209552	8.889357018838277e-4	0.00534532811492336
CEU_rep1	CEU	rep1	EUR	chr1	153777699	153778201	enhancer	genic|chr1:153777699-153778201	SLC39A1	153936117	158167	FALSE	0.0157456883714671	0.00303719697814015	8.860391358694019e-4	NA
CEU_rep1	CEU	rep1	EUR	chr1	153821948	153822450	enhancer	genic|chr1:153821948-153822450	CRTC2	153931132	108933	FALSE	0.01060284619887898	0.00204161037403552	0.00129233873968435	0.00762828900558163
CEU_rep1	CEU	rep1	EUR	chr1	153821948	153822450	enhancer	genic|chr1:153821948-153822450	DENND4B	153919154	96955	FALSE	0.01430808545029272	0.00203753427919593	0.00129219849797409	0.00783738917228315
CEU_rep1	CEU	rep1	EUR	chr1	153821948	153822450	enhancer	genic|chr1:153821948-153822450	GATAD2B	153895451	73252	FALSE	0.01561600813365448	0.00203411245445194	0.00129052456107479	0.00892894886296732
CEU_rep1	CEU	rep1	EUR	chr1	153821948	153822450	enhancer	genic|chr1:153821948-153822450	JTB	153950451	128252	FALSE	0.01290395502034126	0.00204379034221616	0.00129430408016422	0.00670051145765025
CEU_rep1	CEU	rep1	EUR	chr1	153821948	153822450	enhancer	genic|chr1:153821948-153822450	RAB13	153958853	136654	FALSE	0.00645358998722658	0.00204393759612457	0.00129456977997789	0.00319755664445988
CEU_rep1	CEU	rep1	EUR	chr1	153821948	153822450	enhancer	genic|chr1:153821948-153822450	RPS27	153963238	141039	FALSE	0.0081753904263533	0.00204364959139832	0.00129331391039049	NA
CEU_rep1	CEU	rep1	EUR	chr1	153826610	153827147	enhancer	genic|chr1:153826610-153827147	GATAD2B	153895451	68572.5	FALSE	0.00190004426999875	0.00123198141639152	8.283428937564916e-4	0.00279460836518995
CEU_rep1	CEU	rep1	EUR	chr1	153892725	153893225	enhancer	genic|chr1:153892725-153893225	GATAD2B	153895451	2476	FALSE	0.00872161090011162	3.3705649984071837e-4	0.00107276307269527	0.03620443112408998
CEU_rep1	CEU	rep1	EUR	chr1	153895201	153895797	promoter	promoter|chr1:153895201-153895797	CREB3L4	153940314	44815	FALSE	0.04295919845094309	0.01072410717057977	0.00103258022466396	0.00718432880274666
CEU_rep1	CEU	rep1	EUR	chr1	153895201	153895797	promoter	promoter|chr1:153895201-153895797	CRTC2	153931132	35633	FALSE	0.05121714602605579	0.01072374737851456	0.0010331634053171	0.00877513261450458
CEU_rep1	CEU	rep1	EUR	chr1	153895201	153895797	promoter	promoter|chr1:153895201-153895797	DENND4B	153919154	23655	FALSE	0.13658521221334524	0.01070233731325112	0.00103305128873459	0.0178166974991854
CEU_rep1	CEU	rep1	EUR	chr1	153895201	153895797	promoter	promoter|chr1:153895201-153895797	GATAD2B	153895451	48	TRUE	0.427333141080759	0.01068436386219759	0.00103171305573572	0.05818761028997897
CEU_rep1	CEU	rep1	EUR	chr1	153895201	153895797	promoter	promoter|chr1:153895201-153895797	JTB	153950451	54952	FALSE	0.06177346415323739	0.01073519786307308	0.00103473460162998	0.00763872204490078
CEU_rep1	CEU	rep1	EUR	chr1	153895201	153895797	promoter	promoter|chr1:153895201-153895797	RAB13	153958853	63354	FALSE	0.04992262468705771	0.01073597132785087	0.00103494701600391	0.00589044254355145
CEU_rep1	CEU	rep1	EUR	chr1	153918381	153918881	promoter	promoter|chr1:153918381-153918881	CREB3L4	153940314	21683	FALSE	0.07557679695340964	0.00663228319712946	0.00148953364186172	0.01416739762283886
CEU_rep1	CEU	rep1	EUR	chr1	153918381	153918881	promoter	promoter|chr1:153918381-153918881	CRTC2	153931132	12501	FALSE	0.12300989790079842	0.00663206068509834	0.00149037490066311	0.02362381005859459
CEU_rep1	CEU	rep1	EUR	chr1	153918381	153918881	promoter	promoter|chr1:153918381-153918881	DENND4B	153919154	523	TRUE	0.27281175869148344	0.00661881971185576	0.00149021316851148	0.0398894621139604
CEU_rep1	CEU	rep1	EUR	chr1	153918381	153918881	promoter	promoter|chr1:153918381-153918881	GATAD2B	153895451	23180	FALSE	0.14199242512076793	0.00660770409957022	0.00148828271988884	0.02167208489727815
CEU_rep1	CEU	rep1	EUR	chr1	153918381	153918881	promoter	promoter|chr1:153918381-153918881	JTB	153950451	31820	FALSE	0.08038666468013633	0.00663914219362194	0.00149264140713893	0.01114228674587714
CEU_rep1	CEU	rep1	EUR	chr1	153918381	153918881	promoter	promoter|chr1:153918381-153918881	SLC39A1	153936117	17486	FALSE	0.10077658814963364	0.00663114047451964	0.00148912865182176	NA
CEU_rep1	CEU	rep1	EUR	chr1	153918904	153919404	promoter	promoter|chr1:153918904-153919404	CRTC2	153931132	11978	FALSE	0.08114607807368	0.00437497895150176	0.00149037490066311	0.02362381005859459
CEU_rep1	CEU	rep1	EUR	chr1	153918904	153919404	promoter	promoter|chr1:153918904-153919404	DENND4B	153919154	0	TRUE	0.1799660405217959	0.00436624426375021	0.00149021316851148	0.0398894621139604
CEU_rep1	CEU	rep1	EUR	chr1	153918904	153919404	promoter	promoter|chr1:153918904-153919404	GATAD2B	153895451	23703	FALSE	0.0936683032125841	0.00435891161525808	0.00148828271988884	0.02167208489727815
CEU_rep1	CEU	rep1	EUR	chr1	153930882	153931393	promoter	promoter|chr1:153930882-153931393	CREB3L4	153940314	9176.5	FALSE	0.06876260634725781	0.00542346610328033	8.90237118327887e-4	0.02637452707332883
CEU_rep1	CEU	rep1	EUR	chr1	153930882	153931393	promoter	promoter|chr1:153930882-153931393	CRTC2	153931132	5.5	TRUE	0.15063321901766016	0.00542328414686766	8.907399064422812e-4	0.05919177881083997
CEU_rep1	CEU	rep1	EUR	chr1	153930882	153931393	promoter	promoter|chr1:153930882-153931393	SLC39A1	153936117	4979.5	FALSE	0.14928799420569044	0.0054225316562497	8.899950713166692e-4	NA
CEU_rep1	CEU	rep1	EUR	chr1	153935867	153936367	promoter	promoter|chr1:153935867-153936367	CREB3L4	153940314	4197	FALSE	0.27565113578064915	0.00443254877410201	0.00154012612061144	0.07477646945469434
CEU_rep1	CEU	rep1	EUR	chr1	153935867	153936367	promoter	promoter|chr1:153935867-153936367	CRTC2	153931132	4985	FALSE	0.2706800839802047	0.00443240006280585	0.00154099595303268	0.07522630935466605
CEU_rep1	CEU	rep1	EUR	chr1	153935867	153936367	promoter	promoter|chr1:153935867-153936367	DENND4B	153919154	16963	FALSE	0.06545802980017293	0.00442355073325073	0.00154082872759764	0.0138503769509703
CEU_rep1	CEU	rep1	EUR	chr1	153935867	153936367	promoter	promoter|chr1:153935867-153936367	JTB	153950451	14334	FALSE	0.10053444876747757	0.004437132842	0.00154333944211399	0.02016549054172101
CEU_rep1	CEU	rep1	EUR	chr1	153935867	153936367	promoter	promoter|chr1:153935867-153936367	RAB13	153958853	22736	FALSE	0.11361603468167689	0.00443745253484697	0.00154365626488268	0.02174529385438078
CEU_rep1	CEU	rep1	EUR	chr1	153935867	153936367	promoter	promoter|chr1:153935867-153936367	SLC39A1	153936117	0	TRUE	0.17574502178710094	0.00443178505917115	0.00153970737495737	NA
CEU_rep1	CEU	rep1	EUR	chr1	153939993	153940564	promoter	promoter|chr1:153939993-153940564	CREB3L4	153940314	35.5	TRUE	0.1120838983283714	0.00358897045208738	0.00103748947931038	0.05574483353598254
CEU_rep1	CEU	rep1	EUR	chr1	153939993	153940564	promoter	promoter|chr1:153939993-153940564	SLC39A1	153936117	4161.5	FALSE	0.119944551387553	0.00358835208318489	0.00103720739578177	NA
CEU_rep1	CEU	rep1	EUR	chr1	153949920	153950701	promoter	promoter|chr1:153949920-153950701	JTB	153950451	140.5	TRUE	0.11874229120436262	0.00257272892578461	0.00114226779102395	0.05550105527224577
CEU_rep1	CEU	rep1	EUR	chr1	153949920	153950701	promoter	promoter|chr1:153949920-153950701	RAB13	153958853	8542.5	FALSE	0.0837489607133342	0.00257291428941109	0.00114250228023239	0.03735141038410649
CEU_rep1	CEU	rep1	EUR	chr1	153962945	153963488	promoter	promoter|chr1:153962945-153963488	JTB	153950451	12765.5	FALSE	0.07280024293909904	0.00349675894310964	0.00154368741616041	0.01852531267552228
CEU_rep1	CEU	rep1	EUR	chr1	153962945	153963488	promoter	promoter|chr1:153962945-153963488	NUP210L	154127592	164375.5	FALSE	0.04614338733779226	0.00344350748608458	0.00151272308365338	0.00715149508856012
CEU_rep1	CEU	rep1	EUR	chr1	153962945	153963488	promoter	promoter|chr1:153962945-153963488	RAB13	153958853	4363.5	FALSE	0.16562350870975923	0.00349701088256277	0.00154400431036257	0.04021485083205398
CEU_rep1	CEU	rep1	EUR	chr1	153962945	153963488	promoter	promoter|chr1:153962945-153963488	RPS27	153963238	21.5	TRUE	0.30050837487185117	0.00349651812991521	0.00154250646290299	NA
CEU_rep1	CEU	rep1	EUR	chr1	154130122	154130638	enhancer	genic|chr1:154130122-154130638	NUP210L	154127592	2788	FALSE	0.05898232545930271	8.164312152359962e-4	5.664008487383168e-4	0.1029736797651812
CEU_rep1	CEU	rep1	EUR	chr1	154143297	154143798	enhancer	genic|chr1:154143297-154143798	NUP210L	154127592	15955.5	FALSE	0.01520753602381594	6.000521441924248e-4	5.621571078821728e-4	0.03639653109242403
CEU_rep1	CEU	rep1	EUR	chr1	154147047	154147600	enhancer	genic|chr1:154147047-154147600	NUP210L	154127592	19731.5	FALSE	0.00537201578854261	2.7941050840478253e-4	8.690437004823884e-4	0.01786079422223552
CEU_rep1	CEU	rep1	EUR	chr1	154147047	154147600	enhancer	genic|chr1:154147047-154147600	TPM3	154155725	8401.5	FALSE	0.00959761200773434	2.7901097930435717e-4	8.678355834484625e-4	0.03351747171338998
CEU_rep1	CEU	rep1	EUR	chr1	154152781	154153281	enhancer	genic|chr1:154152781-154153281	NUP210L	154127592	25439	FALSE	0.01252403689954115	4.29926018906594e-4	0.0010275495616308	0.02288735831818319
CEU_rep1	CEU	rep1	EUR	chr1	154152781	154153281	enhancer	genic|chr1:154152781-154153281	TPM3	154155725	2694	FALSE	0.03025237070099421	4.29311267669914e-4	0.00102612109476784	0.05807046713393315
CEU_rep1	CEU	rep1	EUR	chr1	154155458	154155975	promoter	promoter|chr1:154155458-154155975	ATP8B2	154300275	144558.5	FALSE	0.04570014533060005	0.00400535238785968	0.00115499467950316	NA
CEU_rep1	CEU	rep1	EUR	chr1	154155458	154155975	promoter	promoter|chr1:154155458-154155975	C1orf189	154178841	23124.5	FALSE	0.08924577723317402	0.00395170226747778	0.00115146516565524	0.0237102937723985
CEU_rep1	CEU	rep1	EUR	chr1	154155458	154155975	promoter	promoter|chr1:154155458-154155975	HAX1	154245038	89321.5	FALSE	0.08127479036381878	0.00398303919553773	0.00115241417408116	0.01264314754610861
CEU_rep1	CEU	rep1	EUR	chr1	154155458	154155975	promoter	promoter|chr1:154155458-154155975	TPM3	154155725	8.5	TRUE	0.27902798577000615	0.00395968499362489	0.00115443695176792	0.0516159251641228
CEU_rep1	CEU	rep1	EUR	chr1	154158507	154159009	enhancer	intergenic|chr1:154158507-154159009	TPM3	154155725	3033	FALSE	0.02902455994019061	3.6287366830674745e-4	0.00115472332964931	0.0585732143496523
CEU_rep1	CEU	rep1	EUR	chr1	154171439	154171956	enhancer	genic|chr1:154171439-154171956	C1orf189	154178841	7143.5	FALSE	0.00692950846958732	2.2635059931189351e-4	5.078323858841477e-4	0.07287602342034101
CEU_rep1	CEU	rep1	EUR	chr1	154178591	154179110	promoter	promoter|chr1:154178591-154179110	C1orf189	154178841	9.5	TRUE	0.04223834511144531	8.859155869949856e-4	4.827800507189691e-4	0.11938493150441053
CEU_rep1	CEU	rep1	EUR	chr1	154192929	154193574	promoter	promoter|chr1:154192929-154193574	ATP8B2	154300275	107023.5	FALSE	0.11438763220314643	0.00725052102644918	0.00126698758785239	NA
CEU_rep1	CEU	rep1	EUR	chr1	154192929	154193574	promoter	promoter|chr1:154192929-154193574	C1orf189	154178841	14410.5	FALSE	0.47389003770285754	0.00715340314811231	0.00126311583821075	0.06340244058385501
CEU_rep1	CEU	rep1	EUR	chr1	154192929	154193574	promoter	promoter|chr1:154192929-154193574	C1orf43	154193273	21.5	TRUE	0.54613161923805	0.00715053816488745	0.00126178473663946	NA
CEU_rep1	CEU	rep1	EUR	chr1	154192929	154193574	promoter	promoter|chr1:154192929-154193574	HAX1	154245038	51786.5	FALSE	0.12358439315376406	0.00721012950669479	0.00126415686629317	0.00968148809180704
CEU_rep1	CEU	rep1	EUR	chr1	154192929	154193574	promoter	promoter|chr1:154192929-154193574	NUP210L	154127592	65659.5	FALSE	0.05018482524380525	0.00717811753366001	0.00126813870687736	0.00445084971463027
CEU_rep1	CEU	rep1	EUR	chr1	154192929	154193574	promoter	promoter|chr1:154192929-154193574	TPM3	154155725	37526.5	FALSE	0.1168988298854654	0.00716785354302722	0.00126637578060299	0.01088993416055421
CEU_rep1	CEU	rep1	EUR	chr1	154192929	154193574	promoter	promoter|chr1:154192929-154193574	UBAP2L	154193324	72.5	TRUE	0.54613161923805	0.00715053816488745	0.00126178473663946	NA
CEU_rep1	CEU	rep1	EUR	chr1	154192929	154193574	promoter	promoter|chr1:154192929-154193574	UBE2Q1-AS1	154526084	332832.5	FALSE	0.04302086975078087	0.00726866090443314	0.00126694942413272	0.00376459303522209
CEU_rep1	CEU	rep1	EUR	chr1	154244663	154245288	promoter	promoter|chr1:154244663-154245288	ATP8B2	154300275	55299.5	FALSE	0.07113107441135422	0.00450868105860887	8.7091905716401e-4	NA
CEU_rep1	CEU	rep1	EUR	chr1	154244663	154245288	promoter	promoter|chr1:154244663-154245288	C1orf189	154178841	66134.5	FALSE	0.0770199160803619	0.00444828904858471	8.682576415512592e-4	0.0241071408959751
CEU_rep1	CEU	rep1	EUR	chr1	154244663	154245288	promoter	promoter|chr1:154244663-154245288	HAX1	154245038	62.5	TRUE	0.2959640261632088	0.00448356390090659	8.689732375087177e-4	0.05424149875922852
CEU_rep1	CEU	rep1	EUR	chr1	154244663	154245288	promoter	promoter|chr1:154244663-154245288	TPM3	154155725	89250.5	FALSE	0.06301683087358273	0.00445727491616645	8.704985048255927e-4	0.01373364815378272
CEU_rep1	CEU	rep1	EUR	chr1	154277350	154277920	enhancer	intergenic|chr1:154277350-154277920	ATP8B2	154300275	22640	FALSE	0.0087158424354314	0.0013750073682514	6.197317103101399e-4	NA
CEU_rep1	CEU	rep1	EUR	chr1	154277350	154277920	enhancer	intergenic|chr1:154277350-154277920	HAX1	154245038	32597	FALSE	0.01883319162151495	0.00136734741704589	6.18347096972069e-4	0.0159050575206475
CEU_rep1	CEU	rep1	EUR	chr1	154300895	154301395	enhancer	genic|chr1:154300895-154301395	ATP8B2	154300275	870	FALSE	0.1578805946145682	0.00315724707108161	6.619657722744199e-4	NA
CEU_rep1	CEU	rep1	EUR	chr1	154300895	154301395	enhancer	genic|chr1:154300895-154301395	C1orf43	154193273	107872	FALSE	0.0144834814562911	0.00311370942796981	6.5924742723756e-4	NA
CEU_rep1	CEU	rep1	EUR	chr1	154300895	154301395	enhancer	genic|chr1:154300895-154301395	TPM3	154155725	145420	FALSE	0.01355116081186071	0.00312124942774597	6.616461200045651e-4	0.0055486721197903904
CEU_rep1	CEU	rep1	EUR	chr1	154300895	154301395	enhancer	genic|chr1:154300895-154301395	UBAP2L	154193324	107821	FALSE	0.0144834814562911	0.00311370942796981	6.5924742723756e-4	NA
CEU_rep1	CEU	rep1	EUR	chr1	154307447	154307949	enhancer	genic|chr1:154307447-154307949	ATP8B2	154300275	7423	FALSE	0.01955606554905487	5.104118503689812e-4	4.950371380381871e-4	NA
CEU_rep1	CEU	rep1	EUR	chr1	154359019	154359553	enhancer	intergenic|chr1:154359019-154359553	IL6R	154377668	18382	FALSE	0.02250036373276577	0.00148357395863844	7.142711352518207e-4	0.0123736427351112
CEU_rep1	CEU	rep1	EUR	chr1	154375968	154376471	enhancer	intergenic|chr1:154375968-154376471	IL6R	154377668	1448.5	FALSE	0.03560102736286068	2.878005798125753e-4	0.00114200977679639	0.06312209136829701
CEU_rep1	CEU	rep1	EUR	chr1	154377418	154377980	promoter	promoter|chr1:154377418-154377980	IL6R	154377668	31	TRUE	0.3369030075977579	0.00304337039803988	0.00114126776152344	0.05652529812943285
CEU_rep1	CEU	rep1	EUR	chr1	154383192	154383692	enhancer	genic|chr1:154383192-154383692	IL6R	154377668	5774	FALSE	0.01762652234575595	1.35945719820278e-4	0.00128805668163254	0.05866059417072227
CEU_rep1	CEU	rep1	EUR	chr1	154390798	154391298	enhancer	genic|chr1:154390798-154391298	IL6R	154377668	13380	FALSE	0.00975140581102573	2.6091306918922286e-4	0.00102984755203723	0.02114846207794172
CEU_rep1	CEU	rep1	EUR	chr1	154392586	154393100	enhancer	genic|chr1:154392586-154393100	IL6R	154377668	15175	FALSE	0.03075344501076909	8.228532256168846e-4	0.00102984755203723	0.02114846207794172
CEU_rep1	CEU	rep1	EUR	chr1	154412020	154412530	enhancer	genic|chr1:154412020-154412530	IL6R	154377668	34607	FALSE	0.01169961581351879	0.00117549814220815	5.180969558570451e-4	0.01119486725756467
CEU_rep1	CEU	rep1	EUR	chr1	154530870	154531671	promoter	promoter|chr1:154530870-154531671	ADAR	154580724	49453.5	FALSE	0.08894085134332974	0.00680320284113727	0.00114960328774272	0.00724925535310023
CEU_rep1	CEU	rep1	EUR	chr1	154530870	154531671	promoter	promoter|chr1:154530870-154531671	IL6R	154377668	153602.5	FALSE	0.05146687883688188	0.0067869943865492	0.00115081263805112	0.00383995428594505
CEU_rep1	CEU	rep1	EUR	chr1	154530870	154531671	promoter	promoter|chr1:154530870-154531671	KCNN3	154842754	311483.5	FALSE	0.03826861258320363	0.00683182083078228	0.00114250659865957	0.00376294776979944
CEU_rep1	CEU	rep1	EUR	chr1	154530870	154531671	promoter	promoter|chr1:154530870-154531671	UBE2Q1	154531120	150.5	TRUE	0.28675910580646624	0.00680090493037036	0.00114988648402239	0.02298752307331648
CEU_rep1	CEU	rep1	EUR	chr1	154530870	154531671	promoter	promoter|chr1:154530870-154531671	UBE2Q1-AS1	154526084	5186.5	FALSE	0.57670526471954775	0.00680145071916631	0.00114988648402239	0.05942236416605315
CEU_rep1	CEU	rep1	EUR	chr1	154574650	154575360	enhancer	genic|chr1:154574650-154575360	ADAR	154580724	5719	FALSE	0.00868157724305365	1.216873541800834e-4	9.983965749640674e-4	0.04555159993100237
CEU_rep1	CEU	rep1	EUR	chr1	154575868	154576420	enhancer	genic|chr1:154575868-154576420	ADAR	154580724	4580	FALSE	0.01458892676042926	2.0448909778739857e-4	9.983965749640674e-4	0.04555159993100237
CEU_rep1	CEU	rep1	EUR	chr1	154578911	154579412	enhancer	genic|chr1:154578911-154579412	ADAR	154580724	1562.5	FALSE	0.00826263395779089	1.1581513781802456e-4	9.983965749640674e-4	0.04555159993100237
CEU_rep1	CEU	rep1	EUR	chr1	154580401	154580974	promoter	promoter|chr1:154580401-154580974	ADAR	154580724	36.5	TRUE	0.13345777506094886	0.00245730834626216	0.00117512046576256	0.02946153477446143
CEU_rep1	CEU	rep1	EUR	chr1	154584112	154584612	enhancer	intergenic|chr1:154584112-154584612	ADAR	154580724	3638	FALSE	0.01263997115345785	2.0940396873277465e-4	0.00117710484771189	0.0326888437240308
CEU_rep1	CEU	rep1	EUR	chr1	1547104	1547604	enhancer	intergenic|chr1:1547104-1547604	MIB2	1550794	3440	FALSE	0.00422378678074253	1.525480328637113e-4	9.536052045604972e-4	NA
CEU_rep1	CEU	rep1	EUR	chr1	154763665	154764165	enhancer	genic|chr1:154763665-154764165	KCNN3	154842754	78839	FALSE	0.02621239580879054	0.00136238926458437	0.00128452401909598	0.01149592530117636
CEU_rep1	CEU	rep1	EUR	chr1	154779489	154779991	enhancer	genic|chr1:154779489-154779991	KCNN3	154842754	63014	FALSE	0.01509265885868765	0.00110662204009938	8.986424283830977e-4	0.01164823647657182
CEU_rep1	CEU	rep1	EUR	chr1	15479975	15480478	promoter	promoter|chr1:15479975-15480478	C1orf195	15498120	17893.5	FALSE	0.04861910577900025	5.147736680440774e-4	6.501930480930917e-4	NA
CEU_rep1	CEU	rep1	EUR	chr1	15479975	15480478	promoter	promoter|chr1:15479975-15480478	TMEM51	15480228	1.5	TRUE	0.1408234923106188	5.129083048818672e-4	6.501514881794773e-4	NA
CEU_rep1	CEU	rep1	EUR	chr1	15479975	15480478	promoter	promoter|chr1:15479975-15480478	TMEM51-AS1	15478960	1266.5	FALSE	0.08698947813862064	5.138924037614818e-4	6.499908240807067e-4	NA
CEU_rep1	CEU	rep1	EUR	chr1	15482768	15483268	enhancer	genic|chr1:15482768-15483268	C1orf195	15498120	15102	FALSE	0.07521800432937194	8.011686998327134e-4	6.576608566827279e-4	NA
CEU_rep1	CEU	rep1	EUR	chr1	15482768	15483268	enhancer	genic|chr1:15482768-15483268	TMEM51	15480228	2790	FALSE	0.2397180998870983	7.982655393329503e-4	6.576188194316814e-4	NA
CEU_rep1	CEU	rep1	EUR	chr1	15482768	15483268	enhancer	genic|chr1:15482768-15483268	TMEM51-AS1	15478960	4058	FALSE	0.14030932714255645	7.997971429654425e-4	6.574563100213679e-4	NA
CEU_rep1	CEU	rep1	EUR	chr1	154842504	154843094	promoter	promoter|chr1:154842504-154843094	KCNN3	154842754	45	TRUE	0.1973750421224292	0.00482396936204292	8.222377927508555e-4	0.03819186957583272
CEU_rep1	CEU	rep1	EUR	chr1	154843758	154844258	enhancer	intergenic|chr1:154843758-154844258	KCNN3	154842754	1254	FALSE	0.01100348026942232	2.5453839336317597e-4	8.242661617077327e-4	0.04025223110123829
CEU_rep1	CEU	rep1	EUR	chr1	154846835	154847338	enhancer	intergenic|chr1:154846835-154847338	KCNN3	154842754	4332.5	FALSE	0.04730279155896879	5.064574801320504e-4	8.779643053653587e-4	0.08164838147598365
CEU_rep1	CEU	rep1	EUR	chr1	154850896	154851396	enhancer	intergenic|chr1:154850896-154851396	KCNN3	154842754	8392	FALSE	0.0101710626036879	8.352527419005365e-4	7.391688062624317e-4	0.01264402787993907
CEU_rep1	CEU	rep1	EUR	chr1	154909214	154909734	promoter	promoter|chr1:154909214-154909734	KCNN3	154842754	66720	FALSE	0.05094616213022431	0.00606336852745726	8.580997075466578e-4	0.00751519774380082
CEU_rep1	CEU	rep1	EUR	chr1	154909214	154909734	promoter	promoter|chr1:154909214-154909734	PMVK	154909484	10	TRUE	0.2937283040444576	0.00605101325555542	8.625386956678371e-4	0.0519286016391915
CEU_rep1	CEU	rep1	EUR	chr1	154914936	154915436	enhancer	intergenic|chr1:154914936-154915436	CKS1B	154947117	31931	FALSE	0.02227804598992961	0.00300048246082561	0.00120358273458368	0.01033683589310329
CEU_rep1	CEU	rep1	EUR	chr1	154914936	154915436	enhancer	intergenic|chr1:154914936-154915436	EFNA4	155036212	121026	FALSE	0.02754946958223185	0.00299964514674777	0.00120529012118497	0.00739822944928693
CEU_rep1	CEU	rep1	EUR	chr1	154914936	154915436	enhancer	intergenic|chr1:154914936-154915436	FLAD1	154955769	40583	FALSE	0.03537808844594428	0.00300067481469782	0.00120456904542308	0.0164084807452079
CEU_rep1	CEU	rep1	EUR	chr1	154914936	154915436	enhancer	intergenic|chr1:154914936-154915436	KCNN3	154842754	72432	FALSE	0.01648634758427498	0.00300859355392076	0.00119880409814887	0.00350827291461365
CEU_rep1	CEU	rep1	EUR	chr1	154914936	154915436	enhancer	intergenic|chr1:154914936-154915436	LOC101928120	154933946	18760	FALSE	0.06035393847643634	0.00300015709650457	0.00120320900064771	0.03481234459756969
CEU_rep1	CEU	rep1	EUR	chr1	154914936	154915436	enhancer	intergenic|chr1:154914936-154915436	PBXIP1	154928639	13453	FALSE	0.0829146428123326	0.00300113770682203	0.00120433148855827	0.03996061890997456
CEU_rep1	CEU	rep1	EUR	chr1	154914936	154915436	enhancer	intergenic|chr1:154914936-154915436	PMVK	154909484	5702	FALSE	0.10700606436892245	0.00300246296970301	0.00120500556530299	0.02729035598855108
CEU_rep1	CEU	rep1	EUR	chr1	154914936	154915436	enhancer	intergenic|chr1:154914936-154915436	PYGO2	154934258	19072	FALSE	0.06035393847643634	0.00300099221262181	0.00120408651578956	0.03481234459756969
CEU_rep1	CEU	rep1	EUR	chr1	154914936	154915436	enhancer	intergenic|chr1:154914936-154915436	SHC1	154946959	31773	FALSE	0.02227804598992961	0.00300048246082561	0.00120358273458368	0.01033683589310329
CEU_rep1	CEU	rep1	EUR	chr1	154914936	154915436	enhancer	intergenic|chr1:154914936-154915436	UBE2Q1	154531120	384066	FALSE	0.02079952322206865	0.00299497882645691	0.00120654763050764	0.00360837600563474
CEU_rep1	CEU	rep1	EUR	chr1	154914936	154915436	enhancer	intergenic|chr1:154914936-154915436	ZBTB7B	154975105	59919	FALSE	0.02903981893503244	0.00300357339746038	0.0012058120411941	0.01247474773391521
CEU_rep1	CEU	rep1	EUR	chr1	154927564	154928064	enhancer	genic|chr1:154927564-154928064	ADAR	154580724	347090	FALSE	0.03034533308713711	0.0040620203542274	9.606303269156704e-4	0.00495732113390773
CEU_rep1	CEU	rep1	EUR	chr1	154927564	154928064	enhancer	genic|chr1:154927564-154928064	CKS1B	154947117	19303	FALSE	0.05182540660876628	0.00406811026027743	9.585057957169992e-4	0.02227064660632077
CEU_rep1	CEU	rep1	EUR	chr1	154927564	154928064	enhancer	genic|chr1:154927564-154928064	DCST1	155006281	78467	FALSE	0.00777606784964957	0.0040713967658539	9.625952732984016e-4	0.00200077951512969
CEU_rep1	CEU	rep1	EUR	chr1	154927564	154928064	enhancer	genic|chr1:154927564-154928064	DCST2	155006257	78443	FALSE	0.00777606784964957	0.0040713967658539	9.625952732984016e-4	0.00200077951512969
CEU_rep1	CEU	rep1	EUR	chr1	154927564	154928064	enhancer	genic|chr1:154927564-154928064	FLAD1	154955769	27955	FALSE	0.02065874187961634	0.00406837105725637	9.592912711386552e-4	0.00887395987893784
CEU_rep1	CEU	rep1	EUR	chr1	154927564	154928064	enhancer	genic|chr1:154927564-154928064	KCNN3	154842754	85060	FALSE	0.01589511005800273	0.00407910743205671	9.547001988213526e-4	0.00313265119446775
CEU_rep1	CEU	rep1	EUR	chr1	154927564	154928064	enhancer	genic|chr1:154927564-154928064	LOC101928120	154933946	6132	FALSE	0.17008435923185436	0.00406766912524331	9.582081625478e-4	0.09085976710096812
CEU_rep1	CEU	rep1	EUR	chr1	154927564	154928064	enhancer	genic|chr1:154927564-154928064	PBXIP1	154928639	825	FALSE	0.15521048762952927	0.00406899865505922	9.591020862781648e-4	0.06927900125847221
CEU_rep1	CEU	rep1	EUR	chr1	154927564	154928064	enhancer	genic|chr1:154927564-154928064	PMVK	154909484	18330	FALSE	0.04323600720763938	0.00407079547126929	9.596389055993468e-4	0.01021235664585969
CEU_rep1	CEU	rep1	EUR	chr1	154927564	154928064	enhancer	genic|chr1:154927564-154928064	PYGO2	154934258	6444	FALSE	0.17008435923185436	0.00406880139130032	9.58906995561206e-4	0.09085976710096812
CEU_rep1	CEU	rep1	EUR	chr1	154927564	154928064	enhancer	genic|chr1:154927564-154928064	SHC1	154946959	19145	FALSE	0.05182540660876628	0.00406811026027743	9.585057957169992e-4	0.02227064660632077
CEU_rep1	CEU	rep1	EUR	chr1	154927564	154928064	enhancer	genic|chr1:154927564-154928064	SLC50A1	155108287	180473	FALSE	0.00427775927142288	0.00401776350909317	9.481367679043324e-4	0.00133563030989864
CEU_rep1	CEU	rep1	EUR	chr1	154927564	154928064	enhancer	genic|chr1:154927564-154928064	UBE2Q1	154531120	396694	FALSE	0.0166180826916956	0.00406064832982576	9.608669711020824e-4	0.00267004699303202
CEU_rep1	CEU	rep1	EUR	chr1	154927564	154928064	enhancer	genic|chr1:154927564-154928064	ZBTB7B	154975105	47291	FALSE	0.02999827036608291	0.00407230100999916	9.60281164576255e-4	0.01193475933492301
CEU_rep1	CEU	rep1	EUR	chr1	154928389	154928889	promoter	promoter|chr1:154928389-154928889	LOC101928120	154933946	5307	FALSE	0.07802099543825158	0.00207789548975746	9.557817105867332e-4	0.08179783272786731
CEU_rep1	CEU	rep1	EUR	chr1	154928389	154928889	promoter	promoter|chr1:154928389-154928889	PYGO2	154934258	5619	FALSE	0.07802099543825158	0.00207847388747385	9.56478773958842e-4	0.08179783272786731
CEU_rep1	CEU	rep1	EUR	chr1	154933696	154934508	promoter	promoter|chr1:154933696-154934508	CKS1B	154947117	13015	FALSE	0.04718001193913137	0.00639927048331645	7.632384044017804e-4	0.01618620107704003
CEU_rep1	CEU	rep1	EUR	chr1	154933696	154934508	promoter	promoter|chr1:154933696-154934508	LOC101928120	154933946	156	TRUE	0.22576490413591951	0.00639857656348085	7.630014052452061e-4	0.09628540196953164
CEU_rep1	CEU	rep1	EUR	chr1	154933696	154934508	promoter	promoter|chr1:154933696-154934508	PBXIP1	154928639	5463	FALSE	0.19045928489342873	0.00640066795736236	7.637132182824033e-4	0.06787025494728895
CEU_rep1	CEU	rep1	EUR	chr1	154933696	154934508	promoter	promoter|chr1:154933696-154934508	PMVK	154909484	24618	FALSE	0.03476151170326887	0.00640349440802407	7.641406764406967e-4	0.00655504720878947
CEU_rep1	CEU	rep1	EUR	chr1	154933696	154934508	promoter	promoter|chr1:154933696-154934508	PYGO2	154934258	156	TRUE	0.22576490413591951	0.00640035765501828	7.635578715665144e-4	0.09628540196953164
CEU_rep1	CEU	rep1	EUR	chr1	154933696	154934508	promoter	promoter|chr1:154933696-154934508	SHC1	154946959	12857	FALSE	0.04718001193913137	0.00639927048331645	7.632384044017804e-4	0.01618620107704003
CEU_rep1	CEU	rep1	EUR	chr1	15493934	15494442	enhancer	genic|chr1:15493934-15494442	C1orf195	15498120	3932	FALSE	0.0090486791362739	1.1922574872428044e-4	4.055069786041855e-4	NA
CEU_rep1	CEU	rep1	EUR	chr1	154943025	154943528	enhancer	genic|chr1:154943025-154943528	CKS1B	154947117	3840.5	FALSE	0.04868588058901219	0.00217049472364793	8.036390620502614e-4	0.04676929506263148
CEU_rep1	CEU	rep1	EUR	chr1	154943025	154943528	enhancer	genic|chr1:154943025-154943528	FLAD1	154955769	12492.5	FALSE	0.02432494486507352	0.00217063386895878	8.042976274276892e-4	0.02335786489325319
CEU_rep1	CEU	rep1	EUR	chr1	154943025	154943528	enhancer	genic|chr1:154943025-154943528	LOC101928120	154933946	9330.5	FALSE	0.01680069430067544	0.002170259360985	8.033895177679014e-4	0.02006329028213039
CEU_rep1	CEU	rep1	EUR	chr1	154943025	154943528	enhancer	genic|chr1:154943025-154943528	PBXIP1	154928639	14637.5	FALSE	0.02672778090962432	0.00217096871674621	8.041390093530591e-4	0.0266692709419064
CEU_rep1	CEU	rep1	EUR	chr1	154943025	154943528	enhancer	genic|chr1:154943025-154943528	PMVK	154909484	33792.5	FALSE	0.0133282286276196	0.00217192738793598	8.045890942432002e-4	0.00703753410581911
CEU_rep1	CEU	rep1	EUR	chr1	154943025	154943528	enhancer	genic|chr1:154943025-154943528	PYGO2	154934258	9018.5	FALSE	0.01680069430067544	0.00217086346887423	8.039754396370574e-4	0.02006329028213039
CEU_rep1	CEU	rep1	EUR	chr1	154943025	154943528	enhancer	genic|chr1:154943025-154943528	SHC1	154946959	3682.5	FALSE	0.04868588058901219	0.00217049472364793	8.036390620502614e-4	0.04676929506263148
CEU_rep1	CEU	rep1	EUR	chr1	154943025	154943528	enhancer	genic|chr1:154943025-154943528	ZBTB7B	154975105	31828.5	FALSE	0.01600524159433842	0.0021727306512844	8.051275827991403e-4	0.0142346689368564
CEU_rep1	CEU	rep1	EUR	chr1	154946690	154947367	promoter	promoter|chr1:154946690-154947367	ADAM15	155023747	76718.5	FALSE	0.15384618926070506	0.00941683538485805	0.00140178979182578	0.01097557339283143
CEU_rep1	CEU	rep1	EUR	chr1	154946690	154947367	promoter	promoter|chr1:154946690-154947367	CKS1B	154947117	88.5	TRUE	0.32523123090072825	0.00941472361433511	0.00139698184314095	0.0414353940346786
CEU_rep1	CEU	rep1	EUR	chr1	154946690	154947367	promoter	promoter|chr1:154946690-154947367	DCST1-AS1	155023641	76612.5	FALSE	0.15384618926070506	0.00941683538485805	0.00140178979182578	0.01097557339283143
CEU_rep1	CEU	rep1	EUR	chr1	154946690	154947367	promoter	promoter|chr1:154946690-154947367	EFNA3	155051347	104318.5	FALSE	0.07127727551289073	0.00940613032301385	0.00139609767297348	0.00636933489377986
CEU_rep1	CEU	rep1	EUR	chr1	154946690	154947367	promoter	promoter|chr1:154946690-154947367	EFNA4	155036212	89183.5	FALSE	0.12320608476791776	0.00941209634331316	0.00139896358316819	0.00908480095690131
CEU_rep1	CEU	rep1	EUR	chr1	154946690	154947367	promoter	promoter|chr1:154946690-154947367	FLAD1	154955769	8740.5	FALSE	0.3225801041165931	0.00941532717011878	0.00139812664049866	0.04108093231505878
CEU_rep1	CEU	rep1	EUR	chr1	154946690	154947367	promoter	promoter|chr1:154946690-154947367	KCNN3	154842754	104274.5	FALSE	0.06552443372921049	0.00944017408794992	0.00139143534588523	0.00382860797847416
CEU_rep1	CEU	rep1	EUR	chr1	154946690	154947367	promoter	promoter|chr1:154946690-154947367	LOC101928120	154933946	13082.5	FALSE	0.1402959619026695	0.00941370270679891	0.00139654805532751	0.02221987104044746
CEU_rep1	CEU	rep1	EUR	chr1	154946690	154947367	promoter	promoter|chr1:154946690-154947367	PBXIP1	154928639	18389.5	FALSE	0.17802784276797512	0.00941677960367558	0.00139785091152938	0.02355904090050977
CEU_rep1	CEU	rep1	EUR	chr1	154946690	154947367	promoter	promoter|chr1:154946690-154947367	PMVK	154909484	37544.5	FALSE	0.10673065235147708	0.00942093792951271	0.00139863330308933	0.00747409611641201
CEU_rep1	CEU	rep1	EUR	chr1	154946690	154947367	promoter	promoter|chr1:154946690-154947367	PYGO2	154934258	12770.5	FALSE	0.1402959619026695	0.00941632308119946	0.00139756657502294	0.02221987104044746
CEU_rep1	CEU	rep1	EUR	chr1	154946690	154947367	promoter	promoter|chr1:154946690-154947367	SHC1	154946959	69.5	TRUE	0.32523123090072825	0.00941472361433511	0.00139698184314095	0.0414353940346786
CEU_rep1	CEU	rep1	EUR	chr1	154946690	154947367	promoter	promoter|chr1:154946690-154947367	UBE2Q1	154531120	415908.5	FALSE	0.09789513769987455	0.0093974546593813	0.0014004231568567	0.00466324499662428
CEU_rep1	CEU	rep1	EUR	chr1	154946690	154947367	promoter	promoter|chr1:154946690-154947367	ZBTB7B	154975105	28076.5	FALSE	0.18781733786777913	0.00942442215932104	0.00139956936850839	0.0221534950948835
CEU_rep1	CEU	rep1	EUR	chr1	15494891	15495440	enhancer	genic|chr1:15494891-15495440	C1orf195	15498120	2954.5	FALSE	0.03269636795157495	1.638286292192162e-4	5.90187451634812e-4	NA
CEU_rep1	CEU	rep1	EUR	chr1	15494891	15495440	enhancer	genic|chr1:15494891-15495440	TMEM51	15480228	14937.5	FALSE	0.0129939913074336	1.632349704739621e-4	5.901497272396061e-4	NA
CEU_rep1	CEU	rep1	EUR	chr1	15494891	15495440	enhancer	genic|chr1:15494891-15495440	TMEM51-AS1	15478960	16205.5	FALSE	0.00785239446439626	1.6354816359255342e-4	5.900038906526099e-4	NA
CEU_rep1	CEU	rep1	EUR	chr1	154955424	154956019	promoter	promoter|chr1:154955424-154956019	FLAD1	154955769	47.5	TRUE	0.1364836230565621	0.00503962824553111	8.614182113293414e-4	0.05270509888826482
CEU_rep1	CEU	rep1	EUR	chr1	154974427	154975355	promoter	promoter|chr1:154974427-154975355	ADAM15	155023747	48856	FALSE	0.08338898807781944	0.00649051480408063	0.00132494727228488	0.00913186137231744
CEU_rep1	CEU	rep1	EUR	chr1	154974427	154975355	promoter	promoter|chr1:154974427-154975355	CKS1B	154947117	27774	FALSE	0.1132655107414852	0.00648905927499025	0.00132040288301025	0.02215067930291938
CEU_rep1	CEU	rep1	EUR	chr1	154974427	154975355	promoter	promoter|chr1:154974427-154975355	DCST1-AS1	155023641	48750	FALSE	0.08338898807781944	0.00649051480408063	0.00132494727228488	0.00913186137231744
CEU_rep1	CEU	rep1	EUR	chr1	154974427	154975355	promoter	promoter|chr1:154974427-154975355	EFNA4	155036212	61321	FALSE	0.07053779224113559	0.00648724843931506	0.00132227598913413	0.00798390303462831
CEU_rep1	CEU	rep1	EUR	chr1	154974427	154975355	promoter	promoter|chr1:154974427-154975355	FLAD1	154955769	19122	FALSE	0.1715820470052015	0.00648947527331547	0.00132148492551424	0.03354167059837679
CEU_rep1	CEU	rep1	EUR	chr1	154974427	154975355	promoter	promoter|chr1:154974427-154975355	PMVK	154909484	65407	FALSE	0.04597728767314594	0.00649334246599966	0.00132196381416174	0.00494223046563359
CEU_rep1	CEU	rep1	EUR	chr1	154974427	154975355	promoter	promoter|chr1:154974427-154975355	SHC1	154946959	27932	FALSE	0.1132655107414852	0.00648905927499025	0.00132040288301025	0.02215067930291938
CEU_rep1	CEU	rep1	EUR	chr1	154974427	154975355	promoter	promoter|chr1:154974427-154975355	ZBTB7B	154975105	214	TRUE	0.2422424650200649	0.00649574395697062	0.00132284856687637	0.04385983377481764
CEU_rep1	CEU	rep1	EUR	chr1	154989901	154990401	enhancer	genic|chr1:154989901-154990401	CKS1B	154947117	43034	FALSE	0.011012810337182	0.00313128968733991	7.594897137992004e-4	0.00775944363599236
CEU_rep1	CEU	rep1	EUR	chr1	154989901	154990401	enhancer	genic|chr1:154989901-154990401	SHC1	154946959	43192	FALSE	0.011012810337182	0.00313128968733991	7.594897137992004e-4	0.00775944363599236
CEU_rep1	CEU	rep1	EUR	chr1	154989901	154990401	enhancer	genic|chr1:154989901-154990401	ZBTB7B	154975105	15046	FALSE	0.0538082951280484	0.0031345153745869	7.608964600002451e-4	0.03510015202040417
CEU_rep1	CEU	rep1	EUR	chr1	15500691	15501255	enhancer	genic|chr1:15500691-15501255	C1orf195	15498120	2853	FALSE	0.01626043956361868	1.166270361873684e-4	3.837444573283376e-4	NA
CEU_rep1	CEU	rep1	EUR	chr1	15502541	15503048	enhancer	genic|chr1:15502541-15503048	C1orf195	15498120	4674.5	FALSE	0.07308024447435447	5.241637093232113e-4	3.837444573283376e-4	NA
CEU_rep1	CEU	rep1	EUR	chr1	155029283	155030193	enhancer	genic|chr1:155029283-155030193	ADAM15	155023747	5991	FALSE	0.01818126587003735	3.228874941886768e-4	6.132091078836722e-4	0.08647541259936306
CEU_rep1	CEU	rep1	EUR	chr1	155029283	155030193	enhancer	genic|chr1:155029283-155030193	DCST1-AS1	155023641	6097	FALSE	0.01818126587003735	3.228874941886768e-4	6.132091078836722e-4	0.08647541259936306
CEU_rep1	CEU	rep1	EUR	chr1	155035946	155036462	promoter	promoter|chr1:155035946-155036462	EFNA4	155036212	8	TRUE	0.10411588198290732	0.00228301690859699	6.795919014055596e-4	0.06515319128061078
CEU_rep1	CEU	rep1	EUR	chr1	15504120	15504621	enhancer	genic|chr1:15504120-15504621	C1orf195	15498120	6250.5	FALSE	0.01776807437081109	1.2744045722237976e-4	3.837444573283376e-4	NA
CEU_rep1	CEU	rep1	EUR	chr1	155043359	155043859	enhancer	intergenic|chr1:155043359-155043859	EFNA3	155051347	7738	FALSE	0.03631172002613241	0.00139510683557164	6.999962695495239e-4	0.04363283353893545
CEU_rep1	CEU	rep1	EUR	chr1	155043359	155043859	enhancer	intergenic|chr1:155043359-155043859	EFNA4	155036212	7397	FALSE	0.06498985022499323	0.0013959917090972	7.014332223387158e-4	0.06443953510144955
CEU_rep1	CEU	rep1	EUR	chr1	15505227	15505754	enhancer	genic|chr1:15505227-15505754	C1orf195	15498120	7370.5	FALSE	0.0151931490594922	2.0018552374523324e-4	5.265541940955555e-4	NA
CEU_rep1	CEU	rep1	EUR	chr1	1550544	1551062	promoter	promoter|chr1:1550544-1551062	FNDC10	1535476	15327	FALSE	0.24021638701193623	0.01064946178445017	0.0011789690126934	0.02072117728725443
CEU_rep1	CEU	rep1	EUR	chr1	1550544	1551062	promoter	promoter|chr1:1550544-1551062	MIB2	1550794	9	TRUE	0.47360305632777705	0.01059870711041264	0.00117347144303603	NA
CEU_rep1	CEU	rep1	EUR	chr1	1550544	1551062	promoter	promoter|chr1:1550544-1551062	SSU72	1510262	40541	FALSE	0.23878210814997675	0.01068292958549942	0.00118453549207758	NA
CEU_rep1	CEU	rep1	EUR	chr1	155057406	155057906	enhancer	genic|chr1:155057406-155057906	CKS1B	154947117	110539	FALSE	0.00557361173408693	0.00668568006067313	5.050883743722357e-4	0.0027656760987589
CEU_rep1	CEU	rep1	EUR	chr1	155057406	155057906	enhancer	genic|chr1:155057406-155057906	KRTCAP2	155145804	88148	FALSE	0.03632744859437054	0.00664234573846829	5.022240697183635e-4	0.01132600069129075
CEU_rep1	CEU	rep1	EUR	chr1	155057406	155057906	enhancer	genic|chr1:155057406-155057906	SHC1	154946959	110697	FALSE	0.00557361173408693	0.00668568006067313	5.050883743722357e-4	0.0027656760987589
CEU_rep1	CEU	rep1	EUR	chr1	155057406	155057906	enhancer	genic|chr1:155057406-155057906	TRIM46	155146262	88606	FALSE	0.03632744859437054	0.00664234573846829	5.022240697183635e-4	0.01132600069129075
CEU_rep1	CEU	rep1	EUR	chr1	15506647	15507147	enhancer	genic|chr1:15506647-15507147	C1orf195	15498120	8777	FALSE	0.01133528943639517	1.4935421509676273e-4	5.265541940955555e-4	NA
CEU_rep1	CEU	rep1	EUR	chr1	15507943	15508526	enhancer	genic|chr1:15507943-15508526	C1orf195	15498120	10114.5	FALSE	0.01567871218162235	2.0658332235395973e-4	5.265541940955555e-4	NA
CEU_rep1	CEU	rep1	EUR	chr1	155108009	155108537	promoter	promoter|chr1:155108009-155108537	DPM3	155112883	4610	FALSE	0.42247817571531265	0.00417188622562387	0.00119711541729057	0.1234478177177053
CEU_rep1	CEU	rep1	EUR	chr1	155108009	155108537	promoter	promoter|chr1:155108009-155108537	EFNA1	155100348	7925	FALSE	0.40767277107800665	0.00417381829039066	0.00120019923605933	0.0986916698372916
CEU_rep1	CEU	rep1	EUR	chr1	155108009	155108537	promoter	promoter|chr1:155108009-155108537	KRTCAP2	155145804	37531	FALSE	0.03380278146644492	0.00419678468698011	0.00120334436688691	0.00696155897913099
CEU_rep1	CEU	rep1	EUR	chr1	155108009	155108537	promoter	promoter|chr1:155108009-155108537	SLC50A1	155108287	14	TRUE	0.27882738451786404	0.00417188622562387	0.00119711541729057	0.06640369227417671
CEU_rep1	CEU	rep1	EUR	chr1	155108009	155108537	promoter	promoter|chr1:155108009-155108537	TRIM46	155146262	37989	FALSE	0.03380278146644492	0.00419678468698011	0.00120334436688691	0.00696155897913099
CEU_rep1	CEU	rep1	EUR	chr1	155112633	155113275	promoter	promoter|chr1:155112633-155113275	DPM3	155112883	71	TRUE	0.13030147577366055	0.0025231014741393	8.71353353578085e-4	0.08649040443727565
CEU_rep1	CEU	rep1	EUR	chr1	155112633	155113275	promoter	promoter|chr1:155112633-155113275	EFNA1	155100348	12606	FALSE	0.08614166712267661	0.00252426996129297	8.735979958132233e-4	0.04737197811024247
CEU_rep1	CEU	rep1	EUR	chr1	155112633	155113275	promoter	promoter|chr1:155112633-155113275	SLC50A1	155108287	4667	FALSE	0.1898778917835859	0.0025231014741393	8.71353353578085e-4	0.10272370147542104
CEU_rep1	CEU	rep1	EUR	chr1	155140264	155140764	enhancer	intergenic|chr1:155140264-155140764	KRTCAP2	155145804	5290	FALSE	0.03705089837778218	9.529525032380568e-4	6.139778351920292e-4	0.06586208596401348
CEU_rep1	CEU	rep1	EUR	chr1	155140264	155140764	enhancer	intergenic|chr1:155140264-155140764	SLC50A1	155108287	32227	FALSE	0.01086537347692407	9.472988772253096e-4	6.107996618495377e-4	0.02233490614209631
CEU_rep1	CEU	rep1	EUR	chr1	155140264	155140764	enhancer	intergenic|chr1:155140264-155140764	TRIM46	155146262	5748	FALSE	0.03705089837778218	9.529525032380568e-4	6.139778351920292e-4	0.06586208596401348
CEU_rep1	CEU	rep1	EUR	chr1	155157832	155158332	enhancer	genic|chr1:155157832-155158332	GBA	155214653	56571	FALSE	0.01013290592330394	0.00199214167407029	9.931878059218043e-4	0.00600473319899382
CEU_rep1	CEU	rep1	EUR	chr1	155157832	155158332	enhancer	genic|chr1:155157832-155158332	GBAP1	155197325	39243	FALSE	0.01689011155504845	0.00198268214414308	9.92573658466603e-4	0.00976806544571116
CEU_rep1	CEU	rep1	EUR	chr1	155157832	155158332	enhancer	genic|chr1:155157832-155158332	KRTCAP2	155145804	12278	FALSE	0.07590938263049152	0.00199839514616223	0.00100811520164329	0.03918903925209108
CEU_rep1	CEU	rep1	EUR	chr1	155157832	155158332	enhancer	genic|chr1:155157832-155158332	MTX1	155178489	20407	FALSE	0.01623434651927646	0.00198364872207947	9.986956008501864e-4	0.01010163015420116
CEU_rep1	CEU	rep1	EUR	chr1	155157832	155158332	enhancer	genic|chr1:155157832-155158332	MUC1	155162706	4624	FALSE	0.1546103408530567	0.00199691207705482	0.00100561450669848	0.10442750601626088
CEU_rep1	CEU	rep1	EUR	chr1	155157832	155158332	enhancer	genic|chr1:155157832-155158332	THBS3	155177772	19690	FALSE	0.01623434651927646	0.00198364872207947	9.986956008501864e-4	0.01010163015420116
CEU_rep1	CEU	rep1	EUR	chr1	155157832	155158332	enhancer	genic|chr1:155157832-155158332	TRIM46	155146262	11820	FALSE	0.07590938263049152	0.00199839514616223	0.00100811520164329	0.03918903925209108
CEU_rep1	CEU	rep1	EUR	chr1	155164351	155164940	enhancer	intergenic|chr1:155164351-155164940	GBA	155214653	50007.5	FALSE	0.02794543367743093	0.00549410637483008	6.772435672524522e-4	0.00880603091624699
CEU_rep1	CEU	rep1	EUR	chr1	155164351	155164940	enhancer	intergenic|chr1:155164351-155164940	GBAP1	155197325	32679.5	FALSE	0.03362100655157937	0.00546801803766389	6.768247870269e-4	0.01033942532705224
CEU_rep1	CEU	rep1	EUR	chr1	155164351	155164940	enhancer	intergenic|chr1:155164351-155164940	KRTCAP2	155145804	18841.5	FALSE	0.06686036917169443	0.00551135275912711	6.874223900973696e-4	0.01835471200070891
CEU_rep1	CEU	rep1	EUR	chr1	155164351	155164940	enhancer	intergenic|chr1:155164351-155164940	MTX1	155178489	13843.5	FALSE	0.03763928107649011	0.00547068375269369	6.809992705169827e-4	0.0124539643693129
CEU_rep1	CEU	rep1	EUR	chr1	155164351	155164940	enhancer	intergenic|chr1:155164351-155164940	MUC1	155162706	1939.5	FALSE	0.08812933460572964	0.00550726261857969	6.857171944083614e-4	0.03165238988833854
CEU_rep1	CEU	rep1	EUR	chr1	155164351	155164940	enhancer	intergenic|chr1:155164351-155164940	THBS3	155177772	13126.5	FALSE	0.03763928107649011	0.00547068375269369	6.809992705169827e-4	0.0124539643693129
CEU_rep1	CEU	rep1	EUR	chr1	155164351	155164940	enhancer	intergenic|chr1:155164351-155164940	TRIM46	155146262	18383.5	FALSE	0.06686036917169443	0.00551135275912711	6.874223900973696e-4	0.01835471200070891
CEU_rep1	CEU	rep1	EUR	chr1	155178239	155178874	promoter	promoter|chr1:155178239-155178874	CLK2	155243320	64763.5	FALSE	0.02982471112802817	0.00687927741104049	0.00124731696584667	0.00599811152865529
CEU_rep1	CEU	rep1	EUR	chr1	155178239	155178874	promoter	promoter|chr1:155178239-155178874	DPM3	155112883	65673.5	FALSE	0.02545130523748266	0.00685636254788379	0.00125285324218235	0.00432378113234825
CEU_rep1	CEU	rep1	EUR	chr1	155178239	155178874	promoter	promoter|chr1:155178239-155178874	EFNA1	155100348	78208.5	FALSE	0.06358983575814765	0.00685953783498193	0.0012560806438906	0.00895016413556249
CEU_rep1	CEU	rep1	EUR	chr1	155178239	155178874	promoter	promoter|chr1:155178239-155178874	FAM189B	155225274	46717.5	FALSE	0.0306170910294034	0.00687379355426844	0.00124059115486863	0.00561227861221427
CEU_rep1	CEU	rep1	EUR	chr1	155178239	155178874	promoter	promoter|chr1:155178239-155178874	FDPS	155278538	99981.5	FALSE	0.04842702322848966	0.00689022857056138	0.00125020462972167	NA
CEU_rep1	CEU	rep1	EUR	chr1	155178239	155178874	promoter	promoter|chr1:155178239-155178874	GBA	155214653	36096.5	FALSE	0.13104757788975008	0.00687569907810404	0.00124072439577117	0.01801142691837157
CEU_rep1	CEU	rep1	EUR	chr1	155178239	155178874	promoter	promoter|chr1:155178239-155178874	GBAP1	155197325	18768.5	FALSE	0.21272868564406036	0.00684305035535185	0.00123995718162926	0.0285339250546391
CEU_rep1	CEU	rep1	EUR	chr1	155178239	155178874	promoter	promoter|chr1:155178239-155178874	HCN3	155247217	68660.5	FALSE	0.03656477704927326	0.00688184898480058	0.00124969395020412	0.00637896420656348
CEU_rep1	CEU	rep1	EUR	chr1	155178239	155178874	promoter	promoter|chr1:155178239-155178874	KRTCAP2	155145804	32752.5	FALSE	0.09876230764229166	0.00689728237855759	0.00125937221235384	0.01182550790886989
CEU_rep1	CEU	rep1	EUR	chr1	155178239	155178874	promoter	promoter|chr1:155178239-155178874	MSTO1	155579960	401403.5	FALSE	0.03580650961369596	0.00693470371837165	0.00119420695796081	0.00470118312067391
CEU_rep1	CEU	rep1	EUR	chr1	155178239	155178874	promoter	promoter|chr1:155178239-155178874	MTX1	155178489	67.5	TRUE	0.37132671696312103	0.0068463864127782	0.00124760492279113	0.05358858216834385
CEU_rep1	CEU	rep1	EUR	chr1	155178239	155178874	promoter	promoter|chr1:155178239-155178874	MUC1	155162706	15850.5	FALSE	0.15982296496287773	0.00689216369798015	0.00125624825814709	0.02503657795615643
CEU_rep1	CEU	rep1	EUR	chr1	155178239	155178874	promoter	promoter|chr1:155178239-155178874	RUSC1	155293727	115170.5	FALSE	0.07451771551843732	0.00688996514408326	0.00124951952939065	0.01416310283617615
CEU_rep1	CEU	rep1	EUR	chr1	155178239	155178874	promoter	promoter|chr1:155178239-155178874	RUSC1-AS1	155293967	115410.5	FALSE	0.07451771551843732	0.00690905785385931	0.00125024732277771	0.01416310283617615
CEU_rep1	CEU	rep1	EUR	chr1	155178239	155178874	promoter	promoter|chr1:155178239-155178874	THBS3	155177772	784.5	TRUE	0.37132671696312103	0.0068463864127782	0.00124760492279113	0.05358858216834385
CEU_rep1	CEU	rep1	EUR	chr1	155178239	155178874	promoter	promoter|chr1:155178239-155178874	TRIM46	155146262	32294.5	FALSE	0.09876230764229166	0.00689728237855759	0.00125937221235384	0.01182550790886989
CEU_rep1	CEU	rep1	EUR	chr1	155192705	155193205	enhancer	genic|chr1:155192705-155193205	GBAP1	155197325	4370	FALSE	0.0232450913877815	3.4420724135459784e-4	9.484884160469678e-4	0.08103471473578443
CEU_rep1	CEU	rep1	EUR	chr1	155194204	155194709	enhancer	genic|chr1:155194204-155194709	GBAP1	155197325	2868.5	FALSE	0.04122500980722994	6.104491767247529e-4	9.484884160469678e-4	0.08103471473578443
CEU_rep1	CEU	rep1	EUR	chr1	155194204	155194709	enhancer	genic|chr1:155194204-155194709	MTX1	155178489	15967.5	FALSE	0.01345332751723609	6.107467769766391e-4	9.543384518453248e-4	0.02845251523540596
CEU_rep1	CEU	rep1	EUR	chr1	155194204	155194709	enhancer	genic|chr1:155194204-155194709	THBS3	155177772	16684.5	FALSE	0.01345332751723609	6.107467769766391e-4	9.543384518453248e-4	0.02845251523540596
CEU_rep1	CEU	rep1	EUR	chr1	155197075	155197653	promoter	promoter|chr1:155197075-155197653	GBA	155214653	17289	FALSE	0.0833499579461545	0.00451152912267517	0.00111658277335164	0.01940001211733151
CEU_rep1	CEU	rep1	EUR	chr1	155197075	155197653	promoter	promoter|chr1:155197075-155197653	GBAP1	155197325	39	TRUE	0.2543343605523076	0.00449010647723338	0.00111589232340382	0.05777207827875128
CEU_rep1	CEU	rep1	EUR	chr1	155197075	155197653	promoter	promoter|chr1:155197075-155197653	MTX1	155178489	18875	FALSE	0.1127885255719972	0.00449229545032004	0.00112277486401115	0.02756503083295847
CEU_rep1	CEU	rep1	EUR	chr1	155197075	155197653	promoter	promoter|chr1:155197075-155197653	MUC1	155162706	34658	FALSE	0.07583483916142135	0.00452233247680994	0.00113055338387878	0.02011787241269457
CEU_rep1	CEU	rep1	EUR	chr1	155197075	155197653	promoter	promoter|chr1:155197075-155197653	THBS3	155177772	19592	FALSE	0.1127885255719972	0.00449229545032004	0.00112277486401115	0.02756503083295847
CEU_rep1	CEU	rep1	EUR	chr1	155210827	155211327	enhancer	genic|chr1:155210827-155211327	FAM189B	155225274	14197	FALSE	0.00754197582982572	7.785865583619663e-4	9.060319703466732e-4	0.01671225964283362
CEU_rep1	CEU	rep1	EUR	chr1	155210827	155211327	enhancer	genic|chr1:155210827-155211327	GBA	155214653	3576	FALSE	0.03546984357876417	7.788023948186945e-4	9.061292792118749e-4	0.05893226536840019
CEU_rep1	CEU	rep1	EUR	chr1	155210827	155211327	enhancer	genic|chr1:155210827-155211327	GBAP1	155197325	13752	FALSE	0.00886608985254948	7.751043121687211e-4	9.055689652535344e-4	0.01437614115826757
CEU_rep1	CEU	rep1	EUR	chr1	155214195	155214903	promoter	promoter|chr1:155214195-155214903	FAM189B	155225274	10725	FALSE	0.02907947819308801	0.00301544582175397	9.026351998206204e-4	0.01670026166638864
CEU_rep1	CEU	rep1	EUR	chr1	155214195	155214903	promoter	promoter|chr1:155214195-155214903	GBA	155214653	104	TRUE	0.12432416778712674	0.00301628175082908	9.027321438687996e-4	0.05353478366666271
CEU_rep1	CEU	rep1	EUR	chr1	155220376	155220876	enhancer	genic|chr1:155220376-155220876	CLK2	155243320	22694	FALSE	0.01787415926003401	0.00371051942665771	4.7635186822125744e-4	0.01745102674408654
CEU_rep1	CEU	rep1	EUR	chr1	155220376	155220876	enhancer	genic|chr1:155220376-155220876	FAM189B	155225274	4648	FALSE	0.07263012463946693	0.00370756156409891	4.737832728181483e-4	0.0646322324094774
CEU_rep1	CEU	rep1	EUR	chr1	155220376	155220876	enhancer	genic|chr1:155220376-155220876	FDPS	155278538	57912	FALSE	0.0080212221960657	0.00371642622292696	4.7745467057167706e-4	NA
CEU_rep1	CEU	rep1	EUR	chr1	155220376	155220876	enhancer	genic|chr1:155220376-155220876	GBA	155214653	5973	FALSE	0.02168219695333507	0.00370858935855863	4.738341576810872e-4	0.01446703316203335
CEU_rep1	CEU	rep1	EUR	chr1	155220376	155220876	enhancer	genic|chr1:155220376-155220876	SCAMP3	155232176	11550	FALSE	0.02738704840840928	0.00370951996714683	4.7435392166570535e-4	0.02435464292249759
CEU_rep1	CEU	rep1	EUR	chr1	155225024	155225534	promoter	promoter|chr1:155225024-155225534	FAM189B	155225274	5	TRUE	0.08825425790603723	0.00227770482411631	8.963319269203675e-4	0.0675724743406891
CEU_rep1	CEU	rep1	EUR	chr1	155225024	155225534	promoter	promoter|chr1:155225024-155225534	SCAMP3	155232176	6897	FALSE	0.12030632520251684	0.00227890795021218	8.974115150157496e-4	0.09205063432326126
CEU_rep1	CEU	rep1	EUR	chr1	155231882	155232426	promoter	promoter|chr1:155231882-155232426	CLK2	155243320	11166	FALSE	0.15018238037856563	0.00497233670210143	0.00109297823744175	0.04768753598915638
CEU_rep1	CEU	rep1	EUR	chr1	155231882	155232426	promoter	promoter|chr1:155231882-155232426	FAM189B	155225274	6880	FALSE	0.331842739197953	0.00496837297442082	0.00108708465527343	0.0960406798262533
CEU_rep1	CEU	rep1	EUR	chr1	155231882	155232426	promoter	promoter|chr1:155231882-155232426	GBAP1	155197325	34829	FALSE	0.01376195719586406	0.00494615181263606	0.0010865291277109	0.00291449470610038
CEU_rep1	CEU	rep1	EUR	chr1	155231882	155232426	promoter	promoter|chr1:155231882-155232426	HCN3	155247217	15063	FALSE	0.09279513525729707	0.00497419543374218	0.00109506110189767	0.02555995314404615
CEU_rep1	CEU	rep1	EUR	chr1	155231882	155232426	promoter	promoter|chr1:155231882-155232426	RUSC1	155293727	61573	FALSE	0.04847521545082355	0.00498006178776021	0.00109490826331814	0.01454675863276887
CEU_rep1	CEU	rep1	EUR	chr1	155231882	155232426	promoter	promoter|chr1:155231882-155232426	RUSC1-AS1	155293967	61813	FALSE	0.04847521545082355	0.00499386198447995	0.0010955460020447	0.01454675863276887
CEU_rep1	CEU	rep1	EUR	chr1	155231882	155232426	promoter	promoter|chr1:155231882-155232426	SCAMP3	155232176	22	TRUE	0.24246065325938387	0.00497099736153027	0.00108839399572785	0.07012426892995739
CEU_rep1	CEU	rep1	EUR	chr1	155243070	155243612	promoter	promoter|chr1:155243070-155243612	CLK2	155243320	21	TRUE	0.2374747080681239	0.0058134052259754	8.368104794393345e-4	0.08423985272597477
CEU_rep1	CEU	rep1	EUR	chr1	155243070	155243612	promoter	promoter|chr1:155243070-155243612	FDPS	155278538	35197	FALSE	0.05574654162286333	0.00582265961770658	8.387477796267515e-4	NA
CEU_rep1	CEU	rep1	EUR	chr1	155243070	155243612	promoter	promoter|chr1:155243070-155243612	HCN3	155247217	3876	FALSE	0.17578351924253546	0.00581557836123985	8.384051706639743e-4	0.05409128965988406
CEU_rep1	CEU	rep1	EUR	chr1	155243070	155243612	promoter	promoter|chr1:155243070-155243612	RUSC1	155293727	50386	FALSE	0.08676138611075704	0.00582243700640992	8.382881537640646e-4	0.02908622126568679
CEU_rep1	CEU	rep1	EUR	chr1	155243070	155243612	promoter	promoter|chr1:155243070-155243612	RUSC1-AS1	155293967	50626	FALSE	0.08676138611075704	0.00583857150021766	8.387764219026669e-4	0.02908622126568679
CEU_rep1	CEU	rep1	EUR	chr1	155243070	155243612	promoter	promoter|chr1:155243070-155243612	SCAMP3	155232176	11165	FALSE	0.12455320466840664	0.00581183933654711	8.333006735026248e-4	0.04024355321116901
CEU_rep1	CEU	rep1	EUR	chr1	155246844	155247467	promoter	promoter|chr1:155246844-155247467	CLK2	155243320	3835.5	FALSE	0.1178157222644816	0.00477685848600059	7.809375850430728e-4	0.05450075176021553
CEU_rep1	CEU	rep1	EUR	chr1	155246844	155247467	promoter	promoter|chr1:155246844-155247467	HCN3	155247217	61.5	TRUE	0.13400271031810188	0.00477864414504649	7.824258005284886e-4	0.05377269088803493
CEU_rep1	CEU	rep1	EUR	chr1	155278241	155278788	promoter	promoter|chr1:155278241-155278788	CLK2	155243320	35194.5	FALSE	0.11751714776754568	0.00705073236682645	0.00139812630660937	0.02057209628922006
CEU_rep1	CEU	rep1	EUR	chr1	155278241	155278788	promoter	promoter|chr1:155278241-155278788	FAM189B	155225274	53240.5	FALSE	0.08621931005215644	0.00704511183371993	0.0013905872980661	0.01375684537286126
CEU_rep1	CEU	rep1	EUR	chr1	155278241	155278788	promoter	promoter|chr1:155278241-155278788	FDPS	155278538	23.5	TRUE	0.3734273747627649	0.00706195646643382	0.00140136310923359	NA
CEU_rep1	CEU	rep1	EUR	chr1	155278241	155278788	promoter	promoter|chr1:155278241-155278788	GBA	155214653	63861.5	FALSE	0.06468483247623605	0.00704706484968086	0.0013907366487252	0.00773856785298143
CEU_rep1	CEU	rep1	EUR	chr1	155278241	155278788	promoter	promoter|chr1:155278241-155278788	HCN3	155247217	31297.5	FALSE	0.17197363810544897	0.00705336803293796	0.00140079068499237	0.02611488572517636
CEU_rep1	CEU	rep1	EUR	chr1	155278241	155278788	promoter	promoter|chr1:155278241-155278788	MSTO1	155579960	301445.5	FALSE	0.07611629808885595	0.0071075400859695	0.00133859492749512	0.00869885022499739
CEU_rep1	CEU	rep1	EUR	chr1	155278241	155278788	promoter	promoter|chr1:155278241-155278788	PKLR	155271225	7289.5	FALSE	0.5119843205764503	0.00706259470408768	0.00140217483985029	0.08098672942927922
CEU_rep1	CEU	rep1	EUR	chr1	155278241	155278788	promoter	promoter|chr1:155278241-155278788	RUSC1	155293727	15212.5	FALSE	0.24864289296871409	0.00706168647447324	0.00140059517548323	0.04113523111699894
CEU_rep1	CEU	rep1	EUR	chr1	155278241	155278788	promoter	promoter|chr1:155278241-155278788	RUSC1-AS1	155293967	15452.5	FALSE	0.24864289296871409	0.00708125503941763	0.00140141096417856	0.04113523111699894
CEU_rep1	CEU	rep1	EUR	chr1	155278241	155278788	promoter	promoter|chr1:155278241-155278788	SCAMP3	155232176	46338.5	FALSE	0.0963720261641773	0.00704883319296092	0.00139226219265313	0.01536630581831272
CEU_rep1	CEU	rep1	EUR	chr1	155290411	155290911	enhancer	genic|chr1:155290411-155290911	FDPS	155278538	12123	FALSE	0.01605523844594296	0.0018656747869781	5.848516064676185e-4	NA
CEU_rep1	CEU	rep1	EUR	chr1	155290411	155290911	enhancer	genic|chr1:155290411-155290911	RUSC1	155293727	3066	FALSE	0.02735137518858285	0.00186560345870017	5.845311133102043e-4	0.04104035846256499
CEU_rep1	CEU	rep1	EUR	chr1	155290411	155290911	enhancer	genic|chr1:155290411-155290911	RUSC1-AS1	155293967	3306	FALSE	0.02735137518858285	0.00187077321277719	5.848715784800505e-4	0.04104035846256499
CEU_rep1	CEU	rep1	EUR	chr1	155290411	155290911	enhancer	genic|chr1:155290411-155290911	SCAMP3	155232176	58485	FALSE	0.00496473997632593	0.0018622077930144	5.810533862580664e-4	0.00717974594387058
CEU_rep1	CEU	rep1	EUR	chr1	155293477	155294492	promoter	promoter|chr1:155293477-155294492	FDPS	155278538	15446.5	FALSE	0.06828544181936491	0.00842248167838278	5.766869168660643e-4	NA
CEU_rep1	CEU	rep1	EUR	chr1	155293477	155294492	promoter	promoter|chr1:155293477-155294492	RUSC1	155293727	257.5	TRUE	0.12550041267855708	0.00842215967096854	5.763708978814504e-4	0.04230372285347539
CEU_rep1	CEU	rep1	EUR	chr1	155293477	155294492	promoter	promoter|chr1:155293477-155294492	RUSC1-AS1	155293967	17.5	TRUE	0.12550041267855708	0.00844549822884549	5.76706610063699e-4	0.04230372285347539
CEU_rep1	CEU	rep1	EUR	chr1	155435917	155436417	enhancer	genic|chr1:155435917-155436417	POU5F1P4	155402970	33197	FALSE	0.02461826911285997	4.2599207266647736e-4	7.588503569059835e-4	0.0493817677104071
CEU_rep1	CEU	rep1	EUR	chr1	155515900	155516471	enhancer	genic|chr1:155515900-155516471	ASH1L	155532324	16138.5	FALSE	0.01078124478353206	4.556966612364177e-4	9.491485558038505e-4	0.02964914495444239
CEU_rep1	CEU	rep1	EUR	chr1	155515900	155516471	enhancer	genic|chr1:155515900-155516471	ASH1L-AS1	155531771	15585.5	FALSE	0.01078124478353206	4.556966612364177e-4	9.491485558038505e-4	0.02964914495444239
CEU_rep1	CEU	rep1	EUR	chr1	155517354	155517856	enhancer	genic|chr1:155517354-155517856	ASH1L	155532324	14719	FALSE	0.01169899375002906	4.94487649501953e-4	9.491485558038505e-4	0.02964914495444239
CEU_rep1	CEU	rep1	EUR	chr1	155517354	155517856	enhancer	genic|chr1:155517354-155517856	ASH1L-AS1	155531771	14166	FALSE	0.01169899375002906	4.94487649501953e-4	9.491485558038505e-4	0.02964914495444239
CEU_rep1	CEU	rep1	EUR	chr1	155532074	155532574	promoter	promoter|chr1:155532074-155532574	ASH1L	155532324	0	TRUE	0.21200582414249847	0.00293036263033912	0.00140410919379881	0.0612884793644775
CEU_rep1	CEU	rep1	EUR	chr1	155532074	155532574	promoter	promoter|chr1:155532074-155532574	ASH1L-AS1	155531771	553	TRUE	0.21200582414249847	0.00293036263033912	0.00140410919379881	0.0612884793644775
CEU_rep1	CEU	rep1	EUR	chr1	155532074	155532574	promoter	promoter|chr1:155532074-155532574	POU5F1P4	155402970	129354	FALSE	0.08723360660293301	0.00293017021463792	0.00144187564106044	0.01338843922494397
CEU_rep1	CEU	rep1	EUR	chr1	155532757	155533260	promoter	promoter|chr1:155532757-155533260	ASH1L	155532324	684.5	TRUE	0.31374508035218585	0.00433661132959644	0.00140410919379881	0.0612884793644775
CEU_rep1	CEU	rep1	EUR	chr1	155532757	155533260	promoter	promoter|chr1:155532757-155533260	ASH1L-AS1	155531771	1237.5	FALSE	0.31374508035218585	0.00433661132959644	0.00140410919379881	0.0612884793644775
CEU_rep1	CEU	rep1	EUR	chr1	155532757	155533260	promoter	promoter|chr1:155532757-155533260	MSTO1	155579960	46951.5	FALSE	0.05585865281199983	0.00438138485635104	0.00140122587108796	0.00989289945060775
CEU_rep1	CEU	rep1	EUR	chr1	155532757	155533260	promoter	promoter|chr1:155532757-155533260	POU5F1P4	155402970	130038.5	FALSE	0.12909605207191008	0.00433632657572292	0.00144187564106044	0.01338843922494397
CEU_rep1	CEU	rep1	EUR	chr1	155579612	155580210	promoter	promoter|chr1:155579612-155580210	MSTO1	155579960	49	TRUE	0.2977541396907119	0.00502797414130234	9.211522564148736e-4	0.06990142676421311
CEU_rep1	CEU	rep1	EUR	chr1	15558112	15558612	enhancer	intergenic|chr1:15558112-15558612	FHAD1	15573767	15405	FALSE	0.02109975278567389	0.00128415706917394	4.4848846337144807e-4	NA
CEU_rep1	CEU	rep1	EUR	chr1	15564836	15565336	enhancer	intergenic|chr1:15564836-15565336	FHAD1	15573767	8681	FALSE	0.00966152858226446	8.711297590364453e-5	5.159697269875814e-4	NA
CEU_rep1	CEU	rep1	EUR	chr1	155658290	155659131	promoter	promoter|chr1:155658290-155659131	DAP3	155658881	170.5	TRUE	0.586992583374388	0.00641652279886735	0.00111223671130056	0.11490577083121246
CEU_rep1	CEU	rep1	EUR	chr1	155658290	155659131	promoter	promoter|chr1:155658290-155659131	MSTO2P	155715558	56847.5	FALSE	0.0776969455214022	0.00639770935983546	0.00109381465954319	0.01138042261834243
CEU_rep1	CEU	rep1	EUR	chr1	155658290	155659131	promoter	promoter|chr1:155658290-155659131	YY1AP1	155658568	142.5	TRUE	0.586992583374388	0.00641652279886735	0.00111223671130056	0.11490577083121246
CEU_rep1	CEU	rep1	EUR	chr1	15570020	15570520	enhancer	intergenic|chr1:15570020-15570520	FHAD1	15573767	3497	FALSE	0.01821875269307353	2.124677054460015e-4	4.787030081901482e-4	NA
CEU_rep1	CEU	rep1	EUR	chr1	15571288	15571804	enhancer	intergenic|chr1:15571288-15571804	FHAD1	15573767	2221	FALSE	0.00898977257168615	1.048390294860154e-4	4.787030081901482e-4	NA
CEU_rep1	CEU	rep1	EUR	chr1	155715149	155715808	promoter	promoter|chr1:155715149-155715808	MSTO2P	155715558	79.5	TRUE	0.27759567235234844	0.00538961403426908	7.460643636050538e-4	0.07076221530679389
CEU_rep1	CEU	rep1	EUR	chr1	15573465	15574017	promoter	promoter|chr1:15573465-15574017	FHAD1	15573767	26	TRUE	0.10253411645994684	0.00118863871079453	4.7187431210658423e-4	NA
CEU_rep1	CEU	rep1	EUR	chr1	15575438	15575941	enhancer	genic|chr1:15575438-15575941	FHAD1	15573767	1922.5	FALSE	0.01330950795541898	2.124677054460015e-4	4.1536653631009656e-4	NA
CEU_rep1	CEU	rep1	EUR	chr1	15578770	15579272	enhancer	genic|chr1:15578770-15579272	FHAD1	15573767	5254	FALSE	0.0105836798255849	1.6895366645027654e-4	4.1536653631009656e-4	NA
CEU_rep1	CEU	rep1	EUR	chr1	155826796	155827336	promoter	promoter|chr1:155826796-155827336	GON4L	155827086	20	TRUE	0.10674849696204657	0.00227935009303333	7.4535805592083e-4	0.05275237650571104
CEU_rep1	CEU	rep1	EUR	chr1	155826796	155827336	promoter	promoter|chr1:155826796-155827336	SYT11	155829259	2193	FALSE	0.10674849696204657	0.00227935009303333	7.4535805592083e-4	0.05275237650571104
CEU_rep1	CEU	rep1	EUR	chr1	155829009	155829520	promoter	promoter|chr1:155829009-155829520	GON4L	155827086	2178.5	FALSE	0.19262589780505568	0.00411304955646062	7.4535805592083e-4	0.05275237650571104
CEU_rep1	CEU	rep1	EUR	chr1	155829009	155829520	promoter	promoter|chr1:155829009-155829520	SYT11	155829259	5.5	TRUE	0.19262589780505568	0.00411304955646062	7.4535805592083e-4	0.05275237650571104
CEU_rep1	CEU	rep1	EUR	chr1	155880943	155881456	promoter	promoter|chr1:155880943-155881456	RIT1	155881193	6.5	TRUE	0.13512069151851494	0.0029734071774054	4.944284309689932e-4	0.1060465143730828
CEU_rep1	CEU	rep1	EUR	chr1	155903952	155904483	promoter	promoter|chr1:155903952-155904483	ARHGEF2	155948336	44118.5	FALSE	0.06625734864161002	0.00467344530642377	0.00107394088814938	0.01120870733942352
CEU_rep1	CEU	rep1	EUR	chr1	155903952	155904483	promoter	promoter|chr1:155903952-155904483	KIAA0907	155904233	15.5	TRUE	0.2987517725674823	0.0046704949035497	0.00107334311827107	0.05507174987329615
CEU_rep1	CEU	rep1	EUR	chr1	155903952	155904483	promoter	promoter|chr1:155903952-155904483	RAB25	156030939	126721.5	FALSE	0.02078943775684976	0.00464978354204304	0.00107029885048932	0.00389960335076349
CEU_rep1	CEU	rep1	EUR	chr1	155903952	155904483	promoter	promoter|chr1:155903952-155904483	RIT1	155881193	23024.5	FALSE	0.10315150212816092	0.00464964841077526	0.00107290133685551	0.02385766940820966
CEU_rep1	CEU	rep1	EUR	chr1	155903952	155904483	promoter	promoter|chr1:155903952-155904483	RXFP4	155911479	7261.5	FALSE	0.15853707977147227	0.0046704949035497	0.00107334311827107	0.03313696360520569
CEU_rep1	CEU	rep1	EUR	chr1	155903952	155904483	promoter	promoter|chr1:155903952-155904483	SSR2	155990758	86540.5	FALSE	0.04464098391962731	0.00469194807609486	0.00107546318000793	0.0071281830437715
CEU_rep1	CEU	rep1	EUR	chr1	155907849	155908355	enhancer	intergenic|chr1:155907849-155908355	KIAA0907	155904233	3869	FALSE	0.01869074762928053	3.3875846209532434e-4	7.175277047426495e-4	0.07105877406031855
CEU_rep1	CEU	rep1	EUR	chr1	155907849	155908355	enhancer	intergenic|chr1:155907849-155908355	RXFP4	155911479	3377	FALSE	0.01483857626816656	3.3875846209532434e-4	7.175277047426495e-4	0.06396563880305453
CEU_rep1	CEU	rep1	EUR	chr1	155915922	155916427	enhancer	intergenic|chr1:155915922-155916427	ARHGEF2	155948336	32161.5	FALSE	0.10103464540071072	0.00313735511643076	0.00129922142354606	0.02104565699399323
CEU_rep1	CEU	rep1	EUR	chr1	155915922	155916427	enhancer	intergenic|chr1:155915922-155916427	DAP3	155658881	257293.5	FALSE	0.00838913526188807	0.00316885380946517	0.00135129817304907	0.00273696974671074
CEU_rep1	CEU	rep1	EUR	chr1	155915922	155916427	enhancer	intergenic|chr1:155915922-155916427	GON4L	155827086	89088.5	FALSE	0.02994610554506469	0.00309875195894907	0.00129908838126414	0.00624555566541895
CEU_rep1	CEU	rep1	EUR	chr1	155915922	155916427	enhancer	intergenic|chr1:155915922-155916427	KIAA0907	155904233	11941.5	FALSE	0.10709026559848953	0.00313537446598006	0.00129849825950526	0.0243074315103264
CEU_rep1	CEU	rep1	EUR	chr1	155915922	155916427	enhancer	intergenic|chr1:155915922-155916427	LAMTOR2	156024516	108341.5	FALSE	0.02003964428845551	0.00312203782255862	0.00129647607341935	0.00492025819889479
CEU_rep1	CEU	rep1	EUR	chr1	155915922	155916427	enhancer	intergenic|chr1:155915922-155916427	RAB25	156030939	114764.5	FALSE	0.01847152940203377	0.00312147061309837	0.00129481539579767	0.00426629847538511
CEU_rep1	CEU	rep1	EUR	chr1	155915922	155916427	enhancer	intergenic|chr1:155915922-155916427	RXFP4	155911479	4695.5	FALSE	0.31612384085493267	0.00313537446598006	0.00129849825950526	0.08135978570893349
CEU_rep1	CEU	rep1	EUR	chr1	155915922	155916427	enhancer	intergenic|chr1:155915922-155916427	SSR2	155990758	74583.5	FALSE	0.03612235186205373	0.00314977630792645	0.00130106304650441	0.0071021819379567
CEU_rep1	CEU	rep1	EUR	chr1	155915922	155916427	enhancer	intergenic|chr1:155915922-155916427	SYT11	155829259	86915.5	FALSE	0.02994610554506469	0.00309875195894907	0.00129908838126414	0.00624555566541895
CEU_rep1	CEU	rep1	EUR	chr1	155915922	155916427	enhancer	intergenic|chr1:155915922-155916427	UBQLN4	156023616	107441.5	FALSE	0.02003964428845551	0.00312219519136015	0.00129649639936206	0.00492025819889479
CEU_rep1	CEU	rep1	EUR	chr1	155915922	155916427	enhancer	intergenic|chr1:155915922-155916427	YY1AP1	155658568	257606.5	FALSE	0.00838913526188807	0.00316885380946517	0.00135129817304907	0.00273696974671074
CEU_rep1	CEU	rep1	EUR	chr1	155931674	155932199	enhancer	genic|chr1:155931674-155932199	ARHGEF2	155948336	16399.5	FALSE	0.01305336940915163	5.412246222575191e-4	8.739555875009817e-4	0.0234312111749222
CEU_rep1	CEU	rep1	EUR	chr1	155940274	155940781	enhancer	genic|chr1:155940274-155940781	ARHGEF2	155948336	7808.5	FALSE	0.09151383878593286	0.00152159833633434	9.231931697891952e-4	0.05531376046375372
CEU_rep1	CEU	rep1	EUR	chr1	155940274	155940781	enhancer	genic|chr1:155940274-155940781	KIAA0907	155904233	36294.5	FALSE	0.01551997490784992	0.00152063773279448	9.2267930810942e-4	0.01022196371018965
CEU_rep1	CEU	rep1	EUR	chr1	155940274	155940781	enhancer	genic|chr1:155940274-155940781	RXFP4	155911479	29048.5	FALSE	0.02504196595646909	0.00152063773279448	9.2267930810942e-4	0.01870144704739935
CEU_rep1	CEU	rep1	EUR	chr1	155948086	155948634	promoter	promoter|chr1:155948086-155948634	ARHGEF2	155948336	24	TRUE	0.22457794079320664	0.00245211206872525	0.00148178992754924	0.0524782278671473
CEU_rep1	CEU	rep1	EUR	chr1	155948086	155948634	promoter	promoter|chr1:155948086-155948634	RXFP4	155911479	36881	FALSE	0.08318288995780873	0.0024505640205465	0.00148096514343453	0.0240163193601988
CEU_rep1	CEU	rep1	EUR	chr1	155950917	155951422	enhancer	intergenic|chr1:155950917-155951422	ARHGEF2	155948336	2833.5	FALSE	0.03039752920658585	4.637811560707777e-4	8.959202221146678e-4	0.06211476765764916
CEU_rep1	CEU	rep1	EUR	chr1	155953402	155953903	enhancer	intergenic|chr1:155953402-155953903	ARHGEF2	155948336	5316.5	FALSE	0.04565425176873872	6.965560102254816e-4	8.959202221146678e-4	0.06211476765764916
CEU_rep1	CEU	rep1	EUR	chr1	155959093	155959593	enhancer	intergenic|chr1:155959093-155959593	ARHGEF2	155948336	11007	FALSE	0.02653920171534427	0.00118617718609319	6.827949881000677e-4	0.02782191263974859
CEU_rep1	CEU	rep1	EUR	chr1	155959093	155959593	enhancer	intergenic|chr1:155959093-155959593	KIAA0907	155904233	55110	FALSE	0.01922623383007206	0.00118542833800585	6.824149352671299e-4	0.02196292891049307
CEU_rep1	CEU	rep1	EUR	chr1	155959093	155959593	enhancer	intergenic|chr1:155959093-155959593	RXFP4	155911479	47864	FALSE	0.01035846089699357	0.00118542833800585	6.824149352671299e-4	0.01341697893565221
CEU_rep1	CEU	rep1	EUR	chr1	155982205	155982707	enhancer	genic|chr1:155982205-155982707	SSR2	155990758	8302	FALSE	0.02581410503198064	6.890582630866273e-4	7.875208744789469e-4	0.03832947600971022
CEU_rep1	CEU	rep1	EUR	chr1	155990508	155991033	promoter	promoter|chr1:155990508-155991033	SSR2	155990758	12.5	TRUE	0.12336214647185804	0.00227613858218229	7.665481636722671e-4	0.05696886907972344
CEU_rep1	CEU	rep1	EUR	chr1	156023366	156023890	promoter	promoter|chr1:156023366-156023890	LAMTOR2	156024516	888	FALSE	0.31140954982170965	0.00517119947499349	0.00117748089931444	0.0508261620541849
CEU_rep1	CEU	rep1	EUR	chr1	156023366	156023890	promoter	promoter|chr1:156023366-156023890	RAB25	156030939	7311	FALSE	0.21484762388972156	0.00517025997540068	0.00117597264457721	0.03298651538333978
CEU_rep1	CEU	rep1	EUR	chr1	156023366	156023890	promoter	promoter|chr1:156023366-156023890	SSR2	155990758	32870	FALSE	0.15866400311973602	0.00521714422298303	0.00118164686373451	0.02073727500301684
CEU_rep1	CEU	rep1	EUR	chr1	156023366	156023890	promoter	promoter|chr1:156023366-156023890	UBQLN4	156023616	12	TRUE	0.31140954982170965	0.00517146013341922	0.00117749935967001	0.0508261620541849
CEU_rep1	CEU	rep1	EUR	chr1	156024266	156024818	promoter	promoter|chr1:156024266-156024818	LAMTOR2	156024516	26	TRUE	0.2324929429942878	0.00386072741006203	0.00117748089931444	0.0508261620541849
CEU_rep1	CEU	rep1	EUR	chr1	156024266	156024818	promoter	promoter|chr1:156024266-156024818	RAB25	156030939	6397	FALSE	0.1604014918683427	0.0038600259960386	0.00117597264457721	0.03298651538333978
CEU_rep1	CEU	rep1	EUR	chr1	156024266	156024818	promoter	promoter|chr1:156024266-156024818	SSR2	155990758	33784	FALSE	0.11845577970772513	0.00389502895823657	0.00118164686373451	0.02073727500301684
CEU_rep1	CEU	rep1	EUR	chr1	156024266	156024818	promoter	promoter|chr1:156024266-156024818	UBQLN4	156023616	926	FALSE	0.2324929429942878	0.00386092201310021	0.00117749935967001	0.0508261620541849
CEU_rep1	CEU	rep1	EUR	chr1	156046464	156046969	enhancer	genic|chr1:156046464-156046969	MEX3A	156051789	5072.5	FALSE	0.04996732389761663	0.00136472059645176	5.635406822372146e-4	0.06166256711927458
CEU_rep1	CEU	rep1	EUR	chr1	156052070	156052584	promoter	promoter|chr1:156052070-156052584	MEX3A	156051789	538	TRUE	0.08786062599607772	0.00148252009494523	7.669091512869462e-4	0.07334226440492488
CEU_rep1	CEU	rep1	EUR	chr1	156060438	156060943	enhancer	intergenic|chr1:156060438-156060943	MEX3A	156051789	8901.5	FALSE	0.01070899652687482	0.00103333698458093	7.146026563342018e-4	0.0137640647779942
CEU_rep1	CEU	rep1	EUR	chr1	156066652	156067152	enhancer	intergenic|chr1:156066652-156067152	GLMP	156265480	198578	FALSE	0.02841203129540599	0.00658849141336472	0.00122473442987026	0.00222746685057157
CEU_rep1	CEU	rep1	EUR	chr1	156066652	156067152	enhancer	intergenic|chr1:156066652-156067152	KIAA0907	155904233	162669	FALSE	0.01083466292335638	0.00670118401237805	0.00125432522526021	0.00119116951078034
CEU_rep1	CEU	rep1	EUR	chr1	156066652	156067152	enhancer	intergenic|chr1:156066652-156067152	LAMTOR2	156024516	42386	FALSE	0.03234869906945211	0.00667267982487372	0.00125237183102255	0.00384701424304915
CEU_rep1	CEU	rep1	EUR	chr1	156066652	156067152	enhancer	intergenic|chr1:156066652-156067152	LMNA	156084460	17558	FALSE	0.15983232936456923	0.00666377028641951	0.00123920401156932	0.03911624110177125
CEU_rep1	CEU	rep1	EUR	chr1	156066652	156067152	enhancer	intergenic|chr1:156066652-156067152	MEX3A	156051789	15113	FALSE	0.11301533126017677	0.00669542462735463	0.00124789184384509	0.01283768812351761
CEU_rep1	CEU	rep1	EUR	chr1	156066652	156067152	enhancer	intergenic|chr1:156066652-156067152	PAQR6	156217908	151006	FALSE	0.09688464289480812	0.00647003802906666	0.0012212113394602	0.00813622864724206
CEU_rep1	CEU	rep1	EUR	chr1	156066652	156067152	enhancer	intergenic|chr1:156066652-156067152	PMF1	156182778	115876	FALSE	0.05816042385025486	0.00652086938783416	0.00122709774633878	0.00571407934695075
CEU_rep1	CEU	rep1	EUR	chr1	156066652	156067152	enhancer	intergenic|chr1:156066652-156067152	PMF1-BGLAP	156182778	115876	FALSE	0.05816042385025486	0.00652086938783416	0.00122709774633878	0.00571407934695075
CEU_rep1	CEU	rep1	EUR	chr1	156066652	156067152	enhancer	intergenic|chr1:156066652-156067152	RAB25	156030939	35963	FALSE	0.04825198207024895	0.00667146753747139	0.00125076764725361	0.00539799685527255
CEU_rep1	CEU	rep1	EUR	chr1	156066652	156067152	enhancer	intergenic|chr1:156066652-156067152	SEMA4A	156123321	56419	FALSE	0.04494450787425868	0.00663102528021253	0.00123187080273067	0.00497555897998819
CEU_rep1	CEU	rep1	EUR	chr1	156066652	156067152	enhancer	intergenic|chr1:156066652-156067152	SLC25A44	156163722	96820	FALSE	0.02072769984607703	0.00653664964441181	0.00122746421434604	0.00209313535653593
CEU_rep1	CEU	rep1	EUR	chr1	156066652	156067152	enhancer	intergenic|chr1:156066652-156067152	SSR2	155990758	76144	FALSE	0.01830013759121097	0.00673196483107997	0.00125680276191218	0.00174276656295908
CEU_rep1	CEU	rep1	EUR	chr1	156066652	156067152	enhancer	intergenic|chr1:156066652-156067152	UBQLN4	156023616	43286	FALSE	0.03234869906945211	0.00667301616661163	0.00125239146550606	0.00384701424304915
CEU_rep1	CEU	rep1	EUR	chr1	156066652	156067152	enhancer	intergenic|chr1:156066652-156067152	VHLL	156269428	202526	FALSE	0.02841203129540599	0.00658781090992774	0.0012247263930594	0.00222746685057157
CEU_rep1	CEU	rep1	EUR	chr1	156069995	156070495	enhancer	intergenic|chr1:156069995-156070495	LMNA	156084460	14215	FALSE	0.01116277606091546	6.712797707791293e-4	9.775386690806316e-4	0.03437874513114702
CEU_rep1	CEU	rep1	EUR	chr1	156069995	156070495	enhancer	intergenic|chr1:156069995-156070495	MEX3A	156051789	18456	FALSE	0.00326472498662486	6.744684939514144e-4	9.843920135830396e-4	0.00466682358548124
CEU_rep1	CEU	rep1	EUR	chr1	156069995	156070495	enhancer	intergenic|chr1:156069995-156070495	SMG5	156252681	182436	FALSE	6.018792342731205e-4	6.545328308134582e-4	9.66048730738332e-4	5.800797252789431e-4
CEU_rep1	CEU	rep1	EUR	chr1	156069995	156070495	enhancer	intergenic|chr1:156069995-156070495	TMEM79	156254069	183824	FALSE	6.018792342731205e-4	6.545328308134582e-4	9.66048730738332e-4	5.800797252789431e-4
CEU_rep1	CEU	rep1	EUR	chr1	156076013	156076513	enhancer	intergenic|chr1:156076013-156076513	ARHGEF2	155948336	127927	FALSE	0.01049073503157467	0.00688836737042481	0.00113078401408129	0.00114353372079411
CEU_rep1	CEU	rep1	EUR	chr1	156076013	156076513	enhancer	intergenic|chr1:156076013-156076513	CCT3	156308206	231943	FALSE	0.01010606929555394	0.00677713498456853	0.00110645977211984	9.254587889024956e-4
CEU_rep1	CEU	rep1	EUR	chr1	156076013	156076513	enhancer	intergenic|chr1:156076013-156076513	KIAA0907	155904233	172030	FALSE	0.0191301603766099	0.00688401866030738	0.00113015460455796	0.00227226289825401
CEU_rep1	CEU	rep1	EUR	chr1	156076013	156076513	enhancer	intergenic|chr1:156076013-156076513	LAMTOR2	156024516	51747	FALSE	0.00594079084163611	0.00685473676649366	0.00112839458455059	7.632960923661579e-4
CEU_rep1	CEU	rep1	EUR	chr1	156076013	156076513	enhancer	intergenic|chr1:156076013-156076513	LMNA	156084460	8197	FALSE	0.2985975393409909	0.00684558414079942	0.00111653029968463	0.07895152303622341
CEU_rep1	CEU	rep1	EUR	chr1	156076013	156076513	enhancer	intergenic|chr1:156076013-156076513	MEX3A	156051789	24474	FALSE	0.06743976378437398	0.00687810213661547	0.00112435808904289	0.00827651108796704
CEU_rep1	CEU	rep1	EUR	chr1	156076013	156076513	enhancer	intergenic|chr1:156076013-156076513	PMF1	156182778	106515	FALSE	0.03111836921413395	0.0066987843438353	0.00110562248158549	0.00330306663865972
CEU_rep1	CEU	rep1	EUR	chr1	156076013	156076513	enhancer	intergenic|chr1:156076013-156076513	PMF1-BGLAP	156182778	106515	FALSE	0.03111836921413395	0.0066987843438353	0.00110562248158549	0.00330306663865972
CEU_rep1	CEU	rep1	EUR	chr1	156076013	156076513	enhancer	intergenic|chr1:156076013-156076513	SEMA4A	156123321	47058	FALSE	0.03085670323354986	0.00681194572207455	0.00110992303422564	0.00369059658241952
CEU_rep1	CEU	rep1	EUR	chr1	156076013	156076513	enhancer	intergenic|chr1:156076013-156076513	SLC25A44	156163722	87459	FALSE	0.04313244632553569	0.00671499514785805	0.00110595267147363	0.00470578515615733
CEU_rep1	CEU	rep1	EUR	chr1	156076013	156076513	enhancer	intergenic|chr1:156076013-156076513	TSACC	156307104	230841	FALSE	0.01010606929555394	0.00677713498456853	0.00110645977211984	9.254587889024956e-4
CEU_rep1	CEU	rep1	EUR	chr1	156076013	156076513	enhancer	intergenic|chr1:156076013-156076513	UBQLN4	156023616	52647	FALSE	0.00594079084163611	0.00685508228495662	0.00112841227533883	7.632960923661579e-4
CEU_rep1	CEU	rep1	EUR	chr1	156084150	156084710	promoter	promoter|chr1:156084150-156084710	LMNA	156084460	30	TRUE	0.2148837007665492	0.00642604271614099	9.858078189231088e-4	0.06855244076059225
CEU_rep1	CEU	rep1	EUR	chr1	156089603	156090103	enhancer	genic|chr1:156089603-156090103	LMNA	156084460	5393	FALSE	0.05437714339195781	0.0012540859745259	9.857084324002266e-4	0.08889880439484396
CEU_rep1	CEU	rep1	EUR	chr1	156089603	156090103	enhancer	genic|chr1:156089603-156090103	MEX3A	156051789	38064	FALSE	0.01501332825267492	0.0012600431524137	9.926190536163882e-4	0.01139235433523598
CEU_rep1	CEU	rep1	EUR	chr1	156095954	156096454	enhancer	genic|chr1:156095954-156096454	CCT3	156308206	212002	FALSE	0.03259061605230725	0.00552662328097047	9.06614960147761e-4	0.00446649038730727
CEU_rep1	CEU	rep1	EUR	chr1	156095954	156096454	enhancer	genic|chr1:156095954-156096454	LAMTOR2	156024516	71688	FALSE	0.00999198896886565	0.00558990604213854	9.24587985104328e-4	0.00192132017855868
CEU_rep1	CEU	rep1	EUR	chr1	156095954	156096454	enhancer	genic|chr1:156095954-156096454	LMNA	156084460	11744	FALSE	0.06044134852212352	0.00558244225185563	9.148665849938424e-4	0.02391704136076457
CEU_rep1	CEU	rep1	EUR	chr1	156095954	156096454	enhancer	genic|chr1:156095954-156096454	MEX3A	156051789	44415	FALSE	0.12913577980342858	0.00560896005224424	9.212805469976176e-4	0.02371793483634765
CEU_rep1	CEU	rep1	EUR	chr1	156095954	156096454	enhancer	genic|chr1:156095954-156096454	PMF1	156182778	86574	FALSE	0.02537643180433371	0.00546272983984215	9.059288980390776e-4	0.00403116043850904
CEU_rep1	CEU	rep1	EUR	chr1	156095954	156096454	enhancer	genic|chr1:156095954-156096454	PMF1-BGLAP	156182778	86574	FALSE	0.02537643180433371	0.00546272983984215	9.059288980390776e-4	0.00403116043850904
CEU_rep1	CEU	rep1	EUR	chr1	156095954	156096454	enhancer	genic|chr1:156095954-156096454	RAB25	156030939	65265	FALSE	0.04042214720301666	0.00558889047225463	9.234036650789808e-4	0.0073116883567645
CEU_rep1	CEU	rep1	EUR	chr1	156095954	156096454	enhancer	genic|chr1:156095954-156096454	SEMA4A	156123321	27117	FALSE	0.02945008607428113	0.00555501076812641	9.094527002221383e-4	0.00527148094938362
CEU_rep1	CEU	rep1	EUR	chr1	156095954	156096454	enhancer	genic|chr1:156095954-156096454	SLC25A44	156163722	67518	FALSE	0.00712378343350615	0.0054759494388496	9.061994502090004e-4	0.00116315538187322
CEU_rep1	CEU	rep1	EUR	chr1	156095954	156096454	enhancer	genic|chr1:156095954-156096454	SSR2	155990758	105446	FALSE	0.01533057967381384	0.00563957088791237	9.278592064476236e-4	0.00236061011678804
CEU_rep1	CEU	rep1	EUR	chr1	156095954	156096454	enhancer	genic|chr1:156095954-156096454	TSACC	156307104	210900	FALSE	0.03259061605230725	0.00552662328097047	9.06614960147761e-4	0.00446649038730727
CEU_rep1	CEU	rep1	EUR	chr1	156095954	156096454	enhancer	genic|chr1:156095954-156096454	UBQLN4	156023616	72588	FALSE	0.00999198896886565	0.00559018780580206	9.246024806455864e-4	0.00192132017855868
CEU_rep1	CEU	rep1	EUR	chr1	156124009	156124509	enhancer	genic|chr1:156124009-156124509	BGLAP	156211752	87493	FALSE	0.05833602286408109	0.00329867520494531	0.00128305449540227	0.00807372840137539
CEU_rep1	CEU	rep1	EUR	chr1	156124009	156124509	enhancer	genic|chr1:156124009-156124509	LAMTOR2	156024516	99743	FALSE	0.01124077726052349	0.00340198981674687	0.00131579298012326	0.00249560771492853
CEU_rep1	CEU	rep1	EUR	chr1	156124009	156124509	enhancer	genic|chr1:156124009-156124509	LMNA	156084460	39799	FALSE	0.01689614366253416	0.00339744739003247	0.00130195833136249	0.00771956950749527
CEU_rep1	CEU	rep1	EUR	chr1	156124009	156124509	enhancer	genic|chr1:156124009-156124509	MEX3A	156051789	72470	FALSE	0.02118366895784811	0.00341358599526207	0.0013110861226763601	0.0044922471557798
CEU_rep1	CEU	rep1	EUR	chr1	156124009	156124509	enhancer	genic|chr1:156124009-156124509	PMF1	156182778	58519	FALSE	0.04555972277568509	0.00332459099431885	0.00128923899481141	0.00835627607316799
CEU_rep1	CEU	rep1	EUR	chr1	156124009	156124509	enhancer	genic|chr1:156124009-156124509	PMF1-BGLAP	156182778	58519	FALSE	0.04555972277568509	0.00332459099431885	0.00128923899481141	0.00835627607316799
CEU_rep1	CEU	rep1	EUR	chr1	156124009	156124509	enhancer	genic|chr1:156124009-156124509	SEMA4A	156123321	938	FALSE	0.2747464701598628	0.00338075272153509	0.00129425376274104	0.05678195924930268
CEU_rep1	CEU	rep1	EUR	chr1	156124009	156124509	enhancer	genic|chr1:156124009-156124509	SLC25A44	156163722	39463	FALSE	0.07316156567522925	0.00333263637842115	0.00128962402106275	0.0137924747151781
CEU_rep1	CEU	rep1	EUR	chr1	156124009	156124509	enhancer	genic|chr1:156124009-156124509	UBQLN4	156023616	100643	FALSE	0.01124077726052349	0.00340216129675151	0.00131581360891331	0.00249560771492853
CEU_rep1	CEU	rep1	EUR	chr1	156128799	156129309	enhancer	genic|chr1:156128799-156129309	PMF1	156182778	53724	FALSE	0.01383284581425876	9.27653251322158e-4	0.00126814939302101	0.00924397603331236
CEU_rep1	CEU	rep1	EUR	chr1	156128799	156129309	enhancer	genic|chr1:156128799-156129309	PMF1-BGLAP	156182778	53724	FALSE	0.01383284581425876	9.27653251322158e-4	0.00126814939302101	0.00924397603331236
CEU_rep1	CEU	rep1	EUR	chr1	156128799	156129309	enhancer	genic|chr1:156128799-156129309	SEMA4A	156123321	5733	FALSE	0.10837751420556424	9.433239335026252e-4	0.00127308212848099	0.08160805092947569
CEU_rep1	CEU	rep1	EUR	chr1	156128799	156129309	enhancer	genic|chr1:156128799-156129309	SLC25A44	156163722	34668	FALSE	0.01992265861878402	9.29898137003854e-4	0.00126852812094415	0.01368428361316311
CEU_rep1	CEU	rep1	EUR	chr1	156163472	156164087	promoter	promoter|chr1:156163472-156164087	PMF1	156182778	18998.5	FALSE	0.13195407475420703	0.00545210548546561	0.00107952082127414	0.01762507187313306
CEU_rep1	CEU	rep1	EUR	chr1	156163472	156164087	promoter	promoter|chr1:156163472-156164087	PMF1-BGLAP	156182778	18998.5	FALSE	0.13195407475420703	0.00545210548546561	0.00107952082127414	0.01762507187313306
CEU_rep1	CEU	rep1	EUR	chr1	156163472	156164087	promoter	promoter|chr1:156163472-156164087	SEMA4A	156123321	40458.5	FALSE	0.0932012493901381	0.00554420693841189	0.00108371984598225	0.01402737380743762
CEU_rep1	CEU	rep1	EUR	chr1	156163472	156164087	promoter	promoter|chr1:156163472-156164087	SLC25A44	156163722	57.5	TRUE	0.3746043593772296	0.00546529937393846	0.00107984321600214	0.05142903987625559
CEU_rep1	CEU	rep1	EUR	chr1	156168767	156169268	enhancer	genic|chr1:156168767-156169268	PMF1	156182778	13760.5	FALSE	0.02287587965543131	6.420392910508168e-4	0.00101114722752786	0.02770161984948572
CEU_rep1	CEU	rep1	EUR	chr1	156168767	156169268	enhancer	genic|chr1:156168767-156169268	PMF1-BGLAP	156182778	13760.5	FALSE	0.02287587965543131	6.420392910508168e-4	0.00101114722752786	0.02770161984948572
CEU_rep1	CEU	rep1	EUR	chr1	156168767	156169268	enhancer	genic|chr1:156168767-156169268	SLC25A44	156163722	5295.5	FALSE	0.05790206164971828	6.435930017821833e-4	0.0010114492027459	0.07206906505660973
CEU_rep1	CEU	rep1	EUR	chr1	156180031	156180584	enhancer	genic|chr1:156180031-156180584	PMF1	156182778	2470.5	FALSE	0.01617064147978726	1.980665249764051e-4	9.582421786376024e-4	0.06697986180189383
CEU_rep1	CEU	rep1	EUR	chr1	156180031	156180584	enhancer	genic|chr1:156180031-156180584	PMF1-BGLAP	156182778	2470.5	FALSE	0.01617064147978726	1.980665249764051e-4	9.582421786376024e-4	0.06697986180189383
CEU_rep1	CEU	rep1	EUR	chr1	156182507	156183028	promoter	promoter|chr1:156182507-156183028	PMF1	156182778	10.5	TRUE	0.3304152383226678	0.0045189184866506	9.534467021451068e-4	0.06028822584618821
CEU_rep1	CEU	rep1	EUR	chr1	156182507	156183028	promoter	promoter|chr1:156182507-156183028	PMF1-BGLAP	156182778	10.5	TRUE	0.3304152383226678	0.0045189184866506	9.534467021451068e-4	0.06028822584618821
CEU_rep1	CEU	rep1	EUR	chr1	156182507	156183028	promoter	promoter|chr1:156182507-156183028	SLC25A44	156163722	19045.5	FALSE	0.0959451967452117	0.00452985409798272	9.537314453238812e-4	0.01799381172079019
CEU_rep1	CEU	rep1	EUR	chr1	156187633	156188138	enhancer	genic|chr1:156187633-156188138	PMF1	156182778	5107.5	FALSE	0.01680188852907185	2.18017261585554e-4	9.283297093748e-4	0.06526319531002163
CEU_rep1	CEU	rep1	EUR	chr1	156187633	156188138	enhancer	genic|chr1:156187633-156188138	PMF1-BGLAP	156182778	5107.5	FALSE	0.01680188852907185	2.18017261585554e-4	9.283297093748e-4	0.06526319531002163
CEU_rep1	CEU	rep1	EUR	chr1	156192683	156193184	enhancer	genic|chr1:156192683-156193184	PMF1	156182778	10155.5	FALSE	0.01411077952144966	6.063068118779226e-4	7.216948275805569e-4	0.02535177254638512
CEU_rep1	CEU	rep1	EUR	chr1	156192683	156193184	enhancer	genic|chr1:156192683-156193184	PMF1-BGLAP	156182778	10155.5	FALSE	0.01411077952144966	6.063068118779226e-4	7.216948275805569e-4	0.02535177254638512
CEU_rep1	CEU	rep1	EUR	chr1	156192683	156193184	enhancer	genic|chr1:156192683-156193184	SEMA4A	156123321	69612.5	FALSE	0.00790270133459073	6.165490455350024e-4	7.245020123545902e-4	0.01599850634809296
CEU_rep1	CEU	rep1	EUR	chr1	156195987	156196492	enhancer	genic|chr1:156195987-156196492	CCT3	156308206	111966.5	FALSE	0.00264739942441894	0.00122055129731388	8.307800989609577e-4	0.0017928085959971
CEU_rep1	CEU	rep1	EUR	chr1	156195987	156196492	enhancer	genic|chr1:156195987-156196492	PMF1	156182778	13461.5	FALSE	0.01389883537552325	0.00120644047077582	8.301514233140743e-4	0.0109098445002473
CEU_rep1	CEU	rep1	EUR	chr1	156195987	156196492	enhancer	genic|chr1:156195987-156196492	PMF1-BGLAP	156182778	13461.5	FALSE	0.01389883537552325	0.00120644047077582	8.301514233140743e-4	0.0109098445002473
CEU_rep1	CEU	rep1	EUR	chr1	156195987	156196492	enhancer	genic|chr1:156195987-156196492	SEMA4A	156123321	72918.5	FALSE	0.01214360610892593	0.00122682065610933	8.333804729713675e-4	0.01074074403358356
CEU_rep1	CEU	rep1	EUR	chr1	156195987	156196492	enhancer	genic|chr1:156195987-156196492	SLC25A44	156163722	32517.5	FALSE	0.01101298183113288	0.00120936001095401	8.303993448335535e-4	0.00888530972336809
CEU_rep1	CEU	rep1	EUR	chr1	156195987	156196492	enhancer	genic|chr1:156195987-156196492	TSACC	156307104	110864.5	FALSE	0.00264739942441894	0.00122055129731388	8.307800989609577e-4	0.0017928085959971
CEU_rep1	CEU	rep1	EUR	chr1	156215397	156215958	enhancer	genic|chr1:156215397-156215958	BGLAP	156211752	3925.5	FALSE	0.04503933408482537	0.00102326752353342	4.7035067257318266e-4	0.05481544926173735
CEU_rep1	CEU	rep1	EUR	chr1	156252363	156252931	promoter	promoter|chr1:156252363-156252931	GLMP	156265480	12833	FALSE	0.13865583815230198	0.00587941058522432	5.19194948823959e-4	0.02873497265797566
CEU_rep1	CEU	rep1	EUR	chr1	156252363	156252931	promoter	promoter|chr1:156252363-156252931	VHLL	156269428	16781	FALSE	0.13865583815230198	0.00587880332039545	5.191915418228165e-4	0.02873497265797566
CEU_rep1	CEU	rep1	EUR	chr1	156261090	156261597	enhancer	genic|chr1:156261090-156261597	GLMP	156265480	4136.5	FALSE	0.01567522671179962	0.00116318156087557	3.3620120172684606e-4	0.02535735417955694
CEU_rep1	CEU	rep1	EUR	chr1	156261090	156261597	enhancer	genic|chr1:156261090-156261597	VHLL	156269428	8084.5	FALSE	0.01567522671179962	0.00116306141970814	3.3619899554614076e-4	0.02535735417955694
CEU_rep1	CEU	rep1	EUR	chr1	156307956	156308469	promoter	promoter|chr1:156307956-156308469	CCT3	156308206	6.5	TRUE	0.31921007319090283	0.00763269605700311	8.10599311202929e-4	0.03542819005669416
CEU_rep1	CEU	rep1	EUR	chr1	156307956	156308469	promoter	promoter|chr1:156307956-156308469	GLMP	156265480	42732.5	FALSE	0.12737855537686238	0.00762269094790325	8.084259228008649e-4	0.01307629327202008
CEU_rep1	CEU	rep1	EUR	chr1	156307956	156308469	promoter	promoter|chr1:156307956-156308469	SMG5	156252681	55531.5	FALSE	0.12442872491341692	0.00751744433789435	8.083625830007079e-4	0.01247823104892635
CEU_rep1	CEU	rep1	EUR	chr1	156307956	156308469	promoter	promoter|chr1:156307956-156308469	TMEM79	156254069	54143.5	FALSE	0.12442872491341692	0.00751744433789435	8.083625830007079e-4	0.01247823104892635
CEU_rep1	CEU	rep1	EUR	chr1	156307956	156308469	promoter	promoter|chr1:156307956-156308469	TSACC	156307104	1108.5	FALSE	0.31921007319090283	0.00763269605700311	8.10599311202929e-4	0.03542819005669416
CEU_rep1	CEU	rep1	EUR	chr1	156307956	156308469	promoter	promoter|chr1:156307956-156308469	VHLL	156269428	38784.5	FALSE	0.12737855537686238	0.00762190362542476	8.084206178416221e-4	0.01307629327202008
CEU_rep1	CEU	rep1	EUR	chr1	156391320	156391830	enhancer	genic|chr1:156391320-156391830	C1orf61	156399340	7765	FALSE	0.19901350456436231	0.00228958617356815	7.248135606663662e-4	0.04093758741292352
CEU_rep1	CEU	rep1	EUR	chr1	156426940	156427440	enhancer	intergenic|chr1:156426940-156427440	GPATCH4	156571279	144089	FALSE	0.05391071909360941	0.00517741604592194	6.573848764373351e-4	0.0071151670297835
CEU_rep1	CEU	rep1	EUR	chr1	156426940	156427440	enhancer	intergenic|chr1:156426940-156427440	MEF2D	156470634	43444	FALSE	0.03363299552116981	0.00519145388856018	6.562974659238438e-4	0.01252101395174763
CEU_rep1	CEU	rep1	EUR	chr1	156450442	156450945	enhancer	genic|chr1:156450442-156450945	IQGAP3	156542396	91702.5	FALSE	0.04794544168723101	0.00130697727159163	8.219633926160756e-4	0.03687915041774371
CEU_rep1	CEU	rep1	EUR	chr1	156450442	156450945	enhancer	genic|chr1:156450442-156450945	MEF2D	156470634	19940.5	FALSE	0.01543679646774079	0.00131150360398249	8.227028266818931e-4	0.01814714788957441
CEU_rep1	CEU	rep1	EUR	chr1	156450442	156450945	enhancer	genic|chr1:156450442-156450945	NAXE	156561557	110863.5	FALSE	0.01217789684062242	0.00130750221435688	8.230667308363393e-4	0.00663975970727647
CEU_rep1	CEU	rep1	EUR	chr1	156454313	156454813	enhancer	genic|chr1:156454313-156454813	IQGAP3	156542396	87833	FALSE	0.00704163292565362	1.9195264168713784e-4	8.219633926160756e-4	0.03687915041774371
CEU_rep1	CEU	rep1	EUR	chr1	156458302	156458802	enhancer	genic|chr1:156458302-156458802	MEF2D	156470634	12082	FALSE	0.02134586974223478	0.0023050194116639	7.039457258090875e-4	0.01668644301713172
CEU_rep1	CEU	rep1	EUR	chr1	156470384	156470969	promoter	promoter|chr1:156470384-156470969	CCT3	156308206	162470.5	FALSE	0.05421033201865661	0.00776481990638987	0.00143299983142627	0.00334550064190698
CEU_rep1	CEU	rep1	EUR	chr1	156470384	156470969	promoter	promoter|chr1:156470384-156470969	GPATCH4	156571279	100602.5	FALSE	0.16886142740696322	0.00772234325560199	0.00143836084596427	0.00682898644303401
CEU_rep1	CEU	rep1	EUR	chr1	156470384	156470969	promoter	promoter|chr1:156470384-156470969	IQGAP3	156542396	71719.5	FALSE	0.3287808450049505	0.00771655728141492	0.0014346909465936	0.02454023177993089
CEU_rep1	CEU	rep1	EUR	chr1	156470384	156470969	promoter	promoter|chr1:156470384-156470969	MEF2D	156470634	42.5	TRUE	0.506622203945805	0.00774328131398074	0.00143598158723448	0.05779283371170091
CEU_rep1	CEU	rep1	EUR	chr1	156470384	156470969	promoter	promoter|chr1:156470384-156470969	NAXE	156561557	90880.5	FALSE	0.1346487652328392	0.00771965660915805	0.00143661676150198	0.00712395251515801
CEU_rep1	CEU	rep1	EUR	chr1	156470384	156470969	promoter	promoter|chr1:156470384-156470969	TSACC	156307104	163572.5	FALSE	0.05421033201865661	0.00776481990638987	0.00143299983142627	0.00334550064190698
CEU_rep1	CEU	rep1	EUR	chr1	156474985	156475492	enhancer	intergenic|chr1:156474985-156475492	GPATCH4	156571279	96040.5	FALSE	0.03774295041093473	0.00297107733546629	0.00106117112711962	0.00537748507906503
CEU_rep1	CEU	rep1	EUR	chr1	156474985	156475492	enhancer	intergenic|chr1:156474985-156475492	IQGAP3	156542396	67157.5	FALSE	0.03743780985826576	0.00296885125250134	0.00105846360677622	0.00984464727344941
CEU_rep1	CEU	rep1	EUR	chr1	156474985	156475492	enhancer	intergenic|chr1:156474985-156475492	MEF2D	156470634	4604.5	FALSE	0.1227575360322623	0.00297913299793023	0.00105941579522562	0.04933504235647949
CEU_rep1	CEU	rep1	EUR	chr1	156477989	156478490	enhancer	intergenic|chr1:156477989-156478490	GPATCH4	156571279	93039.5	FALSE	0.01302651525903839	0.00102543081091567	0.00106117112711962	0.00537748507906503
CEU_rep1	CEU	rep1	EUR	chr1	156477989	156478490	enhancer	intergenic|chr1:156477989-156478490	IQGAP3	156542396	64156.5	FALSE	0.01292119974919573	0.00102466250575152	0.00105846360677622	0.00984464727344941
CEU_rep1	CEU	rep1	EUR	chr1	156477989	156478490	enhancer	intergenic|chr1:156477989-156478490	MEF2D	156470634	7605.5	FALSE	0.04236825417397508	0.00102821112376524	0.00105941579522562	0.04933504235647949
CEU_rep1	CEU	rep1	EUR	chr1	156494113	156494613	enhancer	intergenic|chr1:156494113-156494613	IQGAP3	156542396	48033	FALSE	0.00560915327588711	9.174222516019492e-4	0.00102699153075571	0.00491943550431246
CEU_rep1	CEU	rep1	EUR	chr1	156494113	156494613	enhancer	intergenic|chr1:156494113-156494613	MEF2D	156470634	23729	FALSE	0.01373720570794745	9.205994744533183e-4	0.00102791540708642	0.01841339975001732
CEU_rep1	CEU	rep1	EUR	chr1	156561278	156561807	promoter	promoter|chr1:156561278-156561807	GPATCH4	156571279	9736.5	FALSE	0.06391012535583258	0.00223190094543752	5.673139834456776e-4	0.02267326237635574
CEU_rep1	CEU	rep1	EUR	chr1	156561278	156561807	promoter	promoter|chr1:156561278-156561807	NAXE	156561557	14.5	TRUE	0.09596761046580211	0.00223112445460569	5.666260868677449e-4	0.04454119576097895
CEU_rep1	CEU	rep1	EUR	chr1	156569525	156570026	enhancer	genic|chr1:156569525-156570026	GPATCH4	156571279	1503.5	FALSE	0.02048391781471224	5.541439706151373e-4	3.6551515414546626e-4	0.04542843481886189
CEU_rep1	CEU	rep1	EUR	chr1	156570989	156571529	promoter	promoter|chr1:156570989-156571529	NAXE	156561557	9702	FALSE	0.04706106409929729	0.00101055948042794	7.660771642083437e-4	0.03566850423908888
CEU_rep1	CEU	rep1	EUR	chr1	156577798	156578298	enhancer	intergenic|chr1:156577798-156578298	GPATCH4	156571279	6769	FALSE	0.02802417051626687	5.371962614175689e-4	5.344601156964165e-4	0.04384572269715266
CEU_rep1	CEU	rep1	EUR	chr1	156577798	156578298	enhancer	intergenic|chr1:156577798-156578298	NAXE	156561557	16491	FALSE	0.01336799778132368	5.370093678313004e-4	5.338120560762462e-4	0.02736236785551249
CEU_rep1	CEU	rep1	EUR	chr1	156578773	156579275	enhancer	intergenic|chr1:156578773-156579275	GPATCH4	156571279	7745	FALSE	0.02394207689867234	4.589464724057792e-4	5.344601156964165e-4	0.04384572269715266
CEU_rep1	CEU	rep1	EUR	chr1	156594046	156594546	enhancer	genic|chr1:156594046-156594546	HAPLN2	156589085	5211	FALSE	0.01976964617078661	6.459456720703465e-4	4.2139360426870506e-4	0.043894397835829
CEU_rep1	CEU	rep1	EUR	chr1	156629751	156630251	enhancer	intergenic|chr1:156629751-156630251	CRABP2	156675459	45458	FALSE	0.09726786070923762	0.00348081579982175	0.00116626819166284	0.01357942178934481
CEU_rep1	CEU	rep1	EUR	chr1	156629751	156630251	enhancer	intergenic|chr1:156629751-156630251	GPATCH4	156571279	58722	FALSE	0.04066632406523104	0.00348702318593769	0.00116652163682149	0.00449086533604646
CEU_rep1	CEU	rep1	EUR	chr1	156629751	156630251	enhancer	intergenic|chr1:156629751-156630251	HDGF	156722240	92239	FALSE	0.02099110176039713	0.00342700850925738	0.00115271374937645	0.0064727403046202
[truncated: 98,957 more rows]
