# Supplementary material for: Chromatin activity identifies differential gene regulation across human ancestries
Source: Genome Biol. 2024 Jan 15;25:21. doi: 10.1186/s13059-024-03165-2 (PMC10789071; doi:10.1186/s13059-024-03165-2)
Supplement: Supplementary file 4 — Additional file 4. AFR scores. ABC, ATAC, ChIP, and HiC scores for all African ancestry samples for all E-G pairs after filtering across the 14 samples not including CEU. [file 13059_2024_3165_MOESM4_ESM.gz › 13059_2024_3165_MOESM4_ESM]

sample	population	replicate	ancestry	chr	start	end	CRE_type	name	TargetGene	TargetGeneTSS	distance	isSelfPromoter	ABC_score	ATAC_score	ChIP_score	HiC_score
ESN_rep1	ESN	rep1	AFR	chr1	10003167	10003735	promoter	promoter|chr1:10003167-10003735	LZIC	10003485	34	TRUE	0.2128500343627788	0.00647229637879662	0.00100328135013566	0.03601020886739457
ESN_rep1	ESN	rep1	AFR	chr1	10003167	10003735	promoter	promoter|chr1:10003167-10003735	NMNAT1	10003485	34	TRUE	0.2128500343627788	0.00647229637879662	0.00100328135013566	0.03601020886739457
ESN_rep1	ESN	rep1	AFR	chr1	10003167	10003735	promoter	promoter|chr1:10003167-10003735	UBE4B	10093040	89589	FALSE	0.13249507818171477	0.00646385539338729	0.00100111802085137	0.03520393377482121
ESN_rep1	ESN	rep1	AFR	chr1	10010314	10010817	enhancer	genic|chr1:10010314-10010817	LZIC	10003485	7080.5	FALSE	0.08889782051955605	0.00168949068869709	8.122099378189096e-4	0.07117050760184523
ESN_rep1	ESN	rep1	AFR	chr1	10010314	10010817	enhancer	genic|chr1:10010314-10010817	NMNAT1	10003485	7080.5	FALSE	0.08889782051955605	0.00168949068869709	8.122099378189096e-4	0.07117050760184523
ESN_rep1	ESN	rep1	AFR	chr1	10010314	10010817	enhancer	genic|chr1:10010314-10010817	UBE4B	10093040	82474.5	FALSE	0.01347316223436308	0.00168728730284795	8.10458607005039e-4	0.01694018008198168
ESN_rep1	ESN	rep1	AFR	chr1	100215465	100215965	enhancer	genic|chr1:100215465-100215965	FRRS1	100231349	15634	FALSE	0.03651693477095056	0.00282441668539897	0.00369076802779711	0.08065712481676007
ESN_rep1	ESN	rep1	AFR	chr1	100217620	100218122	enhancer	genic|chr1:100217620-100218122	FRRS1	100231349	13478	FALSE	0.07773482822087205	0.00601243086915147	0.00369076802779711	0.08065712481676007
ESN_rep1	ESN	rep1	AFR	chr1	100223560	100224119	enhancer	genic|chr1:100223560-100224119	FRRS1	100231349	7509.5	FALSE	0.01039540855212564	0.00328546138719374	0.00201251865762678	0.03619922049740278
ESN_rep1	ESN	rep1	AFR	chr1	100224432	100224933	enhancer	genic|chr1:100224432-100224933	FRRS1	100231349	6666.5	FALSE	0.00367990529396663	0.00116303141826831	0.00201251865762678	0.03619922049740278
ESN_rep1	ESN	rep1	AFR	chr1	100231945	100232446	enhancer	intergenic|chr1:100231945-100232446	FRRS1	100231349	846.5	FALSE	0.02946747158688607	0.00412338965026069	0.00339724135929562	0.04843463523346565
ESN_rep1	ESN	rep1	AFR	chr1	100249632	100250140	enhancer	intergenic|chr1:100249632-100250140	FRRS1	100231349	18537	FALSE	0.00743836383059365	0.00140568652447609	0.00261342479944429	0.04662006414903789
ESN_rep1	ESN	rep1	AFR	chr1	100252415	100252915	enhancer	intergenic|chr1:100252415-100252915	FRRS1	100231349	21316	FALSE	0.01165948367389484	0.00368497141917182	0.00368143872983983	0.01978889558912706
ESN_rep1	ESN	rep1	AFR	chr1	100315379	100316294	promoter	promoter|chr1:100315379-100316294	AGL	100316044	207.5	TRUE	0.22958475675788748	0.02506436051703744	0.00299903995831526	0.11531332436112494
ESN_rep1	ESN	rep1	AFR	chr1	100435094	100435763	promoter	promoter|chr1:100435094-100435763	SLC35A3	100435344	84.5	TRUE	0.4781037994298898	0.0232905164659583	0.00322057467923075	0.28170500445060415
ESN_rep1	ESN	rep1	AFR	chr1	1004498	1004998	enhancer	intergenic|chr1:1004498-1004998	AGRN	955502	49246	FALSE	0.07467435768549847	0.00487431026120582	0.00160940617726191	0.03588659606821186
ESN_rep1	ESN	rep1	AFR	chr1	1004498	1004998	enhancer	intergenic|chr1:1004498-1004998	HES4	935552	69196	FALSE	0.01879966005647302	0.00488489882706902	0.00162219902030942	0.00505410944083274
ESN_rep1	ESN	rep1	AFR	chr1	1004498	1004998	enhancer	intergenic|chr1:1004498-1004998	ISG15	948846	55902	FALSE	0.03454648524836618	0.00487801518781151	0.00161346731719157	0.01473780886907363
ESN_rep1	ESN	rep1	AFR	chr1	1004498	1004998	enhancer	intergenic|chr1:1004498-1004998	RNF223	1009687	4939	FALSE	0.15516249028038512	0.00486105099601633	0.00159169604204039	0.12280899957289068
ESN_rep1	ESN	rep1	AFR	chr1	100499992	100500494	enhancer	intergenic|chr1:100499992-100500494	FRRS1	100231349	268894	FALSE	0.01981441546901598	0.00117545385423683	0.00807921290918489	0.04803973098146287
ESN_rep1	ESN	rep1	AFR	chr1	100499992	100500494	enhancer	intergenic|chr1:100499992-100500494	LRRC39	100643829	143586	FALSE	0.01170700133936947	0.00124978274236148	0.00839507570470692	0.01324858048737122
ESN_rep1	ESN	rep1	AFR	chr1	100499992	100500494	enhancer	intergenic|chr1:100499992-100500494	MFSD14A	100503788	3545	FALSE	0.01992426433590957	0.00120054476723825	0.00820739090465772	0.05203625199366517
ESN_rep1	ESN	rep1	AFR	chr1	100499992	100500494	enhancer	intergenic|chr1:100499992-100500494	SLC35A3	100435344	64899	FALSE	0.01440476251254921	0.00120440439460728	0.00822522326663442	0.06426447088925902
ESN_rep1	ESN	rep1	AFR	chr1	100502223	100502724	enhancer	intergenic|chr1:100502223-100502724	AGL	100316044	186429.5	FALSE	0.00989560555985668	0.00113805629551625	0.00812667317209833	0.04039626009811482
ESN_rep1	ESN	rep1	AFR	chr1	100502223	100502724	enhancer	intergenic|chr1:100502223-100502724	FRRS1	100231349	271124.5	FALSE	0.01930398341210611	0.00114517340869157	0.00807921290918489	0.04803973098146287
ESN_rep1	ESN	rep1	AFR	chr1	100502223	100502724	enhancer	intergenic|chr1:100502223-100502724	LRRC39	100643829	141355.5	FALSE	0.01140542147276957	0.00121758753696309	0.00839507570470692	0.01324858048737122
ESN_rep1	ESN	rep1	AFR	chr1	100502223	100502724	enhancer	intergenic|chr1:100502223-100502724	MFSD14A	100503788	1314.5	FALSE	0.01941100250170118	0.00116961796367385	0.00820739090465772	0.05203625199366517
ESN_rep1	ESN	rep1	AFR	chr1	100502223	100502724	enhancer	intergenic|chr1:100502223-100502724	SLC35A3	100435344	67129.5	FALSE	0.01403368658704053	0.00117337816456521	0.00822522326663442	0.06426447088925902
ESN_rep1	ESN	rep1	AFR	chr1	100503380	100504038	promoter	promoter|chr1:100503380-100504038	AGL	100316044	187665	FALSE	0.24341343428104575	0.02657407293788345	0.00831141125406281	0.04160897071675205
ESN_rep1	ESN	rep1	AFR	chr1	100503380	100504038	promoter	promoter|chr1:100503380-100504038	CDC14A	100818022	314313	FALSE	0.13539106376507426	0.02994876531847102	0.00863109650866581	0.01149811959672467
ESN_rep1	ESN	rep1	AFR	chr1	100503380	100504038	promoter	promoter|chr1:100503380-100504038	FRRS1	100231349	272360	FALSE	0.47409589436964	0.02674026039747863	0.00826287210957575	0.0494041544176877
ESN_rep1	ESN	rep1	AFR	chr1	100503380	100504038	promoter	promoter|chr1:100503380-100504038	LRRC39	100643829	140120	FALSE	0.302637711112037	0.02843115946284323	0.00858591519717708	0.01472057243238859
ESN_rep1	ESN	rep1	AFR	chr1	100503380	100504038	promoter	promoter|chr1:100503380-100504038	MFSD14A	100503788	79	TRUE	0.4630843482523844	0.02731105060319377	0.0083939638874208	0.05198305394771765
ESN_rep1	ESN	rep1	AFR	chr1	100503380	100504038	promoter	promoter|chr1:100503380-100504038	RTCA	100731713	228004	FALSE	0.02313686013649435	0.02989792145973617	0.00860834174748982	0.00338621711716089
ESN_rep1	ESN	rep1	AFR	chr1	100503380	100504038	promoter	promoter|chr1:100503380-100504038	RTCA-AS1	100731730	228021	FALSE	0.02313686013649435	0.02989792145973617	0.00860834174748982	0.00338621711716089
ESN_rep1	ESN	rep1	AFR	chr1	100503380	100504038	promoter	promoter|chr1:100503380-100504038	SASS6	100598651	94942	FALSE	0.23953543299233668	0.02843402485872806	0.00857650152296789	0.03755490363801294
ESN_rep1	ESN	rep1	AFR	chr1	100503380	100504038	promoter	promoter|chr1:100503380-100504038	SLC35A3	100435344	68365	FALSE	0.34199153245195735	0.02739885280871034	0.00841220162023976	0.06557799907851197
ESN_rep1	ESN	rep1	AFR	chr1	100503380	100504038	promoter	promoter|chr1:100503380-100504038	TRMT13	100598705	94996	FALSE	0.23953543299233668	0.02843402485872806	0.00857650152296789	0.03755490363801294
ESN_rep1	ESN	rep1	AFR	chr1	100512340	100512840	enhancer	genic|chr1:100512340-100512840	MFSD14A	100503788	8802	FALSE	0.01703525317310295	0.00452486241817985	0.00432930693054816	0.02237855436400583
ESN_rep1	ESN	rep1	AFR	chr1	100512340	100512840	enhancer	genic|chr1:100512340-100512840	SASS6	100598651	86061	FALSE	0.00315745523477068	0.00471091545873393	0.00442345332684659	0.00579316418409644
ESN_rep1	ESN	rep1	AFR	chr1	100512340	100512840	enhancer	genic|chr1:100512340-100512840	SLC35A3	100435344	77246	FALSE	0.00434333281453749	0.00453940938328008	0.00433871330209675	0.00974647706583117
ESN_rep1	ESN	rep1	AFR	chr1	100512340	100512840	enhancer	genic|chr1:100512340-100512840	TRMT13	100598705	86115	FALSE	0.00315745523477068	0.00471091545873393	0.00442345332684659	0.00579316418409644
ESN_rep1	ESN	rep1	AFR	chr1	100541255	100541755	enhancer	genic|chr1:100541255-100541755	AGL	100316044	225461	FALSE	0.01138405293008247	0.00779591132908682	0.00755068312854171	0.00730161776415362
ESN_rep1	ESN	rep1	AFR	chr1	100541255	100541755	enhancer	genic|chr1:100541255-100541755	CDC14A	100818022	276517	FALSE	0.03777203044975286	0.0087859290288012	0.00784110818207212	0.01203613114258728
ESN_rep1	ESN	rep1	AFR	chr1	100541255	100541755	enhancer	genic|chr1:100541255-100541755	EXTL2	101360735	819230	FALSE	0.00511630501270263	0.00880273505055575	0.0078842397573826	0.00264234445249747
ESN_rep1	ESN	rep1	AFR	chr1	100541255	100541755	enhancer	genic|chr1:100541255-100541755	MFSD14A	100503788	37717	FALSE	0.06710253764482647	0.00801211501542826	0.00762567987179734	0.02826313877033017
ESN_rep1	ESN	rep1	AFR	chr1	100541255	100541755	enhancer	genic|chr1:100541255-100541755	SASS6	100598651	57146	FALSE	0.07460912822471338	0.00834155671378802	0.00779151017460849	0.04389030625695001
ESN_rep1	ESN	rep1	AFR	chr1	100541255	100541755	enhancer	genic|chr1:100541255-100541755	SLC30A7	101361633	820128	FALSE	0.00511630501270263	0.00880273505055575	0.0078842397573826	0.00264234445249747
ESN_rep1	ESN	rep1	AFR	chr1	100541255	100541755	enhancer	genic|chr1:100541255-100541755	SLC35A3	100435344	106161	FALSE	0.02027543675734429	0.00803787313727527	0.00764224833860634	0.01458790025221834
ESN_rep1	ESN	rep1	AFR	chr1	100541255	100541755	enhancer	genic|chr1:100541255-100541755	TRMT13	100598705	57200	FALSE	0.07460912822471338	0.00834155671378802	0.00779151017460849	0.04389030625695001
ESN_rep1	ESN	rep1	AFR	chr1	100542267	100542767	enhancer	genic|chr1:100542267-100542767	AGL	100316044	226473	FALSE	0.00736042681022928	0.00504049261798057	0.00755068312854171	0.00730161776415362
ESN_rep1	ESN	rep1	AFR	chr1	100542267	100542767	enhancer	genic|chr1:100542267-100542767	CDC14A	100818022	275505	FALSE	0.02442172988009321	0.005680594422174	0.00784110818207212	0.01203613114258728
ESN_rep1	ESN	rep1	AFR	chr1	100542267	100542767	enhancer	genic|chr1:100542267-100542767	MFSD14A	100503788	38729	FALSE	0.04338554292999255	0.00518028039120963	0.00762567987179734	0.02826313877033017
ESN_rep1	ESN	rep1	AFR	chr1	100542267	100542767	enhancer	genic|chr1:100542267-100542767	SASS6	100598651	56134	FALSE	0.048238973504934	0.00539328287142535	0.00779151017460849	0.04389030625695001
ESN_rep1	ESN	rep1	AFR	chr1	100542267	100542767	enhancer	genic|chr1:100542267-100542767	SLC35A3	100435344	107173	FALSE	0.01310920365659122	0.00519693445736588	0.00764224833860634	0.01458790025221834
ESN_rep1	ESN	rep1	AFR	chr1	100542267	100542767	enhancer	genic|chr1:100542267-100542767	TRMT13	100598705	56188	FALSE	0.048238973504934	0.00539328287142535	0.00779151017460849	0.04389030625695001
ESN_rep1	ESN	rep1	AFR	chr1	100543031	100543531	enhancer	genic|chr1:100543031-100543531	AGL	100316044	227237	FALSE	0.00691089340926898	0.00473264772698498	0.00755068312854171	0.00730161776415362
ESN_rep1	ESN	rep1	AFR	chr1	100543031	100543531	enhancer	genic|chr1:100543031-100543531	CDC14A	100818022	274741	FALSE	0.02293018821092335	0.00533365571930869	0.00784110818207212	0.01203613114258728
ESN_rep1	ESN	rep1	AFR	chr1	100543031	100543531	enhancer	genic|chr1:100543031-100543531	MFSD14A	100503788	39493	FALSE	0.04073579840176445	0.00486389805058883	0.00762567987179734	0.02826313877033017
ESN_rep1	ESN	rep1	AFR	chr1	100543031	100543531	enhancer	genic|chr1:100543031-100543531	SASS6	100598651	55370	FALSE	0.04529280878139251	0.00506389153936791	0.00779151017460849	0.04389030625695001
ESN_rep1	ESN	rep1	AFR	chr1	100543031	100543531	enhancer	genic|chr1:100543031-100543531	SLC35A3	100435344	107937	FALSE	0.01230856735443567	0.00487953498021319	0.00764224833860634	0.01458790025221834
ESN_rep1	ESN	rep1	AFR	chr1	100543031	100543531	enhancer	genic|chr1:100543031-100543531	TRMT13	100598705	55424	FALSE	0.04529280878139251	0.00506389153936791	0.00779151017460849	0.04389030625695001
ESN_rep1	ESN	rep1	AFR	chr1	100595062	100595562	enhancer	genic|chr1:100595062-100595562	SASS6	100598651	3339	FALSE	0.01107104446819388	9.5232835755007e-4	0.00543547614343602	0.08177295264866619
ESN_rep1	ESN	rep1	AFR	chr1	100595062	100595562	enhancer	genic|chr1:100595062-100595562	TRMT13	100598705	3393	FALSE	0.01107104446819388	9.5232835755007e-4	0.00543547614343602	0.08177295264866619
ESN_rep1	ESN	rep1	AFR	chr1	100596123	100596681	enhancer	genic|chr1:100596123-100596681	SASS6	100598651	2249	FALSE	0.02068903817884519	0.00177966566792813	0.00543547614343602	0.08177295264866619
ESN_rep1	ESN	rep1	AFR	chr1	100596123	100596681	enhancer	genic|chr1:100596123-100596681	TRMT13	100598705	2303	FALSE	0.02068903817884519	0.00177966566792813	0.00543547614343602	0.08177295264866619
ESN_rep1	ESN	rep1	AFR	chr1	100598302	100598955	promoter	promoter|chr1:100598302-100598955	CDC14A	100818022	219393.5	FALSE	0.13480217752878823	0.0298185025433708	0.00552420833280461	0.01796481485286924
ESN_rep1	ESN	rep1	AFR	chr1	100598302	100598955	promoter	promoter|chr1:100598302-100598955	MFSD14A	100503788	94840.5	FALSE	0.11324802619494304	0.0271922606228843	0.00537243503251232	0.0199490099077442
ESN_rep1	ESN	rep1	AFR	chr1	100598302	100598955	promoter	promoter|chr1:100598302-100598955	SASS6	100598651	22.5	TRUE	0.34154634524848326	0.02831035047863327	0.0054892656028028	0.08403022886348566
ESN_rep1	ESN	rep1	AFR	chr1	100598302	100598955	promoter	promoter|chr1:100598302-100598955	TRMT13	100598705	76.5	TRUE	0.34154634524848326	0.02831035047863327	0.0054892656028028	0.08403022886348566
ESN_rep1	ESN	rep1	AFR	chr1	100650035	100650575	enhancer	intergenic|chr1:100650035-100650575	LRRC39	100643829	6476	FALSE	0.06172734799218838	0.0014945739921036	0.00282542010444453	0.17356413479013166
ESN_rep1	ESN	rep1	AFR	chr1	100654180	100654682	enhancer	genic|chr1:100654180-100654682	LRRC39	100643829	10602	FALSE	0.0385105817031325	9.324378206166696e-4	0.00282542010444453	0.17356413479013166
ESN_rep1	ESN	rep1	AFR	chr1	100715159	100715732	promoter	promoter|chr1:100715159-100715732	DBT	100715409	36.5	TRUE	0.11013946790446393	0.03059245304776141	0.00369478246499655	0.03032344122512628
ESN_rep1	ESN	rep1	AFR	chr1	100715159	100715732	promoter	promoter|chr1:100715159-100715732	RTCA	100731713	16267.5	FALSE	0.3077663110651384	0.03059245304776141	0.00369478246499655	0.10256254268672448
ESN_rep1	ESN	rep1	AFR	chr1	100715159	100715732	promoter	promoter|chr1:100715159-100715732	RTCA-AS1	100731730	16284.5	FALSE	0.3077663110651384	0.03059245304776141	0.00369478246499655	0.10256254268672448
ESN_rep1	ESN	rep1	AFR	chr1	100731456	100732006	promoter	promoter|chr1:100731456-100732006	CDC14A	100818022	86291	FALSE	0.04859474338053401	0.0174035496882913	0.00428908135177693	0.01429120629480924
ESN_rep1	ESN	rep1	AFR	chr1	100731456	100732006	promoter	promoter|chr1:100731456-100732006	DBT	100715409	16322	FALSE	0.3226795145651932	0.01737400377504824	0.00427777374772847	0.13511151373614363
ESN_rep1	ESN	rep1	AFR	chr1	100731456	100732006	promoter	promoter|chr1:100731456-100732006	RTCA	100731713	18	TRUE	0.3113880136765132	0.01737400377504824	0.00427777374772847	0.1578174583609476
ESN_rep1	ESN	rep1	AFR	chr1	100731456	100732006	promoter	promoter|chr1:100731456-100732006	RTCA-AS1	100731730	1	TRUE	0.3113880136765132	0.01737400377504824	0.00427777374772847	0.1578174583609476
ESN_rep1	ESN	rep1	AFR	chr1	100817711	100818272	promoter	promoter|chr1:100817711-100818272	CDC14A	100818022	30.5	TRUE	0.32111769918846433	0.02909738699957515	0.00376358437783979	0.06437100838376361
ESN_rep1	ESN	rep1	AFR	chr1	100817711	100818272	promoter	promoter|chr1:100817711-100818272	RTCA	100731713	86278.5	FALSE	0.05664740628847045	0.02904798852125969	0.0037536621780825	0.01956949673088076
ESN_rep1	ESN	rep1	AFR	chr1	100817711	100818272	promoter	promoter|chr1:100817711-100818272	RTCA-AS1	100731730	86261.5	FALSE	0.05664740628847045	0.02904798852125969	0.0037536621780825	0.01956949673088076
ESN_rep1	ESN	rep1	AFR	chr1	100909554	100910082	enhancer	genic|chr1:100909554-100910082	CDC14A	100818022	91796	FALSE	0.00759998928756465	0.00295647411197316	0.00366750684633036	0.01538684868306369
ESN_rep1	ESN	rep1	AFR	chr1	100914988	100915954	enhancer	genic|chr1:100914988-100915954	CDC14A	100818022	97449	FALSE	0.00306451210727601	0.00314287967662147	0.00417330526986656	0.00512902894116534
ESN_rep1	ESN	rep1	AFR	chr1	10092645	10093290	promoter	promoter|chr1:10092645-10093290	LZIC	10003485	89482.5	FALSE	0.3449805219098331	0.01369188555451228	0.00102837721749522	0.02691608672762695
ESN_rep1	ESN	rep1	AFR	chr1	10092645	10093290	promoter	promoter|chr1:10092645-10093290	NMNAT1	10003485	89482.5	FALSE	0.3449805219098331	0.01369188555451228	0.00102837721749522	0.02691608672762695
ESN_rep1	ESN	rep1	AFR	chr1	10092645	10093290	promoter	promoter|chr1:10092645-10093290	RBP7	10057254	35713.5	FALSE	0.15730529325328085	0.01368972133128789	0.00102793024634266	0.02062625514497154
ESN_rep1	ESN	rep1	AFR	chr1	10092645	10093290	promoter	promoter|chr1:10092645-10093290	UBE4B	10093040	72.5	TRUE	0.5718326847466744	0.01367402898561805	0.00102615977515006	0.07006898928241055
ESN_rep1	ESN	rep1	AFR	chr1	100996387	100996897	enhancer	intergenic|chr1:100996387-100996897	GPR88	101003727	7085	FALSE	0.08036571371992624	0.00317454676616462	0.00230732368177741	0.12427565295234425
ESN_rep1	ESN	rep1	AFR	chr1	100997419	100998027	enhancer	intergenic|chr1:100997419-100998027	GPR88	101003727	6004	FALSE	0.01297188713152172	5.124058561582156e-4	0.00230732368177741	0.12427565295234425
ESN_rep1	ESN	rep1	AFR	chr1	100998191	100998692	enhancer	intergenic|chr1:100998191-100998692	GPR88	101003727	5285.5	FALSE	0.04041664318345032	0.00159650823688808	0.00230732368177741	0.12427565295234425
ESN_rep1	ESN	rep1	AFR	chr1	101360485	101360985	promoter	promoter|chr1:101360485-101360985	EXTL2	101360735	0	TRUE	0.1663427657747842	0.01267131884640299	0.0063608813849068	0.07397334518281724
ESN_rep1	ESN	rep1	AFR	chr1	101360485	101360985	promoter	promoter|chr1:101360485-101360985	SLC30A7	101361633	898	FALSE	0.1663427657747842	0.01267131884640299	0.0063608813849068	0.07397334518281724
ESN_rep1	ESN	rep1	AFR	chr1	101361357	101361890	promoter	promoter|chr1:101361357-101361890	DPH5	101491362	129738.5	FALSE	0.1101315356757422	0.02978412735458897	0.00632831449143983	0.01590454499998536
ESN_rep1	ESN	rep1	AFR	chr1	101361357	101361890	promoter	promoter|chr1:101361357-101361890	EXTL2	101360735	888.5	FALSE	0.39219122148237506	0.02987554038203184	0.0063608813849068	0.07397334518281724
ESN_rep1	ESN	rep1	AFR	chr1	101361357	101361890	promoter	promoter|chr1:101361357-101361890	LOC102606465	101491401	129777.5	FALSE	0.1101315356757422	0.02978412735458897	0.00632831449143983	0.01590454499998536
ESN_rep1	ESN	rep1	AFR	chr1	101361357	101361890	promoter	promoter|chr1:101361357-101361890	SLC30A7	101361633	9.5	TRUE	0.39219122148237506	0.02987554038203184	0.0063608813849068	0.07397334518281724
ESN_rep1	ESN	rep1	AFR	chr1	101491112	101491651	promoter	promoter|chr1:101491112-101491651	DPH5	101491362	19.5	TRUE	0.24890527184265837	0.01508014975977972	0.00491595704119347	0.09139087799302138
ESN_rep1	ESN	rep1	AFR	chr1	101491112	101491651	promoter	promoter|chr1:101491112-101491651	LOC102606465	101491401	19.5	TRUE	0.24890527184265837	0.01508014975977972	0.00491595704119347	0.09139087799302138
ESN_rep1	ESN	rep1	AFR	chr1	101493150	101493656	enhancer	genic|chr1:101493150-101493656	DPH5	101491362	2041	FALSE	0.03099653218360875	0.00195739240752781	0.00488167831112115	0.0882975269940897
ESN_rep1	ESN	rep1	AFR	chr1	101493150	101493656	enhancer	genic|chr1:101493150-101493656	LOC102606465	101491401	2002	FALSE	0.03099653218360875	0.00195739240752781	0.00488167831112115	0.0882975269940897
ESN_rep1	ESN	rep1	AFR	chr1	101517198	101517716	enhancer	genic|chr1:101517198-101517716	DPH5	101491362	26095	FALSE	0.00714617863135896	0.0020358925064361	0.00424169670559637	0.02252484962351901
ESN_rep1	ESN	rep1	AFR	chr1	101517198	101517716	enhancer	genic|chr1:101517198-101517716	LOC102606465	101491401	26056	FALSE	0.00714617863135896	0.0020358925064361	0.00424169670559637	0.02252484962351901
ESN_rep1	ESN	rep1	AFR	chr1	101644208	101644710	enhancer	intergenic|chr1:101644208-101644710	LOC101928370	101702084	57625	FALSE	0.04859803161163746	0.00975769912308467	0.00488863382248296	0.02342220215586698
ESN_rep1	ESN	rep1	AFR	chr1	101644208	101644710	enhancer	intergenic|chr1:101644208-101644710	S1PR1	101702304	57845	FALSE	0.04859803161163746	0.00975769912308467	0.00488863382248296	0.02342220215586698
ESN_rep1	ESN	rep1	AFR	chr1	101664841	101665348	enhancer	intergenic|chr1:101664841-101665348	LOC101928370	101702084	36989.5	FALSE	0.03193236843640176	0.01078958496048771	0.00340693290211933	0.0199713208332868
ESN_rep1	ESN	rep1	AFR	chr1	101664841	101665348	enhancer	intergenic|chr1:101664841-101665348	S1PR1	101702304	37209.5	FALSE	0.03193236843640176	0.01078958496048771	0.00340693290211933	0.0199713208332868
ESN_rep1	ESN	rep1	AFR	chr1	101687355	101687855	enhancer	intergenic|chr1:101687355-101687855	LOC101928370	101702084	14479	FALSE	0.02517298725442965	0.00628768188517148	0.00296847980684925	0.0310065946924312
ESN_rep1	ESN	rep1	AFR	chr1	101687355	101687855	enhancer	intergenic|chr1:101687355-101687855	S1PR1	101702304	14699	FALSE	0.02517298725442965	0.00628768188517148	0.00296847980684925	0.0310065946924312
ESN_rep1	ESN	rep1	AFR	chr1	101701111	101701614	promoter	promoter|chr1:101701111-101701614	DPH5	101491362	210000.5	FALSE	0.1334201487563346	0.01532111354335156	0.00734356821880812	0.03227798711346497
ESN_rep1	ESN	rep1	AFR	chr1	101701111	101701614	promoter	promoter|chr1:101701111-101701614	LOC101928370	101702084	721.5	TRUE	0.2107610583250464	0.01528128817120254	0.00731096070918419	0.0433710495324675
ESN_rep1	ESN	rep1	AFR	chr1	101701111	101701614	promoter	promoter|chr1:101701111-101701614	LOC102606465	101491401	209961.5	FALSE	0.1334201487563346	0.01532111354335156	0.00734356821880812	0.03227798711346497
ESN_rep1	ESN	rep1	AFR	chr1	101701111	101701614	promoter	promoter|chr1:101701111-101701614	S1PR1	101702304	941.5	FALSE	0.2107610583250464	0.01528128817120254	0.00731096070918419	0.0433710495324675
ESN_rep1	ESN	rep1	AFR	chr1	101701834	101702554	promoter	promoter|chr1:101701834-101702554	LOC101928370	101702084	110	TRUE	0.13055739063962135	0.00946609931217651	0.00731096070918419	0.0433710495324675
ESN_rep1	ESN	rep1	AFR	chr1	101701834	101702554	promoter	promoter|chr1:101701834-101702554	S1PR1	101702304	110	TRUE	0.13055739063962135	0.00946609931217651	0.00731096070918419	0.0433710495324675
ESN_rep1	ESN	rep1	AFR	chr1	101713374	101713886	enhancer	intergenic|chr1:101713374-101713886	DPH5	101491362	222268	FALSE	0.03923247424373217	0.00876761555946045	0.00493924049867452	0.02465962764694067
ESN_rep1	ESN	rep1	AFR	chr1	101713374	101713886	enhancer	intergenic|chr1:101713374-101713886	EXTL2	101360735	352895	FALSE	0.0085485986073453	0.00879452500260792	0.00496465891290562	0.00701784186297033
ESN_rep1	ESN	rep1	AFR	chr1	101713374	101713886	enhancer	intergenic|chr1:101713374-101713886	LOC101928370	101702084	11546	FALSE	0.04665242693486993	0.00874482520864639	0.00491730888078842	0.02494247785835188
ESN_rep1	ESN	rep1	AFR	chr1	101713374	101713886	enhancer	intergenic|chr1:101713374-101713886	LOC102606465	101491401	222229	FALSE	0.03923247424373217	0.00876761555946045	0.00493924049867452	0.02465962764694067
ESN_rep1	ESN	rep1	AFR	chr1	101713374	101713886	enhancer	intergenic|chr1:101713374-101713886	S1PR1	101702304	11326	FALSE	0.04665242693486993	0.00874482520864639	0.00491730888078842	0.02494247785835188
ESN_rep1	ESN	rep1	AFR	chr1	101713374	101713886	enhancer	intergenic|chr1:101713374-101713886	SLC30A7	101361633	351997	FALSE	0.0085485986073453	0.00879452500260792	0.00496465891290562	0.00701784186297033
ESN_rep1	ESN	rep1	AFR	chr1	101723425	101723937	enhancer	intergenic|chr1:101723425-101723937	LOC101928370	101702084	21597	FALSE	0.00928496922534888	0.00580491793610122	0.00293239072015363	0.01254025951823439
ESN_rep1	ESN	rep1	AFR	chr1	101723425	101723937	enhancer	intergenic|chr1:101723425-101723937	S1PR1	101702304	21377	FALSE	0.00928496922534888	0.00580491793610122	0.00293239072015363	0.01254025951823439
ESN_rep1	ESN	rep1	AFR	chr1	101757137	101757653	enhancer	intergenic|chr1:101757137-101757653	DPH5	101491362	266033	FALSE	0.01976262091942589	0.00365128255613388	0.00483811114613933	0.03045129347198154
ESN_rep1	ESN	rep1	AFR	chr1	101757137	101757653	enhancer	intergenic|chr1:101757137-101757653	LINC01307	101789392	31997	FALSE	0.00892964686427266	0.0036418337665948	0.00481335503083205	0.0100450174086425
ESN_rep1	ESN	rep1	AFR	chr1	101757137	101757653	enhancer	intergenic|chr1:101757137-101757653	LOC101928370	101702084	55311	FALSE	0.00826668398293564	0.00364179149099636	0.00481662857103975	0.01083470467436171
ESN_rep1	ESN	rep1	AFR	chr1	101757137	101757653	enhancer	intergenic|chr1:101757137-101757653	LOC102606465	101491401	265994	FALSE	0.01976262091942589	0.00365128255613388	0.00483811114613933	0.03045129347198154
ESN_rep1	ESN	rep1	AFR	chr1	101757137	101757653	enhancer	intergenic|chr1:101757137-101757653	S1PR1	101702304	55091	FALSE	0.00826668398293564	0.00364179149099636	0.00481662857103975	0.01083470467436171
ESN_rep1	ESN	rep1	AFR	chr1	101759169	101759670	enhancer	intergenic|chr1:101759169-101759670	DPH5	101491362	268057.5	FALSE	0.04790940580370028	0.00885159809516157	0.00483811114613933	0.03045129347198154
ESN_rep1	ESN	rep1	AFR	chr1	101759169	101759670	enhancer	intergenic|chr1:101759169-101759670	EXTL2	101360735	398684.5	FALSE	0.02108685080522519	0.00887876529633396	0.00486300912655588	0.01750509699104314
ESN_rep1	ESN	rep1	AFR	chr1	101759169	101759670	enhancer	intergenic|chr1:101759169-101759670	LINC01307	101789392	29972.5	FALSE	0.02164763859249328	0.00882869192830105	0.00481335503083205	0.0100450174086425
ESN_rep1	ESN	rep1	AFR	chr1	101759169	101759670	enhancer	intergenic|chr1:101759169-101759670	LOC101928370	101702084	57335.5	FALSE	0.02004045512000432	0.00882858944195527	0.00481662857103975	0.01083470467436171
ESN_rep1	ESN	rep1	AFR	chr1	101759169	101759670	enhancer	intergenic|chr1:101759169-101759670	LOC102606465	101491401	268018.5	FALSE	0.04790940580370028	0.00885159809516157	0.00483811114613933	0.03045129347198154
ESN_rep1	ESN	rep1	AFR	chr1	101759169	101759670	enhancer	intergenic|chr1:101759169-101759670	S1PR1	101702304	57115.5	FALSE	0.02004045512000432	0.00882858944195527	0.00481662857103975	0.01083470467436171
ESN_rep1	ESN	rep1	AFR	chr1	101759169	101759670	enhancer	intergenic|chr1:101759169-101759670	SLC30A7	101361633	397786.5	FALSE	0.02108685080522519	0.00887876529633396	0.00486300912655588	0.01750509699104314
ESN_rep1	ESN	rep1	AFR	chr1	101775121	101775621	enhancer	intergenic|chr1:101775121-101775621	LINC01307	101789392	14021	FALSE	0.18344893370397225	0.00814839994223884	0.00462645338888299	0.09595753598370056
ESN_rep1	ESN	rep1	AFR	chr1	101776627	101777127	enhancer	intergenic|chr1:101776627-101777127	LINC01307	101789392	12515	FALSE	0.01871651680682769	8.313466935368992e-4	0.00462645338888299	0.09595753598370056
ESN_rep1	ESN	rep1	AFR	chr1	101778263	101778763	enhancer	intergenic|chr1:101778263-101778763	LINC01307	101789392	10879	FALSE	0.05121624128548139	0.00227491329116006	0.00462645338888299	0.09595753598370056
ESN_rep1	ESN	rep1	AFR	chr1	101779703	101780203	enhancer	intergenic|chr1:101779703-101780203	LINC01307	101789392	9439	FALSE	0.14194839100794238	0.00630503670823446	0.00462645338888299	0.09595753598370056
ESN_rep1	ESN	rep1	AFR	chr1	101854515	101855015	enhancer	intergenic|chr1:101854515-101855015	LOC101928370	101702084	152681	FALSE	0.01214798473611143	0.02186796303139103	0.00546655711089917	0.00233628592961921
ESN_rep1	ESN	rep1	AFR	chr1	101854515	101855015	enhancer	intergenic|chr1:101854515-101855015	S1PR1	101702304	152461	FALSE	0.01214798473611143	0.02186796303139103	0.00546655711089917	0.00233628592961921
ESN_rep1	ESN	rep1	AFR	chr1	101873206	101873707	enhancer	intergenic|chr1:101873206-101873707	EXTL2	101360735	512721.5	FALSE	0.04702264027390206	0.02809828001105988	0.00574144966118392	0.01044759117145236
ESN_rep1	ESN	rep1	AFR	chr1	101873206	101873707	enhancer	intergenic|chr1:101873206-101873707	LOC101928370	101702084	171372.5	FALSE	0.04468922935613184	0.02793949045428347	0.00568669105024498	0.00646649172861336
ESN_rep1	ESN	rep1	AFR	chr1	101873206	101873707	enhancer	intergenic|chr1:101873206-101873707	S1PR1	101702304	171152.5	FALSE	0.04468922935613184	0.02793949045428347	0.00568669105024498	0.00646649172861336
ESN_rep1	ESN	rep1	AFR	chr1	101873206	101873707	enhancer	intergenic|chr1:101873206-101873707	SLC30A7	101361633	511823.5	FALSE	0.04702264027390206	0.02809828001105988	0.00574144966118392	0.01044759117145236
ESN_rep1	ESN	rep1	AFR	chr1	101875825	101876326	enhancer	intergenic|chr1:101875825-101876326	DPH5	101491362	384713.5	FALSE	0.05275930298148604	0.03394871398014738	0.00811053665997904	0.00521565214228217
ESN_rep1	ESN	rep1	AFR	chr1	101875825	101876326	enhancer	intergenic|chr1:101875825-101876326	EXTL2	101360735	515340.5	FALSE	0.1054443950068346	0.03405290889866122	0.00815227525936799	0.01361447517533974
ESN_rep1	ESN	rep1	AFR	chr1	101875825	101876326	enhancer	intergenic|chr1:101875825-101876326	LINC01307	101789392	86683.5	FALSE	0.2188857466252048	0.03386086149308585	0.0080690358811227	0.0157972778221607
ESN_rep1	ESN	rep1	AFR	chr1	101875825	101876326	enhancer	intergenic|chr1:101875825-101876326	LOC101928370	101702084	173991.5	FALSE	0.1462639900401572	0.033860468425122	0.00807452359462503	0.01229904876591488
ESN_rep1	ESN	rep1	AFR	chr1	101875825	101876326	enhancer	intergenic|chr1:101875825-101876326	LOC102606465	101491401	384674.5	FALSE	0.05275930298148604	0.03394871398014738	0.00811053665997904	0.00521565214228217
ESN_rep1	ESN	rep1	AFR	chr1	101875825	101876326	enhancer	intergenic|chr1:101875825-101876326	S1PR1	101702304	173771.5	FALSE	0.1462639900401572	0.033860468425122	0.00807452359462503	0.01229904876591488
ESN_rep1	ESN	rep1	AFR	chr1	101875825	101876326	enhancer	intergenic|chr1:101875825-101876326	SLC30A7	101361633	514442.5	FALSE	0.1054443950068346	0.03405290889866122	0.00815227525936799	0.01361447517533974
ESN_rep1	ESN	rep1	AFR	chr1	104057502	104058004	enhancer	genic|chr1:104057502-104058004	LOC101928436	104068133	10380	FALSE	0.02341411098141064	0.00223480670069831	0.00169047559913305	0.04858516217788585
ESN_rep1	ESN	rep1	AFR	chr1	104057502	104058004	enhancer	genic|chr1:104057502-104058004	RNPC3	104068577	10824	FALSE	0.02341411098141064	0.00223480670069831	0.00169047559913305	0.04858516217788585
ESN_rep1	ESN	rep1	AFR	chr1	104060006	104060506	enhancer	genic|chr1:104060006-104060506	LOC101928436	104068133	7877	FALSE	0.2437743398135967	0.00668077592085583	0.0031067148999534	0.09207347590780908
ESN_rep1	ESN	rep1	AFR	chr1	104060006	104060506	enhancer	genic|chr1:104060006-104060506	RNPC3	104068577	8321	FALSE	0.2437743398135967	0.00668077592085583	0.0031067148999534	0.09207347590780908
ESN_rep1	ESN	rep1	AFR	chr1	104062896	104063400	enhancer	genic|chr1:104062896-104063400	LOC101928436	104068133	4985	FALSE	0.02208510552909638	6.052550130631821e-4	0.0031067148999534	0.09207347590780908
ESN_rep1	ESN	rep1	AFR	chr1	104062896	104063400	enhancer	genic|chr1:104062896-104063400	RNPC3	104068577	5429	FALSE	0.02208510552909638	6.052550130631821e-4	0.0031067148999534	0.09207347590780908
ESN_rep1	ESN	rep1	AFR	chr1	104067883	104068827	promoter	promoter|chr1:104067883-104068827	AMY2B	104097265	28910	FALSE	0.7646164395636568	0.0241130504046454	0.00297511732694965	0.15515136440687172
ESN_rep1	ESN	rep1	AFR	chr1	104067883	104068827	promoter	promoter|chr1:104067883-104068827	LOC101928436	104068133	222	TRUE	0.10985175143129336	0.0243252472184258	0.00299460703460558	0.01182183076174922
ESN_rep1	ESN	rep1	AFR	chr1	104067883	104068827	promoter	promoter|chr1:104067883-104068827	RNPC3	104068577	222	TRUE	0.10985175143129336	0.0243252472184258	0.00299460703460558	0.01182183076174922
ESN_rep1	ESN	rep1	AFR	chr1	104069908	104070409	enhancer	genic|chr1:104069908-104070409	LOC101928436	104068133	2025.5	FALSE	0.099611504987254	0.00131923907334932	0.00324630385418471	0.1823356896359992
ESN_rep1	ESN	rep1	AFR	chr1	104069908	104070409	enhancer	genic|chr1:104069908-104070409	RNPC3	104068577	1581.5	FALSE	0.099611504987254	0.00131923907334932	0.00324630385418471	0.1823356896359992
ESN_rep1	ESN	rep1	AFR	chr1	104072236	104072752	enhancer	genic|chr1:104072236-104072752	LOC101928436	104068133	4361	FALSE	0.04414615464519859	5.846647147186447e-4	0.00324630385418471	0.1823356896359992
ESN_rep1	ESN	rep1	AFR	chr1	104072236	104072752	enhancer	genic|chr1:104072236-104072752	RNPC3	104068577	3917	FALSE	0.04414615464519859	5.846647147186447e-4	0.00324630385418471	0.1823356896359992
ESN_rep1	ESN	rep1	AFR	chr1	104104568	104105068	enhancer	genic|chr1:104104568-104105068	ACTG1P4	104112025	7207	FALSE	0.10289454001341712	0.00271942066280472	0.00281808760933572	0.1188617463721107
ESN_rep1	ESN	rep1	AFR	chr1	104104568	104105068	enhancer	genic|chr1:104104568-104105068	LOC101928436	104068133	36685	FALSE	0.06681275977523385	0.00282343894826563	0.00286979605040176	0.06464051854623487
ESN_rep1	ESN	rep1	AFR	chr1	104104568	104105068	enhancer	genic|chr1:104104568-104105068	RNPC3	104068577	36241	FALSE	0.06681275977523385	0.00282343894826563	0.00286979605040176	0.06464051854623487
ESN_rep1	ESN	rep1	AFR	chr1	104110145	104110646	enhancer	genic|chr1:104110145-104110646	ACTG1P4	104112025	1629.5	FALSE	0.01765199743523642	4.6652821965964905e-4	0.00228078146556528	0.146863178139792
ESN_rep1	ESN	rep1	AFR	chr1	104112369	104112877	promoter	promoter|chr1:104112369-104112877	ACTG1P4	104112025	598	TRUE	0.02520906746972048	6.324599843298463e-4	0.00225530583273589	0.15645842169613433
ESN_rep1	ESN	rep1	AFR	chr1	104118574	104119145	enhancer	genic|chr1:104118574-104119145	ACTG1P4	104112025	6834.5	FALSE	0.00487846081139132	7.677423515466559e-4	0.00192438139363191	0.02923188579311019
ESN_rep1	ESN	rep1	AFR	chr1	10458729	10459298	promoter	promoter|chr1:10458729-10459298	DFFA	10532613	73599.5	FALSE	0.03342580766750303	0.01349929562811644	8.227145341428489e-4	0.00440406774969439
ESN_rep1	ESN	rep1	AFR	chr1	10458729	10459298	promoter	promoter|chr1:10458729-10459298	PGD	10459048	34.5	TRUE	0.5236271674673253	0.01355102737861569	8.294303589100781e-4	0.07616097153991096
ESN_rep1	ESN	rep1	AFR	chr1	10486175	10486681	enhancer	intergenic|chr1:10486175-10486681	APITD1-CORT	10490158	3730	FALSE	0.01594161515002569	2.3706558116578423e-4	4.963518814237717e-4	0.13709034492271752
ESN_rep1	ESN	rep1	AFR	chr1	10486175	10486681	enhancer	intergenic|chr1:10486175-10486681	CENPS	10490158	3730	FALSE	0.01594161515002569	2.3706558116578423e-4	4.963518814237717e-4	0.13709034492271752
ESN_rep1	ESN	rep1	AFR	chr1	10488032	10488532	enhancer	intergenic|chr1:10488032-10488532	APITD1-CORT	10490158	1876	FALSE	0.04034016000456147	5.998930086947106e-4	4.963518814237717e-4	0.13709034492271752
ESN_rep1	ESN	rep1	AFR	chr1	10488032	10488532	enhancer	intergenic|chr1:10488032-10488532	CENPS	10490158	1876	FALSE	0.04034016000456147	5.998930086947106e-4	4.963518814237717e-4	0.13709034492271752
ESN_rep1	ESN	rep1	AFR	chr1	10489908	10490684	promoter	promoter|chr1:10489908-10490684	APITD1-CORT	10490158	138	TRUE	0.06898777670797555	0.00310789716862955	6.375680004450913e-4	0.03522992528948206
ESN_rep1	ESN	rep1	AFR	chr1	10489908	10490684	promoter	promoter|chr1:10489908-10490684	CENPS	10490158	138	TRUE	0.06898777670797555	0.00310789716862955	6.375680004450913e-4	0.03522992528948206
ESN_rep1	ESN	rep1	AFR	chr1	10504750	10505251	enhancer	genic|chr1:10504750-10505251	CORT	10509775	4774.5	FALSE	0.0035948298582935	2.1131644100129776e-4	5.953498778769357e-4	0.03998060976152531
ESN_rep1	ESN	rep1	AFR	chr1	10532326	10532863	promoter	promoter|chr1:10532326-10532863	APITD1-CORT	10490158	42436.5	FALSE	0.0831669420197546	0.00606603409823379	8.627190904521324e-4	0.01608085749210681
ESN_rep1	ESN	rep1	AFR	chr1	10532326	10532863	promoter	promoter|chr1:10532326-10532863	CENPS	10490158	42436.5	FALSE	0.0831669420197546	0.00606603409823379	8.627190904521324e-4	0.01608085749210681
ESN_rep1	ESN	rep1	AFR	chr1	10532326	10532863	promoter	promoter|chr1:10532326-10532863	CORT	10509775	22819.5	FALSE	0.11187924853542328	0.00605469027920481	8.588608981217412e-4	0.03010311290050061
ESN_rep1	ESN	rep1	AFR	chr1	10532326	10532863	promoter	promoter|chr1:10532326-10532863	DFFA	10532613	18.5	TRUE	0.21755087261593856	0.00605094787293983	8.56917101417272e-4	0.06139471210898493
ESN_rep1	ESN	rep1	AFR	chr1	10532326	10532863	promoter	promoter|chr1:10532326-10532863	PEX14	10535002	2407.5	FALSE	0.2585110866716613	0.00605154428988228	8.571208362309114e-4	0.08197511596765815
ESN_rep1	ESN	rep1	AFR	chr1	10532326	10532863	promoter	promoter|chr1:10532326-10532863	PGD	10459048	73546.5	FALSE	0.01805473515339838	0.00607413620322537	8.639121219916397e-4	0.00562470154003606
ESN_rep1	ESN	rep1	AFR	chr1	10534724	10535252	promoter	promoter|chr1:10534724-10535252	APITD1-CORT	10490158	44830	FALSE	0.06659723265958187	0.00485747190350074	8.627190904521324e-4	0.01608085749210681
ESN_rep1	ESN	rep1	AFR	chr1	10534724	10535252	promoter	promoter|chr1:10534724-10535252	CENPS	10490158	44830	FALSE	0.06659723265958187	0.00485747190350074	8.627190904521324e-4	0.01608085749210681
ESN_rep1	ESN	rep1	AFR	chr1	10534724	10535252	promoter	promoter|chr1:10534724-10535252	CORT	10509775	25213	FALSE	0.0895890622348838	0.00484838816257226	8.588608981217412e-4	0.03010311290050061
ESN_rep1	ESN	rep1	AFR	chr1	10534724	10535252	promoter	promoter|chr1:10534724-10535252	DFFA	10532613	2375	FALSE	0.1742072718683984	0.00484539137208456	8.56917101417272e-4	0.06139471210898493
ESN_rep1	ESN	rep1	AFR	chr1	10534724	10535252	promoter	promoter|chr1:10534724-10535252	PEX14	10535002	14	TRUE	0.20700680542113264	0.00484586896230146	8.571208362309114e-4	0.08197511596765815
ESN_rep1	ESN	rep1	AFR	chr1	10534724	10535252	promoter	promoter|chr1:10534724-10535252	PGD	10459048	75940	FALSE	0.01445761222448698	0.00486395979109228	8.639121219916397e-4	0.00562470154003606
ESN_rep1	ESN	rep1	AFR	chr1	10555151	10555657	enhancer	genic|chr1:10555151-10555657	APITD1-CORT	10490158	65246	FALSE	0.05763854301095931	0.00273046065862391	0.00114330992507864	0.01868296597007718
ESN_rep1	ESN	rep1	AFR	chr1	10555151	10555657	enhancer	genic|chr1:10555151-10555657	CENPS	10490158	65246	FALSE	0.05763854301095931	0.00273046065862391	0.00114330992507864	0.01868296597007718
ESN_rep1	ESN	rep1	AFR	chr1	10555151	10555657	enhancer	genic|chr1:10555151-10555657	DFFA	10532613	22791	FALSE	0.06393425764219718	0.00272367000364486	0.00113562089660788	0.03024670864051716
ESN_rep1	ESN	rep1	AFR	chr1	10555151	10555657	enhancer	genic|chr1:10555151-10555657	PEX14	10535002	20402	FALSE	0.04532967827243938	0.00272393846454882	0.0011358908941506401	0.02409682710447328
ESN_rep1	ESN	rep1	AFR	chr1	10555151	10555657	enhancer	genic|chr1:10555151-10555657	TARDBP	11072678	517274	FALSE	0.01366458999329478	0.00261042604350085	0.0010989255121737	0.00369999203247328
ESN_rep1	ESN	rep1	AFR	chr1	10558139	10558710	enhancer	genic|chr1:10558139-10558710	APITD1-CORT	10490158	68266.5	FALSE	0.01115668153459512	5.285157885621042e-4	0.00114330992507864	0.01868296597007718
ESN_rep1	ESN	rep1	AFR	chr1	10558139	10558710	enhancer	genic|chr1:10558139-10558710	CENPS	10490158	68266.5	FALSE	0.01115668153459512	5.285157885621042e-4	0.00114330992507864	0.01868296597007718
ESN_rep1	ESN	rep1	AFR	chr1	10558139	10558710	enhancer	genic|chr1:10558139-10558710	DFFA	10532613	25811.5	FALSE	0.01237529809747487	5.272013699273682e-4	0.00113562089660788	0.03024670864051716
ESN_rep1	ESN	rep1	AFR	chr1	10558139	10558710	enhancer	genic|chr1:10558139-10558710	PEX14	10535002	23422.5	FALSE	0.00877414240771325	5.272533339891493e-4	0.0011358908941506401	0.02409682710447328
ESN_rep1	ESN	rep1	AFR	chr1	107599016	107599519	promoter	promoter|chr1:107599016-107599519	PRMT6	107599266	1.5	TRUE	0.6282930899863083	0.00894091768762458	0.0016899673730638	0.09459241075200583
ESN_rep1	ESN	rep1	AFR	chr1	107601206	107601720	enhancer	genic|chr1:107601206-107601720	PRMT6	107599266	2197	FALSE	0.112223046787962	5.728623084675594e-4	0.0017936705890768	0.248452600574036
ESN_rep1	ESN	rep1	AFR	chr1	107681291	107682009	enhancer	intergenic|chr1:107681291-107682009	NTNG1	107682539	889	FALSE	0.03806075041054405	2.576309682611336e-4	0.00133119172879622	0.17981264356010676
ESN_rep1	ESN	rep1	AFR	chr1	107682289	107682789	promoter	promoter|chr1:107682289-107682789	NTNG1	107682539	0	TRUE	0.09953286829756108	6.395572816282839e-4	0.00132248232295745	0.19066841287392283
ESN_rep1	ESN	rep1	AFR	chr1	107683767	107684553	enhancer	genic|chr1:107683767-107684553	NTNG1	107682539	1621	FALSE	0.2735674563109997	0.00185176193043774	0.00133119172879622	0.17981264356010676
ESN_rep1	ESN	rep1	AFR	chr1	109076248	109076753	enhancer	intergenic|chr1:109076248-109076753	FAM102B	109102970	26469.5	FALSE	0.00232861073520874	4.728402285167115e-4	9.78320969263211e-4	0.01787108632492003
ESN_rep1	ESN	rep1	AFR	chr1	109094016	109094516	enhancer	intergenic|chr1:109094016-109094516	FAM102B	109102970	8704	FALSE	0.03694250046758216	0.00284536836060585	0.00128219632174369	0.03594869264997981
ESN_rep1	ESN	rep1	AFR	chr1	109099817	109100318	enhancer	intergenic|chr1:109099817-109100318	FAM102B	109102970	2902.5	FALSE	0.04680122503823404	0.00125193261578649	0.00142691423753062	0.09300969793608964
ESN_rep1	ESN	rep1	AFR	chr1	109100509	109101024	enhancer	intergenic|chr1:109100509-109101024	FAM102B	109102970	2203.5	FALSE	0.01139407846779012	3.047915615243771e-4	0.00142691423753062	0.09300969793608964
ESN_rep1	ESN	rep1	AFR	chr1	109102371	109103220	promoter	promoter|chr1:109102371-109103220	FAM102B	109102970	174.5	TRUE	0.3565559264453473	0.00910185295141393	0.00141683892495296	0.09815833949952628
ESN_rep1	ESN	rep1	AFR	chr1	109104277	109104779	enhancer	genic|chr1:109104277-109104779	FAM102B	109102970	1558	FALSE	0.06759252711946685	0.00180809987805154	0.00142691423753062	0.09300969793608964
ESN_rep1	ESN	rep1	AFR	chr1	109189369	109189880	enhancer	intergenic|chr1:109189369-109189880	HENMT1	109204148	14523.5	FALSE	0.00552188290262272	3.7463371411923226e-4	0.0011273652894445	0.05030088729447732
ESN_rep1	ESN	rep1	AFR	chr1	109234650	109235181	promoter	promoter|chr1:109234650-109235181	FAM102B	109102970	131945.5	FALSE	0.1588534281481435	0.01126409348587549	0.00217195207067797	0.02305154009249169
ESN_rep1	ESN	rep1	AFR	chr1	109234650	109235181	promoter	promoter|chr1:109234650-109235181	PRPF38B	109234931	15.5	TRUE	0.5494663297029427	0.01128187549688203	0.00218065680718235	0.1386332099538921
ESN_rep1	ESN	rep1	AFR	chr1	109234650	109235181	promoter	promoter|chr1:109234650-109235181	STXBP3	109289256	54340.5	FALSE	0.134794390650242	0.01125428663278774	0.00216461588673198	0.02810028172747319
ESN_rep1	ESN	rep1	AFR	chr1	109287021	109287526	enhancer	intergenic|chr1:109287021-109287526	STXBP3	109289256	1982.5	FALSE	0.01005847786214778	2.558026491615695e-4	0.00168118854920837	0.11878140854910132
ESN_rep1	ESN	rep1	AFR	chr1	109289006	109289532	promoter	promoter|chr1:109289006-109289532	PRPF38B	109234931	54338	FALSE	0.15121846666696875	0.01379621932118312	0.00169191925274592	0.04021239374587915
ESN_rep1	ESN	rep1	AFR	chr1	109289006	109289532	promoter	promoter|chr1:109289006-109289532	STXBP3	109289256	13	TRUE	0.5668162262641325	0.01376248184375994	0.00167947348775789	0.1245403352758248
ESN_rep1	ESN	rep1	AFR	chr1	109503778	109504300	enhancer	genic|chr1:109503778-109504300	CLCC1	109506121	2082	FALSE	0.0302169461210227	4.90130619237628e-4	0.00134978698476495	0.1445880292819642
ESN_rep1	ESN	rep1	AFR	chr1	109505810	109506371	promoter	promoter|chr1:109505810-109506371	CLCC1	109506121	30.5	TRUE	0.04112857559800736	0.01203487174330552	0.00155522680568638	0.00695612388967392
ESN_rep1	ESN	rep1	AFR	chr1	109584478	109585100	promoter	promoter|chr1:109584478-109585100	TAF13	109618624	33835	FALSE	0.14694154784536623	0.0140243236094232	0.0012069063417092401	0.04239423024445515
ESN_rep1	ESN	rep1	AFR	chr1	109584478	109585100	promoter	promoter|chr1:109584478-109585100	TMEM167B	109633362	48573	FALSE	0.04872398856015274	0.01401255950653442	0.00120348200680483	0.01355623987764177
ESN_rep1	ESN	rep1	AFR	chr1	109584478	109585100	promoter	promoter|chr1:109584478-109585100	WDR47	109584850	61	TRUE	0.343276507333601	0.01401248798860049	0.00120442810629189	0.09226273114884748
ESN_rep1	ESN	rep1	AFR	chr1	109618374	109618918	promoter	promoter|chr1:109618374-109618918	CLCC1	109506121	112525	FALSE	0.06417206539074938	0.00745149259183369	0.00193400692637986	0.0140962488174792
ESN_rep1	ESN	rep1	AFR	chr1	109618374	109618918	promoter	promoter|chr1:109618374-109618918	SCARNA2	109642814	24168	FALSE	0.0766147254561676	0.00742359218787262	0.00191046056950085	0.02586091813052578
ESN_rep1	ESN	rep1	AFR	chr1	109618374	109618918	promoter	promoter|chr1:109618374-109618918	TAF13	109618624	22	TRUE	0.23978309789171073	0.00742982458975906	0.00191589651019182	0.08225941136535284
ESN_rep1	ESN	rep1	AFR	chr1	109618374	109618918	promoter	promoter|chr1:109618374-109618918	TMEM167B	109633362	14716	FALSE	0.11944866370822864	0.00742359218787262	0.00191046056950085	0.03951687515357667
ESN_rep1	ESN	rep1	AFR	chr1	109618374	109618918	promoter	promoter|chr1:109618374-109618918	WDR47	109584850	33796	FALSE	0.220312191848795	0.00742355429900761	0.00191196244967408	0.07040858908233377
ESN_rep1	ESN	rep1	AFR	chr1	109620864	109621364	enhancer	intergenic|chr1:109620864-109621364	TAF13	109618624	2490	FALSE	0.00982312414324632	5.777824753815631e-4	0.00100984534262692	0.08221442774687414
ESN_rep1	ESN	rep1	AFR	chr1	109631803	109632305	enhancer	intergenic|chr1:109631803-109632305	C1orf194	109656479	24425	FALSE	0.02113082367012365	6.931180700872231e-4	0.00194658393260177	0.04948183943557239
ESN_rep1	ESN	rep1	AFR	chr1	109631803	109632305	enhancer	intergenic|chr1:109631803-109632305	KIAA1324	109656584	24530	FALSE	0.02113082367012365	6.931180700872231e-4	0.00194658393260177	0.04948183943557239
ESN_rep1	ESN	rep1	AFR	chr1	109631803	109632305	enhancer	intergenic|chr1:109631803-109632305	SCARNA2	109642814	10760	FALSE	0.02231009543442598	6.944347834119827e-4	0.00195610495204366	0.07862518565261765
ESN_rep1	ESN	rep1	AFR	chr1	109631803	109632305	enhancer	intergenic|chr1:109631803-109632305	TAF13	109618624	13430	FALSE	0.01549170746018277	6.950177891246644e-4	0.00196167076725826	0.05548746500280176
ESN_rep1	ESN	rep1	AFR	chr1	109631803	109632305	enhancer	intergenic|chr1:109631803-109632305	TMEM167B	109633362	1308	FALSE	0.01832304370811363	6.944347834119827e-4	0.00195610495204366	0.06328889061114254
ESN_rep1	ESN	rep1	AFR	chr1	109633075	109633612	promoter	promoter|chr1:109633075-109633612	C1orf194	109656479	23135.5	FALSE	0.2771925608254232	0.00868774188240033	0.0019553051618972	0.05155489183133761
ESN_rep1	ESN	rep1	AFR	chr1	109633075	109633612	promoter	promoter|chr1:109633075-109633612	KIAA1324	109656584	23240.5	FALSE	0.2771925608254232	0.00868774188240033	0.0019553051618972	0.05155489183133761
ESN_rep1	ESN	rep1	AFR	chr1	109633075	109633612	promoter	promoter|chr1:109633075-109633612	SCARNA2	109642814	9470.5	FALSE	0.2910247965112018	0.00870424594713665	0.00196486883811452	0.08146088982390214
ESN_rep1	ESN	rep1	AFR	chr1	109633075	109633612	promoter	promoter|chr1:109633075-109633612	TAF13	109618624	14719.5	FALSE	0.20321905712165017	0.00871155350895957	0.00197045958970607	0.05781212438432637
ESN_rep1	ESN	rep1	AFR	chr1	109633075	109633612	promoter	promoter|chr1:109633075-109633612	TMEM167B	109633362	18.5	TRUE	0.23738120595244272	0.00870424594713665	0.00196486883811452	0.0651231046669442
ESN_rep1	ESN	rep1	AFR	chr1	109633075	109633612	promoter	promoter|chr1:109633075-109633612	WDR47	109584850	48493.5	FALSE	0.12428533576767752	0.00870420152201316	0.00196641349053922	0.03293779073582682
ESN_rep1	ESN	rep1	AFR	chr1	109642519	109643064	promoter	promoter|chr1:109642519-109643064	C1orf194	109656479	13687.5	FALSE	0.2553523189296109	0.00868396144213109	0.00223194011995101	0.04162451116579836
ESN_rep1	ESN	rep1	AFR	chr1	109642519	109643064	promoter	promoter|chr1:109642519-109643064	CLCC1	109506121	136670.5	FALSE	0.16474512772373912	0.00873315762974698	0.00227049998618233	0.02630138481527928
ESN_rep1	ESN	rep1	AFR	chr1	109642519	109643064	promoter	promoter|chr1:109642519-109643064	KIAA1324	109656584	13792.5	FALSE	0.2553523189296109	0.00868396144213109	0.00223194011995101	0.04162451116579836
ESN_rep1	ESN	rep1	AFR	chr1	109642519	109643064	promoter	promoter|chr1:109642519-109643064	SCARNA2	109642814	22.5	TRUE	0.34902831723982913	0.00870045832518179	0.00224285685717424	0.08562505227718
ESN_rep1	ESN	rep1	AFR	chr1	109642519	109643064	promoter	promoter|chr1:109642519-109643064	TAF13	109618624	24167.5	FALSE	0.15622122378090414	0.00870776270714493	0.00224923858367966	0.03895072652538895
ESN_rep1	ESN	rep1	AFR	chr1	109642519	109643064	promoter	promoter|chr1:109642519-109643064	TMEM167B	109633362	9429.5	FALSE	0.34879852822490015	0.00870045832518179	0.00224285685717424	0.08386571221890965
ESN_rep1	ESN	rep1	AFR	chr1	109652383	109652883	enhancer	genic|chr1:109652383-109652883	C1orf194	109656479	3846	FALSE	0.01442167108240933	6.904376157113653e-4	0.001406210833872	0.04692999068608972
ESN_rep1	ESN	rep1	AFR	chr1	109652383	109652883	enhancer	genic|chr1:109652383-109652883	KIAA1324	109656584	3951	FALSE	0.01442167108240933	6.904376157113653e-4	0.001406210833872	0.04692999068608972
ESN_rep1	ESN	rep1	AFR	chr1	109652383	109652883	enhancer	genic|chr1:109652383-109652883	SCARNA2	109642814	9819	FALSE	0.0129606153579961	6.91749236988831e-4	0.00141308881147392	0.06347333972161877
ESN_rep1	ESN	rep1	AFR	chr1	109656229	109656857	promoter	promoter|chr1:109656229-109656857	C1orf194	109656479	64	TRUE	0.09418404753490332	0.00383829245595246	0.00173913058787182	0.04457761813883705
ESN_rep1	ESN	rep1	AFR	chr1	109656229	109656857	promoter	promoter|chr1:109656229-109656857	KIAA1324	109656584	41	TRUE	0.09418404753490332	0.00383829245595246	0.00173913058787182	0.04457761813883705
ESN_rep1	ESN	rep1	AFR	chr1	109696998	109697534	enhancer	genic|chr1:109696998-109697534	C1orf194	109656479	40787	FALSE	0.00347241718813078	0.00233494445459053	0.00106405801818723	0.00441570244289006
ESN_rep1	ESN	rep1	AFR	chr1	109696998	109697534	enhancer	genic|chr1:109696998-109697534	KIAA1324	109656584	40682	FALSE	0.00347241718813078	0.00233494445459053	0.00106405801818723	0.00441570244289006
ESN_rep1	ESN	rep1	AFR	chr1	109743709	109744215	enhancer	genic|chr1:109743709-109744215	SARS	109756514	12552	FALSE	0.01250361238133967	8.478095125173222e-4	0.00126995667949689	0.03652397499353827
ESN_rep1	ESN	rep1	AFR	chr1	109755008	109755549	enhancer	intergenic|chr1:109755008-109755549	SARS	109756514	1235.5	FALSE	0.00716662507127164	1.064044338524799e-4	0.00211183402352493	0.10030553609658167
ESN_rep1	ESN	rep1	AFR	chr1	109756243	109756771	promoter	promoter|chr1:109756243-109756771	SARS	109756514	7	TRUE	0.48583775996170303	0.00701247191791953	0.00213241271536779	0.10218298699708012
ESN_rep1	ESN	rep1	AFR	chr1	109934153	109934710	enhancer	genic|chr1:109934153-109934710	SORT1	109940567	6135.5	FALSE	0.09348223261206914	0.00177410590184711	0.00110597212988895	0.10060582364723931
ESN_rep1	ESN	rep1	AFR	chr1	109947424	109947938	enhancer	genic|chr1:109947424-109947938	SORT1	109940567	7114	FALSE	0.03522943801256583	3.2105286126343086e-4	0.00110597212988895	0.2095090348117767
ESN_rep1	ESN	rep1	AFR	chr1	109968813	109969322	promoter	promoter|chr1:109968813-109969322	CYB561D1	110036700	67632.5	FALSE	0.01796292801301329	0.01143079814049908	0.00148911118819473	0.00412780081085875
ESN_rep1	ESN	rep1	AFR	chr1	109968813	109969322	promoter	promoter|chr1:109968813-109969322	PSMA5	109969070	2.5	TRUE	0.4325026650676155	0.01145319808725349	0.00150542913813202	0.08087922979880524
ESN_rep1	ESN	rep1	AFR	chr1	109981375	109981875	enhancer	intergenic|chr1:109981375-109981875	PSMA5	109969070	12555	FALSE	0.01623406762322741	6.584512309003189e-4	0.00124590042840031	0.06380514653394338
ESN_rep1	ESN	rep1	AFR	chr1	110026310	110027092	promoter	promoter|chr1:110026310-110027092	ATXN7L2	110026560	141	TRUE	0.10255284958560831	0.00787098659894464	9.827447819023055e-4	0.04232407766597034
ESN_rep1	ESN	rep1	AFR	chr1	110026310	110027092	promoter	promoter|chr1:110026310-110027092	CYB561D1	110036700	9999	FALSE	0.08656310038382128	0.00786926533347207	9.81552198765931e-4	0.04383595762377184
ESN_rep1	ESN	rep1	AFR	chr1	110036450	110036954	promoter	promoter|chr1:110036450-110036954	AMIGO1	110052336	15634	FALSE	0.06343041137860783	0.01025373221902786	0.0015047977409867201	0.01117077163491659
ESN_rep1	ESN	rep1	AFR	chr1	110036450	110036954	promoter	promoter|chr1:110036450-110036954	ATXN7L2	110026560	10142	FALSE	0.3713744032081645	0.01026114697500306	0.00151186144003104	0.07642118328391809
ESN_rep1	ESN	rep1	AFR	chr1	110036450	110036954	promoter	promoter|chr1:110036450-110036954	CYB561D1	110036700	2	TRUE	0.35080064985468856	0.01025890301768273	0.00151002676180011	0.08857682425024675
ESN_rep1	ESN	rep1	AFR	chr1	110036450	110036954	promoter	promoter|chr1:110036450-110036954	GPR61	110082493	45791	FALSE	0.17813763424446394	0.01015468567934536	0.00149649267641361	0.06092732998010863
ESN_rep1	ESN	rep1	AFR	chr1	110036450	110036954	promoter	promoter|chr1:110036450-110036954	PSMA5	109969070	67632	FALSE	0.02673292871392202	0.01027900650289261	0.0015265739083788	0.0054930414086346
ESN_rep1	ESN	rep1	AFR	chr1	110042444	110042954	enhancer	genic|chr1:110042444-110042954	CYB561D1	110036700	5999	FALSE	0.00823760890817519	7.847370055465115e-4	9.541941161567988e-4	0.04303141100636135
ESN_rep1	ESN	rep1	AFR	chr1	110055684	110056212	enhancer	intergenic|chr1:110055684-110056212	AMIGO1	110052336	3612	FALSE	0.00690784557472327	2.878030142697936e-4	0.00115526261838704	0.05645628657638846
ESN_rep1	ESN	rep1	AFR	chr1	110059521	110060021	enhancer	intergenic|chr1:110059521-110060021	AMIGO1	110052336	7435	FALSE	0.00298837638918533	1.2450535022486757e-4	0.00115526261838704	0.05645628657638846
ESN_rep1	ESN	rep1	AFR	chr1	110069791	110070302	enhancer	intergenic|chr1:110069791-110070302	AMIGO1	110052336	17710.5	FALSE	0.08075597234599549	0.00137705332034054	0.00155081817443535	0.10275637134053778
ESN_rep1	ESN	rep1	AFR	chr1	110069791	110070302	enhancer	intergenic|chr1:110069791-110070302	ATXN7L2	110026560	43486.5	FALSE	0.03733481461190985	0.00137804910549633	0.00155809789885166	0.05550910863255079
ESN_rep1	ESN	rep1	AFR	chr1	110069791	110070302	enhancer	intergenic|chr1:110069791-110070302	CYB561D1	110036700	33346.5	FALSE	0.02381567903277295	0.00137774774704336	0.00155620711162673	0.04344813589773481
ESN_rep1	ESN	rep1	AFR	chr1	110069791	110070302	enhancer	intergenic|chr1:110069791-110070302	GPR61	110082493	12446.5	FALSE	0.00792892683784052	0.00136375159142617	0.00154225912046482	0.01959383019042097
ESN_rep1	ESN	rep1	AFR	chr1	110074820	110075320	enhancer	intergenic|chr1:110074820-110075320	CYB561D1	110036700	38370	FALSE	0.00253872856152973	0.00183583236866193	9.654064293098872e-4	0.00560297060539057
ESN_rep1	ESN	rep1	AFR	chr1	110085707	110086415	enhancer	genic|chr1:110085707-110086415	GNAI3	110091185	5124	FALSE	0.01440929874640885	3.58601282509882e-4	0.00180111455158597	0.07302738148846044
ESN_rep1	ESN	rep1	AFR	chr1	110085707	110086415	enhancer	genic|chr1:110085707-110086415	GPR61	110082493	3568	FALSE	0.01110763152596728	3.58601282509882e-4	0.00180111455158597	0.08938524564698837
ESN_rep1	ESN	rep1	AFR	chr1	110088834	110089334	enhancer	intergenic|chr1:110088834-110089334	AMPD2	110162434	73350	FALSE	0.05088793515294107	0.00140399038788713	0.00179489178413992	0.05254222242578493
ESN_rep1	ESN	rep1	AFR	chr1	110088834	110089334	enhancer	intergenic|chr1:110088834-110089334	ATXN7L2	110026560	62524	FALSE	0.00651152071338017	0.00143113873227954	0.00181961173785859	0.00798236625885407
ESN_rep1	ESN	rep1	AFR	chr1	110088834	110089334	enhancer	intergenic|chr1:110088834-110089334	CYB561D1	110036700	52384	FALSE	0.00872406818292358	0.00143082576392984	0.00181740359764428	0.01312279065963066
ESN_rep1	ESN	rep1	AFR	chr1	110088834	110089334	enhancer	intergenic|chr1:110088834-110089334	GNAI3	110091185	2101	FALSE	0.05690930995337968	0.00141629040352296	0.00180111455158597	0.07302738148846044
ESN_rep1	ESN	rep1	AFR	chr1	110088834	110089334	enhancer	intergenic|chr1:110088834-110089334	GNAT2	110155705	66621	FALSE	0.00231263688836461	0.00140399038788713	0.00179489178413992	0.00525935643002582
ESN_rep1	ESN	rep1	AFR	chr1	110088834	110089334	enhancer	intergenic|chr1:110088834-110089334	GPR61	110082493	6591	FALSE	0.04386942463225319	0.00141629040352296	0.00180111455158597	0.08938524564698837
ESN_rep1	ESN	rep1	AFR	chr1	110088834	110089334	enhancer	intergenic|chr1:110088834-110089334	GSTM4	110198697	109613	FALSE	0.00592350707284602	0.0014047472154057	0.00179677236774381	0.00600898663864035
ESN_rep1	ESN	rep1	AFR	chr1	110088834	110089334	enhancer	intergenic|chr1:110088834-110089334	PSMA5	109969070	120014	FALSE	0.01953725993473468	0.00143362962946337	0.00183731903522699	0.0239153874226295
ESN_rep1	ESN	rep1	AFR	chr1	110090935	110091455	promoter	promoter|chr1:110090935-110091455	AHCYL1	110527386	436191	FALSE	0.1173561970211625	0.00952918927519059	0.00241563569025868	0.01226380754331022
ESN_rep1	ESN	rep1	AFR	chr1	110090935	110091455	promoter	promoter|chr1:110090935-110091455	AMIGO1	110052336	38859	FALSE	0.2538315337411003	0.01005703251598331	0.00247496276586616	0.02771103823653118
ESN_rep1	ESN	rep1	AFR	chr1	110090935	110091455	promoter	promoter|chr1:110090935-110091455	AMPD2	110162434	71239	FALSE	0.2782428184251283	0.00987338767959601	0.0024527996161324	0.02989452917624141
ESN_rep1	ESN	rep1	AFR	chr1	110090935	110091455	promoter	promoter|chr1:110090935-110091455	CYB561D1	110036700	54495	FALSE	0.11068465635310425	0.01006210412201854	0.00248356301257214	0.01732481937152925
ESN_rep1	ESN	rep1	AFR	chr1	110090935	110091455	promoter	promoter|chr1:110090935-110091455	EPS8L3	110306644	215449	FALSE	0.25014037761925373	0.00955820098773253	0.0024206363237590702	0.01751779967666773
ESN_rep1	ESN	rep1	AFR	chr1	110090935	110091455	promoter	promoter|chr1:110090935-110091455	GNAI3	110091185	10	TRUE	0.4027993786500505	0.0099598860088477	0.00246130330517806	0.05378551675336904
ESN_rep1	ESN	rep1	AFR	chr1	110090935	110091455	promoter	promoter|chr1:110090935-110091455	GNAT2	110155705	64510	FALSE	0.2683449634030556	0.00987338767959601	0.0024527996161324	0.06350278153032787
ESN_rep1	ESN	rep1	AFR	chr1	110090935	110091455	promoter	promoter|chr1:110090935-110091455	GPR61	110082493	8702	FALSE	0.36241998624407634	0.0099598860088477	0.00246130330517806	0.0768405002778504
ESN_rep1	ESN	rep1	AFR	chr1	110090935	110091455	promoter	promoter|chr1:110090935-110091455	GSTM2	110210643	119448	FALSE	0.36203072120383	0.00988054069537502	0.00245636722748838	0.06952390057345215
ESN_rep1	ESN	rep1	AFR	chr1	110090935	110091455	promoter	promoter|chr1:110090935-110091455	GSTM4	110198697	107502	FALSE	0.0991133281492784	0.00987870997493499	0.00245536951743926	0.01046233281779044
ESN_rep1	ESN	rep1	AFR	chr1	110090935	110091455	promoter	promoter|chr1:110090935-110091455	PSMA5	109969070	122125	FALSE	0.1835407335654093	0.01008182195744877	0.00251077834560203	0.02337870085078603
ESN_rep1	ESN	rep1	AFR	chr1	110158422	110158922	enhancer	intergenic|chr1:110158422-110158922	AMPD2	110162434	3762	FALSE	0.0260245474571118	6.6547574564421e-4	0.00113248503980217	0.0898492579443209
ESN_rep1	ESN	rep1	AFR	chr1	110158422	110158922	enhancer	intergenic|chr1:110158422-110158922	GNAT2	110155705	2967	FALSE	0.01006477879488804	6.6547574564421e-4	0.00113248503980217	0.07653623401380882
ESN_rep1	ESN	rep1	AFR	chr1	110162184	110162684	promoter	promoter|chr1:110162184-110162684	AMPD2	110162434	0	TRUE	0.0535951298498412	0.00605969468293727	0.00157220166927062	0.01463734621201127
ESN_rep1	ESN	rep1	AFR	chr1	110162184	110162684	promoter	promoter|chr1:110162184-110162684	GNAT2	110155705	6729	FALSE	0.2141476805323438	0.00605969468293727	0.00157220166927062	0.12881959773225118
ESN_rep1	ESN	rep1	AFR	chr1	110163425	110163925	enhancer	genic|chr1:110163425-110163925	AMPD2	110162434	1241	FALSE	0.05833062675255468	0.00693506435838578	0.00156740668386055	0.01396241255938696
ESN_rep1	ESN	rep1	AFR	chr1	110163425	110163925	enhancer	genic|chr1:110163425-110163925	GNAI3	110091185	72490	FALSE	0.04687623696524078	0.00699582075727539	0.00157284077597308	0.01394521980346791
ESN_rep1	ESN	rep1	AFR	chr1	110163425	110163925	enhancer	genic|chr1:110163425-110163925	GNAT2	110155705	7970	FALSE	0.23417885110431175	0.00693506435838578	0.00156740668386055	0.12346476682666224
ESN_rep1	ESN	rep1	AFR	chr1	110163425	110163925	enhancer	genic|chr1:110163425-110163925	GPR61	110082493	81182	FALSE	0.04067408705794745	0.00699582075727539	0.00157284077597308	0.01921285598494229
ESN_rep1	ESN	rep1	AFR	chr1	110163425	110163925	enhancer	genic|chr1:110163425-110163925	GSTM4	110198697	35022	FALSE	0.02925939032913311	0.00693880273693506	0.00156904892175832	0.00688109911726119
ESN_rep1	ESN	rep1	AFR	chr1	110185879	110186379	enhancer	intergenic|chr1:110185879-110186379	AMPD2	110162434	23695	FALSE	0.01617964693911275	0.00321711535909506	0.00103885476813403	0.01259631702836843
ESN_rep1	ESN	rep1	AFR	chr1	110185879	110186379	enhancer	intergenic|chr1:110185879-110186379	GNAI3	110091185	94944	FALSE	0.01175240829576197	0.00324529971816228	0.00104245640678959	0.01137130249547873
ESN_rep1	ESN	rep1	AFR	chr1	110185879	110186379	enhancer	intergenic|chr1:110185879-110186379	GSTM4	110198697	12568	FALSE	0.05546279649279979	0.00321884956002348	0.00103994321996218	0.04242335615124845
ESN_rep1	ESN	rep1	AFR	chr1	110198434	110198947	promoter	promoter|chr1:110198434-110198947	GSTM2	110210643	11952.5	FALSE	0.03741047971145906	0.00865813623668315	0.00154719965290247	0.01301622995828672
ESN_rep1	ESN	rep1	AFR	chr1	110198434	110198947	promoter	promoter|chr1:110198434-110198947	GSTM4	110198697	6.5	TRUE	0.4336265838238709	0.0086565320100047	0.00154657122217581	0.08293075169919908
ESN_rep1	ESN	rep1	AFR	chr1	11021008	11021523	enhancer	genic|chr1:11021008-11021523	TARDBP	11072678	51412.5	FALSE	0.01670073145301419	0.00110805623923098	4.938149956289173e-4	0.02370790882449212
ESN_rep1	ESN	rep1	AFR	chr1	11025466	11025966	enhancer	genic|chr1:11025466-11025966	TARDBP	11072678	46962	FALSE	0.01422205275502034	0.00120291176257658	6.246888957334527e-4	0.01470105697437913
ESN_rep1	ESN	rep1	AFR	chr1	110282729	110283229	promoter	promoter|chr1:110282729-110283229	GSTM3	110283660	681	TRUE	0.1686247464722961	0.00459488997260204	8.651261604217113e-4	0.1256671329923637
ESN_rep1	ESN	rep1	AFR	chr1	110316238	110316739	enhancer	intergenic|chr1:110316238-110316739	AHCYL1	110527386	210897.5	FALSE	0.00968615954492499	0.00149496007848036	9.17060858861866e-4	0.01699536730061781
ESN_rep1	ESN	rep1	AFR	chr1	110316238	110316739	enhancer	intergenic|chr1:110316238-110316739	GSTM4	110198697	117791.5	FALSE	0.00653513568379633	0.00154979365116222	9.321452268512256e-4	0.01158272427883602
ESN_rep1	ESN	rep1	AFR	chr1	110319386	110319900	enhancer	intergenic|chr1:110319386-110319900	AHCYL1	110527386	207743	FALSE	0.01077516321537058	0.00166303670421463	9.17060858861866e-4	0.01699536730061781
ESN_rep1	ESN	rep1	AFR	chr1	110319386	110319900	enhancer	intergenic|chr1:110319386-110319900	GSTM4	110198697	120946	FALSE	0.00726987340038112	0.00172403515180251	9.321452268512256e-4	0.01158272427883602
ESN_rep1	ESN	rep1	AFR	chr1	110358811	110359311	enhancer	intergenic|chr1:110358811-110359311	AHCYL1	110527386	168325	FALSE	0.01772624498795444	0.00369482850766027	0.00132895752061164	0.00868396475260384
ESN_rep1	ESN	rep1	AFR	chr1	11045745	11046279	enhancer	intergenic|chr1:11045745-11046279	C1orf127	11042094	3918	FALSE	0.3441531548198583	0.00189755925985385	9.077402083753064e-4	0.13919836941295402
ESN_rep1	ESN	rep1	AFR	chr1	11045745	11046279	enhancer	intergenic|chr1:11045745-11046279	TARDBP	11072678	26666	FALSE	0.0475883559686906	0.00191739146435967	9.086077117447952e-4	0.02121765221517931
ESN_rep1	ESN	rep1	AFR	chr1	11048018	11048557	enhancer	intergenic|chr1:11048018-11048557	C1orf127	11042094	6193.5	FALSE	0.01986796375321426	1.0954610779054572e-4	9.077402083753064e-4	0.13919836941295402
ESN_rep1	ESN	rep1	AFR	chr1	11048922	11049483	enhancer	intergenic|chr1:11048922-11049483	C1orf127	11042094	7108.5	FALSE	0.02021959388885924	1.1148489292324642e-4	9.077402083753064e-4	0.13919836941295402
ESN_rep1	ESN	rep1	AFR	chr1	110527056	110527636	promoter	promoter|chr1:110527056-110527636	AHCYL1	110527386	40	TRUE	0.194038640802904	0.01080764003997385	0.00173202174018845	0.02493507638964338
ESN_rep1	ESN	rep1	AFR	chr1	110527056	110527636	promoter	promoter|chr1:110527056-110527636	GSTM2	110210643	316703	FALSE	0.12201831751782172	0.01120612930986098	0.00176122643702152	0.02881488674403256
ESN_rep1	ESN	rep1	AFR	chr1	110527056	110527636	promoter	promoter|chr1:110527056-110527636	GSTM4	110198697	328649	FALSE	0.02036422563002898	0.01120405297713652	0.0017605110743936	0.00264342840345128
ESN_rep1	ESN	rep1	AFR	chr1	110527056	110527636	promoter	promoter|chr1:110527056-110527636	STRIP1	110577222	49876	FALSE	0.08682439804184176	0.01082327944015488	0.00173420781924004	0.00880858738095928
ESN_rep1	ESN	rep1	AFR	chr1	110546575	110547076	enhancer	genic|chr1:110546575-110547076	AHCYL1	110527386	19439.5	FALSE	0.01695386037563999	0.00169694007285629	0.00128925372362046	0.01864105088581437
ESN_rep1	ESN	rep1	AFR	chr1	110546575	110547076	enhancer	genic|chr1:110546575-110547076	STRIP1	110577222	30396.5	FALSE	0.01020494484748004	0.00169939566212318	0.00129088096102285	0.00885838310054693
ESN_rep1	ESN	rep1	AFR	chr1	110554203	110554719	enhancer	genic|chr1:110554203-110554719	AHCYL1	110527386	27075	FALSE	0.14608860836312837	0.00568018239161065	0.00194967889142148	0.03173201645617406
ESN_rep1	ESN	rep1	AFR	chr1	110554203	110554719	enhancer	genic|chr1:110554203-110554719	CSF1	110453232	101229	FALSE	0.0755659110115628	0.00567439340563824	0.00195009822287869	0.0106659394260805
ESN_rep1	ESN	rep1	AFR	chr1	110554203	110554719	enhancer	genic|chr1:110554203-110554719	GNAI3	110091185	463276	FALSE	0.01686504791444624	0.00593691315138396	0.0019865375887776	0.00468086539837497
ESN_rep1	ESN	rep1	AFR	chr1	110554203	110554719	enhancer	genic|chr1:110554203-110554719	STRIP1	110577222	22761	FALSE	0.12646690215506298	0.00568840200710441	0.00195213968742823	0.02168703628063491
ESN_rep1	ESN	rep1	AFR	chr1	110572099	110572613	enhancer	intergenic|chr1:110572099-110572613	STRIP1	110577222	4866	FALSE	0.03105397054165	8.752483789550256e-4	0.00144250417544071	0.04683744973256926
ESN_rep1	ESN	rep1	AFR	chr1	110573545	110574048	enhancer	intergenic|chr1:110573545-110574048	STRIP1	110577222	3425.5	FALSE	0.02478957927931178	6.986880808073921e-4	0.00144250417544071	0.04683744973256926
ESN_rep1	ESN	rep1	AFR	chr1	110576966	110577472	promoter	promoter|chr1:110576966-110577472	ALX3	110613322	36103	FALSE	0.08222750543822152	0.007216125319648	0.00186590664283003	0.01042556338621539
ESN_rep1	ESN	rep1	AFR	chr1	110576966	110577472	promoter	promoter|chr1:110576966-110577472	STRIP1	110577222	3	TRUE	0.402687750560021	0.00723014954381728	0.00187235775366349	0.05664437675025356
ESN_rep1	ESN	rep1	AFR	chr1	110606916	110607416	enhancer	genic|chr1:110606916-110607416	ALX3	110613322	6156	FALSE	0.00763970009556847	2.889849840912336e-4	7.772942972691414e-4	0.0580619941077093
ESN_rep1	ESN	rep1	AFR	chr1	110608610	110609110	enhancer	genic|chr1:110608610-110609110	ALX3	110613322	4462	FALSE	0.00868707446069773	3.2860374666805465e-4	7.772942972691414e-4	0.0580619941077093
ESN_rep1	ESN	rep1	AFR	chr1	110619741	110620243	enhancer	intergenic|chr1:110619741-110620243	ALX3	110613322	6670	FALSE	0.00433863997075003	1.6411662594609895e-4	7.836173406580055e-4	0.05759348927896376
ESN_rep1	ESN	rep1	AFR	chr1	11072428	11072947	promoter	promoter|chr1:11072428-11072947	TARDBP	11072678	9.5	TRUE	0.41542932589551707	0.00747238466913915	0.0010584570132054	0.0407989079382303
ESN_rep1	ESN	rep1	AFR	chr1	110745523	110746024	enhancer	intergenic|chr1:110745523-110746024	KCNC4	110753335	7561.5	FALSE	0.01681727118937178	6.999353813467488e-4	8.677907157973417e-4	0.07709331878448462
ESN_rep1	ESN	rep1	AFR	chr1	110745523	110746024	enhancer	intergenic|chr1:110745523-110746024	KCNC4-AS1	110752609	6835.5	FALSE	0.01681727118937178	6.999353813467488e-4	8.677907157973417e-4	0.07709331878448462
ESN_rep1	ESN	rep1	AFR	chr1	110750295	110750803	enhancer	intergenic|chr1:110750295-110750803	KCNC4	110753335	2786	FALSE	0.00858616704527683	0.00124458662432746	0.00109824302684783	0.01749080955541751
ESN_rep1	ESN	rep1	AFR	chr1	110750295	110750803	enhancer	intergenic|chr1:110750295-110750803	KCNC4-AS1	110752609	2060	FALSE	0.00858616704527683	0.00124458662432746	0.00109824302684783	0.01749080955541751
ESN_rep1	ESN	rep1	AFR	chr1	110752359	110753079	promoter	promoter|chr1:110752359-110753079	KCNC4	110753335	616	TRUE	0.06987697127654319	0.00932496719610115	0.00108609869269468	0.01921107336323503
ESN_rep1	ESN	rep1	AFR	chr1	110752359	110753079	promoter	promoter|chr1:110752359-110753079	KCNC4-AS1	110752609	110	TRUE	0.06987697127654319	0.00932496719610115	0.00108609869269468	0.01921107336323503
ESN_rep1	ESN	rep1	AFR	chr1	110759432	110759932	enhancer	genic|chr1:110759432-110759932	KCNC4	110753335	6347	FALSE	0.01128228505190865	9.778654981071565e-4	0.00102405526826341	0.03137102509178099
ESN_rep1	ESN	rep1	AFR	chr1	110759432	110759932	enhancer	genic|chr1:110759432-110759932	KCNC4-AS1	110752609	7073	FALSE	0.01128228505190865	9.778654981071565e-4	0.00102405526826341	0.03137102509178099
ESN_rep1	ESN	rep1	AFR	chr1	110778805	110779317	enhancer	intergenic|chr1:110778805-110779317	KCNC4	110753335	25726	FALSE	0.02059497136686004	0.00178502066217075	0.00107301784403026	0.02993954265979195
ESN_rep1	ESN	rep1	AFR	chr1	110778805	110779317	enhancer	intergenic|chr1:110778805-110779317	KCNC4-AS1	110752609	26452	FALSE	0.02059497136686004	0.00178502066217075	0.00107301784403026	0.02993954265979195
ESN_rep1	ESN	rep1	AFR	chr1	110786144	110786644	enhancer	intergenic|chr1:110786144-110786644	KCNC4	110753335	33059	FALSE	0.02101064038937853	0.00134840943688298	0.0011932727206018	0.03635900211074284
ESN_rep1	ESN	rep1	AFR	chr1	110786144	110786644	enhancer	intergenic|chr1:110786144-110786644	KCNC4-AS1	110752609	33785	FALSE	0.02101064038937853	0.00134840943688298	0.0011932727206018	0.03635900211074284
ESN_rep1	ESN	rep1	AFR	chr1	110881209	110882194	promoter	promoter|chr1:110881209-110882194	KCNC4	110753335	128366.5	FALSE	0.41113213641272817	0.03388714980930862	0.0021122221176362	0.01599340584065914
ESN_rep1	ESN	rep1	AFR	chr1	110881209	110882194	promoter	promoter|chr1:110881209-110882194	KCNC4-AS1	110752609	129092.5	FALSE	0.41113213641272817	0.03388714980930862	0.0021122221176362	0.01599340584065914
ESN_rep1	ESN	rep1	AFR	chr1	110881209	110882194	promoter	promoter|chr1:110881209-110882194	LAMTOR5	110950546	68844.5	FALSE	0.4392829168515115	0.03383963599088301	0.00210462937137742	0.02183431301507645
ESN_rep1	ESN	rep1	AFR	chr1	110881209	110882194	promoter	promoter|chr1:110881209-110882194	LAMTOR5-AS1	110950430	68728.5	FALSE	0.4392829168515115	0.03383963599088301	0.00210462937137742	0.02183431301507645
ESN_rep1	ESN	rep1	AFR	chr1	110881209	110882194	promoter	promoter|chr1:110881209-110882194	LOC440600	110881793	91.5	TRUE	0.8112900741543533	0.03383392478893	0.00210512428141404	0.07831297483277433
ESN_rep1	ESN	rep1	AFR	chr1	110881209	110882194	promoter	promoter|chr1:110881209-110882194	RBM15	110881944	242.5	TRUE	0.8112900741543533	0.03383392478893	0.00210512428141404	0.07831297483277433
ESN_rep1	ESN	rep1	AFR	chr1	110925991	110926491	enhancer	genic|chr1:110925991-110926491	SLC16A4	110933704	7463	FALSE	0.00282449111407674	1.332824605784788e-4	0.00141773818238421	0.05026060800549907
ESN_rep1	ESN	rep1	AFR	chr1	110927012	110927512	enhancer	genic|chr1:110927012-110927512	LAMTOR5	110950546	23284	FALSE	0.00625506340114206	0.00161445041533167	0.00141829848070438	0.00967020975920592
ESN_rep1	ESN	rep1	AFR	chr1	110927012	110927512	enhancer	genic|chr1:110927012-110927512	LAMTOR5-AS1	110950430	23168	FALSE	0.00625506340114206	0.00161445041533167	0.00141829848070438	0.00967020975920592
ESN_rep1	ESN	rep1	AFR	chr1	110927012	110927512	enhancer	genic|chr1:110927012-110927512	SLC16A4	110933704	6442	FALSE	0.03420707950398325	0.00161416819574057	0.00141773818238421	0.05026060800549907
ESN_rep1	ESN	rep1	AFR	chr1	110929632	110930290	enhancer	genic|chr1:110929632-110930290	SLC16A4	110933704	3743	FALSE	0.01256490922835076	5.92914599926875e-4	0.00141773818238421	0.05026060800549907
ESN_rep1	ESN	rep1	AFR	chr1	110931078	110931578	enhancer	genic|chr1:110931078-110931578	SLC16A4	110933704	2376	FALSE	0.00903366312322641	4.262816912752973e-4	0.00104758044584047	0.06801996287938775
ESN_rep1	ESN	rep1	AFR	chr1	110950007	110950796	promoter	promoter|chr1:110950007-110950796	LAMTOR5	110950546	144.5	TRUE	0.22973247107992123	0.00633085230277282	0.00177477521680483	0.07237913258852298
ESN_rep1	ESN	rep1	AFR	chr1	110950007	110950796	promoter	promoter|chr1:110950007-110950796	LAMTOR5-AS1	110950430	28.5	TRUE	0.22973247107992123	0.00633085230277282	0.00177477521680483	0.07237913258852298
ESN_rep1	ESN	rep1	AFR	chr1	110950007	110950796	promoter	promoter|chr1:110950007-110950796	SLC16A4	110933704	16697.5	FALSE	0.2000029233436933	0.0063297456162303	0.0017740740924744	0.05988732241622983
ESN_rep1	ESN	rep1	AFR	chr1	110955048	110955548	enhancer	genic|chr1:110955048-110955548	LAMTOR5	110950546	4752	FALSE	0.02208463287709461	0.00145502788622213	9.7277835539614e-4	0.05523336411796796
ESN_rep1	ESN	rep1	AFR	chr1	110955048	110955548	enhancer	genic|chr1:110955048-110955548	LAMTOR5-AS1	110950430	4868	FALSE	0.02208463287709461	0.00145502788622213	9.7277835539614e-4	0.05523336411796796
ESN_rep1	ESN	rep1	AFR	chr1	111050625	111051125	enhancer	intergenic|chr1:111050625-111051125	KCNA10	111061797	10922	FALSE	0.02589899580755911	5.398045440988724e-4	6.757639505061729e-4	0.02910779342272286
ESN_rep1	ESN	rep1	AFR	chr1	11112139	11112639	enhancer	intergenic|chr1:11112139-11112639	MASP2	11107296	5093	FALSE	0.05953936590577196	1.4506066796868443e-4	5.458176140228036e-4	0.10247733615175451
ESN_rep1	ESN	rep1	AFR	chr1	11113769	11114269	enhancer	intergenic|chr1:11113769-11114269	MASP2	11107296	6723	FALSE	0.13558127120702207	3.303278337975605e-4	5.458176140228036e-4	0.10247733615175451
ESN_rep1	ESN	rep1	AFR	chr1	11115709	11116284	enhancer	genic|chr1:11115709-11116284	MASP2	11107296	8700.5	FALSE	0.1834527861005662	2.6725512299817993e-4	7.024201243524882e-4	0.13317483559622367
ESN_rep1	ESN	rep1	AFR	chr1	111170878	111171382	enhancer	intergenic|chr1:111170878-111171382	KCNA3	111217655	46525	FALSE	0.00336508615685854	2.6944857908723133e-4	0.00125483964760557	0.0338362914523641
ESN_rep1	ESN	rep1	AFR	chr1	111173314	111173814	enhancer	intergenic|chr1:111173314-111173814	KCNA3	111217655	44091	FALSE	0.0279458804616566	0.00223767756031677	0.00125483964760557	0.0338362914523641
ESN_rep1	ESN	rep1	AFR	chr1	111175561	111176104	enhancer	intergenic|chr1:111175561-111176104	KCNA3	111217655	41822.5	FALSE	0.00985179240897025	2.265017625616367e-4	0.00185973255943542	0.07951404926702559
ESN_rep1	ESN	rep1	AFR	chr1	111177308	111177808	enhancer	intergenic|chr1:111177308-111177808	CD53	111415721	238163	FALSE	0.00916553301453714	0.0063193880128844	0.00183552916064943	0.00249581953655597
ESN_rep1	ESN	rep1	AFR	chr1	111177308	111177808	enhancer	intergenic|chr1:111177308-111177808	KCNA3	111217655	40097	FALSE	0.27677161850653537	0.0063632338986038	0.00185973255943542	0.07951404926702559
ESN_rep1	ESN	rep1	AFR	chr1	111186396	111186933	enhancer	intergenic|chr1:111186396-111186933	KCNA3	111217655	30990.5	FALSE	0.02624838007198566	9.305482860575924e-4	0.001396456867893	0.0686731178005731
ESN_rep1	ESN	rep1	AFR	chr1	111187782	111188284	enhancer	intergenic|chr1:111187782-111188284	KCNA3	111217655	29622	FALSE	0.00377448415355979	1.338116771478503e-4	0.001396456867893	0.0686731178005731
ESN_rep1	ESN	rep1	AFR	chr1	11119841	11120496	promoter	promoter|chr1:11119841-11120496	EXOSC10	11159967	39798.5	FALSE	0.11435711030763014	0.0093664073096562	7.153414840268787e-4	0.01709678124118571
ESN_rep1	ESN	rep1	AFR	chr1	11119841	11120496	promoter	promoter|chr1:11119841-11120496	LOC105376736	11159731	39562.5	FALSE	0.11435711030763014	0.00936852776150042	7.158499288185833e-4	0.01709678124118571
ESN_rep1	ESN	rep1	AFR	chr1	11119841	11120496	promoter	promoter|chr1:11119841-11120496	SRM	11120091	77.5	TRUE	0.411987358956528	0.00936826352469376	7.140426893341936e-4	0.08221428727834346
ESN_rep1	ESN	rep1	AFR	chr1	111213850	111214350	enhancer	genic|chr1:111213850-111214350	KCNA3	111217655	3555	FALSE	0.01049498415171718	2.05655886264433e-4	0.00136601160116416	0.12700971865155797
ESN_rep1	ESN	rep1	AFR	chr1	111217232	111217905	promoter	promoter|chr1:111217232-111217905	KCNA3	111217655	86.5	TRUE	0.13847287525599883	0.00303344798443111	9.865389797838351e-4	0.1573129977355624
ESN_rep1	ESN	rep1	AFR	chr1	11121943	11122443	enhancer	intergenic|chr1:11121943-11122443	SRM	11120091	2102	FALSE	0.01290123831705577	3.080320490607544e-4	7.197875941219125e-4	0.07767438387621704
ESN_rep1	ESN	rep1	AFR	chr1	11122998	11123498	enhancer	intergenic|chr1:11122998-11123498	EXOSC10	11159967	36719	FALSE	0.01943252409689846	0.00172882740336279	7.210968384025e-4	0.0156142676254909
ESN_rep1	ESN	rep1	AFR	chr1	11122998	11123498	enhancer	intergenic|chr1:11122998-11123498	LOC105376736	11159731	36483	FALSE	0.01943252409689846	0.00172921879091777	7.216093739397046e-4	0.0156142676254909
ESN_rep1	ESN	rep1	AFR	chr1	11122998	11123498	enhancer	intergenic|chr1:11122998-11123498	SRM	11120091	3157	FALSE	0.07242244620596923	0.00172917001876669	7.197875941219125e-4	0.07767438387621704
ESN_rep1	ESN	rep1	AFR	chr1	11132613	11133119	enhancer	genic|chr1:11132613-11133119	EXOSC10	11159967	27101	FALSE	0.00820533348137465	4.3649062327797306e-4	6.8357675246028e-4	0.02754683238301544
ESN_rep1	ESN	rep1	AFR	chr1	11132613	11133119	enhancer	genic|chr1:11132613-11133119	LOC105376736	11159731	26865	FALSE	0.00820533348137465	4.365894399657933e-4	6.840626197660069e-4	0.02754683238301544
ESN_rep1	ESN	rep1	AFR	chr1	11132613	11133119	enhancer	genic|chr1:11132613-11133119	SRM	11120091	12775	FALSE	0.00971995475646267	4.365771260780219e-4	6.823356307331567e-4	0.04355639190692387
ESN_rep1	ESN	rep1	AFR	chr1	111411422	111411947	enhancer	intergenic|chr1:111411422-111411947	CD53	111415721	4036.5	FALSE	0.01380774721939482	2.8642889319552696e-4	0.00195676152454635	0.0778143809716796
ESN_rep1	ESN	rep1	AFR	chr1	111413509	111414019	enhancer	intergenic|chr1:111413509-111414019	CD53	111415721	1957	FALSE	0.04316073165610046	8.953292960347107e-4	0.00195676152454635	0.0778143809716796
ESN_rep1	ESN	rep1	AFR	chr1	111417929	111418429	enhancer	genic|chr1:111417929-111418429	CD53	111415721	2458	FALSE	0.07712200332802752	0.00263423578429454	0.0029699334765347	0.03113642165244125
ESN_rep1	ESN	rep1	AFR	chr1	111417929	111418429	enhancer	genic|chr1:111417929-111418429	CEPT1	111682784	264605	FALSE	0.02362960575271181	0.00261175593574979	0.00294248508144449	0.00722252253999064
ESN_rep1	ESN	rep1	AFR	chr1	111417929	111418429	enhancer	genic|chr1:111417929-111418429	CHI3L2	111770280	352101	FALSE	0.00951966453509337	0.00259078109850485	0.00292088521429747	0.00388886805702285
ESN_rep1	ESN	rep1	AFR	chr1	111417929	111418429	enhancer	genic|chr1:111417929-111418429	DENND2D	111743325	325146	FALSE	0.01528285016173213	0.00259422532211198	0.0029295237882844	0.00785273910375258
ESN_rep1	ESN	rep1	AFR	chr1	111417929	111418429	enhancer	genic|chr1:111417929-111418429	DRAM2	111682838	264659	FALSE	0.02362960575271181	0.00261175593574979	0.00294248508144449	0.00722252253999064
ESN_rep1	ESN	rep1	AFR	chr1	111417929	111418429	enhancer	genic|chr1:111417929-111418429	LRIF1	111506566	88387	FALSE	0.06724316061158128	0.00263700184102797	0.00297439298497056	0.04116356815390567
ESN_rep1	ESN	rep1	AFR	chr1	111417929	111418429	enhancer	genic|chr1:111417929-111418429	PIFO	111889181	471002	FALSE	0.01893240037333576	0.0025826312128724	0.00289866912564303	0.00720684305870169
ESN_rep1	ESN	rep1	AFR	chr1	111419761	111420276	enhancer	genic|chr1:111419761-111420276	CD53	111415721	4297.5	FALSE	0.01155824598062887	2.886492213764461e-4	0.00252690637184536	0.05005231351824753
ESN_rep1	ESN	rep1	AFR	chr1	111422585	111423097	enhancer	genic|chr1:111422585-111423097	CD53	111415721	7120	FALSE	0.20176896860621713	0.00503886625909516	0.00252690637184536	0.05005231351824753
ESN_rep1	ESN	rep1	AFR	chr1	111422585	111423097	enhancer	genic|chr1:111422585-111423097	CEPT1	111682784	259943	FALSE	0.03545597942589501	0.00499586595099174	0.00250355247351787	0.00665888173249477
ESN_rep1	ESN	rep1	AFR	chr1	111422585	111423097	enhancer	genic|chr1:111422585-111423097	DRAM2	111682838	259997	FALSE	0.03545597942589501	0.00499586595099174	0.00250355247351787	0.00665888173249477
ESN_rep1	ESN	rep1	AFR	chr1	111422585	111423097	enhancer	genic|chr1:111422585-111423097	LRIF1	111506566	83725	FALSE	0.07679120691342688	0.00504415727747245	0.00253070065221255	0.02888389603701146
ESN_rep1	ESN	rep1	AFR	chr1	111424136	111424636	enhancer	genic|chr1:111424136-111424636	CD53	111415721	8665	FALSE	0.04126150021305049	0.00103044181005335	0.00252690637184536	0.05005231351824753
ESN_rep1	ESN	rep1	AFR	chr1	111424136	111424636	enhancer	genic|chr1:111424136-111424636	LRIF1	111506566	82180	FALSE	0.0157037051946408	0.00103152381665431	0.00253070065221255	0.02888389603701146
ESN_rep1	ESN	rep1	AFR	chr1	111506316	111506881	promoter	promoter|chr1:111506316-111506881	CD53	111415721	90877.5	FALSE	0.2279675743674845	0.01678174728552379	0.00224207427838779	0.01913716799653197
ESN_rep1	ESN	rep1	AFR	chr1	111506316	111506881	promoter	promoter|chr1:111506316-111506881	CEPT1	111682784	176185.5	FALSE	0.02253525854245471	0.01663853643874078	0.00222135282415287	0.00143221813547833
ESN_rep1	ESN	rep1	AFR	chr1	111506316	111506881	promoter	promoter|chr1:111506316-111506881	DRAM2	111682838	176239.5	FALSE	0.02253525854245471	0.01663853643874078	0.00222135282415287	0.00143221813547833
ESN_rep1	ESN	rep1	AFR	chr1	111506316	111506881	promoter	promoter|chr1:111506316-111506881	LRIF1	111506566	32.5	TRUE	0.49772907109638914	0.01679936881559126	0.00224544086866239	0.06335371640081236
ESN_rep1	ESN	rep1	AFR	chr1	111506316	111506881	promoter	promoter|chr1:111506316-111506881	PIFO	111889181	382582.5	FALSE	0.13100889023835072	0.01645299354163064	0.00218827510431112	0.01036941714619491
ESN_rep1	ESN	rep1	AFR	chr1	11159481	11160217	promoter	promoter|chr1:11159481-11160217	EXOSC10	11159967	118	TRUE	0.3682511830451521	0.00476235396578275	7.607265020368915e-4	0.10181964206396314
ESN_rep1	ESN	rep1	AFR	chr1	11159481	11160217	promoter	promoter|chr1:11159481-11160217	LOC105376736	11159731	118	TRUE	0.3682511830451521	0.0047634321104668	7.612672052346077e-4	0.10181964206396314
ESN_rep1	ESN	rep1	AFR	chr1	11159481	11160217	promoter	promoter|chr1:11159481-11160217	MTOR-AS1	11203954	44105	FALSE	0.07462878332048155	0.00469593443319006	7.587422465632177e-4	0.01591515020887307
ESN_rep1	ESN	rep1	AFR	chr1	11159481	11160217	promoter	promoter|chr1:11159481-11160217	SRM	11120091	39758	FALSE	0.0330750246388144	0.00476329775914484	7.593453049925533e-4	0.01220674339022905
ESN_rep1	ESN	rep1	AFR	chr1	111670839	111671349	enhancer	genic|chr1:111670839-111671349	CEPT1	111682784	11690	FALSE	0.06365366810031971	0.00187390892788521	0.0017317024894335	0.04607665718104976
ESN_rep1	ESN	rep1	AFR	chr1	111670839	111671349	enhancer	genic|chr1:111670839-111671349	DRAM2	111682838	11744	FALSE	0.06365366810031971	0.00187390892788521	0.0017317024894335	0.04607665718104976
ESN_rep1	ESN	rep1	AFR	chr1	111674837	111675339	enhancer	genic|chr1:111674837-111675339	CEPT1	111682784	7696	FALSE	0.0329152061140268	6.705960131613663e-4	0.00167441266127859	0.06885768263702098
ESN_rep1	ESN	rep1	AFR	chr1	111674837	111675339	enhancer	genic|chr1:111674837-111675339	DRAM2	111682838	7750	FALSE	0.0329152061140268	6.705960131613663e-4	0.00167441266127859	0.06885768263702098
ESN_rep1	ESN	rep1	AFR	chr1	111682483	111683088	promoter	promoter|chr1:111682483-111683088	CEPT1	111682784	1.5	TRUE	0.13807141083010177	0.00501686755798173	0.00198200469672713	0.03261712945671731
ESN_rep1	ESN	rep1	AFR	chr1	111682483	111683088	promoter	promoter|chr1:111682483-111683088	DRAM2	111682838	52.5	TRUE	0.13807141083010177	0.00501686755798173	0.00198200469672713	0.03261712945671731
ESN_rep1	ESN	rep1	AFR	chr1	111684927	111685445	enhancer	genic|chr1:111684927-111685445	CEPT1	111682784	2402	FALSE	0.0185572790880559	3.40493561706266e-4	0.00180252311736006	0.07102378970951563
ESN_rep1	ESN	rep1	AFR	chr1	111684927	111685445	enhancer	genic|chr1:111684927-111685445	DRAM2	111682838	2348	FALSE	0.0185572790880559	3.40493561706266e-4	0.00180252311736006	0.07102378970951563
ESN_rep1	ESN	rep1	AFR	chr1	111688139	111688642	enhancer	genic|chr1:111688139-111688642	CEPT1	111682784	5606.5	FALSE	0.01940437019120108	3.5603619947287876e-4	0.00180252311736006	0.07102378970951563
ESN_rep1	ESN	rep1	AFR	chr1	111688139	111688642	enhancer	genic|chr1:111688139-111688642	DRAM2	111682838	5552.5	FALSE	0.01940437019120108	3.5603619947287876e-4	0.00180252311736006	0.07102378970951563
ESN_rep1	ESN	rep1	AFR	chr1	111691045	111691562	enhancer	genic|chr1:111691045-111691562	CEPT1	111682784	8519.5	FALSE	0.01309727797312286	4.6491149804883696e-4	0.00190130320266535	0.03480476199073692
ESN_rep1	ESN	rep1	AFR	chr1	111691045	111691562	enhancer	genic|chr1:111691045-111691562	DRAM2	111682838	8465.5	FALSE	0.01309727797312286	4.6491149804883696e-4	0.00190130320266535	0.03480476199073692
ESN_rep1	ESN	rep1	AFR	chr1	111735618	111736131	enhancer	genic|chr1:111735618-111736131	CEPT1	111682784	53090.5	FALSE	0.01623903455888786	0.00148388902389284	0.00153894604506578	0.0167037768652163
ESN_rep1	ESN	rep1	AFR	chr1	111735618	111736131	enhancer	genic|chr1:111735618-111736131	CHI3L2	111770280	34405.5	FALSE	0.0020515644446723	0.00147197201038492	0.0015276491211393	0.00282038743692038
ESN_rep1	ESN	rep1	AFR	chr1	111735618	111736131	enhancer	genic|chr1:111735618-111736131	DENND2D	111743325	7450.5	FALSE	0.01822781387629711	0.00147392887225571	0.00153216717268561	0.03151907348728452
ESN_rep1	ESN	rep1	AFR	chr1	111735618	111736131	enhancer	genic|chr1:111735618-111736131	DRAM2	111682838	53036.5	FALSE	0.01623903455888786	0.00148388902389284	0.00153894604506578	0.0167037768652163
ESN_rep1	ESN	rep1	AFR	chr1	111740090	111740592	enhancer	genic|chr1:111740090-111740592	DENND2D	111743325	2984	FALSE	0.00711490413654455	4.163514590903195e-4	0.00154212190804585	0.04327248058621363
ESN_rep1	ESN	rep1	AFR	chr1	111746896	111747396	enhancer	intergenic|chr1:111746896-111747396	CD53	111415721	331425	FALSE	0.00469394080345455	0.00541250916726371	0.00187320765860109	0.00146232802418348
ESN_rep1	ESN	rep1	AFR	chr1	111746896	111747396	enhancer	intergenic|chr1:111746896-111747396	CEPT1	111682784	64362	FALSE	0.02820043053474463	0.00536632029265628	0.00185589530318791	0.00665127594373542
ESN_rep1	ESN	rep1	AFR	chr1	111746896	111747396	enhancer	intergenic|chr1:111746896-111747396	CHI3L2	111770280	23134	FALSE	0.06812225572133691	0.00532322373328716	0.00184227175340666	0.02147372471529789
ESN_rep1	ESN	rep1	AFR	chr1	111746896	111747396	enhancer	intergenic|chr1:111746896-111747396	DENND2D	111743325	3821	FALSE	0.25600492014923626	0.00533030050749199	0.00184772030741622	0.10150371156184632
ESN_rep1	ESN	rep1	AFR	chr1	111746896	111747396	enhancer	intergenic|chr1:111746896-111747396	DRAM2	111682838	64308	FALSE	0.02820043053474463	0.00536632029265628	0.00185589530318791	0.00665127594373542
ESN_rep1	ESN	rep1	AFR	chr1	111746896	111747396	enhancer	intergenic|chr1:111746896-111747396	LRIF1	111506566	240580	FALSE	0.00348976870691698	0.00541819252617793	0.00187602037660359	0.00164845970667901
ESN_rep1	ESN	rep1	AFR	chr1	111746896	111747396	enhancer	intergenic|chr1:111746896-111747396	PIFO	111889181	142035	FALSE	0.03890000704945585	0.00530647833374443	0.00182825953806903	0.0114263062943882
ESN_rep1	ESN	rep1	AFR	chr1	111758621	111759121	enhancer	intergenic|chr1:111758621-111759121	CEPT1	111682784	76087	FALSE	0.11396251464897944	0.00887577457227662	0.0019428899048089	0.01552340036859641
ESN_rep1	ESN	rep1	AFR	chr1	111758621	111759121	enhancer	intergenic|chr1:111758621-111759121	CHI3L2	111770280	11409	FALSE	0.09315020073425093	0.00880449382030128	0.00192862775473385	0.01695812233816817
ESN_rep1	ESN	rep1	AFR	chr1	111758621	111759121	enhancer	intergenic|chr1:111758621-111759121	DENND2D	111743325	15546	FALSE	0.20616269187825073	0.00881619864765326	0.00193433170827196	0.04720840144741336
ESN_rep1	ESN	rep1	AFR	chr1	111758621	111759121	enhancer	intergenic|chr1:111758621-111759121	DRAM2	111682838	76033	FALSE	0.11396251464897944	0.00887577457227662	0.0019428899048089	0.01552340036859641
ESN_rep1	ESN	rep1	AFR	chr1	111759752	111760252	enhancer	intergenic|chr1:111759752-111760252	ATP5F1	111991742	231740	FALSE	0.00394226099025428	9.078612515207302e-4	0.00304732371408486	0.00226821263705266
ESN_rep1	ESN	rep1	AFR	chr1	111759752	111760252	enhancer	intergenic|chr1:111759752-111760252	C1orf162	112016490	256488	FALSE	0.0241952059234202	9.076060439008212e-4	0.00304201136633924	0.02876117971468458
ESN_rep1	ESN	rep1	AFR	chr1	111759752	111760252	enhancer	intergenic|chr1:111759752-111760252	CEPT1	111682784	77218	FALSE	0.02483563471966482	9.45205218856019e-4	0.00317443071352354	0.01944296930406725
ESN_rep1	ESN	rep1	AFR	chr1	111759752	111760252	enhancer	intergenic|chr1:111759752-111760252	CHI3L2	111770280	10278	FALSE	0.0391446654749667	9.376143389590108e-4	0.00315112820568351	0.04095708568783899
ESN_rep1	ESN	rep1	AFR	chr1	111759752	111760252	enhancer	intergenic|chr1:111759752-111760252	CHIAP2	111823145	63143	FALSE	0.04648945656749106	9.35902238292306e-4	0.00313754541136357	0.02824758943683996
ESN_rep1	ESN	rep1	AFR	chr1	111759752	111760252	enhancer	intergenic|chr1:111759752-111760252	DENND2D	111743325	16677	FALSE	0.03111673833542897	9.388608176532148e-4	0.00316044772772904	0.04095111945345419
ESN_rep1	ESN	rep1	AFR	chr1	111759752	111760252	enhancer	intergenic|chr1:111759752-111760252	DRAM2	111682838	77164	FALSE	0.02483563471966482	9.45205218856019e-4	0.00317443071352354	0.01944296930406725
ESN_rep1	ESN	rep1	AFR	chr1	111759752	111760252	enhancer	intergenic|chr1:111759752-111760252	PGCP1	111932473	172471	FALSE	0.01268885501389808	9.13927194018771e-4	0.00309128797885297	0.01070745647257331
ESN_rep1	ESN	rep1	AFR	chr1	111759752	111760252	enhancer	intergenic|chr1:111759752-111760252	PIFO	111889181	129179	FALSE	0.03248657305532389	9.346648618170528e-4	0.00312716090178664	0.03167365501487697
ESN_rep1	ESN	rep1	AFR	chr1	111759752	111760252	enhancer	intergenic|chr1:111759752-111760252	WDR77	111991930	231928	FALSE	0.00394226099025428	9.078612515207302e-4	0.00304732371408486	0.00226821263705266
ESN_rep1	ESN	rep1	AFR	chr1	111762377	111762877	enhancer	intergenic|chr1:111762377-111762877	ATP5F1	111991742	229115	FALSE	0.02851555396915576	0.00656683222603555	0.00304732371408486	0.00226821263705266
ESN_rep1	ESN	rep1	AFR	chr1	111762377	111762877	enhancer	intergenic|chr1:111762377-111762877	C1orf162	112016490	253863	FALSE	0.17501116795913174	0.00656498623291717	0.00304201136633924	0.02876117971468458
ESN_rep1	ESN	rep1	AFR	chr1	111762377	111762877	enhancer	intergenic|chr1:111762377-111762877	CD53	111415721	346906	FALSE	0.04309946284603385	0.00689579918816867	0.00320404276796037	0.00616141854490366
ESN_rep1	ESN	rep1	AFR	chr1	111762377	111762877	enhancer	intergenic|chr1:111762377-111762877	CEPT1	111682784	79843	FALSE	0.17964358117273202	0.00683695232173807	0.00317443071352354	0.01944296930406725
ESN_rep1	ESN	rep1	AFR	chr1	111762377	111762877	enhancer	intergenic|chr1:111762377-111762877	CHI3L2	111770280	7653	FALSE	0.2831450844364216	0.00678204521489973	0.00315112820568351	0.04095708568783899
ESN_rep1	ESN	rep1	AFR	chr1	111762377	111762877	enhancer	intergenic|chr1:111762377-111762877	CHIAP2	111823145	60518	FALSE	0.33627215727832993	0.00676966107821199	0.00313754541136357	0.02824758943683996
ESN_rep1	ESN	rep1	AFR	chr1	111762377	111762877	enhancer	intergenic|chr1:111762377-111762877	DDX20	112298189	535562	FALSE	0.00709356670690744	0.00614473657252635	0.00270386603563786	8.654290357489403e-4
ESN_rep1	ESN	rep1	AFR	chr1	111762377	111762877	enhancer	intergenic|chr1:111762377-111762877	DENND2D	111743325	19302	FALSE	0.22507668405048667	0.00679106136846334	0.00316044772772904	0.04095111945345419
ESN_rep1	ESN	rep1	AFR	chr1	111762377	111762877	enhancer	intergenic|chr1:111762377-111762877	DRAM2	111682838	79789	FALSE	0.17964358117273202	0.00683695232173807	0.00317443071352354	0.01944296930406725
ESN_rep1	ESN	rep1	AFR	chr1	111762377	111762877	enhancer	intergenic|chr1:111762377-111762877	FAM212B	112282046	519419	FALSE	0.05519925323426013	0.00614662241259673	0.00271578353318229	0.00773937640059651
ESN_rep1	ESN	rep1	AFR	chr1	111762377	111762877	enhancer	intergenic|chr1:111762377-111762877	FAM212B-AS1	112282462	519835	FALSE	0.05519925323426013	0.00614662241259673	0.00271578353318229	0.00773937640059651
ESN_rep1	ESN	rep1	AFR	chr1	111762377	111762877	enhancer	intergenic|chr1:111762377-111762877	LOC101928718	112298131	535504	FALSE	0.00709356670690744	0.00614473657252635	0.00270386603563786	8.654290357489403e-4
ESN_rep1	ESN	rep1	AFR	chr1	111762377	111762877	enhancer	intergenic|chr1:111762377-111762877	LRIF1	111506566	256061	FALSE	0.06244798125773156	0.00690304006307079	0.00320885380358305	0.01353635560761981
ESN_rep1	ESN	rep1	AFR	chr1	111762377	111762877	enhancer	intergenic|chr1:111762377-111762877	PGCP1	111932473	169846	FALSE	0.09178228708096375	0.00661070900413428	0.00309128797885297	0.01070745647257331
ESN_rep1	ESN	rep1	AFR	chr1	111762377	111762877	enhancer	intergenic|chr1:111762377-111762877	PIFO	111889181	126554	FALSE	0.23498510867801684	0.00676071076372305	0.00312716090178664	0.03167365501487697
ESN_rep1	ESN	rep1	AFR	chr1	111762377	111762877	enhancer	intergenic|chr1:111762377-111762877	RAP1A	112162404	399777	FALSE	0.01752038405914755	0.00621493715236608	0.00276023329805447	0.00393816806046366
ESN_rep1	ESN	rep1	AFR	chr1	111762377	111762877	enhancer	intergenic|chr1:111762377-111762877	WDR77	111991930	229303	FALSE	0.02851555396915576	0.00656683222603555	0.00304732371408486	0.00226821263705266
ESN_rep1	ESN	rep1	AFR	chr1	111768549	111769099	enhancer	intergenic|chr1:111768549-111769099	CHI3L2	111770280	1456	FALSE	0.03835746833797112	5.358072191552006e-4	0.00221144508063459	0.10007186420822511
ESN_rep1	ESN	rep1	AFR	chr1	111768549	111769099	enhancer	intergenic|chr1:111768549-111769099	PIFO	111889181	120357	FALSE	0.02322276727615079	5.341217168332663e-4	0.00219462495373426	0.05645648631633387
ESN_rep1	ESN	rep1	AFR	chr1	111770990	111771522	enhancer	genic|chr1:111770990-111771522	CHI3L2	111770280	976	FALSE	0.01222628555177744	3.464785941753711e-4	0.00156059098195986	0.06989977976796476
ESN_rep1	ESN	rep1	AFR	chr1	111772197	111772697	enhancer	genic|chr1:111772197-111772697	CHI3L2	111770280	2167	FALSE	0.02472133715045231	7.005737029247499e-4	0.00156059098195986	0.06989977976796476
ESN_rep1	ESN	rep1	AFR	chr1	111772197	111772697	enhancer	genic|chr1:111772197-111772697	PIFO	111889181	116734	FALSE	0.0051195146677796	6.983698905072399e-4	0.00154872121472669	0.01348871137617881
ESN_rep1	ESN	rep1	AFR	chr1	111888931	111889439	promoter	promoter|chr1:111888931-111889439	PIFO	111889181	4	TRUE	0.2876429864877745	0.00792969715471986	0.00139745841734978	0.07397052799777189
ESN_rep1	ESN	rep1	AFR	chr1	111891481	111891981	enhancer	genic|chr1:111891481-111891981	PIFO	111889181	2550	FALSE	0.01479747017047575	1.6821431153390498e-4	0.00124954575450687	0.2006193376330512
ESN_rep1	ESN	rep1	AFR	chr1	111984141	111984641	enhancer	genic|chr1:111984141-111984641	ATP5F1	111991742	7351	FALSE	0.0070000386890957	6.114616661785458e-4	9.832073880331764e-4	0.01853371739421744
ESN_rep1	ESN	rep1	AFR	chr1	111984141	111984641	enhancer	genic|chr1:111984141-111984641	WDR77	111991930	7539	FALSE	0.0070000386890957	6.114616661785458e-4	9.832073880331764e-4	0.01853371739421744
ESN_rep1	ESN	rep1	AFR	chr1	111985036	111985536	enhancer	genic|chr1:111985036-111985536	ATP5F1	111991742	6456	FALSE	0.01715965097728908	2.813498962474444e-4	0.00117506189831653	0.08261852007039895
ESN_rep1	ESN	rep1	AFR	chr1	111985036	111985536	enhancer	genic|chr1:111985036-111985536	WDR77	111991930	6644	FALSE	0.01715965097728908	2.813498962474444e-4	0.00117506189831653	0.08261852007039895
ESN_rep1	ESN	rep1	AFR	chr1	111997488	111997990	enhancer	genic|chr1:111997488-111997990	ATP5F1	111991742	5997	FALSE	0.0205855266356696	5.163062723348947e-4	9.28014177023024e-4	0.06838745386654052
ESN_rep1	ESN	rep1	AFR	chr1	111997488	111997990	enhancer	genic|chr1:111997488-111997990	WDR77	111991930	5809	FALSE	0.0205855266356696	5.163062723348947e-4	9.28014177023024e-4	0.06838745386654052
ESN_rep1	ESN	rep1	AFR	chr1	112013602	112014168	enhancer	intergenic|chr1:112013602-112014168	C1orf162	112016490	2605	FALSE	0.0089337427290091	5.518457737278483e-4	0.00127333718249022	0.04172610864614006
ESN_rep1	ESN	rep1	AFR	chr1	112018263	112018763	enhancer	genic|chr1:112018263-112018763	C1orf162	112016490	2023	FALSE	0.01068043462093713	4.0064246793894794e-4	0.0011497582987387	0.07609585049081653
ESN_rep1	ESN	rep1	AFR	chr1	112019258	112019972	enhancer	genic|chr1:112019258-112019972	C1orf162	112016490	3125	FALSE	0.02992986068346748	0.00112272334178111	0.0011497582987387	0.07609585049081653
ESN_rep1	ESN	rep1	AFR	chr1	112019258	112019972	enhancer	genic|chr1:112019258-112019972	DDX20	112298189	278574	FALSE	0.00319822417730187	0.00105085356378667	0.00102195292481549	0.00603658130309911
ESN_rep1	ESN	rep1	AFR	chr1	112019258	112019972	enhancer	genic|chr1:112019258-112019972	LOC101928718	112298131	278516	FALSE	0.00319822417730187	0.00105085356378667	0.00102195292481549	0.00603658130309911
ESN_rep1	ESN	rep1	AFR	chr1	112024175	112024708	enhancer	intergenic|chr1:112024175-112024708	C1orf162	112016490	7951.5	FALSE	8.672411988527954e-4	4.066473726705762e-4	8.635362418490605e-4	0.00810544654515512
ESN_rep1	ESN	rep1	AFR	chr1	112048311	112048838	enhancer	genic|chr1:112048311-112048838	ADORA3	112046743	1831.5	FALSE	0.05452889166430534	0.0026424716475596	0.00150605677851189	0.03682310785409196
ESN_rep1	ESN	rep1	AFR	chr1	112048311	112048838	enhancer	genic|chr1:112048311-112048838	C1orf162	112016490	32084.5	FALSE	0.0249739807761927	0.00265593100705298	0.00152429928114331	0.0202458644042894
ESN_rep1	ESN	rep1	AFR	chr1	112048311	112048838	enhancer	genic|chr1:112048311-112048838	RAP1A	112162404	113829.5	FALSE	0.00160759829919323	0.0025143151416054	0.00138310516475008	0.00178252561661608
ESN_rep1	ESN	rep1	AFR	chr1	112050736	112051239	enhancer	genic|chr1:112050736-112051239	ADORA3	112046743	4244.5	FALSE	0.16822344142143045	0.0028821447019816	0.00182211300979976	0.08608765418449454
ESN_rep1	ESN	rep1	AFR	chr1	112050736	112051239	enhancer	genic|chr1:112050736-112051239	DDX20	112298189	247201.5	FALSE	0.01863810210574189	0.00271138808896301	0.0016391871720236	0.00850034789664345
ESN_rep1	ESN	rep1	AFR	chr1	112050736	112051239	enhancer	genic|chr1:112050736-112051239	FAM212B	112282046	231058.5	FALSE	0.02435687778841459	0.00271222022297627	0.00164641201557722	0.01276622788644471
ESN_rep1	ESN	rep1	AFR	chr1	112050736	112051239	enhancer	genic|chr1:112050736-112051239	FAM212B-AS1	112282462	231474.5	FALSE	0.02435687778841459	0.00271222022297627	0.00164641201557722	0.01276622788644471
ESN_rep1	ESN	rep1	AFR	chr1	112050736	112051239	enhancer	genic|chr1:112050736-112051239	LINC01160	112150940	99952.5	FALSE	0.01652546115958568	0.00274293017903374	0.00167567302728452	0.01788986083511661
ESN_rep1	ESN	rep1	AFR	chr1	112050736	112051239	enhancer	genic|chr1:112050736-112051239	LOC101928718	112298131	247143.5	FALSE	0.01863810210574189	0.00271138808896301	0.0016391871720236	0.00850034789664345
ESN_rep1	ESN	rep1	AFR	chr1	112058177	112058970	enhancer	genic|chr1:112058177-112058970	ADORA3	112046743	11830.5	FALSE	0.01327460242442982	0.00228134988403713	9.886287715334416e-4	0.01581764525975038
ESN_rep1	ESN	rep1	AFR	chr1	112135380	112135881	enhancer	intergenic|chr1:112135380-112135881	ADORA3	112046743	88887.5	FALSE	0.17344398741826464	0.00760882789742551	0.00251845616088574	0.02432498290407235
ESN_rep1	ESN	rep1	AFR	chr1	112135380	112135881	enhancer	intergenic|chr1:112135380-112135881	CD53	111415721	719909.5	FALSE	0.0069664891264374	0.00803294882473489	0.00268473093583573	0.00102030487216582
ESN_rep1	ESN	rep1	AFR	chr1	112135380	112135881	enhancer	intergenic|chr1:112135380-112135881	DDX20	112298189	162558.5	FALSE	0.03643376936841953	0.0071580324602941	0.00226562293887654	0.00455384299067199
ESN_rep1	ESN	rep1	AFR	chr1	112135380	112135881	enhancer	intergenic|chr1:112135380-112135881	LINC01160	112150940	15309.5	FALSE	0.15194238644390592	0.00724130320471867	0.00231605231755551	0.04507868634681636
ESN_rep1	ESN	rep1	AFR	chr1	112135380	112135881	enhancer	intergenic|chr1:112135380-112135881	LOC101928718	112298131	162500.5	FALSE	0.03643376936841953	0.0071580324602941	0.00226562293887654	0.00455384299067199
ESN_rep1	ESN	rep1	AFR	chr1	112135380	112135881	enhancer	intergenic|chr1:112135380-112135881	RAP1A	112162404	26773.5	FALSE	0.12435113765293113	0.00723980944508317	0.00231285418519182	0.02863568190950511
ESN_rep1	ESN	rep1	AFR	chr1	112135380	112135881	enhancer	intergenic|chr1:112135380-112135881	TMIGD3	112106625	29005.5	FALSE	0.26213994347925335	0.00734324342882013	0.00237451852999435	0.06494075121469467
ESN_rep1	ESN	rep1	AFR	chr1	112139084	112139584	enhancer	intergenic|chr1:112139084-112139584	ADORA3	112046743	92591	FALSE	0.01954918481375677	8.576047229826076e-4	0.00251845616088574	0.02432498290407235
ESN_rep1	ESN	rep1	AFR	chr1	112139084	112139584	enhancer	intergenic|chr1:112139084-112139584	LINC01160	112150940	11606	FALSE	0.01712570056678929	8.161803516435264e-4	0.00231605231755551	0.04507868634681636
ESN_rep1	ESN	rep1	AFR	chr1	112139084	112139584	enhancer	intergenic|chr1:112139084-112139584	RAP1A	112162404	23070	FALSE	0.01401584112521426	8.160119872994145e-4	0.00231285418519182	0.02863568190950511
ESN_rep1	ESN	rep1	AFR	chr1	112139084	112139584	enhancer	intergenic|chr1:112139084-112139584	TMIGD3	112106625	32709	FALSE	0.02954626607946645	8.276702182602886e-4	0.00237451852999435	0.06494075121469467
ESN_rep1	ESN	rep1	AFR	chr1	112140103	112140605	enhancer	intergenic|chr1:112140103-112140605	ADORA3	112046743	93611	FALSE	0.01657623773352895	5.697526271907556e-4	0.00359687658106305	0.02173799802310292
ESN_rep1	ESN	rep1	AFR	chr1	112140103	112140605	enhancer	intergenic|chr1:112140103-112140605	C1orf162	112016490	123864	FALSE	0.02109481085333736	5.726546471381544e-4	0.00364044467984336	0.03320962679753139
ESN_rep1	ESN	rep1	AFR	chr1	112140103	112140605	enhancer	intergenic|chr1:112140103-112140605	LINC01160	112150940	10586	FALSE	0.03137266011242477	5.422322045908376e-4	0.00330780200621096	0.08703299655603083
ESN_rep1	ESN	rep1	AFR	chr1	112140103	112140605	enhancer	intergenic|chr1:112140103-112140605	OVGP1	111970399	169955	FALSE	0.01964461082867533	5.729997253351638e-4	0.00365331369040445	0.02033701686266848
ESN_rep1	ESN	rep1	AFR	chr1	112140103	112140605	enhancer	intergenic|chr1:112140103-112140605	RAP1A	112162404	22050	FALSE	0.03354335657314321	5.42120351163714e-4	0.00330323441135633	0.07222783035584518
ESN_rep1	ESN	rep1	AFR	chr1	112140103	112140605	enhancer	intergenic|chr1:112140103-112140605	TMIGD3	112106625	33729	FALSE	0.0363198281683316	5.498655367257219e-4	0.00339130385689666	0.08413334878359349
ESN_rep1	ESN	rep1	AFR	chr1	112141069	112141569	enhancer	intergenic|chr1:112141069-112141569	ADORA3	112046743	94576	FALSE	0.03054048527851121	0.00104972684410263	0.00359687658106305	0.02173799802310292
ESN_rep1	ESN	rep1	AFR	chr1	112141069	112141569	enhancer	intergenic|chr1:112141069-112141569	C1orf162	112016490	124829	FALSE	0.038865620213458	0.00105507360003762	0.00364044467984336	0.03320962679753139
ESN_rep1	ESN	rep1	AFR	chr1	112141069	112141569	enhancer	intergenic|chr1:112141069-112141569	DDX20	112298189	156870	FALSE	0.02166043602280727	9.875343385110792e-4	0.00323577841732143	0.01374014954371172
ESN_rep1	ESN	rep1	AFR	chr1	112141069	112141569	enhancer	intergenic|chr1:112141069-112141569	FAM212B	112282046	140727	FALSE	0.00887119527185668	9.87837416080714e-4	0.00325004035960499	0.00646714153063447
ESN_rep1	ESN	rep1	AFR	chr1	112141069	112141569	enhancer	intergenic|chr1:112141069-112141569	FAM212B-AS1	112282462	141143	FALSE	0.00887119527185668	9.87837416080714e-4	0.00325004035960499	0.00646714153063447
ESN_rep1	ESN	rep1	AFR	chr1	112141069	112141569	enhancer	intergenic|chr1:112141069-112141569	LINC01160	112150940	9621	FALSE	0.05780179312783449	9.990225121074955e-4	0.00330780200621096	0.08703299655603083
ESN_rep1	ESN	rep1	AFR	chr1	112141069	112141569	enhancer	intergenic|chr1:112141069-112141569	LOC101928718	112298131	156812	FALSE	0.02166043602280727	9.875343385110792e-4	0.00323577841732143	0.01374014954371172
ESN_rep1	ESN	rep1	AFR	chr1	112141069	112141569	enhancer	intergenic|chr1:112141069-112141569	OVGP1	111970399	170920	FALSE	0.03619373451683205	0.00105570938095275	0.00365331369040445	0.02033701686266848
ESN_rep1	ESN	rep1	AFR	chr1	112141069	112141569	enhancer	intergenic|chr1:112141069-112141569	RAP1A	112162404	21085	FALSE	0.06180113992584726	9.98816430486362e-4	0.00330323441135633	0.07222783035584518
ESN_rep1	ESN	rep1	AFR	chr1	112141069	112141569	enhancer	intergenic|chr1:112141069-112141569	TMIGD3	112106625	34694	FALSE	0.06691658235869438	0.00101308635888859	0.00339130385689666	0.08413334878359349
ESN_rep1	ESN	rep1	AFR	chr1	112143411	112143911	enhancer	genic|chr1:112143411-112143911	ADORA3	112046743	96918	FALSE	0.16988087204398605	0.00583908572695836	0.00359687658106305	0.02173799802310292
ESN_rep1	ESN	rep1	AFR	chr1	112143411	112143911	enhancer	genic|chr1:112143411-112143911	C1orf162	112016490	127171	FALSE	0.2161892777466199	0.00586882695577508	0.00364044467984336	0.03320962679753139
ESN_rep1	ESN	rep1	AFR	chr1	112143411	112143911	enhancer	genic|chr1:112143411-112143911	CAPZA1	113162074	1018413	FALSE	0.0099840595095413	0.00517278604059746	0.00309958902487752	0.00127781686011787
ESN_rep1	ESN	rep1	AFR	chr1	112143411	112143911	enhancer	genic|chr1:112143411-112143911	CD53	111415721	727940	FALSE	0.01861934632050971	0.00616456009522401	0.00383435136951791	0.0024880677133776
ESN_rep1	ESN	rep1	AFR	chr1	112143411	112143911	enhancer	genic|chr1:112143411-112143911	CEPT1	111682784	460877	FALSE	0.00728467416418921	0.00611195342344774	0.00379891394570462	7.369702036045308e-4
ESN_rep1	ESN	rep1	AFR	chr1	112143411	112143911	enhancer	genic|chr1:112143411-112143911	DDX20	112298189	154528	FALSE	0.12048576592188476	0.00549314109025255	0.00323577841732143	0.01374014954371172
ESN_rep1	ESN	rep1	AFR	chr1	112143411	112143911	enhancer	genic|chr1:112143411-112143911	DRAM2	111682838	460823	FALSE	0.00728467416418921	0.00611195342344774	0.00379891394570462	7.369702036045308e-4
ESN_rep1	ESN	rep1	AFR	chr1	112143411	112143911	enhancer	genic|chr1:112143411-112143911	FAM212B	112282046	138385	FALSE	0.04934585600432101	0.00549482695350446	0.00325004035960499	0.00646714153063447
ESN_rep1	ESN	rep1	AFR	chr1	112143411	112143911	enhancer	genic|chr1:112143411-112143911	FAM212B-AS1	112282462	138801	FALSE	0.04934585600432101	0.00549482695350446	0.00325004035960499	0.00646714153063447
ESN_rep1	ESN	rep1	AFR	chr1	112143411	112143911	enhancer	genic|chr1:112143411-112143911	LINC01160	112150940	7279	FALSE	0.3215213816255798	0.00555704383871755	0.00330780200621096	0.08703299655603083
ESN_rep1	ESN	rep1	AFR	chr1	112143411	112143911	enhancer	genic|chr1:112143411-112143911	LOC101928718	112298131	154470	FALSE	0.12048576592188476	0.00549314109025255	0.00323577841732143	0.01374014954371172
ESN_rep1	ESN	rep1	AFR	chr1	112143411	112143911	enhancer	genic|chr1:112143411-112143911	OVGP1	111970399	173262	FALSE	0.2013269640667505	0.00587236347509712	0.00365331369040445	0.02033701686266848
ESN_rep1	ESN	rep1	AFR	chr1	112143411	112143911	enhancer	genic|chr1:112143411-112143911	RAP1A	112162404	18743	FALSE	0.3437676725884408	0.00555589751359563	0.00330323441135633	0.07222783035584518
ESN_rep1	ESN	rep1	AFR	chr1	112143411	112143911	enhancer	genic|chr1:112143411-112143911	ST7L	113162040	1018379	FALSE	0.0099840595095413	0.00517278604059746	0.00309958902487752	0.00127781686011787
ESN_rep1	ESN	rep1	AFR	chr1	112143411	112143911	enhancer	genic|chr1:112143411-112143911	TMIGD3	112106625	37036	FALSE	0.3722222244221123	0.00563527372058348	0.00339130385689666	0.08413334878359349
ESN_rep1	ESN	rep1	AFR	chr1	112145499	112146001	enhancer	genic|chr1:112145499-112146001	LINC01160	112150940	5190	FALSE	0.02666097769725854	8.306283518463524e-4	0.00191582281820795	0.08336262574724192
ESN_rep1	ESN	rep1	AFR	chr1	112145499	112146001	enhancer	genic|chr1:112145499-112146001	RAP1A	112162404	16654	FALSE	0.01513281912364373	8.304570071216506e-4	0.00191317734473934	0.03672659056541502
ESN_rep1	ESN	rep1	AFR	chr1	112146512	112147012	enhancer	genic|chr1:112146512-112147012	LINC01160	112150940	4178	FALSE	0.02356337369984342	7.341218496369393e-4	0.00191582281820795	0.08336262574724192
ESN_rep1	ESN	rep1	AFR	chr1	112146512	112147012	enhancer	genic|chr1:112146512-112147012	RAP1A	112162404	15642	FALSE	0.01337461349660932	7.339704125881749e-4	0.00191317734473934	0.03672659056541502
ESN_rep1	ESN	rep1	AFR	chr1	112158895	112159395	enhancer	intergenic|chr1:112158895-112159395	ADORA3	112046743	112402	FALSE	0.01406355858299005	0.00241693850532265	0.00182729914377246	0.00855786489858168
ESN_rep1	ESN	rep1	AFR	chr1	112158895	112159395	enhancer	intergenic|chr1:112158895-112159395	C1orf162	112016490	142655	FALSE	0.01365838331678302	0.00242924911771713	0.00184943277771926	0.0099775583795018
ESN_rep1	ESN	rep1	AFR	chr1	112158895	112159395	enhancer	intergenic|chr1:112158895-112159395	LINC01160	112150940	8205	FALSE	0.06570646568438344	0.002300194560863	0.00168044236089183	0.08458187742146313
ESN_rep1	ESN	rep1	AFR	chr1	112158895	112159395	enhancer	intergenic|chr1:112158895-112159395	RAP1A	112162404	3259	FALSE	0.08762192969073866	0.00229972006922915	0.00167812191369859	0.08754825315843412
ESN_rep1	ESN	rep1	AFR	chr1	112162106	112162654	promoter	promoter|chr1:112162106-112162654	LINC01160	112150940	11440	FALSE	0.18341432276396327	0.00709125427056622	0.0016390516344267	0.07851903610277917
ESN_rep1	ESN	rep1	AFR	chr1	112162106	112162654	promoter	promoter|chr1:112162106-112162654	RAP1A	112162404	24	TRUE	0.15020906263769768	0.00708979146351409	0.00163678834182398	0.0499118086075828
ESN_rep1	ESN	rep1	AFR	chr1	112166914	112167417	enhancer	genic|chr1:112166914-112167417	RAP1A	112162404	4761.5	FALSE	0.00936786012497388	5.786954342025154e-4	0.00139224761818193	0.04483395108173432
ESN_rep1	ESN	rep1	AFR	chr1	112275878	112276378	enhancer	genic|chr1:112275878-112276378	FAM212B	112282046	5918	FALSE	0.02462521007242654	5.783338023344422e-4	0.00102645726094438	0.09708786450168892
ESN_rep1	ESN	rep1	AFR	chr1	112275878	112276378	enhancer	genic|chr1:112275878-112276378	FAM212B-AS1	112282462	6334	FALSE	0.02462521007242654	5.783338023344422e-4	0.00102645726094438	0.09708786450168892
ESN_rep1	ESN	rep1	AFR	chr1	112281796	112282712	promoter	promoter|chr1:112281796-112282712	DDX20	112298189	15935	FALSE	0.12426635761761191	0.01117066430635214	8.931530888012724e-4	0.0252466586450115
ESN_rep1	ESN	rep1	AFR	chr1	112281796	112282712	promoter	promoter|chr1:112281796-112282712	FAM212B	112282046	208	TRUE	0.10899874308600366	0.011174092620343	8.970897297451249e-4	0.02544941423672051
ESN_rep1	ESN	rep1	AFR	chr1	112281796	112282712	promoter	promoter|chr1:112281796-112282712	FAM212B-AS1	112282462	208	TRUE	0.10899874308600366	0.011174092620343	8.970897297451249e-4	0.02544941423672051
ESN_rep1	ESN	rep1	AFR	chr1	112281796	112282712	promoter	promoter|chr1:112281796-112282712	LOC101928718	112298131	15877	FALSE	0.12426635761761191	0.01117066430635214	8.931530888012724e-4	0.0252466586450115
ESN_rep1	ESN	rep1	AFR	chr1	112289795	112290295	enhancer	genic|chr1:112289795-112290295	DDX20	112298189	8144	FALSE	0.01960192834047313	7.702263135424372e-4	8.234195803502025e-4	0.06264905150373427
ESN_rep1	ESN	rep1	AFR	chr1	112289795	112290295	enhancer	genic|chr1:112289795-112290295	FAM212B	112282046	7999	FALSE	0.00691907892667229	7.704626985571894e-4	8.270488654913722e-4	0.02541381998432704
ESN_rep1	ESN	rep1	AFR	chr1	112289795	112290295	enhancer	genic|chr1:112289795-112290295	FAM212B-AS1	112282462	7583	FALSE	0.00691907892667229	7.704626985571894e-4	8.270488654913722e-4	0.02541381998432704
ESN_rep1	ESN	rep1	AFR	chr1	112289795	112290295	enhancer	genic|chr1:112289795-112290295	LOC101928718	112298131	8086	FALSE	0.01960192834047313	7.702263135424372e-4	8.234195803502025e-4	0.06264905150373427
ESN_rep1	ESN	rep1	AFR	chr1	112297881	112298497	promoter	promoter|chr1:112297881-112298497	C1orf162	112016490	281699	FALSE	0.07473437792404378	0.01223715961596048	0.00164133552595406	0.01221175307486596
ESN_rep1	ESN	rep1	AFR	chr1	112297881	112298497	promoter	promoter|chr1:112297881-112298497	DDX20	112298189	0	TRUE	0.39246593102427774	0.01145381263086398	0.00145888717932491	0.04760860159820825
ESN_rep1	ESN	rep1	AFR	chr1	112297881	112298497	promoter	promoter|chr1:112297881-112298497	FAM212B	112282046	16143	FALSE	0.3760866131095107	0.01145732784401642	0.00146531733679131	0.0524296910973443
ESN_rep1	ESN	rep1	AFR	chr1	112297881	112298497	promoter	promoter|chr1:112297881-112298497	FAM212B-AS1	112282462	15727	FALSE	0.3760866131095107	0.01145732784401642	0.00146531733679131	0.0524296910973443
ESN_rep1	ESN	rep1	AFR	chr1	112297881	112298497	promoter	promoter|chr1:112297881-112298497	LOC101928718	112298131	58	TRUE	0.39246593102427774	0.01145381263086398	0.00145888717932491	0.04760860159820825
ESN_rep1	ESN	rep1	AFR	chr1	112933385	112933885	enhancer	intergenic|chr1:112933385-112933885	CTTNBP2NL	112938799	5164	FALSE	0.04276890441379773	0.00173340500904792	7.482494506316911e-4	0.0634048291025568
ESN_rep1	ESN	rep1	AFR	chr1	112936735	112937235	enhancer	intergenic|chr1:112936735-112937235	CTTNBP2NL	112938799	1814	FALSE	0.00605788460078108	0.00146198034086303	9.045328633337622e-4	0.00880837464121002
ESN_rep1	ESN	rep1	AFR	chr1	112938542	112939054	promoter	promoter|chr1:112938542-112939054	CTTNBP2NL	112938799	1	TRUE	0.02887549450263247	0.00613243056087462	8.970963855870473e-4	0.01009249049531719
ESN_rep1	ESN	rep1	AFR	chr1	112942054	112942557	enhancer	genic|chr1:112942054-112942557	CTTNBP2NL	112938799	3506.5	FALSE	0.02858240706344937	6.403149939036985e-4	0.00136657727427005	0.06280751330925956
ESN_rep1	ESN	rep1	AFR	chr1	112942054	112942557	enhancer	genic|chr1:112942054-112942557	WNT2B	113009162	66856.5	FALSE	0.00886863730558512	6.417126536484574e-4	0.00136857899186311	0.03216539500418214
ESN_rep1	ESN	rep1	AFR	chr1	112944717	112945217	enhancer	genic|chr1:112944717-112945217	WNT2B	113009162	64195	FALSE	0.00242906516899203	1.7576114590877093e-4	0.00136857899186311	0.03216539500418214
ESN_rep1	ESN	rep1	AFR	chr1	113161790	113162640	promoter	promoter|chr1:113161790-113162640	CAPZA1	113162074	141	TRUE	0.4564197488920499	0.00598955505847733	0.00275565580356605	0.05674596400728593
ESN_rep1	ESN	rep1	AFR	chr1	113161790	113162640	promoter	promoter|chr1:113161790-113162640	CTTNBP2NL	112938799	223416	FALSE	0.4556385153509458	0.00606304441865383	0.00278894234684181	0.05181205363121483
ESN_rep1	ESN	rep1	AFR	chr1	113161790	113162640	promoter	promoter|chr1:113161790-113162640	FAM19A3	113263188	100973	FALSE	0.24531361672800572	0.00583593342347146	0.00266887022904632	0.02248209751190098
ESN_rep1	ESN	rep1	AFR	chr1	113161790	113162640	promoter	promoter|chr1:113161790-113162640	MOV10	113216933	54718	FALSE	0.38560358462160055	0.00584724004589468	0.00268096039452457	0.03104089344447736
ESN_rep1	ESN	rep1	AFR	chr1	113161790	113162640	promoter	promoter|chr1:113161790-113162640	PPM1J	113257950	95735	FALSE	0.6319530676347481	0.00583593342347146	0.00266887022904632	0.14500815054615407
ESN_rep1	ESN	rep1	AFR	chr1	113161790	113162640	promoter	promoter|chr1:113161790-113162640	RHOC	113250025	87810	FALSE	0.4338521242701688	0.00583675219859559	0.00266967484350544	0.08605332919970815
ESN_rep1	ESN	rep1	AFR	chr1	113161790	113162640	promoter	promoter|chr1:113161790-113162640	SLC16A1	113498975	336760	FALSE	0.05188927469148325	0.00579327003117957	0.00267199063095909	0.00512452776271178
ESN_rep1	ESN	rep1	AFR	chr1	113161790	113162640	promoter	promoter|chr1:113161790-113162640	SLC16A1-AS1	113499036	336821	FALSE	0.05188927469148325	0.00579327003117957	0.00267199063095909	0.00512452776271178
ESN_rep1	ESN	rep1	AFR	chr1	113161790	113162640	promoter	promoter|chr1:113161790-113162640	ST7L	113162040	175	TRUE	0.4564197488920499	0.00598955505847733	0.00275565580356605	0.05674596400728593
ESN_rep1	ESN	rep1	AFR	chr1	113161790	113162640	promoter	promoter|chr1:113161790-113162640	WNT2B	113009162	153053	FALSE	0.19980440809848135	0.00607627864430108	0.00279302749816609	0.03750029115132257
ESN_rep1	ESN	rep1	AFR	chr1	113164226	113164726	enhancer	genic|chr1:113164226-113164726	CAPZA1	113162074	2402	FALSE	0.00854997328604799	1.132958060700655e-4	0.00268838286397904	0.05760363482727953
ESN_rep1	ESN	rep1	AFR	chr1	113164226	113164726	enhancer	genic|chr1:113164226-113164726	MOV10	113216933	52457	FALSE	0.00691213405322603	1.1060383748324996e-4	0.0026155109699547	0.03015226094133621
ESN_rep1	ESN	rep1	AFR	chr1	113164226	113164726	enhancer	genic|chr1:113164226-113164726	ST7L	113162040	2436	FALSE	0.00854997328604799	1.132958060700655e-4	0.00268838286397904	0.05760363482727953
ESN_rep1	ESN	rep1	AFR	chr1	113178072	113178572	enhancer	genic|chr1:113178072-113178572	CAPZA1	113162074	16248	FALSE	0.00847365971839009	0.001032534269375	0.00101599898721918	0.01657537463498255
ESN_rep1	ESN	rep1	AFR	chr1	113178072	113178572	enhancer	genic|chr1:113178072-113178572	MOV10	113216933	38611	FALSE	0.01776299055479857	0.00100800070617983	9.884590964106684e-4	0.0224973320351428
ESN_rep1	ESN	rep1	AFR	chr1	113178072	113178572	enhancer	genic|chr1:113178072-113178572	ST7L	113162040	16282	FALSE	0.00847365971839009	0.001032534269375	0.00101599898721918	0.01657537463498255
ESN_rep1	ESN	rep1	AFR	chr1	113179105	113179634	enhancer	genic|chr1:113179105-113179634	MOV10	113216933	37563.5	FALSE	0.01239855525635576	7.035838033838357e-4	9.884590964106684e-4	0.0224973320351428
ESN_rep1	ESN	rep1	AFR	chr1	113211252	113211763	enhancer	genic|chr1:113211252-113211763	MOV10	113216933	5425.5	FALSE	0.02175138519278509	5.927233490247043e-4	0.00100144332197068	0.04624267841092435
ESN_rep1	ESN	rep1	AFR	chr1	113217242	113217742	promoter	promoter|chr1:113217242-113217742	MOV10	113216933	559	TRUE	0.06860041646292996	0.00370205670178609	9.686564780730976e-4	0.02414061727089343
ESN_rep1	ESN	rep1	AFR	chr1	113220566	113221082	enhancer	genic|chr1:113220566-113221082	MOV10	113216933	3891	FALSE	0.01616123722968869	2.5860245798422783e-4	8.792729594167955e-4	0.08969179413104021
ESN_rep1	ESN	rep1	AFR	chr1	11322358	11322948	promoter	promoter|chr1:11322358-11322948	MTOR	11322608	45	TRUE	0.457121945642891	0.01033728715389251	8.444882539515028e-4	0.0853034286355693
ESN_rep1	ESN	rep1	AFR	chr1	11322358	11322948	promoter	promoter|chr1:11322358-11322948	UBIAD1	11333254	10601	FALSE	0.4925389883208762	0.01033760712635843	8.443496198746496e-4	0.08093547534468117
ESN_rep1	ESN	rep1	AFR	chr1	113229388	113229889	enhancer	genic|chr1:113229388-113229889	MOV10	113216933	12705.5	FALSE	0.01515874612441457	3.0342200335610296e-4	9.665902628701678e-4	0.0652241253799062
ESN_rep1	ESN	rep1	AFR	chr1	113243334	113243834	enhancer	genic|chr1:113243334-113243834	CAPZA1	113162074	81510	FALSE	0.02333812914358882	0.00351219117102451	0.0010401015480668	0.01310998612430839
ESN_rep1	ESN	rep1	AFR	chr1	113243334	113243834	enhancer	genic|chr1:113243334-113243834	MOV10	113216933	26651	FALSE	0.10402422621308104	0.00342873964151739	0.00101190832797125	0.0378349607006717
ESN_rep1	ESN	rep1	AFR	chr1	113243334	113243834	enhancer	genic|chr1:113243334-113243834	RHOC	113250025	6441	FALSE	0.045362621887724	0.00342258971479875	0.00100764868165744	0.04065273223662827
ESN_rep1	ESN	rep1	AFR	chr1	113243334	113243834	enhancer	genic|chr1:113243334-113243834	ST7L	113162040	81544	FALSE	0.02333812914358882	0.00351219117102451	0.0010401015480668	0.01310998612430839
ESN_rep1	ESN	rep1	AFR	chr1	113249554	113250275	promoter	promoter|chr1:113249554-113250275	CAPZA1	113162074	87840.5	FALSE	0.05780399413601043	0.00772294222672655	0.00113138869683816	0.0135754210884751
ESN_rep1	ESN	rep1	AFR	chr1	113249554	113250275	promoter	promoter|chr1:113249554-113250275	MOV10	113216933	32981.5	FALSE	0.08629054490169046	0.00753944101345761	0.00110072102731794	0.0131214331654246
ESN_rep1	ESN	rep1	AFR	chr1	113249554	113250275	promoter	promoter|chr1:113249554-113250275	RHOC	113250025	110.5	TRUE	0.14190906527611882	0.00752591796575493	0.00109608752234823	0.05316930687337449
ESN_rep1	ESN	rep1	AFR	chr1	113249554	113250275	promoter	promoter|chr1:113249554-113250275	ST7L	113162040	87874.5	FALSE	0.05780399413601043	0.00772294222672655	0.00113138869683816	0.0135754210884751
ESN_rep1	ESN	rep1	AFR	chr1	113257700	113258372	promoter	promoter|chr1:113257700-113258372	RHOC	113250025	8011	FALSE	0.10212027416080265	0.01186314529963704	6.89620431319745e-4	0.0385795871546674
ESN_rep1	ESN	rep1	AFR	chr1	113259766	113260266	enhancer	intergenic|chr1:113259766-113260266	FAM19A3	113263188	3172	FALSE	0.01408805153987302	3.640425610984631e-4	5.971285805474108e-4	0.09250897521590068
ESN_rep1	ESN	rep1	AFR	chr1	113261258	113261759	enhancer	intergenic|chr1:113261258-113261759	FAM19A3	113263188	1679.5	FALSE	0.06245953243919239	0.00161398672412729	5.971285805474108e-4	0.09250897521590068
ESN_rep1	ESN	rep1	AFR	chr1	11333004	11333780	promoter	promoter|chr1:11333004-11333780	MTOR	11322608	10784	FALSE	0.17600165843511484	0.0075441145137754	6.703737317442003e-4	0.05669256534360373
ESN_rep1	ESN	rep1	AFR	chr1	11333004	11333780	promoter	promoter|chr1:11333004-11333780	UBIAD1	11333254	138	TRUE	0.17283810467336314	0.00754434802851561	6.702636809021521e-4	0.04902445071131748
ESN_rep1	ESN	rep1	AFR	chr1	11335543	11336264	enhancer	genic|chr1:11335543-11336264	UBIAD1	11333254	2649.5	FALSE	0.01541657985095505	2.2216368006775124e-4	7.350724467915544e-4	0.13540212332993362
ESN_rep1	ESN	rep1	AFR	chr1	113466520	113467038	enhancer	genic|chr1:113466520-113467038	AKR7A2P1	113465971	808	FALSE	0.00924337007415063	1.4611658451886623e-4	7.818373027731283e-4	0.1095920676211244
ESN_rep1	ESN	rep1	AFR	chr1	113496197	113496722	enhancer	genic|chr1:113496197-113496722	SLC16A1	113498975	2515.5	FALSE	0.01403518704792806	2.5978934174246995e-4	0.00129309850659909	0.06387048564024635
ESN_rep1	ESN	rep1	AFR	chr1	113496197	113496722	enhancer	genic|chr1:113496197-113496722	SLC16A1-AS1	113499036	2576.5	FALSE	0.01403518704792806	2.5978934174246995e-4	0.00129309850659909	0.06387048564024635
ESN_rep1	ESN	rep1	AFR	chr1	113498633	113499286	promoter	promoter|chr1:113498633-113499286	AKR7A2P1	113465971	32988.5	FALSE	0.186797513638681	0.00782737577549331	0.00129950676037448	0.02487373730062646
ESN_rep1	ESN	rep1	AFR	chr1	113498633	113499286	promoter	promoter|chr1:113498633-113499286	SLC16A1	113498975	15.5	TRUE	0.4408363800114221	0.00777125666798782	0.00130172347814138	0.0666196565808579
ESN_rep1	ESN	rep1	AFR	chr1	113498633	113499286	promoter	promoter|chr1:113498633-113499286	SLC16A1-AS1	113499036	76.5	TRUE	0.4408363800114221	0.00777125666798782	0.00130172347814138	0.0666196565808579
ESN_rep1	ESN	rep1	AFR	chr1	113527683	113528183	enhancer	intergenic|chr1:113527683-113528183	SLC16A1	113498975	28958	FALSE	0.01938056640998554	6.748415546336699e-4	0.00100598234682551	0.04364246191604266
ESN_rep1	ESN	rep1	AFR	chr1	113527683	113528183	enhancer	intergenic|chr1:113527683-113528183	SLC16A1-AS1	113499036	28897	FALSE	0.01938056640998554	6.748415546336699e-4	0.00100598234682551	0.04364246191604266
ESN_rep1	ESN	rep1	AFR	chr1	113573765	113574382	enhancer	genic|chr1:113573765-113574382	SLC16A1	113498975	75098.5	FALSE	0.00341535552841308	0.00109194297736679	8.66602114941282e-4	0.0055176121344024
ESN_rep1	ESN	rep1	AFR	chr1	113573765	113574382	enhancer	genic|chr1:113573765-113574382	SLC16A1-AS1	113499036	75037.5	FALSE	0.00341535552841308	0.00109194297736679	8.66602114941282e-4	0.0055176121344024
ESN_rep1	ESN	rep1	AFR	chr1	113615474	113616041	promoter	promoter|chr1:113615474-113616041	LOC100996251	113615724	33.5	TRUE	0.7568032040040553	0.01260732578181348	0.00120904565016789	0.1605647082514512
ESN_rep1	ESN	rep1	AFR	chr1	113615474	113616041	promoter	promoter|chr1:113615474-113616041	LRIG2	113615791	33.5	TRUE	0.7568032040040553	0.01260732578181348	0.00120904565016789	0.1605647082514512
ESN_rep1	ESN	rep1	AFR	chr1	1136613	1137113	enhancer	intergenic|chr1:1136613-1137113	TNFRSF18	1142089	5226	FALSE	0.31299683308313003	0.00517076419696691	0.00139330057993487	0.11250398200310004
ESN_rep1	ESN	rep1	AFR	chr1	1141839	1142339	promoter	promoter|chr1:1141839-1142339	TNFRSF4	1149548	7459	FALSE	0.13144690401142972	0.00312433962898157	0.0011160222298374	0.12347378105097824
ESN_rep1	ESN	rep1	AFR	chr1	114295952	114296463	enhancer	genic|chr1:114295952-114296463	PHTF1	114302162	5954.5	FALSE	0.02000668234515038	7.530918782624762e-4	0.00108785556640488	0.0510457906453269
ESN_rep1	ESN	rep1	AFR	chr1	114300501	114301010	enhancer	genic|chr1:114300501-114301010	PHTF1	114302162	1406.5	FALSE	0.01659729289149743	4.323639625607021e-4	0.00170022654851715	0.04719380968420555
ESN_rep1	ESN	rep1	AFR	chr1	114301890	114302412	promoter	promoter|chr1:114301890-114302412	PHTF1	114302162	11	TRUE	0.2592087673571663	0.00649440266395796	0.00171611355711304	0.04861480107612986
ESN_rep1	ESN	rep1	AFR	chr1	114301890	114302412	promoter	promoter|chr1:114301890-114302412	RSBN1	114355098	52947	FALSE	0.1396727696131938	0.00649425149971497	0.00171651387994598	0.04550834275212389
ESN_rep1	ESN	rep1	AFR	chr1	114323291	114323803	enhancer	genic|chr1:114323291-114323803	PHTF1	114302162	21385	FALSE	0.01248913889002895	5.291974322787751e-4	0.00119218601090854	0.04137850599906522
ESN_rep1	ESN	rep1	AFR	chr1	114326676	114327176	enhancer	genic|chr1:114326676-114327176	PHTF1	114302162	24764	FALSE	0.01620798508884216	0.00139103085299459	0.00127477121291976	0.01910574947160306
ESN_rep1	ESN	rep1	AFR	chr1	114326676	114327176	enhancer	genic|chr1:114326676-114327176	RSBN1	114355098	28172	FALSE	0.02006441119898123	0.00139099847524767	0.00127506858253216	0.04108865441015007
ESN_rep1	ESN	rep1	AFR	chr1	1143335	1143837	enhancer	intergenic|chr1:1143335-1143837	B3GALT6	1167628	24042	FALSE	0.0221862153484125	0.00273413691023635	0.0011184599463277	0.01877006575531215
ESN_rep1	ESN	rep1	AFR	chr1	1143335	1143837	enhancer	intergenic|chr1:1143335-1143837	SDF4	1167447	23861	FALSE	0.0221862153484125	0.00273413691023635	0.0011184599463277	0.01877006575531215
ESN_rep1	ESN	rep1	AFR	chr1	1143335	1143837	enhancer	intergenic|chr1:1143335-1143837	TNFRSF4	1149548	5962	FALSE	0.1061193059922002	0.00273977458585907	0.00112451382576067	0.11281588054190132
ESN_rep1	ESN	rep1	AFR	chr1	114337068	114337568	enhancer	genic|chr1:114337068-114337568	PHTF1	114302162	35156	FALSE	0.00966213901859614	6.629110637975746e-4	9.447565796888304e-4	0.03224795282331641
ESN_rep1	ESN	rep1	AFR	chr1	114354783	114355348	promoter	promoter|chr1:114354783-114355348	PHTF1	114302162	52903.5	FALSE	0.1265721996405572	0.0119971864562718	9.492209253753098e-4	0.02323248556355419
ESN_rep1	ESN	rep1	AFR	chr1	114354783	114355348	promoter	promoter|chr1:114354783-114355348	RSBN1	114355098	32.5	TRUE	0.37614840047534254	0.01199690720878708	9.49442352919169e-4	0.11994358267769628
ESN_rep1	ESN	rep1	AFR	chr1	114401021	114401535	enhancer	genic|chr1:114401021-114401535	AP4B1-AS1	114399256	2022	FALSE	0.04765629244752904	0.00107279849699831	0.00153748829725035	0.08121916773551632
ESN_rep1	ESN	rep1	AFR	chr1	114401021	114401535	enhancer	genic|chr1:114401021-114401535	BCL2L15	114430169	28891	FALSE	0.01891883439346563	0.00107887721130293	0.00154143550344342	0.03387485194079812
ESN_rep1	ESN	rep1	AFR	chr1	114401021	114401535	enhancer	genic|chr1:114401021-114401535	PTPN22	114414381	13103	FALSE	0.03876073437680968	0.00107254958643689	0.00153760770984997	0.04676273495864783
ESN_rep1	ESN	rep1	AFR	chr1	114401021	114401535	enhancer	genic|chr1:114401021-114401535	RSBN1	114355098	46180	FALSE	0.0053663106738729	0.00107118510154792	0.00153273376187484	0.0118713541876057
ESN_rep1	ESN	rep1	AFR	chr1	114401994	114402500	enhancer	genic|chr1:114401994-114402500	AP4B1	114447746	45499	FALSE	0.01267138950102868	0.00147038038170675	0.00154345197774036	0.02106604798562682
ESN_rep1	ESN	rep1	AFR	chr1	114401994	114402500	enhancer	genic|chr1:114401994-114402500	AP4B1-AS1	114399256	2991	FALSE	0.06491500710034322	0.00146131221027232	0.00153748829725035	0.08121916773551632
ESN_rep1	ESN	rep1	AFR	chr1	114401994	114402500	enhancer	genic|chr1:114401994-114402500	BCL2L15	114430169	27922	FALSE	0.02577028564138157	0.00146959232947546	0.00154143550344342	0.03387485194079812
ESN_rep1	ESN	rep1	AFR	chr1	114401994	114402500	enhancer	genic|chr1:114401994-114402500	DCLRE1B	114447914	45667	FALSE	0.01267138950102868	0.00147038038170675	0.00154345197774036	0.02106604798562682
ESN_rep1	ESN	rep1	AFR	chr1	114401994	114402500	enhancer	genic|chr1:114401994-114402500	PHTF1	114302162	100085	FALSE	0.00136013414074077	0.00145914848731273	0.00153237629996971	0.00127151324009059
ESN_rep1	ESN	rep1	AFR	chr1	114401994	114402500	enhancer	genic|chr1:114401994-114402500	PTPN22	114414381	12134	FALSE	0.05279792485022781	0.00146097315681198	0.00153760770984997	0.04676273495864783
ESN_rep1	ESN	rep1	AFR	chr1	114401994	114402500	enhancer	genic|chr1:114401994-114402500	RSBN1	114355098	47149	FALSE	0.0073097187717793	0.00145911452405422	0.00153273376187484	0.0118713541876057
ESN_rep1	ESN	rep1	AFR	chr1	114404909	114405409	enhancer	genic|chr1:114404909-114405409	PTPN22	114414381	9222	FALSE	0.01802372127604603	2.7803397319718073e-4	0.00120298090251777	0.10721577719928942
ESN_rep1	ESN	rep1	AFR	chr1	114417142	114417643	enhancer	genic|chr1:114417142-114417643	AP4B1-AS1	114399256	18136.5	FALSE	0.01232232659454105	7.864146205546818e-4	0.00149216128172283	0.0295184553115877
ESN_rep1	ESN	rep1	AFR	chr1	114417142	114417643	enhancer	genic|chr1:114417142-114417643	BCL2L15	114430169	12776.5	FALSE	0.0196815670069018	7.908706202756936e-4	0.00149599211950079	0.04953422043661535
ESN_rep1	ESN	rep1	AFR	chr1	114417142	114417643	enhancer	genic|chr1:114417142-114417643	PTPN22	114414381	3011.5	FALSE	0.03276062821690057	7.862321567413421e-4	0.00149227717389451	0.05555494948522954
ESN_rep1	ESN	rep1	AFR	chr1	114418289	114418789	enhancer	genic|chr1:114418289-114418789	AP4B1	114447746	29207	FALSE	0.01181331973341931	9.392027486770152e-4	0.00149794914569531	0.03168087613700768
ESN_rep1	ESN	rep1	AFR	chr1	114418289	114418789	enhancer	genic|chr1:114418289-114418789	AP4B1-AS1	114399256	19283	FALSE	0.01462560380894904	9.334104709489856e-4	0.00149216128172283	0.0295184553115877
ESN_rep1	ESN	rep1	AFR	chr1	114418289	114418789	enhancer	genic|chr1:114418289-114418789	BCL2L15	114430169	11630	FALSE	0.02336042622906555	9.386993817721396e-4	0.00149599211950079	0.04953422043661535
ESN_rep1	ESN	rep1	AFR	chr1	114418289	114418789	enhancer	genic|chr1:114418289-114418789	DCLRE1B	114447914	29375	FALSE	0.01181331973341931	9.392027486770152e-4	0.00149794914569531	0.03168087613700768
ESN_rep1	ESN	rep1	AFR	chr1	114418289	114418789	enhancer	genic|chr1:114418289-114418789	PTPN22	114414381	4158	FALSE	0.03888421274639251	9.33193901178423e-4	0.00149227717389451	0.05555494948522954
ESN_rep1	ESN	rep1	AFR	chr1	114447296	114448164	promoter	promoter|chr1:114447296-114448164	AP4B1	114447746	16	TRUE	0.30016998414310464	0.01978482899264663	0.00162874794556468	0.03514493383660685
ESN_rep1	ESN	rep1	AFR	chr1	114447296	114448164	promoter	promoter|chr1:114447296-114448164	AP4B1-AS1	114399256	48474	FALSE	0.43832284145620104	0.01966281143627937	0.0016224546934997	0.03862283672228858
ESN_rep1	ESN	rep1	AFR	chr1	114447296	114448164	promoter	promoter|chr1:114447296-114448164	BCL2L15	114430169	17561	FALSE	0.5170168645753821	0.01977422528844372	0.00162662003461196	0.04786295658579949
ESN_rep1	ESN	rep1	AFR	chr1	114447296	114448164	promoter	promoter|chr1:114447296-114448164	DCLRE1B	114447914	184	TRUE	0.30016998414310464	0.01978482899264663	0.00162874794556468	0.03514493383660685
ESN_rep1	ESN	rep1	AFR	chr1	114447296	114448164	promoter	promoter|chr1:114447296-114448164	HIPK1	114471995	24265	FALSE	0.38529299960618807	0.01973633998014921	0.00162547496669789	0.03379075678513466
ESN_rep1	ESN	rep1	AFR	chr1	114447296	114448164	promoter	promoter|chr1:114447296-114448164	HIPK1-AS1	114471880	24150	FALSE	0.38529299960618807	0.01973633998014921	0.00162547496669789	0.03379075678513466
ESN_rep1	ESN	rep1	AFR	chr1	114447296	114448164	promoter	promoter|chr1:114447296-114448164	PHTF1	114302162	145568	FALSE	0.1763589576695623	0.01963369727692598	0.00161706019131327	0.0116110984531747
ESN_rep1	ESN	rep1	AFR	chr1	114447296	114448164	promoter	promoter|chr1:114447296-114448164	PTPN22	114414381	33349	FALSE	0.16067306733545283	0.01965824927344329	0.00162258070521183	0.01002219327831458
ESN_rep1	ESN	rep1	AFR	chr1	114447296	114448164	promoter	promoter|chr1:114447296-114448164	RSBN1	114355098	92632	FALSE	0.1729718570374802	0.0196332402813962	0.00161743740767762	0.01978388967130624
ESN_rep1	ESN	rep1	AFR	chr1	114471630	114472408	promoter	promoter|chr1:114471630-114472408	AP4B1	114447746	24273	FALSE	0.4304403313841992	0.00729392396928533	0.00283234570398429	0.07861168663188033
ESN_rep1	ESN	rep1	AFR	chr1	114471630	114472408	promoter	promoter|chr1:114471630-114472408	AP4B1-AS1	114399256	72763	FALSE	0.2915703073211169	0.00724894067529823	0.00282140192014169	0.04007486327928403
ESN_rep1	ESN	rep1	AFR	chr1	114471630	114472408	promoter	promoter|chr1:114471630-114472408	BCL2L15	114430169	41850	FALSE	0.24878125515033528	0.00729001478147898	0.00282864532820681	0.03592453510801802
ESN_rep1	ESN	rep1	AFR	chr1	114471630	114472408	promoter	promoter|chr1:114471630-114472408	DCLRE1B	114447914	24105	FALSE	0.4304403313841992	0.00729392396928533	0.00283234570398429	0.07861168663188033
ESN_rep1	ESN	rep1	AFR	chr1	114471630	114472408	promoter	promoter|chr1:114471630-114472408	HIPK1	114471995	24	TRUE	0.357289337835703	0.00727604789006153	0.00282665408812817	0.04887711299892033
ESN_rep1	ESN	rep1	AFR	chr1	114471630	114472408	promoter	promoter|chr1:114471630-114472408	HIPK1-AS1	114471880	139	TRUE	0.357289337835703	0.00727604789006153	0.00282665408812817	0.04887711299892033
ESN_rep1	ESN	rep1	AFR	chr1	114471630	114472408	promoter	promoter|chr1:114471630-114472408	PHTF1	114302162	169857	FALSE	0.09967217940694847	0.0072382073773338	0.0028120210364178	0.01023595641901981
ESN_rep1	ESN	rep1	AFR	chr1	114471630	114472408	promoter	promoter|chr1:114471630-114472408	PTPN22	114414381	57638	FALSE	0.33624079804962115	0.00724725877706832	0.00282162105087489	0.03271514024374254
ESN_rep1	ESN	rep1	AFR	chr1	114471630	114472408	promoter	promoter|chr1:114471630-114472408	RSBN1	114355098	116921	FALSE	0.17942630109095126	0.007238038900232	0.00281267700479643	0.0320111316098707
ESN_rep1	ESN	rep1	AFR	chr1	114471630	114472408	promoter	promoter|chr1:114471630-114472408	SLC16A1	113498975	973044	FALSE	0.02476168174965054	0.00696669584090394	0.00273870786036246	0.00198400394908145
ESN_rep1	ESN	rep1	AFR	chr1	114471630	114472408	promoter	promoter|chr1:114471630-114472408	SLC16A1-AS1	113499036	972983	FALSE	0.02476168174965054	0.00696669584090394	0.00273870786036246	0.00198400394908145
ESN_rep1	ESN	rep1	AFR	chr1	114483228	114483728	enhancer	genic|chr1:114483228-114483728	HIPK1	114471995	11483	FALSE	0.01076462616413763	8.899947057636337e-4	0.00112281328404191	0.03030802871909279
ESN_rep1	ESN	rep1	AFR	chr1	114483228	114483728	enhancer	genic|chr1:114483228-114483728	HIPK1-AS1	114471880	11598	FALSE	0.01076462616413763	8.899947057636337e-4	0.00112281328404191	0.03030802871909279
ESN_rep1	ESN	rep1	AFR	chr1	1148151	1148651	enhancer	genic|chr1:1148151-1148651	B3GALT6	1167628	19227	FALSE	0.00904623712492637	0.00186444141729186	6.99060003570285e-4	0.01795676232888269
ESN_rep1	ESN	rep1	AFR	chr1	1148151	1148651	enhancer	genic|chr1:1148151-1148651	SDF4	1167447	19046	FALSE	0.00904623712492637	0.00186444141729186	6.99060003570285e-4	0.01795676232888269
ESN_rep1	ESN	rep1	AFR	chr1	1148151	1148651	enhancer	genic|chr1:1148151-1148651	TNFRSF18	1142089	6312	FALSE	0.01908393853394112	0.00186987789592772	7.048790882808239e-4	0.03749450605359768
ESN_rep1	ESN	rep1	AFR	chr1	115025113	115025614	enhancer	genic|chr1:115025113-115025614	TRIM33	115053781	28417.5	FALSE	0.00345802531762417	7.617162258024805e-4	0.00100325544166874	0.0094545311392123
ESN_rep1	ESN	rep1	AFR	chr1	115047796	115048296	enhancer	genic|chr1:115047796-115048296	TRIM33	115053781	5735	FALSE	0.0097564705581328	1.8914739114582883e-4	0.00117156370118031	0.09199051161757998
ESN_rep1	ESN	rep1	AFR	chr1	115053531	115054180	promoter	promoter|chr1:115053531-115054180	BCAS2	115124265	70409.5	FALSE	0.10394941825944416	0.00771567859672097	0.00160657732934112	0.03207343405226084
ESN_rep1	ESN	rep1	AFR	chr1	115053531	115054180	promoter	promoter|chr1:115053531-115054180	CSDE1	115300671	246815.5	FALSE	0.09915444451438415	0.00789670546896673	0.00160735356255598	0.020536500526792
ESN_rep1	ESN	rep1	AFR	chr1	115053531	115054180	promoter	promoter|chr1:115053531-115054180	NRAS	115259515	205659.5	FALSE	0.0970691071883587	0.00787223223150167	0.00161008772052606	0.01428074377440348
ESN_rep1	ESN	rep1	AFR	chr1	115053531	115054180	promoter	promoter|chr1:115053531-115054180	TRIM33	115053781	74.5	TRUE	0.28150999015297795	0.00761982232479496	0.00159389079226852	0.04842916307702644
ESN_rep1	ESN	rep1	AFR	chr1	115124015	115124607	promoter	promoter|chr1:115124015-115124607	BCAS2	115124265	46	TRUE	0.4202983412832126	0.00748893845752249	0.00135739842365053	0.15813544864263865
ESN_rep1	ESN	rep1	AFR	chr1	115124015	115124607	promoter	promoter|chr1:115124015-115124607	NRAS	115259515	135204	FALSE	0.15451513170565542	0.00764089146093977	0.00136036435586793	0.02771972828516281
ESN_rep1	ESN	rep1	AFR	chr1	115124015	115124607	promoter	promoter|chr1:115124015-115124607	TRIM33	115053781	70530	FALSE	0.10130619291197392	0.00739589910755184	0.00134667955870116	0.02125187768759432
ESN_rep1	ESN	rep1	AFR	chr1	115242268	115242839	enhancer	intergenic|chr1:115242268-115242839	AMPD1	115238239	4314.5	FALSE	0.00515716385571447	1.650028996093092e-4	6.092573756590142e-4	0.16003154835816363
ESN_rep1	ESN	rep1	AFR	chr1	115243852	115244562	enhancer	intergenic|chr1:115243852-115244562	AMPD1	115238239	5968	FALSE	0.00624780631113341	1.9989788697367903e-4	6.092573756590142e-4	0.16003154835816363
ESN_rep1	ESN	rep1	AFR	chr1	115259179	115259765	promoter	promoter|chr1:115259179-115259765	BCAS2	115124265	135207	FALSE	0.1310833528929177	0.00593274604620794	0.00155629571676668	0.05429987399337955
ESN_rep1	ESN	rep1	AFR	chr1	115259179	115259765	promoter	promoter|chr1:115259179-115259765	CSDE1	115300671	41199	FALSE	0.04443814677630488	0.00607194138037205	0.00155704765593913	0.012356574040778
ESN_rep1	ESN	rep1	AFR	chr1	115259179	115259765	promoter	promoter|chr1:115259179-115259765	NRAS	115259515	43	TRUE	0.3267031984073615	0.00605312339813126	0.00155969624201094	0.06452842426991445
ESN_rep1	ESN	rep1	AFR	chr1	115259179	115259765	promoter	promoter|chr1:115259179-115259765	SIKE1	115323308	63836	FALSE	0.08790930266412342	0.00609551537991621	0.00156475276621991	0.03198148155556998
ESN_rep1	ESN	rep1	AFR	chr1	115296302	115296803	enhancer	genic|chr1:115296302-115296803	CSDE1	115300671	4118.5	FALSE	0.00879080089852394	3.561572621540469e-4	8.543446542835038e-4	0.07594953956025936
ESN_rep1	ESN	rep1	AFR	chr1	115299959	115300921	promoter	promoter|chr1:115299959-115300921	CSDE1	115300671	231	TRUE	0.37900822677350093	0.01323876716207954	0.00146606762727619	0.05133560690357824
ESN_rep1	ESN	rep1	AFR	chr1	115299959	115300921	promoter	promoter|chr1:115299959-115300921	NRAS	115259515	40925	FALSE	0.09485162207547349	0.01319773796404557	0.00146856145351403	0.00912578774238051
ESN_rep1	ESN	rep1	AFR	chr1	115299959	115300921	promoter	promoter|chr1:115299959-115300921	SIKE1	115323308	22868	FALSE	0.3458398782521753	0.01329016599344062	0.00147332251938187	0.06128677100648931
ESN_rep1	ESN	rep1	AFR	chr1	115299959	115300921	promoter	promoter|chr1:115299959-115300921	TRIM33	115053781	246659	FALSE	0.17498123026901893	0.01277457465911739	0.00145378823078764	0.01968613355082322
ESN_rep1	ESN	rep1	AFR	chr1	115323044	115323558	promoter	promoter|chr1:115323044-115323558	CSDE1	115300671	22630	FALSE	0.11699247357215932	0.00654832731228757	0.00121884172950347	0.03853468750489026
ESN_rep1	ESN	rep1	AFR	chr1	115323044	115323558	promoter	promoter|chr1:115323044-115323558	NRAS	115259515	63786	FALSE	0.0634755557473492	0.00652803292877	0.00122091501686638	0.01485100920231915
ESN_rep1	ESN	rep1	AFR	chr1	115323044	115323558	promoter	promoter|chr1:115323044-115323558	SIKE1	115323308	7	TRUE	0.22327593596109704	0.00657375085566595	0.00122487321473439	0.096218247752768
ESN_rep1	ESN	rep1	AFR	chr1	115641867	115642375	enhancer	intergenic|chr1:115641867-115642375	TSPAN2	115632121	10000	FALSE	0.22752230775031151	0.00312488027646949	0.00118233578344047	0.04253444000055298
ESN_rep1	ESN	rep1	AFR	chr1	116647188	116647728	enhancer	intergenic|chr1:116647188-116647728	MAB21L3	116654375	6917	FALSE	0.02621685996475076	4.831717471295059e-4	9.622369958898956e-4	0.09767618699604146
ESN_rep1	ESN	rep1	AFR	chr1	116648684	116649193	enhancer	intergenic|chr1:116648684-116649193	MAB21L3	116654375	5436.5	FALSE	0.01874418745351601	3.454518127882289e-4	9.622369958898956e-4	0.09767618699604146
ESN_rep1	ESN	rep1	AFR	chr1	116655266	116655792	enhancer	genic|chr1:116655266-116655792	MAB21L3	116654375	1154	FALSE	0.00673997391112991	1.6910653739432834e-4	0.00107245639261454	0.06437389414446948
ESN_rep1	ESN	rep1	AFR	chr1	116658589	116659091	enhancer	genic|chr1:116658589-116659091	MAB21L3	116654375	4465	FALSE	0.01236795174022549	3.103129954250911e-4	0.00107245639261454	0.06437389414446948
ESN_rep1	ESN	rep1	AFR	chr1	1167162	1167878	promoter	promoter|chr1:1167162-1167878	B3GALT6	1167628	108	TRUE	0.15508359134144123	0.0087445760007607	0.00149635474718882	0.03066308104803872
ESN_rep1	ESN	rep1	AFR	chr1	1167162	1167878	promoter	promoter|chr1:1167162-1167878	SDF4	1167447	73	TRUE	0.15508359134144123	0.0087445760007607	0.00149635474718882	0.03066308104803872
ESN_rep1	ESN	rep1	AFR	chr1	1167162	1167878	promoter	promoter|chr1:1167162-1167878	TNFRSF18	1142089	25431	FALSE	0.1574092327315938	0.00877007409373748	0.00150881063793702	0.03080489295118656
ESN_rep1	ESN	rep1	AFR	chr1	1167162	1167878	promoter	promoter|chr1:1167162-1167878	TNFRSF4	1149548	17972	FALSE	0.36865952213368647	0.00876260694967402	0.00150445405486468	0.09159434547661392
ESN_rep1	ESN	rep1	AFR	chr1	1167162	1167878	promoter	promoter|chr1:1167162-1167878	UBE2J2	1209234	41714	FALSE	0.15580402723563783	0.00869300821751133	0.00148407224199259	0.02038584048720483
ESN_rep1	ESN	rep1	AFR	chr1	116915544	116916074	promoter	promoter|chr1:116915544-116916074	ATP1A1	116915794	15	TRUE	0.14305325329262578	0.01514164763356291	0.001654222843181	0.03084615512957937
ESN_rep1	ESN	rep1	AFR	chr1	116920406	116920908	enhancer	genic|chr1:116920406-116920908	ATP1A1	116915794	4863	FALSE	0.4933514629994148	0.00922542604556814	0.00292880339893695	0.09861664360401064
ESN_rep1	ESN	rep1	AFR	chr1	116920406	116920908	enhancer	genic|chr1:116920406-116920908	ATP1A1-AS1	116961197	40540	FALSE	0.10624213601239564	0.0092402201475769	0.00293662485473741	0.01489442612154664
ESN_rep1	ESN	rep1	AFR	chr1	116920406	116920908	enhancer	genic|chr1:116920406-116920908	CD58	117113715	193058	FALSE	0.02529744781049234	0.0095584938933338	0.00304003065231517	0.00417865424308241
ESN_rep1	ESN	rep1	AFR	chr1	116920406	116920908	enhancer	genic|chr1:116920406-116920908	LINC01762	117021448	100791	FALSE	0.476679762754652	0.00941602764748067	0.00298143803016373	0.07872060789206835
ESN_rep1	ESN	rep1	AFR	chr1	116920406	116920908	enhancer	genic|chr1:116920406-116920908	LOC101929099	117602112	681455	FALSE	0.00704675403003198	0.01048810256268448	0.00339791543051515	9.574401988331812e-4
ESN_rep1	ESN	rep1	AFR	chr1	116920406	116920908	enhancer	genic|chr1:116920406-116920908	MAB21L3	116654375	266282	FALSE	0.03786900768735384	0.00872398269232115	0.00274390113364778	0.00274026318492319
ESN_rep1	ESN	rep1	AFR	chr1	116920406	116920908	enhancer	genic|chr1:116920406-116920908	TTF2	117602948	682291	FALSE	0.00704675403003198	0.01049019860649507	0.00339961098346213	9.574401988331812e-4
ESN_rep1	ESN	rep1	AFR	chr1	116921761	116922283	enhancer	genic|chr1:116921761-116922283	ATP1A1	116915794	6228	FALSE	0.01500303728478978	2.8054930675232195e-4	0.00292880339893695	0.09861664360401064
ESN_rep1	ESN	rep1	AFR	chr1	116921761	116922283	enhancer	genic|chr1:116921761-116922283	ATP1A1-AS1	116961197	39175	FALSE	0.00323087058082073	2.809992019703941e-4	0.00293662485473741	0.01489442612154664
ESN_rep1	ESN	rep1	AFR	chr1	116923277	116923778	enhancer	genic|chr1:116923277-116923778	ATP1A1	116915794	7733.5	FALSE	0.07215321517045298	0.00134922910019984	0.00292880339893695	0.09861664360401064
ESN_rep1	ESN	rep1	AFR	chr1	116923277	116923778	enhancer	genic|chr1:116923277-116923778	ATP1A1-AS1	116961197	37669.5	FALSE	0.01553803378481114	0.00135139275452247	0.00293662485473741	0.01489442612154664
ESN_rep1	ESN	rep1	AFR	chr1	116923277	116923778	enhancer	genic|chr1:116923277-116923778	LINC01762	117021448	97920.5	FALSE	0.0697149599604566	0.00137710480226226	0.00298143803016373	0.07872060789206835
ESN_rep1	ESN	rep1	AFR	chr1	116923277	116923778	enhancer	genic|chr1:116923277-116923778	MAB21L3	116654375	269152.5	FALSE	0.00553838564366519	0.00127589243683483	0.00274390113364778	0.00274026318492319
ESN_rep1	ESN	rep1	AFR	chr1	116932735	116933242	enhancer	genic|chr1:116932735-116933242	ATP1A1	116915794	17194.5	FALSE	0.01147219899698806	9.36106444756944e-4	0.00142584622271196	0.04642150277970972
ESN_rep1	ESN	rep1	AFR	chr1	1169423	1170196	enhancer	genic|chr1:1169423-1170196	B3GALT6	1167628	2181.5	FALSE	0.00468774705696287	2.774096525151016e-4	0.00150005624129349	0.02914461501878448
ESN_rep1	ESN	rep1	AFR	chr1	1169423	1170196	enhancer	genic|chr1:1169423-1170196	SDF4	1167447	2362.5	FALSE	0.00468774705696287	2.774096525151016e-4	0.00150005624129349	0.02914461501878448
ESN_rep1	ESN	rep1	AFR	chr1	117046959	117047459	enhancer	intergenic|chr1:117046959-117047459	ATP1A1	116915794	131415	FALSE	0.00636719175483072	0.00649436219493007	0.00214711660324679	0.00246618834919247
ESN_rep1	ESN	rep1	AFR	chr1	117046959	117047459	enhancer	intergenic|chr1:117046959-117047459	CD58	117113715	66506	FALSE	0.02510788199123122	0.00672882976620447	0.00222865771404603	0.00803626636541944
ESN_rep1	ESN	rep1	AFR	chr1	117046959	117047459	enhancer	intergenic|chr1:117046959-117047459	LOC101929099	117602112	554903	FALSE	0.00496065685677419	0.00738324023662503	0.00249102436849658	0.00130600923321125
ESN_rep1	ESN	rep1	AFR	chr1	117046959	117047459	enhancer	intergenic|chr1:117046959-117047459	MAB21L3	116654375	392834	FALSE	0.02665839503449418	0.00614136443199308	0.00201156406874604	0.00373789300397038
ESN_rep1	ESN	rep1	AFR	chr1	117046959	117047459	enhancer	intergenic|chr1:117046959-117047459	TTF2	117602948	555739	FALSE	0.00496065685677419	0.00738471577473191	0.00249226738463261	0.00130600923321125
ESN_rep1	ESN	rep1	AFR	chr1	117048642	117049160	enhancer	intergenic|chr1:117048642-117049160	MAB21L3	116654375	394526	FALSE	0.00446251457836194	0.0010280411957787	0.00201156406874604	0.00373789300397038
ESN_rep1	ESN	rep1	AFR	chr1	117051578	117052098	enhancer	intergenic|chr1:117051578-117052098	CD58	117113715	61877	FALSE	0.01695350142944562	0.0031660762401172	0.00235163175471567	0.01092938893735022
ESN_rep1	ESN	rep1	AFR	chr1	117057555	117058065	enhancer	genic|chr1:117057555-117058065	CD58	117113715	55905	FALSE	0.02306276711537969	0.00576473397775547	0.00234373402353717	0.00819315133104293
ESN_rep1	ESN	rep1	AFR	chr1	117081138	117081638	enhancer	genic|chr1:117081138-117081638	CD58	117113715	32327	FALSE	0.04259449123346175	0.00352410184758571	0.00363057508728888	0.01597926206406301
ESN_rep1	ESN	rep1	AFR	chr1	117081138	117081638	enhancer	genic|chr1:117081138-117081638	LOC101929099	117602112	520724	FALSE	0.01145505424457937	0.00386683739418424	0.00405798115928464	0.00353478701127956
ESN_rep1	ESN	rep1	AFR	chr1	117081138	117081638	enhancer	genic|chr1:117081138-117081638	TTF2	117602948	521560	FALSE	0.01145505424457937	0.00386761018035201	0.00406000608369907	0.00353478701127956
ESN_rep1	ESN	rep1	AFR	chr1	117082707	117083209	enhancer	genic|chr1:117082707-117083209	CD58	117113715	30757	FALSE	0.01379817130726372	0.00114160680381673	0.00363057508728888	0.01597926206406301
ESN_rep1	ESN	rep1	AFR	chr1	117087339	117087850	enhancer	genic|chr1:117087339-117087850	CD58	117113715	26120.5	FALSE	0.03152768184641372	0.00312579540634662	0.00350996019245023	0.01379292765197273
ESN_rep1	ESN	rep1	AFR	chr1	117087339	117087850	enhancer	genic|chr1:117087339-117087850	MAB21L3	116654375	433219.5	FALSE	0.01238383071569348	0.00285289558470324	0.00316805481674607	0.00237338420404192
ESN_rep1	ESN	rep1	AFR	chr1	117095958	117096458	enhancer	genic|chr1:117095958-117096458	CD58	117113715	17507	FALSE	0.02935082653318912	0.00209960021888408	0.00327993941832922	0.02045714684622148
ESN_rep1	ESN	rep1	AFR	chr1	117095958	117096458	enhancer	genic|chr1:117095958-117096458	LOC101929099	117602112	505904	FALSE	0.00682472738854716	0.00230379625514523	0.0036660672326472	0.00391266667619156
ESN_rep1	ESN	rep1	AFR	chr1	117095958	117096458	enhancer	genic|chr1:117095958-117096458	TTF2	117602948	506740	FALSE	0.00682472738854716	0.00230425666806097	0.00366789659280264	0.00391266667619156
ESN_rep1	ESN	rep1	AFR	chr1	117099150	117099650	enhancer	genic|chr1:117099150-117099650	CD58	117113715	14315	FALSE	0.10586801969361952	0.00757322854503599	0.00327993941832922	0.02045714684622148
ESN_rep1	ESN	rep1	AFR	chr1	117099150	117099650	enhancer	genic|chr1:117099150-117099650	LOC101929099	117602112	502712	FALSE	0.02461669598153527	0.00830976078421536	0.0036660672326472	0.00391266667619156
ESN_rep1	ESN	rep1	AFR	chr1	117099150	117099650	enhancer	genic|chr1:117099150-117099650	TTF2	117602948	503548	FALSE	0.02461669598153527	0.00831142148714568	0.00366789659280264	0.00391266667619156
ESN_rep1	ESN	rep1	AFR	chr1	117101960	117102460	enhancer	genic|chr1:117101960-117102460	ATP1A1	116915794	186416	FALSE	0.03978069627695538	0.00324601814975082	0.00378074771597452	0.01750709895595378
ESN_rep1	ESN	rep1	AFR	chr1	117101960	117102460	enhancer	genic|chr1:117101960-117102460	CD58	117113715	11505	FALSE	0.09789860793550986	0.00336320994919787	0.00392432928389965	0.0356028082032627
ESN_rep1	ESN	rep1	AFR	chr1	117101960	117102460	enhancer	genic|chr1:117101960-117102460	LOC101929099	117602112	499902	FALSE	0.03099300152281603	0.00369029799889587	0.00438631729519899	0.00927116247658268
ESN_rep1	ESN	rep1	AFR	chr1	117101960	117102460	enhancer	genic|chr1:117101960-117102460	TTF2	117602948	500738	FALSE	0.03099300152281603	0.00369103550372418	0.00438850605868305	0.00927116247658268
ESN_rep1	ESN	rep1	AFR	chr1	117103327	117103827	enhancer	genic|chr1:117103327-117103827	ATP1A1	116915794	187783	FALSE	0.02434061191866643	0.0019861409039691	0.00378074771597452	0.01750709895595378
ESN_rep1	ESN	rep1	AFR	chr1	117103327	117103827	enhancer	genic|chr1:117103327-117103827	CD58	117113715	10138	FALSE	0.05990121456260997	0.00205784704230643	0.00392432928389965	0.0356028082032627
ESN_rep1	ESN	rep1	AFR	chr1	117103327	117103827	enhancer	genic|chr1:117103327-117103827	LOC101929099	117602112	498535	FALSE	0.01896368572861088	0.00225798238497374	0.00438631729519899	0.00927116247658268
ESN_rep1	ESN	rep1	AFR	chr1	117103327	117103827	enhancer	genic|chr1:117103327-117103827	TTF2	117602948	499371	FALSE	0.01896368572861088	0.00225843364200275	0.00438850605868305	0.00927116247658268
ESN_rep1	ESN	rep1	AFR	chr1	117105097	117105597	enhancer	genic|chr1:117105097-117105597	CD58	117113715	8368	FALSE	0.05113640120436661	0.00182725163718541	0.00325006163354501	0.0413301862706953
ESN_rep1	ESN	rep1	AFR	chr1	117113410	117113965	promoter	promoter|chr1:117113410-117113965	ATP1A1	116915794	197893.5	FALSE	0.01053041434837346	0.0094518475612806	0.00356088942466063	0.00168982103517757
ESN_rep1	ESN	rep1	AFR	chr1	117113410	117113965	promoter	promoter|chr1:117113410-117113965	CD58	117113715	27.5	TRUE	0.2093432413146316	0.00979308996126245	0.00369612142774842	0.02776004259190575
ESN_rep1	ESN	rep1	AFR	chr1	117113410	117113965	promoter	promoter|chr1:117113410-117113965	LOC101929099	117602112	488424.5	FALSE	0.11912511523237768	0.01074551420605584	0.00413124388164952	0.01299353539928136
ESN_rep1	ESN	rep1	AFR	chr1	117113410	117113965	promoter	promoter|chr1:117113410-117113965	TTF2	117602948	489260.5	FALSE	0.11912511523237768	0.01074766169349779	0.00413330536401465	0.01299353539928136
ESN_rep1	ESN	rep1	AFR	chr1	11721192	11721692	enhancer	genic|chr1:11721192-11721692	FBXO6	11724149	2707	FALSE	0.01539435330308683	1.968560154840527e-4	6.133497220404921e-4	0.06412441336139266
ESN_rep1	ESN	rep1	AFR	chr1	11723899	11724513	promoter	promoter|chr1:11723899-11724513	FBXO6	11724149	57	TRUE	0.27786576442682515	0.00338561671779575	6.083584649499595e-4	0.06785104080209046
ESN_rep1	ESN	rep1	AFR	chr1	11723899	11724513	promoter	promoter|chr1:11723899-11724513	MAD2L2	11741271	17065	FALSE	0.03648135489174324	0.00337978705382264	6.049813718772121e-4	0.00871311413919411
ESN_rep1	ESN	rep1	AFR	chr1	117279881	117280381	enhancer	intergenic|chr1:117279881-117280381	CD2	117297051	16920	FALSE	0.08405235831516081	0.00198145729217336	0.00286668852709096	0.07852429630382743
ESN_rep1	ESN	rep1	AFR	chr1	117279881	117280381	enhancer	intergenic|chr1:117279881-117280381	LOC101929099	117602112	321981	FALSE	0.02600611825305104	0.00203718160112681	0.00296327221759217	0.02085961435329453
ESN_rep1	ESN	rep1	AFR	chr1	117279881	117280381	enhancer	intergenic|chr1:117279881-117280381	TTF2	117602948	322817	FALSE	0.02600611825305104	0.00203758873119257	0.00296475088445247	0.02085961435329453
ESN_rep1	ESN	rep1	AFR	chr1	117281347	117281847	enhancer	intergenic|chr1:117281347-117281847	CD2	117297051	15454	FALSE	0.15026747596135176	0.00354241798788887	0.00286668852709096	0.07852429630382743
ESN_rep1	ESN	rep1	AFR	chr1	117281347	117281847	enhancer	intergenic|chr1:117281347-117281847	LOC101929099	117602112	320515	FALSE	0.04649332663321051	0.00364204102552843	0.00296327221759217	0.02085961435329453
ESN_rep1	ESN	rep1	AFR	chr1	117281347	117281847	enhancer	intergenic|chr1:117281347-117281847	TTF2	117602948	321351	FALSE	0.04649332663321051	0.00364276888621666	0.00296475088445247	0.02085961435329453
ESN_rep1	ESN	rep1	AFR	chr1	117283291	117283791	enhancer	intergenic|chr1:117283291-117283791	CD2	117297051	13510	FALSE	0.00927113189976533	2.1855843521498963e-4	0.00286668852709096	0.07852429630382743
ESN_rep1	ESN	rep1	AFR	chr1	117284528	117285058	enhancer	intergenic|chr1:117284528-117285058	CD2	117297051	12258	FALSE	0.00737535731427936	1.738672873159238e-4	0.00286668852709096	0.07852429630382743
ESN_rep1	ESN	rep1	AFR	chr1	11730719	11731228	enhancer	genic|chr1:11730719-11731228	MAD2L2	11741271	10297.5	FALSE	0.03164571538851238	5.595024719023364e-4	4.947962139712955e-4	0.055823919353443
ESN_rep1	ESN	rep1	AFR	chr1	1173329	1173831	enhancer	intergenic|chr1:1173329-1173831	B3GALT6	1167628	5952	FALSE	0.02205183315984895	0.00157847240835227	9.608632455907608e-4	0.03761572056962724
ESN_rep1	ESN	rep1	AFR	chr1	1173329	1173831	enhancer	intergenic|chr1:1173329-1173831	SDF4	1167447	6133	FALSE	0.02205183315984895	0.00157847240835227	9.608632455907608e-4	0.03761572056962724
ESN_rep1	ESN	rep1	AFR	chr1	11735290	11735790	enhancer	genic|chr1:11735290-11735790	MAD2L2	11741271	5731	FALSE	0.01659161595918003	1.62143195604066e-4	5.011604139418266e-4	0.09971189813645824
ESN_rep1	ESN	rep1	AFR	chr1	117369672	117370223	enhancer	intergenic|chr1:117369672-117370223	LOC101929099	117602112	232164.5	FALSE	0.05564667534824701	0.00902024527146101	0.00128202607506691	0.02330000711422462
ESN_rep1	ESN	rep1	AFR	chr1	117369672	117370223	enhancer	intergenic|chr1:117369672-117370223	TTF2	117602948	233000.5	FALSE	0.05564667534824701	0.00902204796447991	0.00128266580349281	0.02330000711422462
ESN_rep1	ESN	rep1	AFR	chr1	11737245	11737745	enhancer	genic|chr1:11737245-11737745	MAD2L2	11741271	3776	FALSE	0.01791263973198938	1.7505303009633156e-4	5.011604139418266e-4	0.09971189813645824
ESN_rep1	ESN	rep1	AFR	chr1	11741021	11741536	promoter	promoter|chr1:11741021-11741536	FBXO6	11724149	17129.5	FALSE	0.07224182841328981	0.0074642698370551	6.58021690475918e-4	0.00739741540658331
ESN_rep1	ESN	rep1	AFR	chr1	11741021	11741536	promoter	promoter|chr1:11741021-11741536	MAD2L2	11741271	7.5	TRUE	0.2026847345906267	0.00745141717575828	6.543689090638823e-4	0.02029987154652425
ESN_rep1	ESN	rep1	AFR	chr1	117546028	117546609	enhancer	genic|chr1:117546028-117546609	CD101	117544371	1947.5	FALSE	0.01921288190231806	5.862511317039307e-4	8.892970244948416e-4	0.18555390306603856
ESN_rep1	ESN	rep1	AFR	chr1	117602574	117603198	promoter	promoter|chr1:117602574-117603198	LOC101929099	117602112	774	TRUE	0.2447649208168171	0.02207867693265732	0.0026808688963938	0.02002315879433156
ESN_rep1	ESN	rep1	AFR	chr1	117602574	117603198	promoter	promoter|chr1:117602574-117603198	TRIM45	117664411	61525	FALSE	0.1120989243815608	0.02209181675875226	0.00268580231864399	0.00978155100819688
ESN_rep1	ESN	rep1	AFR	chr1	117602574	117603198	promoter	promoter|chr1:117602574-117603198	TTF2	117602948	62	TRUE	0.2447649208168171	0.0220830893489027	0.00268220664456638	0.02002315879433156
ESN_rep1	ESN	rep1	AFR	chr1	117604446	117605012	enhancer	genic|chr1:117604446-117605012	LOC101929099	117602112	2617	FALSE	0.03865296578129821	0.0036792125132936	0.00265592130872709	0.01915335162884967
ESN_rep1	ESN	rep1	AFR	chr1	117604446	117605012	enhancer	genic|chr1:117604446-117605012	TRIM45	117664411	59682	FALSE	0.01719771384954797	0.00368140214688163	0.002660808821614	0.00908982539045921
ESN_rep1	ESN	rep1	AFR	chr1	117604446	117605012	enhancer	genic|chr1:117604446-117605012	TTF2	117602948	1781	FALSE	0.03865296578129821	0.0036799478026913	0.00265724660810374	0.01915335162884967
ESN_rep1	ESN	rep1	AFR	chr1	117626046	117626549	enhancer	genic|chr1:117626046-117626549	TRIM45	117664411	38113.5	FALSE	0.01743480804948674	0.00129619766712319	0.00184437342594337	0.0377579871133395
ESN_rep1	ESN	rep1	AFR	chr1	117655857	117656384	enhancer	genic|chr1:117655857-117656384	TRIM45	117664411	8290.5	FALSE	0.00915802246490897	2.1865977516079423e-4	0.00196836149402107	0.11016400138627576
ESN_rep1	ESN	rep1	AFR	chr1	117657435	117657935	enhancer	genic|chr1:117657435-117657935	TRIM45	117664411	6726	FALSE	0.04431618984645802	0.00105810704712066	0.00196836149402107	0.11016400138627576
ESN_rep1	ESN	rep1	AFR	chr1	117659497	117660017	enhancer	genic|chr1:117659497-117660017	TRIM45	117664411	4654	FALSE	0.00967204137170122	2.3093264946507316e-4	0.00196836149402107	0.11016400138627576
ESN_rep1	ESN	rep1	AFR	chr1	117664161	117664762	promoter	promoter|chr1:117664161-117664762	TRIM45	117664411	50.5	TRUE	0.5132491835899938	0.01755465013964713	0.00135609380181521	0.11162413668451346
ESN_rep1	ESN	rep1	AFR	chr1	11790317	11790820	enhancer	intergenic|chr1:11790317-11790820	AGTRAP	11796141	5572.5	FALSE	0.0096394020066379	2.782598452059024e-4	5.153895101312517e-4	0.07178244286792629
ESN_rep1	ESN	rep1	AFR	chr1	117904296	117904801	enhancer	intergenic|chr1:117904296-117904801	MAN1A2	117910084	5535.5	FALSE	0.00802801671305951	0.00151455500578437	0.00107567269625329	0.02715834318660372
ESN_rep1	ESN	rep1	AFR	chr1	117906006	117906509	enhancer	intergenic|chr1:117906006-117906509	MAN1A2	117910084	3826.5	FALSE	0.028703917966329	0.00116469753236617	0.00139704367490693	0.0972250648012341
ESN_rep1	ESN	rep1	AFR	chr1	117909761	117910334	promoter	promoter|chr1:117909761-117910334	MAN1A2	117910084	36.5	TRUE	0.5839056064449718	0.01094816526523934	0.00214607771668883	0.13696703526552495
ESN_rep1	ESN	rep1	AFR	chr1	117914049	117914584	enhancer	genic|chr1:117914049-117914584	MAN1A2	117910084	4232.5	FALSE	0.02632671878579188	5.130735887079638e-4	0.00212889283269179	0.13283835082367487
ESN_rep1	ESN	rep1	AFR	chr1	11795891	11796397	promoter	promoter|chr1:11795891-11796397	AGTRAP	11796141	3	TRUE	0.2812616227475372	0.0035372061458747	6.881341052500083e-4	0.123404580431595
ESN_rep1	ESN	rep1	AFR	chr1	11809148	11809648	enhancer	genic|chr1:11809148-11809648	AGTRAP	11796141	13257	FALSE	0.00238093952310026	7.404137511314381e-4	3.745727627709278e-4	0.00916836615930935
ESN_rep1	ESN	rep1	AFR	chr1	11814701	11815345	enhancer	intergenic|chr1:11814701-11815345	C1orf167	11822249	7226	FALSE	0.00844768281316462	1.5184147502092271e-4	5.076583725128462e-4	0.07822155132635836
ESN_rep1	ESN	rep1	AFR	chr1	118148142	118148853	promoter	promoter|chr1:118148142-118148853	FAM46C	118148603	105.5	TRUE	0.3230690508864469	0.01895359562717776	0.00156774827822412	0.07110974266356068
ESN_rep1	ESN	rep1	AFR	chr1	118148142	118148853	promoter	promoter|chr1:118148142-118148853	LOC100996263	118148392	105.5	TRUE	0.3230690508864469	0.01895359562717776	0.00156774827822412	0.07110974266356068
ESN_rep1	ESN	rep1	AFR	chr1	118152349	118152861	enhancer	genic|chr1:118152349-118152861	FAM46C	118148603	4002	FALSE	0.00571585104158466	6.026045587779846e-4	0.00133051505347179	0.04662623963008323
ESN_rep1	ESN	rep1	AFR	chr1	118152349	118152861	enhancer	genic|chr1:118152349-118152861	LOC100996263	118148392	4213	FALSE	0.00571585104158466	6.026045587779846e-4	0.00133051505347179	0.04662623963008323
ESN_rep1	ESN	rep1	AFR	chr1	118197209	118197709	enhancer	intergenic|chr1:118197209-118197709	FAM46C	118148603	48856	FALSE	0.2030679485941392	0.01138048222860153	0.0029452053578229	0.03962477682505209
ESN_rep1	ESN	rep1	AFR	chr1	118197209	118197709	enhancer	intergenic|chr1:118197209-118197709	GDAP2	118472302	274843	FALSE	0.02517328728034264	0.01243406052805027	0.00321160402827618	0.00688289394617391
ESN_rep1	ESN	rep1	AFR	chr1	118197209	118197709	enhancer	intergenic|chr1:118197209-118197709	LOC100996263	118148392	49067	FALSE	0.2030679485941392	0.01138048222860153	0.0029452053578229	0.03962477682505209
ESN_rep1	ESN	rep1	AFR	chr1	118197209	118197709	enhancer	intergenic|chr1:118197209-118197709	MAN1A2	117910084	287375	FALSE	0.05841077541568887	0.0110196995671006	0.0028708419770718	0.01017593043247309
ESN_rep1	ESN	rep1	AFR	chr1	118197209	118197709	enhancer	intergenic|chr1:118197209-118197709	WDR3	118472371	274912	FALSE	0.02517328728034264	0.01243406052805027	0.00321160402827618	0.00688289394617391
ESN_rep1	ESN	rep1	AFR	chr1	118198753	118199258	enhancer	intergenic|chr1:118198753-118199258	FAM46C	118148603	50402.5	FALSE	0.1365900502055829	0.0076548793136983	0.0029452053578229	0.03962477682505209
ESN_rep1	ESN	rep1	AFR	chr1	118198753	118199258	enhancer	intergenic|chr1:118198753-118199258	GDAP2	118472302	273296.5	FALSE	0.01693236474424502	0.00836355005082599	0.00321160402827618	0.00688289394617391
ESN_rep1	ESN	rep1	AFR	chr1	118198753	118199258	enhancer	intergenic|chr1:118198753-118199258	LOC100996263	118148392	50613.5	FALSE	0.1365900502055829	0.0076548793136983	0.0029452053578229	0.03962477682505209
ESN_rep1	ESN	rep1	AFR	chr1	118198753	118199258	enhancer	intergenic|chr1:118198753-118199258	MAN1A2	117910084	288921.5	FALSE	0.03928897101591263	0.00741220526203785	0.0028708419770718	0.01017593043247309
ESN_rep1	ESN	rep1	AFR	chr1	118198753	118199258	enhancer	intergenic|chr1:118198753-118199258	WDR3	118472371	273365.5	FALSE	0.01693236474424502	0.00836355005082599	0.00321160402827618	0.00688289394617391
ESN_rep1	ESN	rep1	AFR	chr1	118201273	118201784	enhancer	intergenic|chr1:118201273-118201784	FAM46C	118148603	52925.5	FALSE	0.0226372245933794	0.0023865728198315	0.0023215252773132	0.02672248039720106
ESN_rep1	ESN	rep1	AFR	chr1	118201273	118201784	enhancer	intergenic|chr1:118201273-118201784	LOC100996263	118148392	53136.5	FALSE	0.0226372245933794	0.0023865728198315	0.0023215252773132	0.02672248039720106
ESN_rep1	ESN	rep1	AFR	chr1	118206897	118207397	enhancer	intergenic|chr1:118206897-118207397	FAM46C	118148603	58544	FALSE	0.09693556820297956	0.00871039187963481	0.00325287006523821	0.02237589650152674
ESN_rep1	ESN	rep1	AFR	chr1	118206897	118207397	enhancer	intergenic|chr1:118206897-118207397	LOC100996263	118148392	58755	FALSE	0.09693556820297956	0.00871039187963481	0.00325287006523821	0.02237589650152674
ESN_rep1	ESN	rep1	AFR	chr1	118206897	118207397	enhancer	intergenic|chr1:118206897-118207397	MAN1A2	117910084	297063	FALSE	0.01013960291447648	0.00843425609716746	0.00317073846971037	0.00208965187902306
ESN_rep1	ESN	rep1	AFR	chr1	118208112	118208660	enhancer	intergenic|chr1:118208112-118208660	FAM46C	118148603	59783	FALSE	0.00849370906346805	7.632238179023616e-4	0.00325287006523821	0.02237589650152674
ESN_rep1	ESN	rep1	AFR	chr1	118208112	118208660	enhancer	intergenic|chr1:118208112-118208660	LOC100996263	118148392	59994	FALSE	0.00849370906346805	7.632238179023616e-4	0.00325287006523821	0.02237589650152674
ESN_rep1	ESN	rep1	AFR	chr1	11824058	11824566	enhancer	genic|chr1:11824058-11824566	C1orf167	11822249	2063	FALSE	0.01164721568060542	2.0935094841320536e-4	4.122839838178225e-4	0.09631668219087525
ESN_rep1	ESN	rep1	AFR	chr1	118472052	118472621	promoter	promoter|chr1:118472052-118472621	GDAP2	118472302	34.5	TRUE	0.6316492036861333	0.02391606814197046	0.0019744287013049	0.14605311777062413
ESN_rep1	ESN	rep1	AFR	chr1	118472052	118472621	promoter	promoter|chr1:118472052-118472621	WDR3	118472371	34.5	TRUE	0.6316492036861333	0.02391606814197046	0.0019744287013049	0.14605311777062413
ESN_rep1	ESN	rep1	AFR	chr1	1186204	1186707	enhancer	intergenic|chr1:1186204-1186707	B3GALT6	1167628	18827.5	FALSE	0.01207270334614614	0.00110164584670047	0.00140794158257389	0.02013729608696885
ESN_rep1	ESN	rep1	AFR	chr1	1186204	1186707	enhancer	intergenic|chr1:1186204-1186707	C1QTNF12	1182102	4353.5	FALSE	0.15009353571873466	0.00109998608944918	0.00140420887426056	0.17538615572440722
ESN_rep1	ESN	rep1	AFR	chr1	1186204	1186707	enhancer	intergenic|chr1:1186204-1186707	SDF4	1167447	19008.5	FALSE	0.01207270334614614	0.00110164584670047	0.00140794158257389	0.02013729608696885
ESN_rep1	ESN	rep1	AFR	chr1	1186204	1186707	enhancer	intergenic|chr1:1186204-1186707	TNFRSF18	1142089	44366.5	FALSE	0.01885840721490788	0.00110485810858992	0.00141966150832368	0.03113444988047341
ESN_rep1	ESN	rep1	AFR	chr1	1186204	1186707	enhancer	intergenic|chr1:1186204-1186707	UBE2J2	1209234	22778.5	FALSE	0.01873097337109519	0.00109514931282218	0.00139638479776972	0.02067554537986446
ESN_rep1	ESN	rep1	AFR	chr1	11863418	11863918	enhancer	genic|chr1:11863418-11863918	CLCN6	11866152	2484	FALSE	0.0933501623106917	0.00331666313314717	6.155675964034632e-4	0.05301541467303938
ESN_rep1	ESN	rep1	AFR	chr1	11863418	11863918	enhancer	genic|chr1:11863418-11863918	MTHFR	11866160	2492	FALSE	0.0933501623106917	0.00331666313314717	6.155675964034632e-4	0.05301541467303938
ESN_rep1	ESN	rep1	AFR	chr1	11865887	11866410	promoter	promoter|chr1:11865887-11866410	AGTRAP	11796141	70007.5	FALSE	0.21886064218705972	0.01467966990679071	0.00129962561665178	0.01225144660667124
ESN_rep1	ESN	rep1	AFR	chr1	11865887	11866410	promoter	promoter|chr1:11865887-11866410	C1orf167	11822249	43899.5	FALSE	0.3518607974774182	0.0146727555615583	0.00129456212380807	0.01322169384917497
ESN_rep1	ESN	rep1	AFR	chr1	11865887	11866410	promoter	promoter|chr1:11865887-11866410	CLCN6	11866152	3.5	TRUE	0.4688856045165033	0.01483463193283714	0.00129654168588737	0.02826622675214831
ESN_rep1	ESN	rep1	AFR	chr1	11865887	11866410	promoter	promoter|chr1:11865887-11866410	MAD2L2	11741271	124877.5	FALSE	0.15893358949125438	0.01472428010895172	0.00131028403517231	0.004022999291569
ESN_rep1	ESN	rep1	AFR	chr1	11865887	11866410	promoter	promoter|chr1:11865887-11866410	MIIP	12079298	213149.5	FALSE	0.01664465718530193	0.01438669530416053	0.00127787429091621	0.00145316273576368
ESN_rep1	ESN	rep1	AFR	chr1	11865887	11866410	promoter	promoter|chr1:11865887-11866410	MTHFR	11866160	11.5	TRUE	0.4688856045165033	0.01483463193283714	0.00129654168588737	0.02826622675214831
ESN_rep1	ESN	rep1	AFR	chr1	11865887	11866410	promoter	promoter|chr1:11865887-11866410	NPPA	11907840	41691.5	FALSE	0.34627390881000286	0.0147906927856851	0.00129261990878824	0.00850584481801266
ESN_rep1	ESN	rep1	AFR	chr1	11865887	11866410	promoter	promoter|chr1:11865887-11866410	NPPA-AS1	11900375	34226.5	FALSE	0.361002159128862	0.01479968860268733	0.00129301159261904	0.01324367125270661
ESN_rep1	ESN	rep1	AFR	chr1	11865887	11866410	promoter	promoter|chr1:11865887-11866410	PLOD1	11994723	128574.5	FALSE	0.15982774606290798	0.01446598000803865	0.00128171039597738	0.00719454058283489
ESN_rep1	ESN	rep1	AFR	chr1	11875188	11875727	enhancer	genic|chr1:11875188-11875727	CLCN6	11866152	9305.5	FALSE	0.01234392543004413	9.336938546730532e-4	6.79909026653919e-4	0.02254561991062771
ESN_rep1	ESN	rep1	AFR	chr1	11875188	11875727	enhancer	genic|chr1:11875188-11875727	MTHFR	11866160	9297.5	FALSE	0.01234392543004413	9.336938546730532e-4	6.79909026653919e-4	0.02254561991062771
ESN_rep1	ESN	rep1	AFR	chr1	1187867	1188372	enhancer	intergenic|chr1:1187867-1188372	C1QTNF12	1182102	6017.5	FALSE	0.02925874066604817	2.144276738724132e-4	0.00140420887426056	0.17538615572440722
ESN_rep1	ESN	rep1	AFR	chr1	11898640	11899142	enhancer	genic|chr1:11898640-11899142	NPPA-AS1	11900375	1484	FALSE	0.0114846249884207	8.280027419750452e-4	4.193200923183141e-4	0.02322164381763006
ESN_rep1	ESN	rep1	AFR	chr1	11901199	11901782	enhancer	genic|chr1:11901199-11901782	NPPA	11907840	6349.5	FALSE	0.01039824345300153	1.914435520342084e-4	5.865081337766339e-4	0.0434912851665106
ESN_rep1	ESN	rep1	AFR	chr1	11901199	11901782	enhancer	genic|chr1:11901199-11901782	NPPA-AS1	11900375	1115.5	FALSE	0.0141553409407674	1.9155998952535984e-4	5.866858548151789e-4	0.08842264474741404
ESN_rep1	ESN	rep1	AFR	chr1	11902184	11902684	enhancer	genic|chr1:11902184-11902684	NPPA	11907840	5406	FALSE	0.03635495012347373	6.693362025155567e-4	5.865081337766339e-4	0.0434912851665106
ESN_rep1	ESN	rep1	AFR	chr1	11902184	11902684	enhancer	genic|chr1:11902184-11902684	NPPA-AS1	11900375	2059	FALSE	0.04949073525815716	6.697432981180443e-4	5.866858548151789e-4	0.08842264474741404
ESN_rep1	ESN	rep1	AFR	chr1	119527028	119527533	enhancer	genic|chr1:119527028-119527533	TBX15	119532179	4898.5	FALSE	0.1507454703205331	6.714421181545847e-4	0.00169632952056972	0.1534177907418422
ESN_rep1	ESN	rep1	AFR	chr1	119529986	119530486	enhancer	genic|chr1:119529986-119530486	TBX15	119532179	1943	FALSE	0.104468570979328	9.690129884471376e-4	0.00142507290612271	0.08769386794695241
ESN_rep1	ESN	rep1	AFR	chr1	119534353	119534853	enhancer	intergenic|chr1:119534353-119534853	TBX15	119532179	2424	FALSE	0.02518225866943695	2.3358159779890685e-4	0.00142507290612271	0.08769386794695241
ESN_rep1	ESN	rep1	AFR	chr1	119682738	119683545	promoter	promoter|chr1:119682738-119683545	LOC101929147	119683018	123.5	TRUE	0.786141409521056	0.03634812525862235	0.00326006005704305	0.0811642298631807
ESN_rep1	ESN	rep1	AFR	chr1	119682738	119683545	promoter	promoter|chr1:119682738-119683545	WARS2	119683295	153.5	TRUE	0.786141409521056	0.03634812525862235	0.00326006005704305	0.0811642298631807
ESN_rep1	ESN	rep1	AFR	chr1	11968452	11968952	enhancer	intergenic|chr1:11968452-11968952	CLCN6	11866152	102550	FALSE	0.05140109221996751	0.00623388532431495	9.24750624676866e-4	0.01033839459237375
ESN_rep1	ESN	rep1	AFR	chr1	11968452	11968952	enhancer	intergenic|chr1:11968452-11968952	KIAA2013	11986485	17783	FALSE	0.07145079495519578	0.00608030106309491	9.140606378041348e-4	0.01504026133815254
ESN_rep1	ESN	rep1	AFR	chr1	11968452	11968952	enhancer	intergenic|chr1:11968452-11968952	MTHFR	11866160	102542	FALSE	0.05140109221996751	0.00623388532431495	9.24750624676866e-4	0.01033839459237375
ESN_rep1	ESN	rep1	AFR	chr1	11968452	11968952	enhancer	intergenic|chr1:11968452-11968952	NPPA-AS1	11900375	68327	FALSE	0.24837514425882107	0.00621920125840824	9.222328067072716e-4	0.03040090710736899
ESN_rep1	ESN	rep1	AFR	chr1	11968452	11968952	enhancer	intergenic|chr1:11968452-11968952	PLOD1	11994723	26021	FALSE	0.10341067985828188	0.00607896851652447	9.141722956047528e-4	0.01553088138113253
ESN_rep1	ESN	rep1	AFR	chr1	119808934	119809439	enhancer	intergenic|chr1:119808934-119809439	LOC101929147	119683018	126168.5	FALSE	0.0197379575796209	0.00261583742194155	0.00216494240935302	0.0426399543082709
ESN_rep1	ESN	rep1	AFR	chr1	119808934	119809439	enhancer	intergenic|chr1:119808934-119809439	WARS2	119683295	125891.5	FALSE	0.0197379575796209	0.00261583742194155	0.00216494240935302	0.0426399543082709
ESN_rep1	ESN	rep1	AFR	chr1	11986235	11986851	promoter	promoter|chr1:11986235-11986851	PLOD1	11994723	8180	FALSE	0.10225201940442068	0.00203154399632542	5.613635176725236e-4	0.07483247959438043
ESN_rep1	ESN	rep1	AFR	chr1	11989796	11990314	enhancer	intergenic|chr1:11989796-11990314	KIAA2013	11986485	3570	FALSE	0.02352027848281871	4.2213929243712473e-4	6.531110134435041e-4	0.09980403108963357
ESN_rep1	ESN	rep1	AFR	chr1	11989796	11990314	enhancer	intergenic|chr1:11989796-11990314	PLOD1	11994723	4668	FALSE	0.0175417411946248	4.2204677723754074e-4	6.531907947362373e-4	0.05310809389955771
ESN_rep1	ESN	rep1	AFR	chr1	11994426	11994973	promoter	promoter|chr1:11994426-11994973	KIAA2013	11986485	8214.5	FALSE	0.3677493322337086	0.00632435162710466	6.474125335886904e-4	0.1050759173397909
ESN_rep1	ESN	rep1	AFR	chr1	11994426	11994973	promoter	promoter|chr1:11994426-11994973	PLOD1	11994723	23.5	TRUE	0.2761111410525753	0.00632296559490272	6.47491618779107e-4	0.05628823358473722
ESN_rep1	ESN	rep1	AFR	chr1	1200335	1200835	enhancer	genic|chr1:1200335-1200835	UBE2J2	1209234	8649	FALSE	0.01517305723676091	2.362843811893553e-4	0.00113651306753915	0.0953759160855822
ESN_rep1	ESN	rep1	AFR	chr1	120096251	120096764	enhancer	intergenic|chr1:120096251-120096764	HSD3BP4	120106502	9994.5	FALSE	0.00300141982778596	4.3774415539008817e-4	0.00121672140657729	0.02864931984945694
ESN_rep1	ESN	rep1	AFR	chr1	120103011	120103514	enhancer	intergenic|chr1:120103011-120103514	HSD3BP4	120106502	3239.5	FALSE	0.01195805597578658	2.9289069611031254e-4	0.00143274187344496	0.1448725571765473
ESN_rep1	ESN	rep1	AFR	chr1	120156317	120156817	enhancer	intergenic|chr1:120156317-120156817	ZNF697	120190390	33823	FALSE	0.01043636462270068	0.00123118203212477	0.00132617586040913	0.03534208464203636
ESN_rep1	ESN	rep1	AFR	chr1	120159436	120159972	enhancer	intergenic|chr1:120159436-120159972	ZNF697	120190390	30686	FALSE	0.004650109204448	5.485752086010269e-4	0.00132617586040913	0.03534208464203636
ESN_rep1	ESN	rep1	AFR	chr1	120178372	120178872	enhancer	genic|chr1:120178372-120178872	ZNF697	120190390	11768	FALSE	0.00813128761350176	9.59251192317145e-4	0.00222521454298912	0.02106305643942313
ESN_rep1	ESN	rep1	AFR	chr1	120186364	120186866	enhancer	genic|chr1:120186364-120186866	ZNF697	120190390	3775	FALSE	0.00732806258573229	8.644944204244067e-4	0.00169884343306996	0.02758925195602456
ESN_rep1	ESN	rep1	AFR	chr1	120190140	120190640	promoter	promoter|chr1:120190140-120190640	ZNF697	120190390	0	TRUE	0.1619164681484827	0.00386020299847502	0.00189421761255021	0.12243830645345176
ESN_rep1	ESN	rep1	AFR	chr1	120190820	120191329	promoter	promoter|chr1:120190820-120191329	ZNF697	120190390	684.5	TRUE	0.28297893461683127	0.00674641773257697	0.00189421761255021	0.12243830645345176
ESN_rep1	ESN	rep1	AFR	chr1	120202269	120202803	enhancer	intergenic|chr1:120202269-120202803	ZNF697	120190390	12146	FALSE	0.01216982933423297	4.122248197788424e-4	0.00209787763325788	0.07781019510225812
ESN_rep1	ESN	rep1	AFR	chr1	120203274	120203774	enhancer	intergenic|chr1:120203274-120203774	ZNF697	120190390	13134	FALSE	0.05780805930915564	0.00195811429856696	0.00209787763325788	0.07781019510225812
ESN_rep1	ESN	rep1	AFR	chr1	120204676	120205242	enhancer	intergenic|chr1:120204676-120205242	ZNF697	120190390	14569	FALSE	0.10514016985195038	0.00356138006363166	0.00209787763325788	0.07781019510225812
ESN_rep1	ESN	rep1	AFR	chr1	1202663	1203307	enhancer	genic|chr1:1202663-1203307	UBE2J2	1209234	6249	FALSE	0.01838258695472867	2.862651946460868e-4	0.00113651306753915	0.0953759160855822
ESN_rep1	ESN	rep1	AFR	chr1	12039987	12040686	promoter	promoter|chr1:12039987-12040686	MFN2	12040237	99.5	TRUE	0.3483624000014963	0.01038066604130438	7.227119001910078e-4	0.05586480355709476
ESN_rep1	ESN	rep1	AFR	chr1	12039987	12040686	promoter	promoter|chr1:12039987-12040686	MIIP	12079298	38961.5	FALSE	0.13743277149961744	0.01034748028366353	7.208077536958119e-4	0.02957500479289955
ESN_rep1	ESN	rep1	AFR	chr1	1206191	1206759	enhancer	genic|chr1:1206191-1206759	ACAP3	1243269	36794	FALSE	0.00222017535003861	5.29762092844764e-4	0.00147745550989314	0.00787850482802273
ESN_rep1	ESN	rep1	AFR	chr1	1206191	1206759	enhancer	genic|chr1:1206191-1206759	PUSL1	1243959	37484	FALSE	0.00222017535003861	5.296085014066109e-4	0.00147615197021898	0.00787850482802273
ESN_rep1	ESN	rep1	AFR	chr1	1206191	1206759	enhancer	genic|chr1:1206191-1206759	SCNN1D	1215815	9340	FALSE	0.00826931116171388	5.315316198105684e-4	0.00149223604990444	0.04074844326358434
ESN_rep1	ESN	rep1	AFR	chr1	1206191	1206759	enhancer	genic|chr1:1206191-1206759	UBE2J2	1209234	2759	FALSE	0.0227762275299335	5.32028589600887e-4	0.00149527964604214	0.04832807261022848
ESN_rep1	ESN	rep1	AFR	chr1	12079048	12079747	promoter	promoter|chr1:12079048-12079747	MFN2	12040237	39160.5	FALSE	0.2639570795020053	0.00994837135709252	9.900232899572176e-4	0.03224284401099816
ESN_rep1	ESN	rep1	AFR	chr1	12079048	12079747	promoter	promoter|chr1:12079048-12079747	MIIP	12079298	99.5	TRUE	0.2331303894395914	0.00991656759426419	9.87414851688474e-4	0.0382143462017509
ESN_rep1	ESN	rep1	AFR	chr1	12079048	12079747	promoter	promoter|chr1:12079048-12079747	TNFRSF8	12123433	44035.5	FALSE	0.03241803152937048	0.00990628370148663	9.849649581648273e-4	0.00454220772535972
ESN_rep1	ESN	rep1	AFR	chr1	12081825	12082499	enhancer	genic|chr1:12081825-12082499	MIIP	12079298	2864	FALSE	0.01347659625079174	3.2142393926886775e-4	7.273414994724903e-4	0.09252353275694464
ESN_rep1	ESN	rep1	AFR	chr1	1208984	1209530	promoter	promoter|chr1:1208984-1209530	ACAP3	1243269	34012	FALSE	0.030240233409034	0.00634981998965653	0.00147461277483475	0.00897010555039561
ESN_rep1	ESN	rep1	AFR	chr1	1208984	1209530	promoter	promoter|chr1:1208984-1209530	PUSL1	1243959	34702	FALSE	0.030240233409034	0.00634797901613767	0.00147331174326855	0.00897010555039561
ESN_rep1	ESN	rep1	AFR	chr1	1208984	1209530	promoter	promoter|chr1:1208984-1209530	SCNN1D	1215815	6558	FALSE	0.11263340062658024	0.00637102984564937	0.00148936487598004	0.04639431530060921
ESN_rep1	ESN	rep1	AFR	chr1	1208984	1209530	promoter	promoter|chr1:1208984-1209530	UBE2J2	1209234	23	TRUE	0.28410266162716075	0.00637698661143432	0.00149240261601081	0.05039052352762153
ESN_rep1	ESN	rep1	AFR	chr1	12091235	12091748	enhancer	genic|chr1:12091235-12091748	MIIP	12079298	12193.5	FALSE	0.0057520327425068	7.442709668809506e-4	7.919348693329856e-4	0.01566352058486968
ESN_rep1	ESN	rep1	AFR	chr1	12100412	12100912	enhancer	intergenic|chr1:12100412-12100912	MFN2	12040237	60425	FALSE	0.06902220255775512	0.00569925499906451	0.00134976467892527	0.01079468797172349
ESN_rep1	ESN	rep1	AFR	chr1	12100412	12100912	enhancer	intergenic|chr1:12100412-12100912	MIIP	12079298	21364	FALSE	0.12750963891067305	0.00568103515706402	0.00134620842133212	0.02676035141350538
ESN_rep1	ESN	rep1	AFR	chr1	12100412	12100912	enhancer	intergenic|chr1:12100412-12100912	PLOD1	11994723	105939	FALSE	0.05810400254811057	0.0057123431941515	0.00135024966151918	0.00628733123157468
ESN_rep1	ESN	rep1	AFR	chr1	12100412	12100912	enhancer	intergenic|chr1:12100412-12100912	TNFRSF8	12123433	22771	FALSE	0.09108999341769088	0.00567514368747381	0.00134286831834779	0.01634076083718532
ESN_rep1	ESN	rep1	AFR	chr1	12107306	12107868	enhancer	intergenic|chr1:12107306-12107868	KIAA2013	11986485	121102	FALSE	0.11763850663528325	0.00443224969928079	0.00162786374795763	0.01907460882319405
ESN_rep1	ESN	rep1	AFR	chr1	12107306	12107868	enhancer	intergenic|chr1:12107306-12107868	MFN2	12040237	67350	FALSE	0.02370610751694793	0.00442112533372913	0.00162747783351296	0.00396378206463723
ESN_rep1	ESN	rep1	AFR	chr1	12107306	12107868	enhancer	intergenic|chr1:12107306-12107868	MIIP	12079298	28289	FALSE	0.11359813736594312	0.00440699152061529	0.00162318987836531	0.02548873287573586
ESN_rep1	ESN	rep1	AFR	chr1	12107306	12107868	enhancer	intergenic|chr1:12107306-12107868	TNFRSF1B	12227059	119472	FALSE	0.04247087953628426	0.00435139189201464	0.00161161754008623	0.00572306650817892
ESN_rep1	ESN	rep1	AFR	chr1	12107306	12107868	enhancer	intergenic|chr1:12107306-12107868	TNFRSF8	12123433	15846	FALSE	0.2147298998333031	0.00440242128723173	0.00161916255148861	0.04118341570245506
ESN_rep1	ESN	rep1	AFR	chr1	12112030	12112530	enhancer	intergenic|chr1:12112030-12112530	KIAA2013	11986485	125795	FALSE	0.0321029802374987	0.00720225813465613	0.00112108851301052	0.00465141591474574
ESN_rep1	ESN	rep1	AFR	chr1	12112030	12112530	enhancer	intergenic|chr1:12112030-12112530	MIIP	12079298	32982	FALSE	0.12593431244807246	0.00716121443560872	0.0011178696800352	0.02524961708190311
ESN_rep1	ESN	rep1	AFR	chr1	12112030	12112530	enhancer	intergenic|chr1:12112030-12112530	TNFRSF8	12123433	11153	FALSE	0.1553272576006176	0.00715378795858299	0.00111509611258812	0.02662019313953677
ESN_rep1	ESN	rep1	AFR	chr1	12117447	12117947	enhancer	intergenic|chr1:12117447-12117947	MIIP	12079298	38399	FALSE	0.01034174702559432	0.00133814642623588	8.461935424782236e-4	0.01465916188788751
ESN_rep1	ESN	rep1	AFR	chr1	12117447	12117947	enhancer	intergenic|chr1:12117447-12117947	TNFRSF8	12123433	5736	FALSE	0.03367674368663823	0.00133675871277179	8.440940357957749e-4	0.04080356689082681
ESN_rep1	ESN	rep1	AFR	chr1	12125962	12126469	enhancer	genic|chr1:12125962-12126469	TNFRSF8	12123433	2782.5	FALSE	0.0312325358918049	5.629899801839307e-4	0.00124781756387767	0.06078093554715584
ESN_rep1	ESN	rep1	AFR	chr1	12127045	12127642	enhancer	genic|chr1:12127045-12127642	TNFRSF8	12123433	3910.5	FALSE	0.01529494398946662	2.7570288379316496e-4	0.00124781756387767	0.06078093554715584
ESN_rep1	ESN	rep1	AFR	chr1	12127898	12128398	enhancer	genic|chr1:12127898-12128398	MIIP	12079298	48850	FALSE	0.01336358725576858	0.00142954517440205	0.00125092124806775	0.01199454495766183
ESN_rep1	ESN	rep1	AFR	chr1	12127898	12128398	enhancer	genic|chr1:12127898-12128398	TNFRSF1B	12227059	98911	FALSE	0.00312462476441274	0.00141150970045281	0.00124200295450513	0.00168429863199078
ESN_rep1	ESN	rep1	AFR	chr1	12127898	12128398	enhancer	genic|chr1:12127898-12128398	TNFRSF8	12123433	4715	FALSE	0.07922346822095234	0.00142806267663713	0.00124781756387767	0.06078093554715584
ESN_rep1	ESN	rep1	AFR	chr1	12129334	12129834	enhancer	genic|chr1:12129334-12129834	TNFRSF8	12123433	6151	FALSE	0.01248877703930536	2.2511961123608057e-4	0.00124781756387767	0.06078093554715584
ESN_rep1	ESN	rep1	AFR	chr1	12139130	12139630	enhancer	genic|chr1:12139130-12139630	MIIP	12079298	60082	FALSE	0.03117665652946464	0.00244975720818388	0.00143318335946981	0.01425257429280047
ESN_rep1	ESN	rep1	AFR	chr1	12139130	12139630	enhancer	genic|chr1:12139130-12139630	TNFRSF1B	12227059	87679	FALSE	0.01411654261662501	0.00241885050225999	0.00142296564996287	0.00387572202657601
ESN_rep1	ESN	rep1	AFR	chr1	12139130	12139630	enhancer	genic|chr1:12139130-12139630	TNFRSF8	12123433	15947	FALSE	0.07512686034366572	0.00244721670813479	0.00142962746133382	0.02935701002860345
ESN_rep1	ESN	rep1	AFR	chr1	12147809	12148309	enhancer	genic|chr1:12147809-12148309	MIIP	12079298	68761	FALSE	0.00651401004933643	0.00145111853581804	9.378338700298736e-4	0.00768259956947821
ESN_rep1	ESN	rep1	AFR	chr1	12147809	12148309	enhancer	genic|chr1:12147809-12148309	TNFRSF8	12123433	24626	FALSE	0.01257488653633516	0.00144961366558063	9.355069928105222e-4	0.0126770048107309
ESN_rep1	ESN	rep1	AFR	chr1	12203592	12204160	enhancer	genic|chr1:12203592-12204160	TNFRSF1B	12227059	23183	FALSE	0.03663352530543209	0.00277917628598379	8.104816446708405e-4	0.01536905469141766
ESN_rep1	ESN	rep1	AFR	chr1	12208123	12208623	enhancer	intergenic|chr1:12208123-12208623	TNFRSF1B	12227059	18686	FALSE	0.00804919079773355	6.106461226406461e-4	9.908021166023775e-4	0.01257197225824577
ESN_rep1	ESN	rep1	AFR	chr1	12212005	12212506	enhancer	intergenic|chr1:12212005-12212506	TNFRSF1B	12227059	14803.5	FALSE	0.12323306299028829	0.00271555984871872	0.00119416080870995	0.03591143602255569
ESN_rep1	ESN	rep1	AFR	chr1	12217372	12217872	enhancer	intergenic|chr1:12217372-12217872	TNFRSF1B	12227059	9437	FALSE	0.08371946021895829	0.00160004336567159	0.00122027997037464	0.04051939057778159
ESN_rep1	ESN	rep1	AFR	chr1	12221797	12222297	enhancer	intergenic|chr1:12221797-12222297	TNFRSF1B	12227059	5012	FALSE	0.13523915954733645	0.00434963346353174	8.030639458831339e-4	0.03658705009895907
ESN_rep1	ESN	rep1	AFR	chr1	12226774	12227309	promoter	promoter|chr1:12226774-12227309	TNFRSF1B	12227059	17.5	TRUE	0.09427626787799362	0.00326459388271214	8.824948273288702e-4	0.03092350923584807
ESN_rep1	ESN	rep1	AFR	chr1	12233689	12234237	enhancer	genic|chr1:12233689-12234237	TNFRSF1B	12227059	6904	FALSE	0.0315758148042272	6.470256609848927e-4	8.153049250254191e-4	0.05656407857080991
ESN_rep1	ESN	rep1	AFR	chr1	12239168	12239678	enhancer	genic|chr1:12239168-12239678	TNFRSF1B	12227059	12364	FALSE	0.01456290133142422	7.164818859598961e-4	6.868902095537508e-4	0.02796295650622717
ESN_rep1	ESN	rep1	AFR	chr1	12258959	12259467	enhancer	genic|chr1:12258959-12259467	TNFRSF1B	12227059	32154	FALSE	0.01011499917113155	4.976490273251313e-4	8.420008261253523e-4	0.02281171283725712
ESN_rep1	ESN	rep1	AFR	chr1	12264079	12264583	enhancer	genic|chr1:12264079-12264583	TNFRSF1B	12227059	37272	FALSE	0.04377519225996102	0.00140792091405903	9.250331406543056e-4	0.03176290613751562
ESN_rep1	ESN	rep1	AFR	chr1	12268851	12269352	enhancer	genic|chr1:12268851-12269352	TNFRSF1B	12227059	42042.5	FALSE	0.02173622490256487	0.00106940307136689	7.531522739052164e-4	0.02550278571783486
ESN_rep1	ESN	rep1	AFR	chr1	12289845	12290357	promoter	promoter|chr1:12289845-12290357	VPS13D	12290095	6	TRUE	0.190925823518553	0.00417418903536112	6.113563567853627e-4	0.0685549923048907
ESN_rep1	ESN	rep1	AFR	chr1	1235324	1235832	enhancer	genic|chr1:1235324-1235832	ACAP3	1243269	7691	FALSE	0.02932492329367102	0.00117511906579583	8.483931431134291e-4	0.081697672217720535
ESN_rep1	ESN	rep1	AFR	chr1	1235324	1235832	enhancer	genic|chr1:1235324-1235832	PUSL1	1243959	8381	FALSE	0.02932492329367102	0.00117477836903825	8.476446169385774e-4	0.081697672217720535
ESN_rep1	ESN	rep1	AFR	chr1	1243019	1244209	promoter	promoter|chr1:1243019-1244209	ACAP3	1243269	345	TRUE	0.16293711237491104	0.01357674775732584	0.00107719459508941	0.03094438960913223
ESN_rep1	ESN	rep1	AFR	chr1	1243019	1244209	promoter	promoter|chr1:1243019-1244209	CPTP	1260142	16528	FALSE	0.06935901084809235	0.01344312097243241	0.00107321317940653	0.01264251175478149
ESN_rep1	ESN	rep1	AFR	chr1	1243019	1244209	promoter	promoter|chr1:1243019-1244209	INTS11	1260067	16453	FALSE	0.06935901084809235	0.01344312097243241	0.00107321317940653	0.01264251175478149
ESN_rep1	ESN	rep1	AFR	chr1	1243019	1244209	promoter	promoter|chr1:1243019-1244209	PUSL1	1243959	345	TRUE	0.16293711237491104	0.01357281151454506	0.00107624420038576	0.03094438960913223
ESN_rep1	ESN	rep1	AFR	chr1	1256005	1256505	enhancer	genic|chr1:1256005-1256505	CPTP	1260142	3887	FALSE	0.01619136135062185	3.883910561003093e-4	0.00118676680948876	0.09237731442319036
ESN_rep1	ESN	rep1	AFR	chr1	1256005	1256505	enhancer	genic|chr1:1256005-1256505	INTS11	1260067	3812	FALSE	0.01619136135062185	3.883910561003093e-4	0.00118676680948876	0.09237731442319036
ESN_rep1	ESN	rep1	AFR	chr1	1256754	1257254	enhancer	genic|chr1:1256754-1257254	CPTP	1260142	3138	FALSE	0.01814060658531715	4.351486695527894e-4	0.00118676680948876	0.09237731442319036
ESN_rep1	ESN	rep1	AFR	chr1	1256754	1257254	enhancer	genic|chr1:1256754-1257254	INTS11	1260067	3063	FALSE	0.01814060658531715	4.351486695527894e-4	0.00118676680948876	0.09237731442319036
ESN_rep1	ESN	rep1	AFR	chr1	1258241	1258741	enhancer	genic|chr1:1258241-1258741	CPTP	1260142	1651	FALSE	0.01412387237480941	3.3879706524291285e-4	0.00118676680948876	0.09237731442319036
ESN_rep1	ESN	rep1	AFR	chr1	1258241	1258741	enhancer	genic|chr1:1258241-1258741	INTS11	1260067	1576	FALSE	0.01412387237480941	3.3879706524291285e-4	0.00118676680948876	0.09237731442319036
ESN_rep1	ESN	rep1	AFR	chr1	1259817	1260392	promoter	promoter|chr1:1259817-1260392	ACAP3	1243269	16835.5	FALSE	0.04809072385455174	0.01009805167566792	9.784311970435183e-4	0.01351902134375748
ESN_rep1	ESN	rep1	AFR	chr1	1259817	1260392	promoter	promoter|chr1:1259817-1260392	CPTP	1260142	37.5	TRUE	0.13000057439051285	0.00999866335357295	9.748148204572512e-4	0.03507500817310745
ESN_rep1	ESN	rep1	AFR	chr1	1259817	1260392	promoter	promoter|chr1:1259817-1260392	INTS11	1260067	37.5	TRUE	0.13000057439051285	0.00999866335357295	9.748148204572512e-4	0.03507500817310745
ESN_rep1	ESN	rep1	AFR	chr1	1259817	1260392	promoter	promoter|chr1:1259817-1260392	PUSL1	1243959	16145.5	FALSE	0.04809072385455174	0.01009512399492149	9.775679399943264e-4	0.01351902134375748
ESN_rep1	ESN	rep1	AFR	chr1	12678152	12678656	promoter	promoter|chr1:12678152-12678656	DHRS3	12677737	667	TRUE	0.24970746489901988	0.00106797701405595	6.031135411129216e-4	0.17371493492339232
ESN_rep1	ESN	rep1	AFR	chr1	1310449	1311068	promoter	promoter|chr1:1310449-1311068	AURKAIP1	1310818	59.5	TRUE	0.4491316169305	0.01345307528890863	0.00151470348300546	0.06641795531873461
ESN_rep1	ESN	rep1	AFR	chr1	1310449	1311068	promoter	promoter|chr1:1310449-1311068	CCNL2	1334718	23959.5	FALSE	0.12249262941514072	0.01336982290291371	0.00150499199970309	0.02127392266969748
ESN_rep1	ESN	rep1	AFR	chr1	1310449	1311068	promoter	promoter|chr1:1310449-1311068	LOC148413	1334909	24150.5	FALSE	0.12249262941514072	0.01336982290291371	0.00150499199970309	0.02127392266969748
ESN_rep1	ESN	rep1	AFR	chr1	1310449	1311068	promoter	promoter|chr1:1310449-1311068	MRPL20	1342693	31934.5	FALSE	0.0891920116214417	0.01336201815529983	0.00150279671092355	0.01270387765346911
ESN_rep1	ESN	rep1	AFR	chr1	1310449	1311068	promoter	promoter|chr1:1310449-1311068	VWA1	1370902	60143.5	FALSE	0.0833742534585201	0.01331566656134005	0.00148033103676133	0.01327933234160131
ESN_rep1	ESN	rep1	AFR	chr1	1334468	1335159	promoter	promoter|chr1:1334468-1335159	AURKAIP1	1310818	23995.5	FALSE	0.15280259177274955	0.01422785779133342	0.00154338195680216	0.02096905486364507
ESN_rep1	ESN	rep1	AFR	chr1	1334468	1335159	promoter	promoter|chr1:1334468-1335159	CCNL2	1334718	95.5	TRUE	0.48339597829332215	0.01413981077730225	0.001533486602186	0.07790707768664519
ESN_rep1	ESN	rep1	AFR	chr1	1334468	1335159	promoter	promoter|chr1:1334468-1335159	LOC148413	1334909	95.5	TRUE	0.48339597829332215	0.01413981077730225	0.001533486602186	0.07790707768664519
ESN_rep1	ESN	rep1	AFR	chr1	1334468	1335159	promoter	promoter|chr1:1334468-1335159	MRPL20	1342693	7879.5	FALSE	0.23027303097071825	0.01413155654273039	0.00153124974914492	0.03043614771748636
ESN_rep1	ESN	rep1	AFR	chr1	1334468	1335159	promoter	promoter|chr1:1334468-1335159	VWA1	1370902	36088.5	FALSE	0.08817590002223535	0.0140825354919224	0.00150835872358223	0.01303258137829126
ESN_rep1	ESN	rep1	AFR	chr1	1342443	1342976	promoter	promoter|chr1:1342443-1342976	CCNL2	1334718	7991.5	FALSE	0.077939134944517	0.00597874430427848	0.00146300622579779	0.0311384429092487
ESN_rep1	ESN	rep1	AFR	chr1	1342443	1342976	promoter	promoter|chr1:1342443-1342976	LOC148413	1334909	7800.5	FALSE	0.077939134944517	0.00597874430427848	0.00146300622579779	0.0311384429092487
ESN_rep1	ESN	rep1	AFR	chr1	1342443	1342976	promoter	promoter|chr1:1342443-1342976	MRPL20	1342693	16.5	TRUE	0.15602098252154245	0.00597525416153825	0.00146087218046565	0.05112072960456111
ESN_rep1	ESN	rep1	AFR	chr1	1353197	1353699	enhancer	intergenic|chr1:1353197-1353699	ANKRD65	1356824	3376	FALSE	0.04076459252247261	8.448079561847039e-4	9.350109781424868e-4	0.11168838786795889
ESN_rep1	ESN	rep1	AFR	chr1	1373349	1373849	enhancer	genic|chr1:1373349-1373849	AURKAIP1	1310818	62781	FALSE	0.00326103288921189	0.00241534594076869	8.89840860837104e-4	0.00457219308527712
ESN_rep1	ESN	rep1	AFR	chr1	1373349	1373849	enhancer	genic|chr1:1373349-1373849	CCNL2	1334718	38881	FALSE	0.0027647276670186	0.00240039892618252	8.841356685280187e-4	0.00455247414633312
ESN_rep1	ESN	rep1	AFR	chr1	1373349	1373849	enhancer	genic|chr1:1373349-1373849	LOC148413	1334909	38690	FALSE	0.0027647276670186	0.00240039892618252	8.841356685280187e-4	0.00455247414633312
ESN_rep1	ESN	rep1	AFR	chr1	14026583	14027089	enhancer	intergenic|chr1:14026583-14027089	PRDM2	14031349	4513	FALSE	0.21607987074781168	0.00212518863032833	0.00248767104600567	0.1091177305020905
ESN_rep1	ESN	rep1	AFR	chr1	14029239	14029739	enhancer	intergenic|chr1:14029239-14029739	EFHD2	15736390	1706901	FALSE	0.0206660376293414	0.00563806837153246	0.00262374853109732	0.00135161337056835
ESN_rep1	ESN	rep1	AFR	chr1	14029239	14029739	enhancer	intergenic|chr1:14029239-14029739	PRDM2	14031349	1860	FALSE	0.5212108191897465	0.00512621237282642	0.00248767104600567	0.1091177305020905
ESN_rep1	ESN	rep1	AFR	chr1	14052265	14052765	enhancer	genic|chr1:14052265-14052765	PRDM2	14031349	21166	FALSE	0.02909290716657185	0.00101338092765102	0.00142324505935941	0.0538525358360736
ESN_rep1	ESN	rep1	AFR	chr1	14054570	14055077	enhancer	genic|chr1:14054570-14055077	PRDM2	14031349	23474.5	FALSE	0.01658531118415418	5.777091281029094e-4	0.00142324505935941	0.0538525358360736
ESN_rep1	ESN	rep1	AFR	chr1	14057318	14057818	enhancer	genic|chr1:14057318-14057818	PRDM2	14031349	26219	FALSE	0.06511172985765956	0.00527936145592149	0.00134084841987639	0.02455667713356677
ESN_rep1	ESN	rep1	AFR	chr1	1406842	1407384	promoter	promoter|chr1:1406842-1407384	ATAD3A	1447522	40409	FALSE	0.07338247777165154	0.00508486183983461	0.00102100221522997	0.02892101844539421
ESN_rep1	ESN	rep1	AFR	chr1	1406842	1407384	promoter	promoter|chr1:1406842-1407384	ATAD3B	1407134	21	TRUE	0.24760793856724425	0.00512017914793806	0.00103350993860046	0.06511147167660468
ESN_rep1	ESN	rep1	AFR	chr1	14075518	14076018	enhancer	genic|chr1:14075518-14076018	PRDM2	14031349	44419	FALSE	0.05618867937889225	0.00616295208048174	0.00113598581779725	0.02142686202123073
ESN_rep1	ESN	rep1	AFR	chr1	143743250	143743752	enhancer	genic|chr1:143743250-143743752	LINC01138	143744519	1018	FALSE	0.4923013989339978	0.02539526484694145	0.00574034790538764	0.08401742741156226
ESN_rep1	ESN	rep1	AFR	chr1	143744269	143744769	promoter	promoter|chr1:143744269-143744769	LINC01138	143744519	0	TRUE	0.1679132855483779	0.00831023882128719	0.00579507955725073	0.08674439506403876
ESN_rep1	ESN	rep1	AFR	chr1	1440290	1440790	enhancer	intergenic|chr1:1440290-1440790	ATAD3A	1447522	6982	FALSE	0.17540014520878736	0.00487570451506822	0.0011532252400511	0.06382715458009379
ESN_rep1	ESN	rep1	AFR	chr1	1440290	1440790	enhancer	intergenic|chr1:1440290-1440790	ATAD3B	1407134	33406	FALSE	0.02463823567436113	0.00490956910451116	0.00116735275326437	0.0059821441902876
ESN_rep1	ESN	rep1	AFR	chr1	1440290	1440790	enhancer	intergenic|chr1:1440290-1440790	AURKAIP1	1310818	129722	FALSE	0.01773147941258892	0.00498154229950845	0.0012103403014521	0.00886206079660723
ESN_rep1	ESN	rep1	AFR	chr1	1440290	1440790	enhancer	intergenic|chr1:1440290-1440790	CCNL2	1334718	105822	FALSE	0.00570212638587553	0.00495071475461909	0.00120258023503671	0.00334697399438123
ESN_rep1	ESN	rep1	AFR	chr1	1440290	1440790	enhancer	intergenic|chr1:1440290-1440790	LOC148413	1334909	105631	FALSE	0.00570212638587553	0.00495071475461909	0.00120258023503671	0.00334697399438123
ESN_rep1	ESN	rep1	AFR	chr1	1440290	1440790	enhancer	intergenic|chr1:1440290-1440790	SSU72	1510262	69722	FALSE	0.01905606146498086	0.00476537938233096	0.00113755044052655	0.00372925403336524
ESN_rep1	ESN	rep1	AFR	chr1	1440290	1440790	enhancer	intergenic|chr1:1440290-1440790	VWA1	1370902	69638	FALSE	0.02716795067367678	0.00493066119061665	0.00118287462423175	0.0146244331570197
ESN_rep1	ESN	rep1	AFR	chr1	1443376	1444139	enhancer	intergenic|chr1:1443376-1444139	ATAD3A	1447522	3764.5	FALSE	0.01585342598430982	4.406873241694834e-4	0.0011532252400511	0.06382715458009379
ESN_rep1	ESN	rep1	AFR	chr1	1447199	1447772	promoter	promoter|chr1:1447199-1447772	ATAD3A	1447522	36.5	TRUE	0.2352001680217897	0.00783649034554945	0.00129163111399614	0.04754497014044463
ESN_rep1	ESN	rep1	AFR	chr1	1447199	1447772	promoter	promoter|chr1:1447199-1447772	ATAD3B	1407134	40351.5	FALSE	0.24839922447719057	0.0078909193060013	0.00130745415965618	0.03350340314679112
ESN_rep1	ESN	rep1	AFR	chr1	144931874	144932667	enhancer	genic|chr1:144931874-144932667	SEC22B	145096406	164135.5	FALSE	0.24109345196595977	0.03768023345102746	0.0037495787748166	0.01419823244012789
ESN_rep1	ESN	rep1	AFR	chr1	144995872	144996538	enhancer	genic|chr1:144995872-144996538	PDE4DIP	144995033	1172	FALSE	0.03567759239572923	5.524312162436043e-4	0.00282982151367151	0.11815780413504937
ESN_rep1	ESN	rep1	AFR	chr1	144996866	144997367	enhancer	genic|chr1:144996866-144997367	PDE4DIP	144995033	2083.5	FALSE	0.01757366924038997	2.721103869523879e-4	0.00282982151367151	0.11815780413504937
ESN_rep1	ESN	rep1	AFR	chr1	144998710	144999213	enhancer	genic|chr1:144998710-144999213	PDE4DIP	144995033	3928.5	FALSE	0.06848006928001439	0.00106034419422688	0.00282982151367151	0.11815780413504937
ESN_rep1	ESN	rep1	AFR	chr1	145000020	145000584	enhancer	genic|chr1:145000020-145000584	PDE4DIP	144995033	5269	FALSE	0.00467568089056654	3.366141303731544e-4	0.00226281940364035	0.03178094111191053
ESN_rep1	ESN	rep1	AFR	chr1	145004197	145004717	enhancer	genic|chr1:145004197-145004717	PDE4DIP	144995033	9424	FALSE	0.01065393034887956	7.670034767940955e-4	0.00226281940364035	0.03178094111191053
ESN_rep1	ESN	rep1	AFR	chr1	145090168	145090669	enhancer	intergenic|chr1:145090168-145090669	SEC22B	145096406	5987.5	FALSE	0.00957497461080786	4.346708880835064e-4	0.00171645921656066	0.10677965691811228
ESN_rep1	ESN	rep1	AFR	chr1	145092381	145092881	enhancer	intergenic|chr1:145092381-145092881	SEC22B	145096406	3775	FALSE	0.03132878521144557	0.00142221900777317	0.00171645921656066	0.10677965691811228
ESN_rep1	ESN	rep1	AFR	chr1	145096156	145096711	promoter	promoter|chr1:145096156-145096711	SEC22B	145096406	27.5	TRUE	0.6201159298362637	0.00844721158613345	0.00470422908937386	0.12984223595914815
ESN_rep1	ESN	rep1	AFR	chr1	145100036	145100537	enhancer	genic|chr1:145100036-145100537	SEC22B	145096406	3880.5	FALSE	0.00912290029719941	2.5343401620795693e-4	0.00289714668925939	0.10338141472368498
ESN_rep1	ESN	rep1	AFR	chr1	145290400	145290900	enhancer	intergenic|chr1:145290400-145290900	NBPF10	145293370	2720	FALSE	0.08681189301023862	0.00317171465261659	0.00243956691027974	0.0551632496541655
ESN_rep1	ESN	rep1	AFR	chr1	145291587	145292087	enhancer	intergenic|chr1:145291587-145292087	NBPF10	145293370	1533	FALSE	0.03907480257911523	0.00142761688048506	0.00243956691027974	0.0551632496541655
ESN_rep1	ESN	rep1	AFR	chr1	145293120	145293687	promoter	promoter|chr1:145293120-145293687	NBPF10	145293370	33.5	TRUE	0.07239740915073775	0.00251090404250279	0.00242380872343889	0.05848870733093946
ESN_rep1	ESN	rep1	AFR	chr1	145382154	145382744	promoter	promoter|chr1:145382154-145382744	LINC01719	145382404	45	TRUE	0.10322539709369544	0.00547578071902282	0.00239179118335681	0.06151447193260041
ESN_rep1	ESN	rep1	AFR	chr1	145389919	145390442	enhancer	genic|chr1:145389919-145390442	LINC01719	145382404	7776.5	FALSE	0.00336768859559012	5.390157647906343e-4	0.00206530658493879	0.02361054304349694
ESN_rep1	ESN	rep1	AFR	chr1	145396958	145397466	enhancer	genic|chr1:145396958-145397466	ANKRD34A	145470507	73295	FALSE	0.01708662377459526	0.00545611575953524	0.00326003798453199	0.02091614592165962
ESN_rep1	ESN	rep1	AFR	chr1	145396958	145397466	enhancer	genic|chr1:145396958-145397466	HFE2	145413190	15978	FALSE	0.10893226218331575	0.00549055174409144	0.00328455346211028	0.09024968780291512
ESN_rep1	ESN	rep1	AFR	chr1	145396958	145397466	enhancer	genic|chr1:145396958-145397466	LINC01719	145382404	14808	FALSE	0.2669240124330963	0.00549425279020523	0.0032991393992605	0.11493131817389436
ESN_rep1	ESN	rep1	AFR	chr1	145396958	145397466	enhancer	genic|chr1:145396958-145397466	LIX1L	145477066	79854	FALSE	0.00960167791516668	0.00545611575953524	0.00326003798453199	0.0106368019497882
ESN_rep1	ESN	rep1	AFR	chr1	145396958	145397466	enhancer	genic|chr1:145396958-145397466	PIAS3	145575987	178775	FALSE	0.00473822682263387	0.00515783265938061	0.0030690346098904	0.00339297887514768
ESN_rep1	ESN	rep1	AFR	chr1	145396958	145397466	enhancer	genic|chr1:145396958-145397466	POLR3GL	145470408	73196	FALSE	0.01708662377459526	0.00545611575953524	0.00326003798453199	0.02091614592165962
ESN_rep1	ESN	rep1	AFR	chr1	145396958	145397466	enhancer	genic|chr1:145396958-145397466	TXNIP	145438437	41225	FALSE	0.03489050487851736	0.00548687577590257	0.00327769847084111	0.02265778339839178
ESN_rep1	ESN	rep1	AFR	chr1	145415254	145415754	enhancer	genic|chr1:145415254-145415754	HFE2	145413190	2314	FALSE	0.00301597124391956	4.3769858245032537e-4	0.00198962165166834	0.05174436568308886
ESN_rep1	ESN	rep1	AFR	chr1	145427427	145427927	enhancer	genic|chr1:145427427-145427927	TXNIP	145438437	10760	FALSE	0.01036747767547642	0.00115639894481965	0.00277211640847226	0.03777097988634836
ESN_rep1	ESN	rep1	AFR	chr1	145438139	145438687	promoter	promoter|chr1:145438139-145438687	LINC01719	145382404	56009	FALSE	0.0195160516288291	0.00724685354191641	0.00414981448594051	0.00506493455880347
ESN_rep1	ESN	rep1	AFR	chr1	145438139	145438687	promoter	promoter|chr1:145438139-145438687	PIAS3	145575987	137574	FALSE	0.03920244005836082	0.00680311942378761	0.00386037773512411	0.016920357907324
ESN_rep1	ESN	rep1	AFR	chr1	145438139	145438687	promoter	promoter|chr1:145438139-145438687	TXNIP	145438437	24	TRUE	0.1850170867723973	0.00723712334851808	0.00412284506616797	0.07241910315982328
ESN_rep1	ESN	rep1	AFR	chr1	145439957	145440501	enhancer	genic|chr1:145439957-145440501	TXNIP	145438437	1792	FALSE	0.01002885192838998	4.051790283543084e-4	0.00291751898814658	0.0990820223776391
ESN_rep1	ESN	rep1	AFR	chr1	145450214	145450714	enhancer	genic|chr1:145450214-145450714	TXNIP	145438437	12027	FALSE	0.00627918237620534	3.7493088408635506e-4	0.00447821959164993	0.04367679765489585
ESN_rep1	ESN	rep1	AFR	chr1	145455213	145455742	enhancer	genic|chr1:145455213-145455742	ANKRD34A	145470507	15029.5	FALSE	0.1378556616567463	0.01379580159576391	0.00452315039371824	0.04810257011214883
ESN_rep1	ESN	rep1	AFR	chr1	145455213	145455742	enhancer	genic|chr1:145455213-145455742	GNRHR2	145516076	60598.5	FALSE	0.0558222508905285	0.01354649120716167	0.00441902725884653	0.01214388826163478
ESN_rep1	ESN	rep1	AFR	chr1	145455213	145455742	enhancer	genic|chr1:145455213-145455742	HFE2	145413190	42287.5	FALSE	0.33316148174993376	0.01388287306411793	0.00455716447348865	0.07867961727076737
ESN_rep1	ESN	rep1	AFR	chr1	145455213	145455742	enhancer	genic|chr1:145455213-145455742	ITGA10	145524890	69412.5	FALSE	0.07244823554450512	0.01351247965699181	0.0043980881311921	0.01619369403660599
ESN_rep1	ESN	rep1	AFR	chr1	145455213	145455742	enhancer	genic|chr1:145455213-145455742	LIX1L	145477066	21588.5	FALSE	0.08455394468649503	0.01379580159576391	0.00452315039371824	0.02670029631132242
ESN_rep1	ESN	rep1	AFR	chr1	145455213	145455742	enhancer	genic|chr1:145455213-145455742	PEX11B	145516164	60686.5	FALSE	0.0558222508905285	0.01354649120716167	0.00441902725884653	0.01214388826163478
ESN_rep1	ESN	rep1	AFR	chr1	145455213	145455742	enhancer	genic|chr1:145455213-145455742	PIAS3	145575987	120509.5	FALSE	0.03158526490288067	0.01304159207190785	0.00425814213513022	0.0064471548382955
ESN_rep1	ESN	rep1	AFR	chr1	145455213	145455742	enhancer	genic|chr1:145455213-145455742	POLR3GL	145470408	14930.5	FALSE	0.1378556616567463	0.01379580159576391	0.00452315039371824	0.04810257011214883
ESN_rep1	ESN	rep1	AFR	chr1	145455213	145455742	enhancer	genic|chr1:145455213-145455742	RBM8A	145507556	52078.5	FALSE	0.04409821853403738	0.01355456949569424	0.00443322363348062	0.01131736460107423
ESN_rep1	ESN	rep1	AFR	chr1	145455213	145455742	enhancer	genic|chr1:145455213-145455742	TXNIP	145438437	17040.5	FALSE	0.3433940393050144	0.01387357836986268	0.00454765349336965	0.06356545899818178
ESN_rep1	ESN	rep1	AFR	chr1	145470158	145470757	promoter	promoter|chr1:145470158-145470757	ANKRD34A	145470507	49.5	TRUE	0.14282469881124552	0.01098254602259852	0.00309418934175622	0.09151347386646382
ESN_rep1	ESN	rep1	AFR	chr1	145470158	145470757	promoter	promoter|chr1:145470158-145470757	LIX1L	145477066	6608.5	FALSE	0.16927869731952758	0.01098254602259852	0.00309418934175622	0.09815729151170804
ESN_rep1	ESN	rep1	AFR	chr1	145470158	145470757	promoter	promoter|chr1:145470158-145470757	POLR3GL	145470408	49.5	TRUE	0.14282469881124552	0.01098254602259852	0.00309418934175622	0.09151347386646382
ESN_rep1	ESN	rep1	AFR	chr1	145470158	145470757	promoter	promoter|chr1:145470158-145470757	RBM8A	145507556	37098.5	FALSE	0.06944537751229016	0.01079050624710938	0.00303267239032954	0.032726959241665
ESN_rep1	ESN	rep1	AFR	chr1	145470158	145470757	promoter	promoter|chr1:145470158-145470757	TXNIP	145438437	32020.5	FALSE	0.04328168183256047	0.01104446246834469	0.00311095138218863	0.01471196264763854
ESN_rep1	ESN	rep1	AFR	chr1	145474220	145474720	enhancer	genic|chr1:145474220-145474720	ANKRD34A	145470507	3963	FALSE	0.05585316390378398	0.00449306861183257	0.00308770308751463	0.08765987343009836
ESN_rep1	ESN	rep1	AFR	chr1	145474220	145474720	enhancer	genic|chr1:145474220-145474720	GNRHR2	145516076	41606	FALSE	0.02133047032632128	0.00441187226569372	0.00301662401716765	0.02087181589078124
ESN_rep1	ESN	rep1	AFR	chr1	145474220	145474720	enhancer	genic|chr1:145474220-145474720	LIX1L	145477066	2596	FALSE	0.066118098219735	0.00449306861183257	0.00308770308751463	0.09391002287304524
ESN_rep1	ESN	rep1	AFR	chr1	145474220	145474720	enhancer	genic|chr1:145474220-145474720	PEX11B	145516164	41694	FALSE	0.02133047032632128	0.00441187226569372	0.00301662401716765	0.02087181589078124
ESN_rep1	ESN	rep1	AFR	chr1	145474220	145474720	enhancer	genic|chr1:145474220-145474720	PIAS3	145575987	101517	FALSE	0.01028680800796134	0.00424743481412535	0.00290679669550177	0.00944438312838931
ESN_rep1	ESN	rep1	AFR	chr1	145474220	145474720	enhancer	genic|chr1:145474220-145474720	POLR3GL	145470408	4062	FALSE	0.05585316390378398	0.00449306861183257	0.00308770308751463	0.08765987343009836
ESN_rep1	ESN	rep1	AFR	chr1	145474220	145474720	enhancer	genic|chr1:145474220-145474720	RBM8A	145507556	33086	FALSE	0.02715737603396015	0.00441450323312182	0.00302631509218696	0.0313488384132652
ESN_rep1	ESN	rep1	AFR	chr1	145474220	145474720	enhancer	genic|chr1:145474220-145474720	TXNIP	145438437	36033	FALSE	0.01687173150256306	0.00451839924448969	0.00310442999019565	0.01404744938280292
ESN_rep1	ESN	rep1	AFR	chr1	145476784	145477316	promoter	promoter|chr1:145476784-145477316	ANKRD34A	145470507	6543	FALSE	0.22135619760616063	0.0182274782377508	0.00291796383692173	0.09061849282836996
ESN_rep1	ESN	rep1	AFR	chr1	145476784	145477316	promoter	promoter|chr1:145476784-145477316	GNRHR2	145516076	39026	FALSE	0.07740544010673356	0.01789808094603504	0.00285079217210941	0.0197561983114679
ESN_rep1	ESN	rep1	AFR	chr1	145476784	145477316	promoter	promoter|chr1:145476784-145477316	ITGA10	145524890	47840	FALSE	0.06216934280773247	0.01785314373914279	0.00283728397274527	0.0163033130416346
ESN_rep1	ESN	rep1	AFR	chr1	145476784	145477316	promoter	promoter|chr1:145476784-145477316	LIX1L	145477066	16	TRUE	0.2610382511211431	0.0182274782377508	0.00291796383692173	0.09670920944764266
ESN_rep1	ESN	rep1	AFR	chr1	145476784	145477316	promoter	promoter|chr1:145476784-145477316	PEX11B	145516164	39114	FALSE	0.07740544010673356	0.01789808094603504	0.00285079217210941	0.0197561983114679
ESN_rep1	ESN	rep1	AFR	chr1	145476784	145477316	promoter	promoter|chr1:145476784-145477316	POLR3GL	145470408	6642	FALSE	0.22135619760616063	0.0182274782377508	0.00291796383692173	0.09061849282836996
ESN_rep1	ESN	rep1	AFR	chr1	145476784	145477316	promoter	promoter|chr1:145476784-145477316	RBM8A	145507556	30506	FALSE	0.09216313876015658	0.01790875425322952	0.0028599505029611	0.02775000038041945
ESN_rep1	ESN	rep1	AFR	chr1	145476784	145477316	promoter	promoter|chr1:145476784-145477316	TXNIP	145438437	38613	FALSE	0.04675961322099669	0.01833023953418196	0.00293377121727649	0.01015502085470262
ESN_rep1	ESN	rep1	AFR	chr1	145501972	145502472	enhancer	genic|chr1:145501972-145502472	GNRHR2	145516076	13854	FALSE	0.03291024096281696	0.00522087658633672	0.00275120353094537	0.02983793976190187
ESN_rep1	ESN	rep1	AFR	chr1	145501972	145502472	enhancer	genic|chr1:145501972-145502472	LIX1L	145477066	25156	FALSE	0.02694111607419234	0.00531696189364462	0.00281602864279293	0.03545562481253291
ESN_rep1	ESN	rep1	AFR	chr1	145501972	145502472	enhancer	genic|chr1:145501972-145502472	PEX11B	145516164	13942	FALSE	0.03291024096281696	0.00522087658633672	0.00275120353094537	0.02983793976190187
ESN_rep1	ESN	rep1	AFR	chr1	145501972	145502472	enhancer	genic|chr1:145501972-145502472	RBM8A	145507556	5334	FALSE	0.08275334095577147	0.00522398999384663	0.00276004192766305	0.08851098032024374
ESN_rep1	ESN	rep1	AFR	chr1	145501972	145502472	enhancer	genic|chr1:145501972-145502472	TXNIP	145438437	63785	FALSE	0.00958739272104499	0.0053469374004119	0.00283128381329343	0.00739633042900247
ESN_rep1	ESN	rep1	AFR	chr1	145507306	145507827	promoter	promoter|chr1:145507306-145507827	ANKRD34A	145470507	37059.5	FALSE	0.15663289212708698	0.01204433099286184	0.00478804648065229	0.05913894457977841
ESN_rep1	ESN	rep1	AFR	chr1	145507306	145507827	promoter	promoter|chr1:145507306-145507827	ANKRD35	145549208	41641.5	FALSE	0.2708523388505641	0.01157357485739442	0.00456625190940621	0.05607091526678868
ESN_rep1	ESN	rep1	AFR	chr1	145507306	145507827	promoter	promoter|chr1:145507306-145507827	GNRHR2	145516076	8509.5	FALSE	0.2931352153157229	0.01182667224940714	0.00467782542539635	0.069002581938825
ESN_rep1	ESN	rep1	AFR	chr1	145507306	145507827	promoter	promoter|chr1:145507306-145507827	HFE2	145413190	94376.5	FALSE	0.14687210837306017	0.01212034814761799	0.00482405257834109	0.037531308967918
ESN_rep1	ESN	rep1	AFR	chr1	145507306	145507827	promoter	promoter|chr1:145507306-145507827	ITGA10	145524890	17323.5	FALSE	0.13823807626539134	0.01179697869626471	0.00465566000798883	0.03343433784491481
ESN_rep1	ESN	rep1	AFR	chr1	145507306	145507827	promoter	promoter|chr1:145507306-145507827	LIX1L	145477066	30500.5	FALSE	0.15896719203814616	0.01204433099286184	0.00478804648065229	0.05431710802679394
ESN_rep1	ESN	rep1	AFR	chr1	145507306	145507827	promoter	promoter|chr1:145507306-145507827	NUDT17	145589435	81868.5	FALSE	0.0738849794953262	0.01121811794675558	0.00439325074701717	0.01007907890543884
ESN_rep1	ESN	rep1	AFR	chr1	145507306	145507827	promoter	promoter|chr1:145507306-145507827	PEX11B	145516164	8597.5	FALSE	0.2931352153157229	0.01182667224940714	0.00467782542539635	0.069002581938825
ESN_rep1	ESN	rep1	AFR	chr1	145507306	145507827	promoter	promoter|chr1:145507306-145507827	PIAS3	145575987	68420.5	FALSE	0.1364501975643311	0.01138587348459495	0.00450751814322659	0.0301373231020466
ESN_rep1	ESN	rep1	AFR	chr1	145507306	145507827	promoter	promoter|chr1:145507306-145507827	POLR3GL	145470408	37158.5	FALSE	0.15663289212708698	0.01204433099286184	0.00478804648065229	0.05913894457977841
ESN_rep1	ESN	rep1	AFR	chr1	145507306	145507827	promoter	promoter|chr1:145507306-145507827	RBM8A	145507556	10.5	TRUE	0.28244743616173074	0.01183372494440762	0.00469285320375613	0.07843480612310183
ESN_rep1	ESN	rep1	AFR	chr1	145515826	145516633	promoter	promoter|chr1:145515826-145516633	ANKRD34A	145470507	45722.5	FALSE	0.09474330675051248	0.01591650851993352	0.00359595238617413	0.03604279337555748
ESN_rep1	ESN	rep1	AFR	chr1	145515826	145516633	promoter	promoter|chr1:145515826-145516633	ANKRD35	145549208	32978.5	FALSE	0.3579296817327491	0.01529440721389844	0.00342937866536009	0.0746589831228928
ESN_rep1	ESN	rep1	AFR	chr1	145515826	145516633	promoter	promoter|chr1:145515826-145516633	GNRHR2	145516076	153.5	TRUE	0.23242581866093204	0.01562887384377857	0.00351317339305954	0.05512657579311684
ESN_rep1	ESN	rep1	AFR	chr1	145515826	145516633	promoter	promoter|chr1:145515826-145516633	ITGA10	145524890	8660.5	FALSE	0.4067231976626267	0.01558963399792424	0.00349652656518534	0.09911589099550126
ESN_rep1	ESN	rep1	AFR	chr1	145515826	145516633	promoter	promoter|chr1:145515826-145516633	LIX1L	145477066	39163.5	FALSE	0.10238096792313808	0.01591650851993352	0.00359595238617413	0.03524744715464878
ESN_rep1	ESN	rep1	AFR	chr1	145515826	145516633	promoter	promoter|chr1:145515826-145516633	NUDT17	145589435	73205.5	FALSE	0.03874545278332479	0.01482467311658698	0.00329945011407772	0.00532555322467117
ESN_rep1	ESN	rep1	AFR	chr1	145515826	145516633	promoter	promoter|chr1:145515826-145516633	PEX11B	145516164	65.5	TRUE	0.23242581866093204	0.01562887384377857	0.00351317339305954	0.05512657579311684
ESN_rep1	ESN	rep1	AFR	chr1	145515826	145516633	promoter	promoter|chr1:145515826-145516633	PIAS3	145575987	59757.5	FALSE	0.10995005346652736	0.01504636101680068	0.00338526801867025	0.0244683819537987
ESN_rep1	ESN	rep1	AFR	chr1	145515826	145516633	promoter	promoter|chr1:145515826-145516633	POLR3GL	145470408	45821.5	FALSE	0.09474330675051248	0.01591650851993352	0.00359595238617413	0.03604279337555748
ESN_rep1	ESN	rep1	AFR	chr1	145515826	145516633	promoter	promoter|chr1:145515826-145516633	RBM8A	145507556	8673.5	FALSE	0.22478405196709744	0.0156381939363707	0.00352445966099159	0.06289498053204501
ESN_rep1	ESN	rep1	AFR	chr1	145548920	145549458	promoter	promoter|chr1:145548920-145549458	ANKRD35	145549208	19	TRUE	0.08738811874695072	0.01037253297679168	0.00173710629442808	0.05306077866353725
ESN_rep1	ESN	rep1	AFR	chr1	145575733	145576237	promoter	promoter|chr1:145575733-145576237	ANKRD35	145549208	26777	FALSE	0.06169461599280786	0.01845356335724455	0.00268418986854742	0.01362656020400157
ESN_rep1	ESN	rep1	AFR	chr1	145575733	145576237	promoter	promoter|chr1:145575733-145576237	NUDT17	145589435	13450	FALSE	0.3964278744287796	0.01788680272346738	0.00258249421606381	0.05769826986791805
ESN_rep1	ESN	rep1	AFR	chr1	145575733	145576237	promoter	promoter|chr1:145575733-145576237	PIAS3	145575987	2	TRUE	0.38509572689666216	0.01815428165579309	0.00264966427003714	0.09074717701604423
ESN_rep1	ESN	rep1	AFR	chr1	145589180	145589700	promoter	promoter|chr1:145589180-145589700	NUDT17	145589435	5	TRUE	0.12271080903656394	0.00553670459333057	0.00206658183923931	0.07210236990451585
ESN_rep1	ESN	rep1	AFR	chr1	145589180	145589700	promoter	promoter|chr1:145589180-145589700	POLR3C	145611044	21604	FALSE	0.01665995983759878	0.0053965125642046	0.00201211852111575	0.00913910292324145
ESN_rep1	ESN	rep1	AFR	chr1	145589180	145589700	promoter	promoter|chr1:145589180-145589700	RNF115	145610989	21549	FALSE	0.01665995983759878	0.0053965125642046	0.00201211852111575	0.00913910292324145
ESN_rep1	ESN	rep1	AFR	chr1	145606373	145606885	enhancer	genic|chr1:145606373-145606885	NUDT17	145589435	17194	FALSE	0.05066829225347404	0.0020449953039385	0.00260601666059857	0.063920099945637
ESN_rep1	ESN	rep1	AFR	chr1	145606373	145606885	enhancer	genic|chr1:145606373-145606885	PIAS3	145575987	30642	FALSE	0.00840690847910458	0.00207557612763098	0.00267379852770168	0.01717130551748636
ESN_rep1	ESN	rep1	AFR	chr1	145606373	145606885	enhancer	genic|chr1:145606373-145606885	POLR3C	145611044	4415	FALSE	0.11100727600603924	0.00199321503710657	0.0025373369152691	0.13074211981163622
ESN_rep1	ESN	rep1	AFR	chr1	145606373	145606885	enhancer	genic|chr1:145606373-145606885	RNF115	145610989	4360	FALSE	0.11100727600603924	0.00199321503710657	0.0025373369152691	0.13074211981163622
ESN_rep1	ESN	rep1	AFR	chr1	145608094	145608604	enhancer	genic|chr1:145608094-145608604	POLR3C	145611044	2695	FALSE	0.01170541414959294	2.1017908319144257e-4	0.0025373369152691	0.13074211981163622
ESN_rep1	ESN	rep1	AFR	chr1	145608094	145608604	enhancer	genic|chr1:145608094-145608604	RNF115	145610989	2640	FALSE	0.01170541414959294	2.1017908319144257e-4	0.0025373369152691	0.13074211981163622
ESN_rep1	ESN	rep1	AFR	chr1	145610739	145611294	promoter	promoter|chr1:145610739-145611294	NUDT17	145589435	21581.5	FALSE	0.02712872606563783	0.01037991472809941	0.00220056233405336	0.00798495771864929
ESN_rep1	ESN	rep1	AFR	chr1	145641990	145642490	enhancer	genic|chr1:145641990-145642490	POLR3C	145611044	31196	FALSE	0.00635997298195782	8.87986837274994e-4	0.00153004735312425	0.02788304758803499
ESN_rep1	ESN	rep1	AFR	chr1	145641990	145642490	enhancer	genic|chr1:145641990-145642490	RNF115	145610989	31251	FALSE	0.00635997298195782	8.87986837274994e-4	0.00153004735312425	0.02788304758803499
ESN_rep1	ESN	rep1	AFR	chr1	145726522	145727022	enhancer	genic|chr1:145726522-145727022	PDZK1	145727665	893	FALSE	0.1403867669714536	7.114536580552605e-4	0.00143079932838898	0.2520699801138122
ESN_rep1	ESN	rep1	AFR	chr1	145744067	145744613	enhancer	genic|chr1:145744067-145744613	PDZK1	145727665	16675	FALSE	0.08460804631137174	8.929183460568875e-4	0.00173196979874474	0.09999537302424256
ESN_rep1	ESN	rep1	AFR	chr1	145826827	145827353	promoter	promoter|chr1:145826827-145827353	GPR89A	145827103	13	TRUE	0.3849197807234101	0.01077572305785511	0.00150111460973079	0.1493672343873013
ESN_rep1	ESN	rep1	AFR	chr1	146580557	146581057	enhancer	genic|chr1:146580557-146581057	NBPF13P	146585928	5121	FALSE	0.07936877852217503	7.819087794389945e-4	0.00142759684006185	0.25124146808568243
ESN_rep1	ESN	rep1	AFR	chr1	146643918	146644484	promoter	promoter|chr1:146643918-146644484	CHD1L	146714290	70089	FALSE	0.5952205840620753	0.01438397077825105	0.00187940291298352	0.10718088071041508
ESN_rep1	ESN	rep1	AFR	chr1	146643918	146644484	promoter	promoter|chr1:146643918-146644484	PDIA3P1	146649429	5228	FALSE	0.8519392823726855	0.01445456678952596	0.00189480686068195	0.50051800014917
ESN_rep1	ESN	rep1	AFR	chr1	146643918	146644484	promoter	promoter|chr1:146643918-146644484	PRKAB2	146644168	33	TRUE	0.6392169304852748	0.01445456678952596	0.00189480686068195	0.11003055850665676
ESN_rep1	ESN	rep1	AFR	chr1	146695303	146695969	enhancer	genic|chr1:146695303-146695969	FMO5	146697230	1594	FALSE	0.00519162980442629	1.395305193739218e-4	0.00106251727508862	0.16461668337444138
ESN_rep1	ESN	rep1	AFR	chr1	146696709	146697480	promoter	promoter|chr1:146696709-146697480	FMO5	146697230	135.5	TRUE	0.06326285779988282	0.00156531499107568	0.00104857428210307	0.18118540095793947
ESN_rep1	ESN	rep1	AFR	chr1	146713958	146714540	promoter	promoter|chr1:146713958-146714540	CHD1L	146714290	41	TRUE	0.17165251718316998	0.00635914205922147	0.00154667771520454	0.08495518476684503
ESN_rep1	ESN	rep1	AFR	chr1	146713958	146714540	promoter	promoter|chr1:146713958-146714540	FMO5	146697230	17019	FALSE	0.1020589502997126	0.00636362494980852	0.00154965732740804	0.04865037456090743
ESN_rep1	ESN	rep1	AFR	chr1	146713958	146714540	promoter	promoter|chr1:146713958-146714540	PDIA3P1	146649429	64820	FALSE	0.06236599250722168	0.00639035249974811	0.00155935458319636	0.10070690003852938
ESN_rep1	ESN	rep1	AFR	chr1	146713958	146714540	promoter	promoter|chr1:146713958-146714540	PRKAB2	146644168	70081	FALSE	0.23018576854763032	0.00639035249974811	0.00155935458319636	0.10890400467975676
ESN_rep1	ESN	rep1	AFR	chr1	146716762	146717709	enhancer	genic|chr1:146716762-146717709	CHD1L	146714290	2945.5	FALSE	0.02117283640133192	5.381517709534303e-4	0.0014792945319755	0.12946658229805538
ESN_rep1	ESN	rep1	AFR	chr1	146718830	146719418	enhancer	genic|chr1:146718830-146719418	CHD1L	146714290	4834	FALSE	0.01706829442597068	4.338262809187372e-4	0.0014792945319755	0.12946658229805538
ESN_rep1	ESN	rep1	AFR	chr1	147010827	147011336	enhancer	intergenic|chr1:147010827-147011336	BCL9	147013270	2188.5	FALSE	0.04650603724699738	1.404352547053734e-4	0.0011535309929938	0.2476953711758279
ESN_rep1	ESN	rep1	AFR	chr1	147012968	147013520	promoter	promoter|chr1:147012968-147013520	BCL9	147013270	26	TRUE	0.4051408805397138	0.00116318286865549	0.00114280023889709	0.2629672819059709
ESN_rep1	ESN	rep1	AFR	chr1	147016822	147017329	enhancer	genic|chr1:147016822-147017329	BCL9	147013270	3805.5	FALSE	0.01469488709138179	6.232594373428239e-4	8.211655923564421e-4	0.02477311484813245
ESN_rep1	ESN	rep1	AFR	chr1	147137497	147138055	enhancer	genic|chr1:147137497-147138055	ACP6	147142665	4889	FALSE	0.0114775751301909	1.6971253180290505e-4	7.77990767024618e-4	0.17461351864267674
ESN_rep1	ESN	rep1	AFR	chr1	147142415	147142942	promoter	promoter|chr1:147142415-147142942	ACP6	147142665	13.5	TRUE	0.7959291159975311	0.00727233028449711	0.00123669891899216	0.17776771534935218
ESN_rep1	ESN	rep1	AFR	chr1	147727081	147727586	enhancer	intergenic|chr1:147727081-147727586	LOC101927468	147719342	7991.5	FALSE	0.00674778512524672	2.961182975816174e-4	9.607558339553732e-4	0.0945099974162338
ESN_rep1	ESN	rep1	AFR	chr1	147931104	147931604	enhancer	intergenic|chr1:147931104-147931604	LINC01138	143744519	4186835	FALSE	0.05360180463035972	0.00978525387546757	0.00202691132553688	0.06723599478770241
ESN_rep1	ESN	rep1	AFR	chr1	148176171	148176671	enhancer	intergenic|chr1:148176171-148176671	LINC01138	143744519	4431902	FALSE	0.02100688956153459	0.00660235961186614	0.00257027846566554	0.03079723093900358
ESN_rep1	ESN	rep1	AFR	chr1	148177254	148177754	enhancer	intergenic|chr1:148177254-148177754	LINC01138	143744519	4432985	FALSE	0.00581157196113117	0.00182654780400641	0.00257027846566554	0.03079723093900358
ESN_rep1	ESN	rep1	AFR	chr1	148555732	148556249	enhancer	intergenic|chr1:148555732-148556249	NBPF15	148560846	4855.5	FALSE	0.2936161101544884	0.00470943571434326	9.84159923245564e-4	0.2865536545095822
ESN_rep1	ESN	rep1	AFR	chr1	149783678	149784264	promoter	promoter|chr1:149783678-149784264	HIST2H2BC	149822340	38369	FALSE	0.0666371673678609	0.00719511955846303	0.00104373000252752	0.0175192645442384
ESN_rep1	ESN	rep1	AFR	chr1	149783678	149784264	promoter	promoter|chr1:149783678-149784264	HIST2H3D	149785236	1265	FALSE	0.5371575206045963	0.00724108647538629	0.00105466036423699	0.22838408126966644
ESN_rep1	ESN	rep1	AFR	chr1	149784986	149785486	promoter	promoter|chr1:149784986-149785486	HIST2H2BF	149783928	1308	FALSE	0.2830861783215824	0.0024352285878681	9.288111942121678e-4	0.2529807777924984
ESN_rep1	ESN	rep1	AFR	chr1	149784986	149785486	promoter	promoter|chr1:149784986-149785486	HIST2H3D	149785236	0	TRUE	0.01847555516781676	0.0024352285878681	9.28811194212168e-4	0.02652227970340372
ESN_rep1	ESN	rep1	AFR	chr1	149814979	149815506	enhancer	intergenic|chr1:149814979-149815506	HIST2H2BC	149822340	7097.5	FALSE	0.01765357778207446	3.2897804351745814e-4	9.872719735669322e-4	0.10731354431473968
ESN_rep1	ESN	rep1	AFR	chr1	149815654	149816165	enhancer	intergenic|chr1:149815654-149816165	HIST2H2BC	149822340	6430.5	FALSE	0.00950448943743504	1.7711811046793396e-4	9.872719735669322e-4	0.10731354431473968
ESN_rep1	ESN	rep1	AFR	chr1	149816917	149817429	enhancer	intergenic|chr1:149816917-149817429	HIST2H2BC	149822340	5167	FALSE	0.01258525194427173	2.3452875178678255e-4	9.872719735669322e-4	0.10731354431473968
ESN_rep1	ESN	rep1	AFR	chr1	149819145	149819701	enhancer	intergenic|chr1:149819145-149819701	HIST2H2BC	149822340	2917	FALSE	0.01047793033799706	1.952583813467322e-4	9.872719735669322e-4	0.10731354431473968
ESN_rep1	ESN	rep1	AFR	chr1	149820277	149820777	enhancer	intergenic|chr1:149820277-149820777	HIST2H2BC	149822340	1813	FALSE	0.00990052731989433	2.608577257723631e-4	0.0010252561608598	0.07308828318355727
ESN_rep1	ESN	rep1	AFR	chr1	149857982	149858774	promoter	promoter|chr1:149857982-149858774	BOLA1	149871134	12756	FALSE	0.3413062597795242	0.00986486290855467	0.00175826558983085	0.04569803442502775
ESN_rep1	ESN	rep1	AFR	chr1	149857982	149858774	promoter	promoter|chr1:149857982-149858774	HIST2H2AB	149859466	1088	FALSE	0.3607421115737981	0.00985678592975621	0.00175475640729325	0.04354234352226379
ESN_rep1	ESN	rep1	AFR	chr1	149857982	149858774	promoter	promoter|chr1:149857982-149858774	HIST2H2AC	149858524	146	TRUE	0.3607421115737981	0.00985902658425689	0.00175633361225262	0.04354234352226379
ESN_rep1	ESN	rep1	AFR	chr1	149857982	149858774	promoter	promoter|chr1:149857982-149858774	HIST2H2BC	149822340	36038	FALSE	0.3925753731814943	0.00993929210347061	0.00176583004827881	0.04416154112214338
ESN_rep1	ESN	rep1	AFR	chr1	149857982	149858774	promoter	promoter|chr1:149857982-149858774	HIST2H2BE	149858232	146	TRUE	0.3607421115737981	0.00985902658425689	0.00175633361225262	0.04354234352226379
ESN_rep1	ESN	rep1	AFR	chr1	149857982	149858774	promoter	promoter|chr1:149857982-149858774	HIST2H2BF	149783928	74450	FALSE	0.26049445286791684	0.01000279050828291	0.0017843225330195	0.02950122016923694
ESN_rep1	ESN	rep1	AFR	chr1	149857982	149858774	promoter	promoter|chr1:149857982-149858774	HIST2H3D	149785236	73142	FALSE	0.122867935054316	0.01000279050828291	0.0017843225330195	0.02235242025435252
ESN_rep1	ESN	rep1	AFR	chr1	149857982	149858774	promoter	promoter|chr1:149857982-149858774	LOC105371433	150132925	274547	FALSE	0.14998481603787792	0.0092690549855778109	0.0017585069448716	0.01421814399241596
ESN_rep1	ESN	rep1	AFR	chr1	149857982	149858774	promoter	promoter|chr1:149857982-149858774	MTMR11	149908266	49888	FALSE	0.0582662183849177	0.00987003342092096	0.0017552941317932	0.00462310572097576
ESN_rep1	ESN	rep1	AFR	chr1	149857982	149858774	promoter	promoter|chr1:149857982-149858774	OTUD7B	149982686	124308	FALSE	0.10040887758399628	0.00946939195921902	0.00173680093331009	0.00984865985971944
ESN_rep1	ESN	rep1	AFR	chr1	149857982	149858774	promoter	promoter|chr1:149857982-149858774	PLEKHO1	150121623	263245	FALSE	0.10743735450173876	0.00924086920074666	0.00175506965441894	0.0105631778665525
ESN_rep1	ESN	rep1	AFR	chr1	149857982	149858774	promoter	promoter|chr1:149857982-149858774	SF3B4	149900144	41766	FALSE	0.26029254202594815	0.00987462282540991	0.00176348261288096	0.0342436076870859
ESN_rep1	ESN	rep1	AFR	chr1	149857982	149858774	promoter	promoter|chr1:149857982-149858774	SV2A	149889434	31056	FALSE	0.2132492210409329	0.0098746165386619	0.00176309480549339	0.02587371427415693
ESN_rep1	ESN	rep1	AFR	chr1	149859216	149859716	promoter	promoter|chr1:149859216-149859716	BOLA1	149871134	11668	FALSE	0.21409311681663576	0.00618798860714009	0.00175826558983085	0.04569803442502775
ESN_rep1	ESN	rep1	AFR	chr1	149859216	149859716	promoter	promoter|chr1:149859216-149859716	HIST2H2AB	149859466	0	TRUE	0.2262847540028692	0.00618292211475715	0.00175475640729325	0.04354234352226379
ESN_rep1	ESN	rep1	AFR	chr1	149859216	149859716	promoter	promoter|chr1:149859216-149859716	HIST2H2AC	149858524	942	FALSE	0.2262847540028692	0.00618432762283681	0.00175633361225262	0.04354234352226379
ESN_rep1	ESN	rep1	AFR	chr1	149859216	149859716	promoter	promoter|chr1:149859216-149859716	HIST2H2BC	149822340	37126	FALSE	0.24625298488276445	0.00623467623112917	0.00176583004827881	0.04416154112214338
ESN_rep1	ESN	rep1	AFR	chr1	149859216	149859716	promoter	promoter|chr1:149859216-149859716	HIST2H2BE	149858232	1234	FALSE	0.2262847540028692	0.00618432762283681	0.00175633361225262	0.04354234352226379
ESN_rep1	ESN	rep1	AFR	chr1	149859216	149859716	promoter	promoter|chr1:149859216-149859716	HIST2H2BF	149783928	75538	FALSE	0.1634018355361038	0.00627450723630303	0.0017843225330195	0.02950122016923694
ESN_rep1	ESN	rep1	AFR	chr1	149859216	149859716	promoter	promoter|chr1:149859216-149859716	HIST2H3D	149785236	74230	FALSE	0.07707206773645177	0.00627450723630303	0.0017843225330195	0.02235242025435252
ESN_rep1	ESN	rep1	AFR	chr1	149859216	149859716	promoter	promoter|chr1:149859216-149859716	MTMR11	149908266	48800	FALSE	0.03654898186515525	0.00619123194381007	0.0017552941317932	0.00462310572097576
ESN_rep1	ESN	rep1	AFR	chr1	149859216	149859716	promoter	promoter|chr1:149859216-149859716	OTUD7B	149982686	123220	FALSE	0.06298404714845915	0.00593991929775093	0.00173680093331009	0.00984865985971944
ESN_rep1	ESN	rep1	AFR	chr1	149859216	149859716	promoter	promoter|chr1:149859216-149859716	SF3B4	149900144	40678	FALSE	0.16327518177503872	0.00619411076564008	0.00176348261288096	0.0342436076870859
ESN_rep1	ESN	rep1	AFR	chr1	149859216	149859716	promoter	promoter|chr1:149859216-149859716	SV2A	149889434	29968	FALSE	0.1337660505285347	0.00619410682211594	0.00176309480549339	0.02587371427415693
ESN_rep1	ESN	rep1	AFR	chr1	149870884	149871392	promoter	promoter|chr1:149870884-149871392	BOLA1	149871134	4	TRUE	0.13941140679117378	0.00362439533377	0.00126539470444805	0.07059363293052051
ESN_rep1	ESN	rep1	AFR	chr1	149870884	149871392	promoter	promoter|chr1:149870884-149871392	SV2A	149889434	18296	FALSE	0.09935527370003164	0.00362797886166853	0.0012688702111982	0.04559069411337901
ESN_rep1	ESN	rep1	AFR	chr1	149876204	149876890	enhancer	genic|chr1:149876204-149876890	SV2A	149889434	12887	FALSE	0.00495194972872466	2.415554297414304e-4	8.103617218853216e-4	0.05343769716578712
ESN_rep1	ESN	rep1	AFR	chr1	149899498	149900394	promoter	promoter|chr1:149899498-149900394	BOLA1	149871134	28812	FALSE	0.09693143631139604	0.00593946475661153	0.0013968373507698	0.02713315507908436
ESN_rep1	ESN	rep1	AFR	chr1	149899498	149900394	promoter	promoter|chr1:149899498-149900394	MTMR11	149908266	8320	FALSE	0.4560541793110838	0.00594257783342344	0.00139447670423423	0.0756511988580543
ESN_rep1	ESN	rep1	AFR	chr1	149899498	149900394	promoter	promoter|chr1:149899498-149900394	SF3B4	149900144	198	TRUE	0.28633379728222785	0.00594534103514947	0.00140098196504103	0.07875402932186053
ESN_rep1	ESN	rep1	AFR	chr1	149899498	149900394	promoter	promoter|chr1:149899498-149900394	SV2A	149889434	10512	FALSE	0.19724249314891265	0.00594533725000632	0.00140067387515574	0.05003272877724885
ESN_rep1	ESN	rep1	AFR	chr1	149901658	149902158	enhancer	genic|chr1:149901658-149902158	MTMR11	149908266	6358	FALSE	0.01194213922009559	1.3308843949698298e-4	0.0011210793467598	0.1100248948170935
ESN_rep1	ESN	rep1	AFR	chr1	149903227	149903824	enhancer	genic|chr1:149903227-149903824	MTMR11	149908266	4740.5	FALSE	0.0175516808151042	1.956036324129081e-4	0.0011210793467598	0.1100248948170935
ESN_rep1	ESN	rep1	AFR	chr1	149910873	149911379	enhancer	intergenic|chr1:149910873-149911379	BOLA1	149871134	39992	FALSE	0.00597687142652644	0.00122706678854873	8.775042234693235e-4	0.01289096099234856
ESN_rep1	ESN	rep1	AFR	chr1	149910873	149911379	enhancer	intergenic|chr1:149910873-149911379	MTMR11	149908266	2860	FALSE	0.07972355657746204	0.00122770993626029	8.76021246726232e-4	0.10189708765987048
ESN_rep1	ESN	rep1	AFR	chr1	149910873	149911379	enhancer	intergenic|chr1:149910873-149911379	SF3B4	149900144	10982	FALSE	0.01923155151578578	0.00122828080134781	8.801079027922256e-4	0.04075587528576675
ESN_rep1	ESN	rep1	AFR	chr1	149967755	149968257	enhancer	genic|chr1:149967755-149968257	OTUD7B	149982686	14680	FALSE	0.00773050944122444	2.7041175937602324e-4	0.00114154829609521	0.04039851621721688
ESN_rep1	ESN	rep1	AFR	chr1	149969503	149970003	enhancer	genic|chr1:149969503-149970003	OTUD7B	149982686	12933	FALSE	0.04128805139329489	0.00144424823530131	0.00114154829609521	0.04039851621721688
ESN_rep1	ESN	rep1	AFR	chr1	149982436	149982989	promoter	promoter|chr1:149982436-149982989	OTUD7B	149982686	26.5	TRUE	0.2206445685580309	0.00344558272844207	0.00125643552470109	0.08221811500774147
ESN_rep1	ESN	rep1	AFR	chr1	150121373	150122386	promoter	promoter|chr1:150121373-150122386	LOC105371433	150132925	11045.5	FALSE	0.24475940285188896	0.00439881686322962	0.00130547541414314	0.06585821660775047
ESN_rep1	ESN	rep1	AFR	chr1	150121373	150122386	promoter	promoter|chr1:150121373-150122386	PLEKHO1	150121623	256.5	TRUE	0.14346218916276876	0.00438544073094736	0.00130292364817468	0.0400360947348667
ESN_rep1	ESN	rep1	AFR	chr1	150124968	150125492	enhancer	genic|chr1:150124968-150125492	LOC105371433	150132925	7695	FALSE	0.02417129386685968	2.3149298002683272e-4	0.00121675021464506	0.13259764196704396
ESN_rep1	ESN	rep1	AFR	chr1	150124968	150125492	enhancer	genic|chr1:150124968-150125492	PLEKHO1	150121623	3607	FALSE	0.01938764188664623	2.307890451235324e-4	0.00121437187664175	0.11030737888493072
ESN_rep1	ESN	rep1	AFR	chr1	150130167	150130669	enhancer	genic|chr1:150130167-150130669	LOC105371433	150132925	2507	FALSE	0.01112685877937237	2.4666590264870353e-4	0.00161676259201199	0.0431114235742471
ESN_rep1	ESN	rep1	AFR	chr1	150130167	150130669	enhancer	genic|chr1:150130167-150130669	PLEKHO1	150121623	8795	FALSE	0.01950913594841032	2.459158291980599e-4	0.00161360236416192	0.0783973704678375
ESN_rep1	ESN	rep1	AFR	chr1	150132559	150133175	promoter	promoter|chr1:150132559-150133175	LOC105371433	150132925	58	TRUE	0.16561461615560205	0.00352242678465704	0.00163771239067739	0.04436027322302373
ESN_rep1	ESN	rep1	AFR	chr1	150132559	150133175	promoter	promoter|chr1:150132559-150133175	PLEKHO1	150121623	11244	FALSE	0.2918026145291862	0.0035117156211576	0.00163451121300727	0.081064069537568
ESN_rep1	ESN	rep1	AFR	chr1	150141112	150141613	enhancer	genic|chr1:150141112-150141613	LOC105371433	150132925	8437.5	FALSE	0.01166060218310882	5.555361310186925e-4	8.338123339135669e-4	0.03889694688883479
ESN_rep1	ESN	rep1	AFR	chr1	150141112	150141613	enhancer	genic|chr1:150141112-150141613	PLEKHO1	150121623	19739.5	FALSE	0.00612355636624987	5.538468302346118e-4	8.321825108508679e-4	0.02118565657467227
ESN_rep1	ESN	rep1	AFR	chr1	150185775	150186275	enhancer	intergenic|chr1:150185775-150186275	ANP32E	150208504	22479	FALSE	0.0178137720631601	0.00171752942382996	9.027156424364204e-4	0.01864367251777379
ESN_rep1	ESN	rep1	AFR	chr1	150208254	150208777	promoter	promoter|chr1:150208254-150208777	ANP32E	150208504	11.5	TRUE	0.3802560317113112	0.00603406883943652	0.00194195583150241	0.05265713572059504
ESN_rep1	ESN	rep1	AFR	chr1	150208254	150208777	promoter	promoter|chr1:150208254-150208777	APH1A	150241609	33093.5	FALSE	0.11715664477907632	0.00597809571948967	0.00192953515963398	0.01247953695632897
ESN_rep1	ESN	rep1	AFR	chr1	150208254	150208777	promoter	promoter|chr1:150208254-150208777	C1orf54	150245182	36666.5	FALSE	0.06278611459287595	0.00593467819289385	0.00192847848547013	0.01209688986628169
ESN_rep1	ESN	rep1	AFR	chr1	150208254	150208777	promoter	promoter|chr1:150208254-150208777	CA14	150230137	21621.5	FALSE	0.18139340180584199	0.00601078433118225	0.00193647288505804	0.05030581371309869
ESN_rep1	ESN	rep1	AFR	chr1	150208254	150208777	promoter	promoter|chr1:150208254-150208777	CIART	150254942	46426.5	FALSE	0.12062719783761768	0.00590024928798793	0.00192726228549854	0.02367579317253351
ESN_rep1	ESN	rep1	AFR	chr1	150208254	150208777	promoter	promoter|chr1:150208254-150208777	ECM1	150480486	271970.5	FALSE	0.2856732576360332	0.0059620514103593	0.00195452945542412	0.0230760519277964
ESN_rep1	ESN	rep1	AFR	chr1	150208254	150208777	promoter	promoter|chr1:150208254-150208777	LOC105371433	150132925	75590.5	FALSE	0.0654044501685714	0.00620943717363683	0.0019856850771212	0.00819633781057586
ESN_rep1	ESN	rep1	AFR	chr1	150208254	150208777	promoter	promoter|chr1:150208254-150208777	MRPS21	150266261	57745.5	FALSE	0.09247410573557877	0.00589746282332465	0.00192196265900099	0.012204699651541
ESN_rep1	ESN	rep1	AFR	chr1	150208254	150208777	promoter	promoter|chr1:150208254-150208777	OTUD7B	149982686	225829.5	FALSE	0.04154600498511961	0.00634364501395251	0.00196117490764634	0.00538705279886948
ESN_rep1	ESN	rep1	AFR	chr1	150208254	150208777	promoter	promoter|chr1:150208254-150208777	PLEKHO1	150121623	86892.5	FALSE	0.044454165539130903	0.00619055522069007	0.00198180372972165	0.00577788223996893
ESN_rep1	ESN	rep1	AFR	chr1	150208254	150208777	promoter	promoter|chr1:150208254-150208777	PRPF3	150293927	85411.5	FALSE	0.10018096971428088	0.00585219315484384	0.00191836462511539	0.0171307474967482
ESN_rep1	ESN	rep1	AFR	chr1	150208254	150208777	promoter	promoter|chr1:150208254-150208777	RPRD2	150336586	128070.5	FALSE	0.07369336253681683	0.00579495616942344	0.00192010873059106	0.01260820779875908
ESN_rep1	ESN	rep1	AFR	chr1	150227682	150228190	enhancer	intergenic|chr1:150227682-150228190	APH1A	150241609	13673	FALSE	0.01068629084617336	6.116177633174323e-4	7.596466377605312e-4	0.02826066565339854
ESN_rep1	ESN	rep1	AFR	chr1	150227682	150228190	enhancer	intergenic|chr1:150227682-150228190	CA14	150230137	2201	FALSE	0.00847087181995213	6.149621285647446e-4	7.623779794340816e-4	0.0583241816392137
ESN_rep1	ESN	rep1	AFR	chr1	150238378	150239167	enhancer	genic|chr1:150238378-150239167	APH1A	150241609	2836.5	FALSE	0.00999637328091927	1.4577546069254637e-4	0.00101865790891176	0.08271357424993037
ESN_rep1	ESN	rep1	AFR	chr1	150241257	150241859	promoter	promoter|chr1:150241257-150241859	ANP32E	150208504	33054	FALSE	0.09597881162885004	0.00403155983290016	0.00196209331989798	0.01968853166132667
ESN_rep1	ESN	rep1	AFR	chr1	150241257	150241859	promoter	promoter|chr1:150241257-150241859	APH1A	150241609	51	TRUE	0.29029825036363316	0.00399416235068633	0.00194954384945877	0.04580710063505469
ESN_rep1	ESN	rep1	AFR	chr1	150241257	150241859	promoter	promoter|chr1:150241257-150241859	C1orf54	150245182	3624	FALSE	0.5256021578133437	0.00396515367330373	0.00194847621790681	0.1500113424382384
ESN_rep1	ESN	rep1	AFR	chr1	150241257	150241859	promoter	promoter|chr1:150241257-150241859	CA14	150230137	11421	FALSE	0.383643080499083	0.00401600268718229	0.00195655351697489	0.15760895949587791
ESN_rep1	ESN	rep1	AFR	chr1	150241257	150241859	promoter	promoter|chr1:150241257-150241859	CIART	150254942	13384	FALSE	0.4184031749108807	0.00394215058967926	0.00194724740631327	0.12164971872730568
ESN_rep1	ESN	rep1	AFR	chr1	150241257	150241859	promoter	promoter|chr1:150241257-150241859	MRPS21	150266261	24703	FALSE	0.17384600470793593	0.00394028886099978	0.00194189282430882	0.03398822698471872
ESN_rep1	ESN	rep1	AFR	chr1	150241257	150241859	promoter	promoter|chr1:150241257-150241859	PRPF3	150293927	52369	FALSE	0.1859283347182797	0.00391004270671279	0.00193825747991159	0.04709702792921428
ESN_rep1	ESN	rep1	AFR	chr1	150243607	150244119	enhancer	intergenic|chr1:150243607-150244119	APH1A	150241609	2254	FALSE	0.02589392866111254	3.6709637708003183e-4	0.00193442009224713	0.04480372897342717
ESN_rep1	ESN	rep1	AFR	chr1	150243607	150244119	enhancer	intergenic|chr1:150243607-150244119	C1orf54	150245182	1319	FALSE	0.0467574017627446	3.644302409954019e-4	0.00193336074294047	0.1463339705815296
ESN_rep1	ESN	rep1	AFR	chr1	150243607	150244119	enhancer	intergenic|chr1:150243607-150244119	CA14	150230137	13726	FALSE	0.03380453588063209	3.6910368366848274e-4	0.00194137538165337	0.15228472336096302
ESN_rep1	ESN	rep1	AFR	chr1	150243607	150244119	enhancer	intergenic|chr1:150243607-150244119	CIART	150254942	11079	FALSE	0.03686740582013198	3.623160683807698e-4	0.00193214146396052	0.11754023262751898
ESN_rep1	ESN	rep1	AFR	chr1	150243607	150244119	enhancer	intergenic|chr1:150243607-150244119	MRPS21	150266261	22398	FALSE	0.01530981335385906	3.621449602000465e-4	0.00192682842059508	0.03282173392520801
ESN_rep1	ESN	rep1	AFR	chr1	150243607	150244119	enhancer	intergenic|chr1:150243607-150244119	PRPF3	150293927	50064	FALSE	0.01630716204183656	3.59365089808085e-4	0.00192322127770051	0.04529540400304683
ESN_rep1	ESN	rep1	AFR	chr1	150265998	150266511	promoter	promoter|chr1:150265998-150266511	CIART	150254942	11312.5	FALSE	0.03612425988776162	0.00303153060347463	0.00113970565368805	0.02333537479626202
ESN_rep1	ESN	rep1	AFR	chr1	150265998	150266511	promoter	promoter|chr1:150265998-150266511	MRPS21	150266261	6.5	TRUE	0.16909010317574596	0.0030300989261861	0.00113657166703395	0.07344828670157497
ESN_rep1	ESN	rep1	AFR	chr1	150265998	150266511	promoter	promoter|chr1:150265998-150266511	PRPF3	150293927	27672.5	FALSE	0.11274969190001158	0.0030068395046413	0.00113444393403547	0.06345457954901187
ESN_rep1	ESN	rep1	AFR	chr1	150293677	150294226	promoter	promoter|chr1:150293677-150294226	PRPF3	150293927	24.5	TRUE	0.1790104538921147	0.00376456079557084	0.00104818290728844	0.08708992107260585
ESN_rep1	ESN	rep1	AFR	chr1	150336286	150336836	promoter	promoter|chr1:150336286-150336836	CIART	150254942	81619	FALSE	0.01573361383844707	0.00538705796522923	0.00155101385206049	0.00420273148616121
ESN_rep1	ESN	rep1	AFR	chr1	150336286	150336836	promoter	promoter|chr1:150336286-150336836	PRPF3	150293927	42634	FALSE	0.0362966027125314	0.00534318165387421	0.00154385323121036	0.00844696936766247
ESN_rep1	ESN	rep1	AFR	chr1	150336286	150336836	promoter	promoter|chr1:150336286-150336836	RPRD2	150336586	25	TRUE	0.3621783741944522	0.0052909230215411	0.00154525684491285	0.08433179770740853
ESN_rep1	ESN	rep1	AFR	chr1	150339028	150339576	enhancer	genic|chr1:150339028-150339576	RPRD2	150336586	2716	FALSE	0.01675693195133986	2.545224758973443e-4	0.00153058180439249	0.08188658942123365
ESN_rep1	ESN	rep1	AFR	chr1	150459588	150460089	promoter	promoter|chr1:150459588-150460089	TARS2	150459839	0.5	TRUE	0.01045258631529037	0.00215748991155343	7.818985871627739e-4	0.02242898502493218
ESN_rep1	ESN	rep1	AFR	chr1	150481554	150482056	enhancer	genic|chr1:150481554-150482056	ECM1	150480486	1319	FALSE	0.01491608378315482	2.0218538468446437e-4	7.102921095338996e-4	0.09776826808475872
ESN_rep1	ESN	rep1	AFR	chr1	150487869	150488482	promoter	promoter|chr1:150487869-150488482	FALEC	150488232	56.5	TRUE	0.2149307578816408	0.00638206517685448	9.17538041703358e-4	0.08889062258096099
ESN_rep1	ESN	rep1	AFR	chr1	150534483	150534983	enhancer	genic|chr1:150534483-150534983	ADAMTSL4-AS1	150547028	12295	FALSE	0.01558848486980787	0.00436020723647011	0.00119891467798657	0.00931879199640063
ESN_rep1	ESN	rep1	AFR	chr1	150534483	150534983	enhancer	genic|chr1:150534483-150534983	ENSA	150602098	67365	FALSE	0.03653928884873186	0.00440635280043702	0.00120234801505046	0.01785146993465459
ESN_rep1	ESN	rep1	AFR	chr1	150534483	150534983	enhancer	genic|chr1:150534483-150534983	MCL1	150552214	17481	FALSE	0.02683783937786378	0.00438117737988557	0.00119977012509994	0.01250615811726186
ESN_rep1	ESN	rep1	AFR	chr1	150538357	150538862	enhancer	genic|chr1:150538357-150538862	ADAMTSL4	150521844	16765.5	FALSE	0.00924591858810387	4.2133584805608494e-4	0.00222687290904399	0.03194450913382412
ESN_rep1	ESN	rep1	AFR	chr1	150538357	150538862	enhancer	genic|chr1:150538357-150538862	ADAMTSL4-AS1	150547028	8418.5	FALSE	0.01444696591446462	4.174322662847092e-4	0.00221668165057218	0.04879085480609787
ESN_rep1	ESN	rep1	AFR	chr1	150538357	150538862	enhancer	genic|chr1:150538357-150538862	FALEC	150488232	50377.5	FALSE	0.01338651052211939	4.165351215368784e-4	0.00223897384210502	0.03476237418929566
ESN_rep1	ESN	rep1	AFR	chr1	150538357	150538862	enhancer	genic|chr1:150538357-150538862	MCL1	150552214	13604.5	FALSE	0.01795481020133207	4.194398806056553e-4	0.00221826329266403	0.04726756728100484
ESN_rep1	ESN	rep1	AFR	chr1	150539806	150540314	enhancer	genic|chr1:150539806-150540314	ADAMTSL4	150521844	18216	FALSE	0.108481278496787	0.00348338330666195	0.00169873665972724	0.05942886919170725
ESN_rep1	ESN	rep1	AFR	chr1	150539806	150540314	enhancer	genic|chr1:150539806-150540314	ADAMTSL4-AS1	150547028	6968	FALSE	0.1358485988716834	0.00345111054458549	0.00169096241077728	0.07274672726918802
ESN_rep1	ESN	rep1	AFR	chr1	150539806	150540314	enhancer	genic|chr1:150539806-150540314	ENSA	150602098	62038	FALSE	0.02351725957008983	0.00348763482743608	0.00169580482702687	0.01029208085148002
ESN_rep1	ESN	rep1	AFR	chr1	150539806	150540314	enhancer	genic|chr1:150539806-150540314	FALEC	150488232	51828	FALSE	0.03843720155509642	0.00344369342341559	0.00170796767534747	0.0158266983582404
ESN_rep1	ESN	rep1	AFR	chr1	150539806	150540314	enhancer	genic|chr1:150539806-150540314	MCL1	150552214	12154	FALSE	0.06614334604662903	0.00346770844444154	0.00169216894276799	0.02760991765190724
ESN_rep1	ESN	rep1	AFR	chr1	150547530	150548037	enhancer	genic|chr1:150547530-150548037	MCL1	150552214	4430.5	FALSE	0.01664155688548574	3.4605969502717054e-4	0.00138603934398473	0.08498311015378425
ESN_rep1	ESN	rep1	AFR	chr1	150551816	150552464	promoter	promoter|chr1:150551816-150552464	ADAMTSL4-AS1	150547028	5112	FALSE	0.3530446790229112	0.00711638720706077	0.00155177360490917	0.09990629657206938
ESN_rep1	ESN	rep1	AFR	chr1	150551816	150552464	promoter	promoter|chr1:150551816-150552464	ENSA	150602098	49958	FALSE	0.0626183801128591	0.00719170236601238	0.00155621742558325	0.01448182178354779
ESN_rep1	ESN	rep1	AFR	chr1	150551816	150552464	promoter	promoter|chr1:150551816-150552464	MCL1	150552214	74	TRUE	0.18071855236553216	0.0071506130252934	0.00155288082319192	0.03986452399717958
ESN_rep1	ESN	rep1	AFR	chr1	150583935	150584435	enhancer	intergenic|chr1:150583935-150584435	ADAMTSL4	150521844	62341	FALSE	0.22824346600388704	0.00631626695786066	0.00237157011384017	0.04939373926006127
ESN_rep1	ESN	rep1	AFR	chr1	150583935	150584435	enhancer	intergenic|chr1:150583935-150584435	ADAMTSL4-AS1	150547028	37157	FALSE	0.16998500394448016	0.00625774816656008	0.00236071665026081	0.03595835251195294
ESN_rep1	ESN	rep1	AFR	chr1	150583935	150584435	enhancer	intergenic|chr1:150583935-150584435	ANP32E	150208504	375681	FALSE	0.01604093166549849	0.00631972580807538	0.0023691179584848	0.00173850280853897
ESN_rep1	ESN	rep1	AFR	chr1	150583935	150584435	enhancer	intergenic|chr1:150583935-150584435	APH1A	150241609	342576	FALSE	0.00496225047815872	0.00626110288213614	0.00235396517472804	4.136898978769931e-4
ESN_rep1	ESN	rep1	AFR	chr1	150583935	150584435	enhancer	intergenic|chr1:150583935-150584435	ARNT	150849244	265059	FALSE	0.02642249812486169	0.00625967548939048	0.00235864634183107	0.00620866016895682
ESN_rep1	ESN	rep1	AFR	chr1	150583935	150584435	enhancer	intergenic|chr1:150583935-150584435	CA14	150230137	354048	FALSE	0.01456297973628688	0.00629533899518702	0.00236242895625516	0.00316090632484037
ESN_rep1	ESN	rep1	AFR	chr1	150583935	150584435	enhancer	intergenic|chr1:150583935-150584435	ENSA	150602098	17913	FALSE	0.08652766517959326	0.00632397605497177	0.00236747704457535	0.01495899238385202
ESN_rep1	ESN	rep1	AFR	chr1	150583935	150584435	enhancer	intergenic|chr1:150583935-150584435	MCL1	150552214	31971	FALSE	0.2940710100695584	0.00628784441414505	0.00236240106390678	0.04849110076775056
ESN_rep1	ESN	rep1	AFR	chr1	150583935	150584435	enhancer	intergenic|chr1:150583935-150584435	RPRD2	150336586	247599	FALSE	0.00970288716572394	0.00606929337982013	0.0023424652621308	0.00129924380043613
ESN_rep1	ESN	rep1	AFR	chr1	150588187	150588694	enhancer	intergenic|chr1:150588187-150588694	CTSK	150780917	192476.5	FALSE	0.01625733027564727	2.3841162961811565e-4	0.00250851521173385	0.04452962959057897
ESN_rep1	ESN	rep1	AFR	chr1	150598575	150599086	enhancer	genic|chr1:150598575-150599086	ENSA	150602098	3267.5	FALSE	0.02181454873933366	5.168833423704344e-4	0.00147386016089589	0.0741175008206226
ESN_rep1	ESN	rep1	AFR	chr1	150601848	150602368	promoter	promoter|chr1:150601848-150602368	ADAMTSL4	150521844	80264	FALSE	0.2975023867573337	0.01067946288397426	0.00211842168371184	0.04262836027924615
ESN_rep1	ESN	rep1	AFR	chr1	150601848	150602368	promoter	promoter|chr1:150601848-150602368	ADAMTSL4-AS1	150547028	55080	FALSE	0.14155938927633585	0.01058052006476175	0.00210872675103592	0.0198272498118001
ESN_rep1	ESN	rep1	AFR	chr1	150601848	150602368	promoter	promoter|chr1:150601848-150602368	CERS2	150947479	345371	FALSE	0.2695554080742743	0.01038554520358804	0.00206186944577564	0.01203679410411311
ESN_rep1	ESN	rep1	AFR	chr1	150601848	150602368	promoter	promoter|chr1:150601848-150602368	CTSK	150780917	178809	FALSE	0.3659468873991734	0.01062790008366154	0.00212173130246016	0.02658423945435669
ESN_rep1	ESN	rep1	AFR	chr1	150601848	150602368	promoter	promoter|chr1:150601848-150602368	ENSA	150602098	10	TRUE	0.4486995789081424	0.01069249732615605	0.00211476552080401	0.05136149307319885
ESN_rep1	ESN	rep1	AFR	chr1	150601848	150602368	promoter	promoter|chr1:150601848-150602368	GOLPH3L	150669672	67564	FALSE	0.16514895157088028	0.01068098378532954	0.00212152214852631	0.01266597501210635
ESN_rep1	ESN	rep1	AFR	chr1	150601848	150602368	promoter	promoter|chr1:150601848-150602368	HORMAD1	150693364	91256	FALSE	0.21817349462660163	0.01067296746154582	0.00211844190822989	0.02173007507828772
ESN_rep1	ESN	rep1	AFR	chr1	150601848	150602368	promoter	promoter|chr1:150601848-150602368	MCL1	150552214	49894	FALSE	0.15559794526299514	0.01063140641284914	0.00211023136537186	0.01698823693523487
ESN_rep1	ESN	rep1	AFR	chr1	150601848	150602368	promoter	promoter|chr1:150601848-150602368	MRPS21	150266261	335847	FALSE	0.04013625859623816	0.01044340501060034	0.00209444387430468	0.00274500507644718
ESN_rep1	ESN	rep1	AFR	chr1	150601848	150602368	promoter	promoter|chr1:150601848-150602368	RPRD2	150336586	265522	FALSE	0.07606194128010174	0.01026188313669588	0.00209242357022468	0.00674359841322515
ESN_rep1	ESN	rep1	AFR	chr1	150601848	150602368	promoter	promoter|chr1:150601848-150602368	SETDB1	150898814	296706	FALSE	0.12877274045593445	0.01053770033808847	0.00209974670640539	0.01646851257314823
ESN_rep1	ESN	rep1	AFR	chr1	150669422	150670051	promoter	promoter|chr1:150669422-150670051	CTSS	150738433	68696.5	FALSE	0.02998769064410606	0.00602119467611855	0.00108375223236189	0.0055887972446677
ESN_rep1	ESN	rep1	AFR	chr1	150669422	150670051	promoter	promoter|chr1:150669422-150670051	GOLPH3L	150669672	64.5	TRUE	0.2636257373137609	0.00605956595965364	0.00108722618022557	0.06954213510648069
ESN_rep1	ESN	rep1	AFR	chr1	150681020	150681536	enhancer	genic|chr1:150681020-150681536	GOLPH3L	150669672	11606	FALSE	0.01268087934510173	4.141270583643397e-4	7.588162902526353e-4	0.07012950103919423
ESN_rep1	ESN	rep1	AFR	chr1	150736075	150736578	enhancer	genic|chr1:150736075-150736578	CTSK	150780917	44590.5	FALSE	0.01354528457562131	4.1366233242584474e-4	0.00116542288378802	0.04602593765632576
ESN_rep1	ESN	rep1	AFR	chr1	150736075	150736578	enhancer	genic|chr1:150736075-150736578	CTSS	150738433	2106.5	FALSE	0.03711485834170291	4.1309593469616426e-4	0.00116158456191578	0.0940662998324238
ESN_rep1	ESN	rep1	AFR	chr1	150736971	150737477	enhancer	genic|chr1:150736971-150737477	CTSS	150738433	1209	FALSE	0.02124793701984809	2.36493867840441e-4	0.00116158456191578	0.0940662998324238
ESN_rep1	ESN	rep1	AFR	chr1	150738108	150738683	promoter	promoter|chr1:150738108-150738683	CTSS	150738433	37.5	TRUE	0.18232019230389376	0.00193897597193597	0.0011619255125122	0.09841743941601457
ESN_rep1	ESN	rep1	AFR	chr1	150743282	150743792	enhancer	intergenic|chr1:150743282-150743792	CTSS	150738433	5104	FALSE	0.02995304688066552	5.467489630747727e-4	9.575048528167064e-4	0.06958250519086108
ESN_rep1	ESN	rep1	AFR	chr1	150808631	150809131	enhancer	genic|chr1:150808631-150809131	ARNT	150849244	40363	FALSE	0.00759218547105701	7.625311134515713e-4	0.00116221346911241	0.02972090270856282
ESN_rep1	ESN	rep1	AFR	chr1	150846843	150847593	enhancer	genic|chr1:150846843-150847593	ARNT	150849244	2026	FALSE	0.0126641278816542	2.1210412135088403e-4	0.00168537878108561	0.12290436812252176
ESN_rep1	ESN	rep1	AFR	chr1	150848994	150849527	promoter	promoter|chr1:150848994-150849527	ARNT	150849244	16.5	TRUE	0.5979088741746086	0.00981279462992325	0.00170065913057125	0.1242978666002226
ESN_rep1	ESN	rep1	AFR	chr1	150848994	150849527	promoter	promoter|chr1:150848994-150849527	CTSK	150780917	68343.5	FALSE	0.20956096619567244	0.00985370190163924	0.00171264908666482	0.02034167045442909
ESN_rep1	ESN	rep1	AFR	chr1	150848994	150849527	promoter	promoter|chr1:150848994-150849527	CTSS	150738433	110827.5	FALSE	0.123499516735158	0.00984020994467689	0.00170700847454001	0.00894155851173036
ESN_rep1	ESN	rep1	AFR	chr1	150848994	150849527	promoter	promoter|chr1:150848994-150849527	SETDB1	150898814	49553.5	FALSE	0.20483953059570512	0.0097700728312223	0.00169490324942792	0.03500372385558768
ESN_rep1	ESN	rep1	AFR	chr1	150894968	150895475	enhancer	intergenic|chr1:150894968-150895475	ARNT	150849244	45977.5	FALSE	0.01037826066976883	0.00192866741333411	0.00100734586831132	0.0185322129749263
ESN_rep1	ESN	rep1	AFR	chr1	150894968	150895475	enhancer	intergenic|chr1:150894968-150895475	SETDB1	150898814	3592.5	FALSE	0.12814319600642488	0.0019202706065017	0.0010039365060329	0.18809188598372303
ESN_rep1	ESN	rep1	AFR	chr1	150898442	150899064	promoter	promoter|chr1:150898442-150899064	SETDB1	150898814	61	TRUE	0.27042864452545434	0.00389848803402252	0.00100035156372913	0.19622169414972332
ESN_rep1	ESN	rep1	AFR	chr1	150946979	150947729	promoter	promoter|chr1:150946979-150947729	ANXA9	150954498	7144	FALSE	0.09493880212657244	0.00284330085496582	8.300420315969874e-4	0.09776636764170824
ESN_rep1	ESN	rep1	AFR	chr1	150946979	150947729	promoter	promoter|chr1:150946979-150947729	CERS2	150947479	125	TRUE	0.2085943048094863	0.00285628785168179	8.33272323088334e-4	0.0838043887193132
ESN_rep1	ESN	rep1	AFR	chr1	150949718	150950218	enhancer	intergenic|chr1:150949718-150950218	ANXA9	150954498	4530	FALSE	0.01662243267294957	5.244226504944519e-4	8.390854186374161e-4	0.09180695850323264
ESN_rep1	ESN	rep1	AFR	chr1	150949718	150950218	enhancer	intergenic|chr1:150949718-150950218	CERS2	150947479	2489	FALSE	0.03686479892764403	5.268179915389495e-4	8.423509044624204e-4	0.07943492142684364
ESN_rep1	ESN	rep1	AFR	chr1	150951812	150952313	enhancer	intergenic|chr1:150951812-150952313	CERS2	150947479	4583.5	FALSE	0.05939393557803139	0.00178177241321213	6.875941170096207e-4	0.04635653499826953
ESN_rep1	ESN	rep1	AFR	chr1	150951812	150952313	enhancer	intergenic|chr1:150951812-150952313	MINDY1	150980854	28791.5	FALSE	0.01055930853564993	0.00177012908057032	6.810956344521441e-4	0.01483884765641311
ESN_rep1	ESN	rep1	AFR	chr1	150951812	150952313	enhancer	intergenic|chr1:150951812-150952313	PRUNE1	150980866	28803.5	FALSE	0.01055930853564993	0.00177012908057032	6.810956344521441e-4	0.01483884765641311
ESN_rep1	ESN	rep1	AFR	chr1	150980595	150981121	promoter	promoter|chr1:150980595-150981121	ANXA9	150954498	26360	FALSE	0.18360530345656528	0.00549875398257417	0.00179133065473209	0.04530162770609092
ESN_rep1	ESN	rep1	AFR	chr1	150980595	150981121	promoter	promoter|chr1:150980595-150981121	BNIPL	151009028	28170	FALSE	0.08844062469493641	0.00546255466964642	0.00177470713440036	0.01723966126219014
ESN_rep1	ESN	rep1	AFR	chr1	150980595	150981121	promoter	promoter|chr1:150980595-150981121	C1orf56	151020215	39357	FALSE	0.1441047603314194	0.00547001385990407	0.00176662346114081	0.02041388669299842
ESN_rep1	ESN	rep1	AFR	chr1	150980595	150981121	promoter	promoter|chr1:150980595-150981121	CDC42SE1	151032125	51267	FALSE	0.10851092802855716	0.00540929315154164	0.00175447502034431	0.01697293249349994
ESN_rep1	ESN	rep1	AFR	chr1	150980595	150981121	promoter	promoter|chr1:150980595-150981121	GABPB2	151043053	62195	FALSE	0.10963120728248436	0.00539899813939628	0.00174163652777056	0.01969942171904246
ESN_rep1	ESN	rep1	AFR	chr1	150980595	150981121	promoter	promoter|chr1:150980595-150981121	MINDY1	150980854	4	TRUE	0.3036209104359314	0.00548777318209791	0.0017813061805085	0.05262288816574514
ESN_rep1	ESN	rep1	AFR	chr1	150980595	150981121	promoter	promoter|chr1:150980595-150981121	MLLT11	151032150	51292	FALSE	0.10851092802855716	0.00540929315154164	0.00175447502034431	0.01697293249349994
ESN_rep1	ESN	rep1	AFR	chr1	150980595	150981121	promoter	promoter|chr1:150980595-150981121	PRUNE1	150980866	8	TRUE	0.3036209104359314	0.00548777318209791	0.0017813061805085	0.05262288816574514
ESN_rep1	ESN	rep1	AFR	chr1	1510012	1510537	promoter	promoter|chr1:1510012-1510537	MIB2	1550794	40519.5	FALSE	0.01084681129336064	0.00307209243311921	0.00124906878844471	0.00694939579316629
ESN_rep1	ESN	rep1	AFR	chr1	1510012	1510537	promoter	promoter|chr1:1510012-1510537	SSU72	1510262	12.5	TRUE	0.18270632407053883	0.00309283845371224	0.00125911178541475	0.04977245037226861
ESN_rep1	ESN	rep1	AFR	chr1	151020845	151021345	enhancer	genic|chr1:151020845-151021345	BNIPL	151009028	12067	FALSE	0.04688625554953945	0.00146230628819049	0.00103555721759699	0.05851032644394399
ESN_rep1	ESN	rep1	AFR	chr1	151020845	151021345	enhancer	genic|chr1:151020845-151021345	C1orf56	151020215	880	FALSE	0.06259555006554511	0.00146430308666267	0.00103084032317178	0.05676764484910024
ESN_rep1	ESN	rep1	AFR	chr1	151020845	151021345	enhancer	genic|chr1:151020845-151021345	CDC42SE1	151032125	11030	FALSE	0.03736017911126779	0.00144804837086913	0.00102375160114801	0.0374112655640567
ESN_rep1	ESN	rep1	AFR	chr1	151020845	151021345	enhancer	genic|chr1:151020845-151021345	GABPB2	151043053	21958	FALSE	0.00654424010614634	0.0014452924330511	0.00101626022784472	0.00752815496062681
ESN_rep1	ESN	rep1	AFR	chr1	151020845	151021345	enhancer	genic|chr1:151020845-151021345	MINDY1	150980854	40241	FALSE	0.01351292358367446	0.00146905719350253	0.00103940781902529	0.01499347732052748
ESN_rep1	ESN	rep1	AFR	chr1	151020845	151021345	enhancer	genic|chr1:151020845-151021345	MLLT11	151032150	11055	FALSE	0.03736017911126779	0.00144804837086913	0.00102375160114801	0.0374112655640567
ESN_rep1	ESN	rep1	AFR	chr1	151020845	151021345	enhancer	genic|chr1:151020845-151021345	PRUNE1	150980866	40229	FALSE	0.01351292358367446	0.00146905719350253	0.00103940781902529	0.01499347732052748
ESN_rep1	ESN	rep1	AFR	chr1	151025402	151025922	enhancer	genic|chr1:151025402-151025922	C1orf56	151020215	5447	FALSE	0.0180278068295406	1.243134158580661e-4	0.0013112138128675	0.15140184691543226
ESN_rep1	ESN	rep1	AFR	chr1	151031875	151032401	promoter	promoter|chr1:151031875-151032401	BNIPL	151009028	23110	FALSE	0.2197354585740513	0.00482350146044556	0.0014730381960626	0.05844174030718905
ESN_rep1	ESN	rep1	AFR	chr1	151031875	151032401	promoter	promoter|chr1:151031875-151032401	C1orf56	151020215	11923	FALSE	0.26109487151066174	0.00483008801513973	0.00146632860480385	0.05046517490724828
ESN_rep1	ESN	rep1	AFR	chr1	151031875	151032401	promoter	promoter|chr1:151031875-151032401	CDC42SE1	151032125	13	TRUE	0.1707006985688924	0.00477647089948999	0.00145624518485868	0.03643046994189565
ESN_rep1	ESN	rep1	AFR	chr1	151031875	151032401	promoter	promoter|chr1:151031875-151032401	GABPB2	151043053	10915	FALSE	0.170467003557927	0.00476738027996825	0.00144558900977806	0.04179320499012546
ESN_rep1	ESN	rep1	AFR	chr1	151031875	151032401	promoter	promoter|chr1:151031875-151032401	MINDY1	150980854	51284	FALSE	0.07171423650989216	0.0048457697101925	0.00147851552062306	0.0169587739074082
ESN_rep1	ESN	rep1	AFR	chr1	151031875	151032401	promoter	promoter|chr1:151031875-151032401	MLLT11	151032150	12	TRUE	0.1707006985688924	0.00477647089948999	0.00145624518485868	0.03643046994189565
ESN_rep1	ESN	rep1	AFR	chr1	151031875	151032401	promoter	promoter|chr1:151031875-151032401	PRUNE1	150980866	51272	FALSE	0.07171423650989216	0.0048457697101925	0.00147851552062306	0.0169587739074082
ESN_rep1	ESN	rep1	AFR	chr1	151031875	151032401	promoter	promoter|chr1:151031875-151032401	SEMA6C	151119140	87002	FALSE	0.03868924342602026	0.00459158905514692	0.00140596967698618	0.01485052392598471
ESN_rep1	ESN	rep1	AFR	chr1	151042803	151043303	promoter	promoter|chr1:151042803-151043303	CDC42SE1	151032125	10928	FALSE	0.11857182150455456	0.00250785904631325	0.00159398248802116	0.04403174894446383
ESN_rep1	ESN	rep1	AFR	chr1	151042803	151043303	promoter	promoter|chr1:151042803-151043303	GABPB2	151043053	0	TRUE	0.12198545306642032	0.00250308606791897	0.00158231841067731	0.05203893053685205
ESN_rep1	ESN	rep1	AFR	chr1	151042803	151043303	promoter	promoter|chr1:151042803-151043303	MLLT11	151032150	10903	FALSE	0.11857182150455456	0.00250785904631325	0.00159398248802116	0.04403174894446383
ESN_rep1	ESN	rep1	AFR	chr1	151043352	151043852	promoter	promoter|chr1:151043352-151043852	BNIPL	151009028	34574	FALSE	0.11348562728632008	0.00337247833401261	0.00161236384718959	0.03943919672067524
ESN_rep1	ESN	rep1	AFR	chr1	151043352	151043852	promoter	promoter|chr1:151043352-151043852	C1orf56	151020215	23387	FALSE	0.04280514870557727	0.0033770834975404	0.0016050196368331	0.01081069597896148
ESN_rep1	ESN	rep1	AFR	chr1	151043352	151043852	promoter	promoter|chr1:151043352-151043852	CDC42SE1	151032125	11477	FALSE	0.1578964108851833	0.00333959567622557	0.00159398248802116	0.04403174894446383
ESN_rep1	ESN	rep1	AFR	chr1	151043352	151043852	promoter	promoter|chr1:151043352-151043852	GABPB2	151043053	549	TRUE	0.1624421804016133	0.00333323972969353	0.00158231841067731	0.05203893053685205
ESN_rep1	ESN	rep1	AFR	chr1	151043352	151043852	promoter	promoter|chr1:151043352-151043852	MLLT11	151032150	11452	FALSE	0.1578964108851833	0.00333959567622557	0.00159398248802116	0.04403174894446383
ESN_rep1	ESN	rep1	AFR	chr1	151043352	151043852	promoter	promoter|chr1:151043352-151043852	TNFAIP8L2	151129104	85502	FALSE	0.13105026880141077	0.00319293057875207	0.00152971011101377	0.03592363623932568
ESN_rep1	ESN	rep1	AFR	chr1	151043352	151043852	promoter	promoter|chr1:151043352-151043852	TNFAIP8L2-SCNM1	151129104	85502	FALSE	0.13105026880141077	0.00319293057875207	0.00152971011101377	0.03592363623932568
ESN_rep1	ESN	rep1	AFR	chr1	151103639	151104141	enhancer	intergenic|chr1:151103639-151104141	GABPB2	151043053	60837	FALSE	0.00943351092478346	0.00154266028564016	6.147425608023312e-4	0.01680736993128587
ESN_rep1	ESN	rep1	AFR	chr1	151103639	151104141	enhancer	intergenic|chr1:151103639-151104141	LYSMD1	151138370	34480	FALSE	0.01024099133740144	0.00147699675904916	5.929712076238496e-4	0.01358401635926467
ESN_rep1	ESN	rep1	AFR	chr1	151103639	151104141	enhancer	intergenic|chr1:151103639-151104141	SCNM1	151138497	34607	FALSE	0.01024099133740144	0.00147699675904916	5.929712076238496e-4	0.01358401635926467
ESN_rep1	ESN	rep1	AFR	chr1	151118890	151119479	promoter	promoter|chr1:151118890-151119479	TNFAIP8L2	151129104	9919.5	FALSE	0.06910383300752677	0.00566564043255529	6.071616768732176e-4	0.02689612807621142
ESN_rep1	ESN	rep1	AFR	chr1	151118890	151119479	promoter	promoter|chr1:151118890-151119479	TNFAIP8L2-SCNM1	151129104	9919.5	FALSE	0.06910383300752677	0.00566564043255529	6.071616768732176e-4	0.02689612807621142
ESN_rep1	ESN	rep1	AFR	chr1	151128436	151129354	promoter	promoter|chr1:151128436-151129354	TNFAIP8L2	151129104	209	TRUE	0.06529777687998088	0.00244403111252349	8.469670153015009e-4	0.0422343831543913
ESN_rep1	ESN	rep1	AFR	chr1	151128436	151129354	promoter	promoter|chr1:151128436-151129354	TNFAIP8L2-SCNM1	151129104	209	TRUE	0.06529777687998088	0.00244403111252349	8.469670153015009e-4	0.0422343831543913
ESN_rep1	ESN	rep1	AFR	chr1	151131707	151132210	enhancer	genic|chr1:151131707-151132210	LYSMD1	151138370	6411.5	FALSE	0.02357874302817512	4.261759780312698e-4	0.00108308779016656	0.05934270907680485
ESN_rep1	ESN	rep1	AFR	chr1	151131707	151132210	enhancer	genic|chr1:151131707-151132210	SCNM1	151138497	6538.5	FALSE	0.02357874302817512	4.261759780312698e-4	0.00108308779016656	0.05934270907680485
ESN_rep1	ESN	rep1	AFR	chr1	151131707	151132210	enhancer	genic|chr1:151131707-151132210	TNFAIP8L2	151129104	2854.5	FALSE	0.03136886646218993	4.26385718427818e-4	0.00108552190524303	0.09073995746653277
ESN_rep1	ESN	rep1	AFR	chr1	151131707	151132210	enhancer	genic|chr1:151131707-151132210	TNFAIP8L2-SCNM1	151129104	2854.5	FALSE	0.03136886646218993	4.26385718427818e-4	0.00108552190524303	0.09073995746653277
ESN_rep1	ESN	rep1	AFR	chr1	151133167	151133670	enhancer	genic|chr1:151133167-151133670	TNFAIP8L2	151129104	4314.5	FALSE	0.00726587494498651	9.87624245893288e-5	0.00108552190524303	0.09073995746653277
ESN_rep1	ESN	rep1	AFR	chr1	151133167	151133670	enhancer	genic|chr1:151133167-151133670	TNFAIP8L2-SCNM1	151129104	4314.5	FALSE	0.00726587494498651	9.87624245893288e-5	0.00108552190524303	0.09073995746653277
ESN_rep1	ESN	rep1	AFR	chr1	151133884	151134526	enhancer	genic|chr1:151133884-151134526	TNFAIP8L2	151129104	5101	FALSE	0.00898824996502127	1.2217404869773723e-4	0.00108552190524303	0.09073995746653277
ESN_rep1	ESN	rep1	AFR	chr1	151133884	151134526	enhancer	genic|chr1:151133884-151134526	TNFAIP8L2-SCNM1	151129104	5101	FALSE	0.00898824996502127	1.2217404869773723e-4	0.00108552190524303	0.09073995746653277
ESN_rep1	ESN	rep1	AFR	chr1	151138120	151138747	promoter	promoter|chr1:151138120-151138747	LYSMD1	151138370	63.5	TRUE	0.2248694961221982	0.00333955747157572	0.00135150176052427	0.05787944457961459
ESN_rep1	ESN	rep1	AFR	chr1	151138120	151138747	promoter	promoter|chr1:151138120-151138747	SCNM1	151138497	63.5	TRUE	0.2248694961221982	0.00333955747157572	0.00135150176052427	0.05787944457961459
ESN_rep1	ESN	rep1	AFR	chr1	151138120	151138747	promoter	promoter|chr1:151138120-151138747	TMOD4	151148547	10113.5	FALSE	0.3013033693304998	0.00333683246273309	0.00134600721610542	0.08378796123858069
ESN_rep1	ESN	rep1	AFR	chr1	151138120	151138747	promoter	promoter|chr1:151138120-151138747	TNFAIP8L2	151129104	9329.5	FALSE	0.16106995271800917	0.00334120101824304	0.00135453910508768	0.04764983115319544
ESN_rep1	ESN	rep1	AFR	chr1	151138120	151138747	promoter	promoter|chr1:151138120-151138747	TNFAIP8L2-SCNM1	151129104	9329.5	FALSE	0.16106995271800917	0.00334120101824304	0.00135453910508768	0.04764983115319544
ESN_rep1	ESN	rep1	AFR	chr1	151138120	151138747	promoter	promoter|chr1:151138120-151138747	VPS72	151162689	24255.5	FALSE	0.08254110820017484	0.0033363817805268	0.00134395507402923	0.02704800996728896
ESN_rep1	ESN	rep1	AFR	chr1	151162402	151162939	promoter	promoter|chr1:151162402-151162939	LYSMD1	151138370	24300.5	FALSE	0.07995125138231679	0.00344152701101126	0.00124559574279763	0.02166687678699989
ESN_rep1	ESN	rep1	AFR	chr1	151162402	151162939	promoter	promoter|chr1:151162402-151162939	PIP5K1A	151171020	8349.5	FALSE	0.14478307125406967	0.00341307395320996	0.00123179238736043	0.05481922521284502
ESN_rep1	ESN	rep1	AFR	chr1	151162402	151162939	promoter	promoter|chr1:151162402-151162939	PSMD4	151227196	64525.5	FALSE	0.09431435862517748	0.00337129166341879	0.00120895986579274	0.04712229345728212
ESN_rep1	ESN	rep1	AFR	chr1	151162402	151162939	promoter	promoter|chr1:151162402-151162939	SCNM1	151138497	24173.5	FALSE	0.07995125138231679	0.00344152701101126	0.00124559574279763	0.02166687678699989
ESN_rep1	ESN	rep1	AFR	chr1	151162402	151162939	promoter	promoter|chr1:151162402-151162939	TMOD4	151148547	14123.5	FALSE	0.06234515491164635	0.00343871879716348	0.00124053176039182	0.01825398053723776
ESN_rep1	ESN	rep1	AFR	chr1	151162402	151162939	promoter	promoter|chr1:151162402-151162939	VPS72	151162689	18.5	TRUE	0.21906583594327136	0.00343825435389531	0.00123864042772146	0.07558174514621423
ESN_rep1	ESN	rep1	AFR	chr1	151168768	151169273	enhancer	intergenic|chr1:151168768-151169273	PIP5K1A	151171020	1999.5	FALSE	0.01283140879767087	3.165685097052648e-4	7.605685629246805e-4	0.08483334304829372
ESN_rep1	ESN	rep1	AFR	chr1	151170672	151171270	promoter	promoter|chr1:151170672-151171270	PIP5K1A	151171020	49	TRUE	0.09936325462293567	0.00340182806282512	0.00118373727437777	0.03927864053087351
ESN_rep1	ESN	rep1	AFR	chr1	151170672	151171270	promoter	promoter|chr1:151170672-151171270	VPS72	151162689	8282	FALSE	0.12312829189821632	0.00342692549547936	0.00119031815660677	0.04435224917891565
ESN_rep1	ESN	rep1	AFR	chr1	151224092	151224600	enhancer	intergenic|chr1:151224092-151224600	PIP5K1A	151171020	53326	FALSE	0.01191542592687125	5.594111744557153e-4	8.781923354490336e-4	0.03860887203976475
ESN_rep1	ESN	rep1	AFR	chr1	151224092	151224600	enhancer	intergenic|chr1:151224092-151224600	PSMD4	151227196	2850	FALSE	0.00705590383973957	5.525629548964696e-4	8.619141495749556e-4	0.03016919289515737
ESN_rep1	ESN	rep1	AFR	chr1	151226946	151227459	promoter	promoter|chr1:151226946-151227459	PIP5K1A	151171020	56182.5	FALSE	0.07194121054613786	0.00457414160064392	9.91271118359631e-4	0.02525654882401865
ESN_rep1	ESN	rep1	AFR	chr1	151226946	151227459	promoter	promoter|chr1:151226946-151227459	PSMD4	151227196	6.5	TRUE	0.12639844235421266	0.00451814571174026	9.7289690252454e-4	0.05855601084363091
ESN_rep1	ESN	rep1	AFR	chr1	151226946	151227459	promoter	promoter|chr1:151226946-151227459	VPS72	151162689	64513.5	FALSE	0.10066882468226558	0.00460788793016234	9.967820020904492e-4	0.03220463765136707
ESN_rep1	ESN	rep1	AFR	chr1	151249743	151250246	enhancer	intergenic|chr1:151249743-151250246	LOC100507670	151254405	4410.5	FALSE	0.02939134437329013	7.30443281150445e-4	9.30494991328484e-4	0.09136600782241734
ESN_rep1	ESN	rep1	AFR	chr1	151249743	151250246	enhancer	intergenic|chr1:151249743-151250246	PSMD4	151227196	22798.5	FALSE	0.01198766614481491	7.364081323570462e-4	9.372427153386938e-4	0.03536883899689984
ESN_rep1	ESN	rep1	AFR	chr1	151249743	151250246	enhancer	intergenic|chr1:151249743-151250246	ZNF687	151254787	4792.5	FALSE	0.02939134437329013	7.30443281150445e-4	9.30494991328484e-4	0.09136600782241734
ESN_rep1	ESN	rep1	AFR	chr1	151254155	151255037	promoter	promoter|chr1:151254155-151255037	LOC100507670	151254405	191	TRUE	0.6378887001769652	0.01643611764570431	8.605445137626176e-4	0.0952879675541579
ESN_rep1	ESN	rep1	AFR	chr1	151254155	151255037	promoter	promoter|chr1:151254155-151255037	PSMD4	151227196	27400	FALSE	0.2228999633957729	0.01657033613836593	8.667849738741545e-4	0.03160269493691872
ESN_rep1	ESN	rep1	AFR	chr1	151254155	151255037	promoter	promoter|chr1:151254155-151255037	ZNF687	151254787	191	TRUE	0.6378887001769652	0.01643611764570431	8.605445137626176e-4	0.0952879675541579
ESN_rep1	ESN	rep1	AFR	chr1	1512602	1513102	enhancer	intergenic|chr1:1512602-1513102	SSU72	1510262	2590	FALSE	0.0174242068491075	3.102284021884852e-4	0.0012697244632851	0.04692658416585396
ESN_rep1	ESN	rep1	AFR	chr1	151297938	151298438	enhancer	genic|chr1:151297938-151298438	PI4KB	151300191	2003	FALSE	0.01805209857885624	3.3333491949536203e-4	0.00118461080408665	0.10032187409132372
ESN_rep1	ESN	rep1	AFR	chr1	151299312	151299812	promoter	promoter|chr1:151299312-151299812	PI4KB	151300191	629	TRUE	0.12159113262837938	0.00213466700723177	0.00119172473533908	0.10488665944579738
ESN_rep1	ESN	rep1	AFR	chr1	151313276	151313795	enhancer	genic|chr1:151313276-151313795	GBAT2	151319485	5949.5	FALSE	0.0113886512317048	6.000806134959089e-4	7.316108571702888e-4	0.04382616137634201
ESN_rep1	ESN	rep1	AFR	chr1	151313276	151313795	enhancer	genic|chr1:151313276-151313795	RFX5	151319769	6233.5	FALSE	0.0113886512317048	6.000806134959089e-4	7.316108571702888e-4	0.04382616137634201
ESN_rep1	ESN	rep1	AFR	chr1	151316784	151317298	enhancer	genic|chr1:151316784-151317298	GBAT2	151319485	2444	FALSE	0.01253380051352361	1.714455544652866e-4	0.00172431985914557	0.07162911714229761
ESN_rep1	ESN	rep1	AFR	chr1	151316784	151317298	enhancer	genic|chr1:151316784-151317298	RFX5	151319769	2728	FALSE	0.01253380051352361	1.714455544652866e-4	0.00172431985914557	0.07162911714229761
ESN_rep1	ESN	rep1	AFR	chr1	151316784	151317298	enhancer	genic|chr1:151316784-151317298	SELENBP1	151345210	28169	FALSE	0.01122719663697869	1.711674007866955e-4	0.00171864066779236	0.06039869716491572
ESN_rep1	ESN	rep1	AFR	chr1	151319235	151320040	promoter	promoter|chr1:151319235-151320040	GBAT2	151319485	152.5	TRUE	0.6547688172085027	0.00876958325107876	0.00174226503088667	0.07240118788265974
ESN_rep1	ESN	rep1	AFR	chr1	151319235	151320040	promoter	promoter|chr1:151319235-151320040	LOC100507670	151254405	65232.5	FALSE	0.04992206066975238	0.00888168862285393	0.00176485399639415	0.00672905245439665
ESN_rep1	ESN	rep1	AFR	chr1	151319235	151320040	promoter	promoter|chr1:151319235-151320040	PI4KB	151300191	19446.5	FALSE	0.5042450912644824	0.00885258107736084	0.00175230978648628	0.07133215110285099
ESN_rep1	ESN	rep1	AFR	chr1	151319235	151320040	promoter	promoter|chr1:151319235-151320040	PIP5K1A	151171020	148617.5	FALSE	0.23382394158102288	0.00906519170215094	0.00181122518588726	0.02266928687486044
ESN_rep1	ESN	rep1	AFR	chr1	151319235	151320040	promoter	promoter|chr1:151319235-151320040	POGZ	151431941	112303.5	FALSE	0.19631753811831887	0.00864885748821934	0.00170257098073943	0.01400386667038545
ESN_rep1	ESN	rep1	AFR	chr1	151319235	151320040	promoter	promoter|chr1:151319235-151320040	PSMB4	151372040	52402.5	FALSE	0.19464422477880625	0.00873956576976998	0.00172683057811383	0.01408621859823486
ESN_rep1	ESN	rep1	AFR	chr1	151319235	151320040	promoter	promoter|chr1:151319235-151320040	PSMD4	151227196	92441.5	FALSE	0.12044985997311897	0.00895421711680523	0.00177765228955743	0.01540950458431309
ESN_rep1	ESN	rep1	AFR	chr1	151319235	151320040	promoter	promoter|chr1:151319235-151320040	RFX5	151319769	131.5	TRUE	0.6547688172085027	0.00876958325107876	0.00174226503088667	0.07240118788265974
ESN_rep1	ESN	rep1	AFR	chr1	151319235	151320040	promoter	promoter|chr1:151319235-151320040	SELENBP1	151345210	25572.5	FALSE	0.602710208397877	0.00875535545818785	0.00173652673561278	0.06273583349305452
ESN_rep1	ESN	rep1	AFR	chr1	151319235	151320040	promoter	promoter|chr1:151319235-151320040	VPS72	151162689	156948.5	FALSE	0.09593113341268344	0.00913207134275617	0.00182129453142239	0.00847492007012052
ESN_rep1	ESN	rep1	AFR	chr1	151319235	151320040	promoter	promoter|chr1:151319235-151320040	ZNF687	151254787	64850.5	FALSE	0.04992206066975238	0.00888168862285393	0.00176485399639415	0.00672905245439665
ESN_rep1	ESN	rep1	AFR	chr1	1513620	1514120	enhancer	intergenic|chr1:1513620-1514120	SSU72	1510262	3608	FALSE	0.01610747785912805	2.8678476804122946e-4	0.0012697244632851	0.04692658416585396
ESN_rep1	ESN	rep1	AFR	chr1	151371741	151372290	promoter	promoter|chr1:151371741-151372290	PSMB4	151372040	24.5	TRUE	0.19507123486616176	0.00178918293428623	0.00137842461632002	0.0863869125185792
ESN_rep1	ESN	rep1	AFR	chr1	151377339	151378249	enhancer	genic|chr1:151377339-151378249	PSMB4	151372040	5754	FALSE	0.01049264949728475	2.4420205730498314e-4	7.939350844266976e-4	0.05910760194016606
ESN_rep1	ESN	rep1	AFR	chr1	151416252	151416752	enhancer	genic|chr1:151416252-151416752	POGZ	151431941	15439	FALSE	0.00792658504670726	4.968131901513564e-4	9.064714788318164e-4	0.01848807515518309
ESN_rep1	ESN	rep1	AFR	chr1	151431691	151432239	promoter	promoter|chr1:151431691-151432239	POGZ	151431941	24	TRUE	0.14460837117923428	0.00134635312078973	0.00104722748237066	0.10773238093845032
ESN_rep1	ESN	rep1	AFR	chr1	151445749	151446252	enhancer	intergenic|chr1:151445749-151446252	POGZ	151431941	14059.5	FALSE	0.02173425897344701	3.1611658675528815e-4	7.527107424973772e-4	0.0959449841017882
ESN_rep1	ESN	rep1	AFR	chr1	151447615	151448115	enhancer	intergenic|chr1:151447615-151448115	POGZ	151431941	15924	FALSE	0.08615840631927364	0.00125314147398347	7.527107424973772e-4	0.0959449841017882
ESN_rep1	ESN	rep1	AFR	chr1	151584201	151584911	promoter	promoter|chr1:151584201-151584911	SNX27	151584661	105	TRUE	0.4322378885215393	0.00477142132717303	9.667291698566736e-4	0.10800734307418806
ESN_rep1	ESN	rep1	AFR	chr1	151682612	151683121	enhancer	genic|chr1:151682612-151683121	CELF3	151689296	6429.5	FALSE	0.01291461679325129	4.474009866582915e-4	4.760915341165689e-4	0.0557977810414598
ESN_rep1	ESN	rep1	AFR	chr1	151693736	151694262	promoter	promoter|chr1:151693736-151694262	CELF3	151689296	4703	FALSE	0.08053591878261367	9.742875711398442e-4	5.706044863870332e-4	0.13331839415564165
ESN_rep1	ESN	rep1	AFR	chr1	151693736	151694262	promoter	promoter|chr1:151693736-151694262	RIIAD1	151694012	13	TRUE	0.04647832572091674	9.739136166679088e-4	5.697507420896456e-4	0.08983424022801814
ESN_rep1	ESN	rep1	AFR	chr1	151735737	151736642	promoter	promoter|chr1:151735737-151736642	MRPL9	151736392	202.5	TRUE	0.10107036846716026	0.00230060432230075	6.851498142469395e-4	0.04975788106816944
ESN_rep1	ESN	rep1	AFR	chr1	151735737	151736642	promoter	promoter|chr1:151735737-151736642	OAZ3	151739130	2940.5	FALSE	0.10107036846716026	0.00228163082405248	6.841437912926742e-4	0.04975788106816944
ESN_rep1	ESN	rep1	AFR	chr1	151762760	151763277	promoter	promoter|chr1:151762760-151763277	TDRKH	151763010	8.5	TRUE	0.5134385054600855	0.00744949840253553	5.92697564247989e-4	0.14660588502777833
ESN_rep1	ESN	rep1	AFR	chr1	151771603	151772110	enhancer	intergenic|chr1:151771603-151772110	LINGO4	151777918	6061.5	FALSE	0.0056632502021342	7.049805543288027e-5	4.0537142290402584e-4	0.08714086764368435
ESN_rep1	ESN	rep1	AFR	chr1	151774580	151775087	enhancer	genic|chr1:151774580-151775087	LINGO4	151777918	3084.5	FALSE	0.01069687976644855	1.3315838004998595e-4	4.0537142290402584e-4	0.08714086764368435
ESN_rep1	ESN	rep1	AFR	chr1	151792635	151793137	enhancer	genic|chr1:151792635-151793137	RORC	151804348	11462	FALSE	0.00186401737119834	7.52734645266507e-5	5.160833200647172e-4	0.01592760955331402
ESN_rep1	ESN	rep1	AFR	chr1	151793321	151793827	enhancer	genic|chr1:151793321-151793827	RORC	151804348	10774	FALSE	0.00244083158072005	9.856659720329912e-5	5.160833200647172e-4	0.01592760955331402
ESN_rep1	ESN	rep1	AFR	chr1	151794713	151795312	enhancer	genic|chr1:151794713-151795312	RORC	151804348	9335.5	FALSE	0.00945757315275265	1.4486595921039678e-4	4.242867724526844e-4	0.05107592540687668
ESN_rep1	ESN	rep1	AFR	chr1	151796518	151797036	enhancer	genic|chr1:151796518-151797036	RORC	151804348	7571	FALSE	0.00684319356333537	1.0482031527574894e-4	4.242867724526844e-4	0.05107592540687668
ESN_rep1	ESN	rep1	AFR	chr1	151798390	151798890	enhancer	genic|chr1:151798390-151798890	RORC	151804348	5708	FALSE	0.00787509897495314	1.2062648085903063e-4	4.242867724526844e-4	0.05107592540687668
ESN_rep1	ESN	rep1	AFR	chr1	151806603	151807141	enhancer	intergenic|chr1:151806603-151807141	RORC	151804348	2524	FALSE	0.01159533502174564	1.0620041103929446e-4	5.523396343122868e-4	0.06561653139646194
ESN_rep1	ESN	rep1	AFR	chr1	151807497	151807997	enhancer	intergenic|chr1:151807497-151807997	RORC	151804348	3399	FALSE	0.01218634532280989	1.1161341004137344e-4	5.523396343122868e-4	0.06561653139646194
ESN_rep1	ESN	rep1	AFR	chr1	151810694	151811194	promoter	promoter|chr1:151810694-151811194	C2CD4D	151813033	2089	FALSE	0.13731441872381914	0.00130359617346326	6.113426626245047e-4	0.06221718192387249
ESN_rep1	ESN	rep1	AFR	chr1	151810694	151811194	promoter	promoter|chr1:151810694-151811194	LOC100132111	151810944	0	TRUE	0.13731441872381914	0.00130359617346326	6.113426626245047e-4	0.06221718192387249
ESN_rep1	ESN	rep1	AFR	chr1	151812096	151812596	promoter	promoter|chr1:151812096-151812596	C2CD4D	151813033	687	TRUE	0.14634181501645957	0.00138929787451398	6.113426626245047e-4	0.06221718192387249
ESN_rep1	ESN	rep1	AFR	chr1	151812096	151812596	promoter	promoter|chr1:151812096-151812596	LOC100132111	151810944	1402	FALSE	0.14634181501645957	0.00138929787451398	6.113426626245047e-4	0.06221718192387249
ESN_rep1	ESN	rep1	AFR	chr1	151818593	151819148	enhancer	intergenic|chr1:151818593-151819148	C2CD4D	151813033	5837.5	FALSE	0.01225788881861779	1.5545667163328788e-4	4.711784342763316e-4	0.06042864869101454
ESN_rep1	ESN	rep1	AFR	chr1	151818593	151819148	enhancer	intergenic|chr1:151818593-151819148	LOC100132111	151810944	7926.5	FALSE	0.01225788881861779	1.5545667163328788e-4	4.711784342763316e-4	0.06042864869101454
ESN_rep1	ESN	rep1	AFR	chr1	1518365	1519350	enhancer	intergenic|chr1:1518365-1519350	SSU72	1510262	8595.5	FALSE	0.01781946462704556	1.8852907016033888e-4	0.00110710507379916	0.09057001773121706
ESN_rep1	ESN	rep1	AFR	chr1	151881786	151882611	promoter	promoter|chr1:151881786-151882611	THEM4	151882361	162.5	TRUE	0.5549537110356418	0.00609029274121273	7.2897732163474e-4	0.08188733689008436
ESN_rep1	ESN	rep1	AFR	chr1	151891740	151892243	enhancer	intergenic|chr1:151891740-151892243	THEM4	151882361	9630.5	FALSE	0.00658123609063465	1.3728305354236518e-4	5.383047911721844e-4	0.05834108052761025
ESN_rep1	ESN	rep1	AFR	chr1	151893936	151894447	enhancer	intergenic|chr1:151893936-151894447	THEM4	151882361	11830.5	FALSE	0.02388436733296713	4.98222345200968e-4	5.383047911721844e-4	0.05834108052761025
ESN_rep1	ESN	rep1	AFR	chr1	151897667	151898167	enhancer	intergenic|chr1:151897667-151898167	THEM4	151882361	15556	FALSE	0.01208931506956162	3.405733940815964e-4	7.254312439113363e-4	0.03205582036928847
ESN_rep1	ESN	rep1	AFR	chr1	151966016	151966964	promoter	promoter|chr1:151966016-151966964	S100A10	151966714	224	TRUE	0.09697082037323392	0.00163862261690717	5.208767465728792e-4	0.04720125689978363
ESN_rep1	ESN	rep1	AFR	chr1	151969260	151969772	enhancer	intergenic|chr1:151969260-151969772	S100A10	151966714	2802	FALSE	0.00963755531544755	1.7689571571021556e-4	5.26598873599899e-4	0.04298293345261169
ESN_rep1	ESN	rep1	AFR	chr1	152285684	152286184	promoter	promoter|chr1:152285684-152286184	FLG-AS1	152285934	0	TRUE	0.0282483838851042	5.165934577516478e-5	3.998691548233407e-4	0.5479160538192314
ESN_rep1	ESN	rep1	AFR	chr1	152572887	152573387	promoter	promoter|chr1:152572887-152573387	LCE3C	152573137	0	TRUE	0.10926326131562632	3.7185787480975906e-5	3.151204949368392e-4	0.3848592790200554
ESN_rep1	ESN	rep1	AFR	chr1	152875248	152875807	enhancer	intergenic|chr1:152875248-152875807	IVL	152881020	5492.5	FALSE	0.03411796342501758	7.811147221421402e-5	5.484364903354757e-4	0.06591200953234506
ESN_rep1	ESN	rep1	AFR	chr1	152877262	152877762	enhancer	intergenic|chr1:152877262-152877762	IVL	152881020	3508	FALSE	0.0243959131534841	5.585329548221033e-5	5.484364903354757e-4	0.06591200953234506
ESN_rep1	ESN	rep1	AFR	chr1	152878422	152879087	enhancer	intergenic|chr1:152878422-152879087	IVL	152881020	2265.5	FALSE	0.10741522643170794	2.4592210766752527e-4	5.484364903354757e-4	0.06591200953234506
ESN_rep1	ESN	rep1	AFR	chr1	152939556	152940069	enhancer	intergenic|chr1:152939556-152940069	SPRR4	152943128	3315.5	FALSE	0.05607605125273507	2.7651428171221226e-4	4.596580182837156e-4	0.09945351505690218
ESN_rep1	ESN	rep1	AFR	chr1	152940639	152941155	enhancer	intergenic|chr1:152940639-152941155	SPRR4	152943128	2231	FALSE	0.22310702408511143	7.134660508685589e-4	5.642795335104406e-4	0.12492252470888916
ESN_rep1	ESN	rep1	AFR	chr1	153226094	153226596	enhancer	intergenic|chr1:153226094-153226596	LOR	153232178	5833	FALSE	0.00596062154053309	2.3463620581233864e-4	4.3717469141865326e-4	0.02023182822675634
ESN_rep1	ESN	rep1	AFR	chr1	153233612	153234112	enhancer	genic|chr1:153233612-153234112	LOR	153232178	1684	FALSE	0.00980957315380763	3.861478219672618e-4	5.196101440642312e-4	0.01702207580607597
ESN_rep1	ESN	rep1	AFR	chr1	153235196	153235705	enhancer	intergenic|chr1:153235196-153235705	LOR	153232178	3272.5	FALSE	0.06536120510987914	2.802172338927542e-4	5.227166016642282e-4	0.15536476633530238
ESN_rep1	ESN	rep1	AFR	chr1	153235894	153236422	enhancer	intergenic|chr1:153235894-153236422	LOR	153232178	3980	FALSE	0.01903252313095833	8.159642982088934e-5	5.227166016642282e-4	0.15536476633530238
ESN_rep1	ESN	rep1	AFR	chr1	153316124	153316624	enhancer	genic|chr1:153316124-153316624	PGLYRP4	153321317	4943	FALSE	0.11610906464156054	2.04143927501704e-4	7.048511217485976e-4	0.14333792899128317
ESN_rep1	ESN	rep1	AFR	chr1	153317921	153318472	enhancer	genic|chr1:153317921-153318472	PGLYRP4	153321317	3120.5	FALSE	0.2486665271679745	4.37207565584926e-4	7.048511217485976e-4	0.14333792899128317
ESN_rep1	ESN	rep1	AFR	chr1	153505519	153506023	enhancer	intergenic|chr1:153505519-153506023	LOC101928034	153518217	12446	FALSE	0.00401289819075093	2.7148130026296956e-4	6.085396373493542e-4	0.0141722605978721
ESN_rep1	ESN	rep1	AFR	chr1	153505519	153506023	enhancer	intergenic|chr1:153505519-153506023	S100A2	153538306	32535	FALSE	0.01335883008087243	2.7169250143718043e-4	6.088756454656067e-4	0.04687894111585049
ESN_rep1	ESN	rep1	AFR	chr1	153505519	153506023	enhancer	intergenic|chr1:153505519-153506023	S100A4	153518282	12511	FALSE	0.00401289819075093	2.7148130026296956e-4	6.085396373493542e-4	0.0141722605978721
ESN_rep1	ESN	rep1	AFR	chr1	153505519	153506023	enhancer	intergenic|chr1:153505519-153506023	S100A5	153514241	8470	FALSE	0.01706551451746543	2.714869312013953e-4	6.08653598705353e-4	0.0590995836300222
ESN_rep1	ESN	rep1	AFR	chr1	153505519	153506023	enhancer	intergenic|chr1:153505519-153506023	S100A6	153508717	2946	FALSE	0.01982435989921193	2.714869312013953e-4	6.08653598705353e-4	0.0762100280412166
ESN_rep1	ESN	rep1	AFR	chr1	153508386	153508967	promoter	promoter|chr1:153508386-153508967	S100A5	153514241	5564.5	FALSE	0.0766399106012878	0.00116349080054199	6.028777989688667e-4	0.06252402119836913
ESN_rep1	ESN	rep1	AFR	chr1	153508386	153508967	promoter	promoter|chr1:153508386-153508967	S100A6	153508717	40.5	TRUE	0.08935895480134944	0.00116349080054199	6.028777989688666e-4	0.08092410518521628
ESN_rep1	ESN	rep1	AFR	chr1	153513201	153513706	enhancer	genic|chr1:153513201-153513706	LOC101928034	153518217	4763.5	FALSE	0.01049451457892135	3.1434085643697e-4	5.670277585425765e-4	0.03435318299763167
ESN_rep1	ESN	rep1	AFR	chr1	153513201	153513706	enhancer	genic|chr1:153513201-153513706	S100A4	153518282	4828.5	FALSE	0.01049451457892135	3.1434085643697e-4	5.670277585425765e-4	0.03435318299763167
ESN_rep1	ESN	rep1	AFR	chr1	153513201	153513706	enhancer	genic|chr1:153513201-153513706	S100A5	153514241	787.5	FALSE	0.02804220584634258	3.143473763483067e-4	5.671339459596097e-4	0.09001209032749172
ESN_rep1	ESN	rep1	AFR	chr1	153513201	153513706	enhancer	genic|chr1:153513201-153513706	S100A6	153508717	4736.5	FALSE	0.01240560864964415	3.143473763483067e-4	5.671339459596098e-4	0.04420329710756376
ESN_rep1	ESN	rep1	AFR	chr1	153517411	153517911	promoter	promoter|chr1:153517411-153517911	LOC101928034	153518217	556	TRUE	0.06567731386713342	0.00103496534430264	6.213531076774511e-4	0.0595882840847122
ESN_rep1	ESN	rep1	AFR	chr1	153517411	153517911	promoter	promoter|chr1:153517411-153517911	S100A3	153521734	4073	FALSE	0.13769338632523329	0.00103496534430264	6.213531076774512e-4	0.09422361874639151
ESN_rep1	ESN	rep1	AFR	chr1	153517411	153517911	promoter	promoter|chr1:153517411-153517911	S100A4	153518282	621	TRUE	0.06567731386713342	0.00103496534430264	6.213531076774511e-4	0.0595882840847122
ESN_rep1	ESN	rep1	AFR	chr1	153517967	153518532	promoter	promoter|chr1:153517967-153518532	S100A3	153521734	3484.5	FALSE	0.09637083958726984	7.243665206881131e-4	6.213531076774512e-4	0.09422361874639151
ESN_rep1	ESN	rep1	AFR	chr1	153536406	153537028	enhancer	genic|chr1:153536406-153537028	S100A2	153538306	1589	FALSE	0.01294597756965804	1.6498514948858547e-4	9.507042899351754e-4	0.0479137502599624
ESN_rep1	ESN	rep1	AFR	chr1	153536406	153537028	enhancer	genic|chr1:153536406-153537028	S100A3	153521734	14983	FALSE	0.00921814007272915	1.6485689767039018e-4	9.501796436302144e-4	0.0258965219434976
ESN_rep1	ESN	rep1	AFR	chr1	153536406	153537028	enhancer	genic|chr1:153536406-153537028	S100A6	153508717	28000	FALSE	0.01889511915351054	1.6486031705522056e-4	9.503575839877272e-4	0.07660877713076396
ESN_rep1	ESN	rep1	AFR	chr1	153538056	153538556	promoter	promoter|chr1:153538056-153538556	LOC101928034	153518217	20089	FALSE	0.12856022283696797	0.00175765847409431	9.569542442593536e-4	0.04459546852770112
ESN_rep1	ESN	rep1	AFR	chr1	153538056	153538556	promoter	promoter|chr1:153538056-153538556	S100A2	153538306	0	TRUE	0.1426629650477223	0.00175902585937363	9.574826311929538e-4	0.04917266431315988
ESN_rep1	ESN	rep1	AFR	chr1	153538056	153538556	promoter	promoter|chr1:153538056-153538556	S100A3	153521734	16572	FALSE	0.1067537718156234	0.00175765847409431	9.569542442593534e-4	0.02792984622586911
ESN_rep1	ESN	rep1	AFR	chr1	153538056	153538556	promoter	promoter|chr1:153538056-153538556	S100A4	153518282	20024	FALSE	0.12856022283696797	0.00175765847409431	9.569542442593536e-4	0.04459546852770112
ESN_rep1	ESN	rep1	AFR	chr1	153538056	153538556	promoter	promoter|chr1:153538056-153538556	S100A5	153514241	24065	FALSE	0.09130121849228016	0.00175769493062606	9.571334532978634e-4	0.0310559439937007
ESN_rep1	ESN	rep1	AFR	chr1	153538056	153538556	promoter	promoter|chr1:153538056-153538556	S100A6	153508717	29589	FALSE	0.2110080276669319	0.00175769493062606	9.571334532978634e-4	0.07967371222971963
ESN_rep1	ESN	rep1	AFR	chr1	153538922	153539458	enhancer	intergenic|chr1:153538922-153539458	CHTOP	153606457	67267	FALSE	0.01669046443714313	0.0018732424574557	9.51481178913766e-4	0.00990776304921601
ESN_rep1	ESN	rep1	AFR	chr1	153538922	153539458	enhancer	intergenic|chr1:153538922-153539458	LOC101928034	153518217	20973	FALSE	0.1303058271543893	0.00185926338245693	9.501796436302144e-4	0.04303551248726952
ESN_rep1	ESN	rep1	AFR	chr1	153538922	153539458	enhancer	intergenic|chr1:153538922-153539458	S100A2	153538306	884	FALSE	0.14600530754557056	0.00186070981213426	9.507042899351754e-4	0.0479137502599624
ESN_rep1	ESN	rep1	AFR	chr1	153538922	153539458	enhancer	intergenic|chr1:153538922-153539458	S100A3	153521734	17456	FALSE	0.1039625913976089	0.00185926338245693	9.501796436302144e-4	0.0258965219434976
ESN_rep1	ESN	rep1	AFR	chr1	153538922	153539458	enhancer	intergenic|chr1:153538922-153539458	S100A4	153518282	20908	FALSE	0.1303058271543893	0.00185926338245693	9.501796436302144e-4	0.04303551248726952
ESN_rep1	ESN	rep1	AFR	chr1	153538922	153539458	enhancer	intergenic|chr1:153538922-153539458	S100A5	153514241	24949	FALSE	0.09168012708179532	0.00185930194643026	9.503575839877272e-4	0.02969083387582033
ESN_rep1	ESN	rep1	AFR	chr1	153538922	153539458	enhancer	intergenic|chr1:153538922-153539458	S100A6	153508717	30473	FALSE	0.21309998941944552	0.00185930194643026	9.503575839877272e-4	0.07660877713076396
ESN_rep1	ESN	rep1	AFR	chr1	153540968	153541468	enhancer	intergenic|chr1:153540968-153541468	LOC101928034	153518217	23001	FALSE	0.00387046204661174	6.903191240181742e-4	5.872749071458335e-4	0.00557033408661448
ESN_rep1	ESN	rep1	AFR	chr1	153540968	153541468	enhancer	intergenic|chr1:153540968-153541468	S100A2	153538306	2912	FALSE	0.01926058019170177	6.908561636206501e-4	5.875991738380279e-4	0.02754331285474064
ESN_rep1	ESN	rep1	AFR	chr1	153540968	153541468	enhancer	intergenic|chr1:153540968-153541468	S100A4	153518282	22936	FALSE	0.00387046204661174	6.903191240181742e-4	5.872749071458335e-4	0.00557033408661448
ESN_rep1	ESN	rep1	AFR	chr1	153540968	153541468	enhancer	intergenic|chr1:153540968-153541468	S100A5	153514241	26977	FALSE	0.00571657072033192	6.903334422952626e-4	5.87384886250981e-4	0.00806748297052743
ESN_rep1	ESN	rep1	AFR	chr1	153571254	153571756	enhancer	intergenic|chr1:153571254-153571756	CHTOP	153606457	34952	FALSE	0.00964008130832914	0.00166834683422652	7.510110964894345e-4	0.00814046823325927
ESN_rep1	ESN	rep1	AFR	chr1	153571254	153571756	enhancer	intergenic|chr1:153571254-153571756	S100A14	153588808	17303	FALSE	0.07347808089035643	0.00166149256234213	7.505441179988872e-4	0.0504842128977599
ESN_rep1	ESN	rep1	AFR	chr1	153571254	153571756	enhancer	intergenic|chr1:153571254-153571756	S100A16	153585644	14139	FALSE	0.07347808089035643	0.00166149256234213	7.505441179988872e-4	0.0504842128977599
ESN_rep1	ESN	rep1	AFR	chr1	153571254	153571756	enhancer	intergenic|chr1:153571254-153571756	S100A2	153538306	33199	FALSE	0.02805669447294191	0.00165718501208049	7.503978923014884e-4	0.01309753366551213
ESN_rep1	ESN	rep1	AFR	chr1	153590008	153590512	enhancer	intergenic|chr1:153590008-153590512	S100A14	153588808	1452	FALSE	0.02553472424458468	7.79778632075991e-4	5.64758074423546e-4	0.04967865223788509
ESN_rep1	ESN	rep1	AFR	chr1	153590008	153590512	enhancer	intergenic|chr1:153590008-153590512	S100A16	153585644	4616	FALSE	0.02553472424458468	7.79778632075991e-4	5.64758074423546e-4	0.04967865223788509
ESN_rep1	ESN	rep1	AFR	chr1	153599293	153599793	enhancer	genic|chr1:153599293-153599793	S100A1	153600872	1329	FALSE	0.00429777035649796	3.8459008437687097e-4	5.805399521944307e-4	0.02714573327721764
ESN_rep1	ESN	rep1	AFR	chr1	153599293	153599793	enhancer	genic|chr1:153599293-153599793	S100A13	153600715	1172	FALSE	0.00429777035649796	3.8459008437687097e-4	5.805399521944307e-4	0.02714573327721764
ESN_rep1	ESN	rep1	AFR	chr1	153606207	153607112	promoter	promoter|chr1:153606207-153607112	CHTOP	153606457	202.5	TRUE	0.42207423812511213	0.00767360309131618	0.00121474505483083	0.04790774815781732
ESN_rep1	ESN	rep1	AFR	chr1	153606207	153607112	promoter	promoter|chr1:153606207-153607112	ILF2	153643504	36844.5	FALSE	0.11900485960392986	0.00767360309131618	0.00121474505483083	0.01459621644808407
ESN_rep1	ESN	rep1	AFR	chr1	153606207	153607112	promoter	promoter|chr1:153606207-153607112	LOC101928034	153518217	88442.5	FALSE	0.19798699075264592	0.00761633881530248	0.00121308339973515	0.0125028643495876
ESN_rep1	ESN	rep1	AFR	chr1	153606207	153607112	promoter	promoter|chr1:153606207-153607112	NPR1	153651163	44503.5	FALSE	0.04708940942790286	0.00767360309131618	0.00121474505483083	0.01153170700816482
ESN_rep1	ESN	rep1	AFR	chr1	153606207	153607112	promoter	promoter|chr1:153606207-153607112	S100A1	153600872	5787.5	FALSE	0.5886430978414142	0.00765705965814503	0.00121425884384205	0.08928270040389064
ESN_rep1	ESN	rep1	AFR	chr1	153606207	153607112	promoter	promoter|chr1:153606207-153607112	S100A13	153600715	5944.5	FALSE	0.5886430978414142	0.00765705965814503	0.00121425884384205	0.08928270040389064
ESN_rep1	ESN	rep1	AFR	chr1	153606207	153607112	promoter	promoter|chr1:153606207-153607112	S100A14	153588808	17851.5	FALSE	0.3560234349767486	0.00764207669593979	0.00121398972669419	0.03287945380922029
ESN_rep1	ESN	rep1	AFR	chr1	153606207	153607112	promoter	promoter|chr1:153606207-153607112	S100A16	153585644	21015.5	FALSE	0.3560234349767486	0.00764207669593979	0.00121398972669419	0.03287945380922029
ESN_rep1	ESN	rep1	AFR	chr1	153606207	153607112	promoter	promoter|chr1:153606207-153607112	S100A2	153538306	68353.5	FALSE	0.16382073990291715	0.00762226401051637	0.00121375320962589	0.01027945589228855
ESN_rep1	ESN	rep1	AFR	chr1	153606207	153607112	promoter	promoter|chr1:153606207-153607112	S100A4	153518282	88377.5	FALSE	0.19798699075264592	0.00761633881530248	0.00121308339973515	0.0125028643495876
ESN_rep1	ESN	rep1	AFR	chr1	153606207	153607112	promoter	promoter|chr1:153606207-153607112	S100A5	153514241	92418.5	FALSE	0.07167195634734808	0.00761649678984753	0.00121331057413874	0.00443819285917817
ESN_rep1	ESN	rep1	AFR	chr1	153606207	153607112	promoter	promoter|chr1:153606207-153607112	S100A6	153508717	97942.5	FALSE	0.11339334804566806	0.00761649678984753	0.00121331057413874	0.00779457433322259
ESN_rep1	ESN	rep1	AFR	chr1	153606207	153607112	promoter	promoter|chr1:153606207-153607112	SNAPIN	153631129	24469.5	FALSE	0.17926024502501417	0.00767360309131618	0.00121474505483083	0.02405931255295251
ESN_rep1	ESN	rep1	AFR	chr1	153607342	153608245	enhancer	genic|chr1:153607342-153608245	S100A1	153600872	6921.5	FALSE	0.00891987022103831	1.2183100015893246e-4	0.00120180247752041	0.08591246865823109
ESN_rep1	ESN	rep1	AFR	chr1	153607342	153608245	enhancer	genic|chr1:153607342-153608245	S100A13	153600715	7078.5	FALSE	0.00891987022103831	1.2183100015893246e-4	0.00120180247752041	0.08591246865823109
ESN_rep1	ESN	rep1	AFR	chr1	153630863	153631379	promoter	promoter|chr1:153630863-153631379	ILF2	153643504	12383	FALSE	0.03238313636591812	0.00342450174965745	6.854959497689465e-4	0.01577163412029738
ESN_rep1	ESN	rep1	AFR	chr1	153630863	153631379	promoter	promoter|chr1:153630863-153631379	SNAPIN	153631129	8	TRUE	0.1659398229786746	0.00342450174965745	6.854959497689466e-4	0.0884365999085821
ESN_rep1	ESN	rep1	AFR	chr1	153643254	153643841	promoter	promoter|chr1:153643254-153643841	ILF2	153643504	43.5	TRUE	0.12717609793490442	0.0046329574954542	0.00106080733672151	0.02958494290536058
ESN_rep1	ESN	rep1	AFR	chr1	153643254	153643841	promoter	promoter|chr1:153643254-153643841	NPR1	153651163	7615.5	FALSE	0.14666451117385038	0.0046329574954542	0.00106080733672151	0.06812163077569006
ESN_rep1	ESN	rep1	AFR	chr1	153643254	153643841	promoter	promoter|chr1:153643254-153643841	SNAPIN	153631129	12418.5	FALSE	0.1082288314814505	0.0046329574954542	0.00106080733672151	0.02755064933530035
ESN_rep1	ESN	rep1	AFR	chr1	153700097	153700792	promoter	promoter|chr1:153700097-153700792	ILF2	153643504	56940.5	FALSE	0.2040118117500216	0.00799889224769287	0.00148958201495271	0.01957587199410482
ESN_rep1	ESN	rep1	AFR	chr1	153700097	153700792	promoter	promoter|chr1:153700097-153700792	INTS3	153700542	97.5	TRUE	0.3504633189316082	0.00799671022961958	0.00148730061820916	0.04875908541712645
ESN_rep1	ESN	rep1	AFR	chr1	153700097	153700792	promoter	promoter|chr1:153700097-153700792	NPR1	153651163	49281.5	FALSE	0.2828263272106604	0.00799889224769287	0.00148958201495271	0.05418516432889213
ESN_rep1	ESN	rep1	AFR	chr1	153700097	153700792	promoter	promoter|chr1:153700097-153700792	S100A2	153538306	162138.5	FALSE	0.05074626535495153	0.00794537686899444	0.00148836576404227	0.00249112508854349
ESN_rep1	ESN	rep1	AFR	chr1	153700097	153700792	promoter	promoter|chr1:153700097-153700792	SLC27A3	153746829	46384.5	FALSE	0.19887731622206428	0.0079953355529994	0.00148620059602976	0.02236990682384057
ESN_rep1	ESN	rep1	AFR	chr1	153700097	153700792	promoter	promoter|chr1:153700097-153700792	SNAPIN	153631129	69315.5	FALSE	0.147351831371435	0.00799889224769287	0.00148958201495271	0.01547194708738995
ESN_rep1	ESN	rep1	AFR	chr1	153704588	153705168	enhancer	genic|chr1:153704588-153705168	CHTOP	153606457	98421	FALSE	0.02379758552322731	0.00267090515994491	0.00147415705702899	0.00639487497042241
ESN_rep1	ESN	rep1	AFR	chr1	153704588	153705168	enhancer	genic|chr1:153704588-153705168	ILF2	153643504	61374	FALSE	0.06509063022777886	0.00267090515994491	0.00147415705702899	0.01890063189624092
ESN_rep1	ESN	rep1	AFR	chr1	153704588	153705168	enhancer	genic|chr1:153704588-153705168	INTS3	153700542	4336	FALSE	0.11357175428570944	0.0026701765636405	0.00147189928466357	0.04781623301218055
ESN_rep1	ESN	rep1	AFR	chr1	153704588	153705168	enhancer	genic|chr1:153704588-153705168	JTB	153950451	245573	FALSE	0.01315885223689426	0.00267980359003205	0.00147237137554686	0.00617021913927584
ESN_rep1	ESN	rep1	AFR	chr1	153704588	153705168	enhancer	genic|chr1:153704588-153705168	NPR1	153651163	53715	FALSE	0.08949530902016424	0.00267090515994491	0.00147415705702899	0.05188632081244123
ESN_rep1	ESN	rep1	AFR	chr1	153704588	153705168	enhancer	genic|chr1:153704588-153705168	RPS27	153963238	258360	FALSE	0.01245487541615001	0.00267959854369022	0.00147136875167819	0.00437581027417858
ESN_rep1	ESN	rep1	AFR	chr1	153704588	153705168	enhancer	genic|chr1:153704588-153705168	S100A2	153538306	166572	FALSE	0.01559984024388452	0.00265303587296417	0.0014729534006712	0.00231741409410584
ESN_rep1	ESN	rep1	AFR	chr1	153704588	153705168	enhancer	genic|chr1:153704588-153705168	SLC27A3	153746829	41951	FALSE	0.06337125293189488	0.00266971754622103	0.00147081065346209	0.02157065147584599
ESN_rep1	ESN	rep1	AFR	chr1	153704588	153705168	enhancer	genic|chr1:153704588-153705168	SNAPIN	153631129	73749	FALSE	0.04670639713861776	0.00267090515994491	0.00147415705702899	0.0148408181987848
ESN_rep1	ESN	rep1	AFR	chr1	153707274	153707780	enhancer	genic|chr1:153707274-153707780	ILF2	153643504	64023	FALSE	0.01146722232367883	8.954192340911902e-4	0.00152126480086676	0.00962469702532622
ESN_rep1	ESN	rep1	AFR	chr1	153707274	153707780	enhancer	genic|chr1:153707274-153707780	INTS3	153700542	6985	FALSE	0.05797762384975184	8.951749726495478e-4	0.00151893487976947	0.0705564017697077
ESN_rep1	ESN	rep1	AFR	chr1	153707274	153707780	enhancer	genic|chr1:153707274-153707780	NPR1	153651163	56364	FALSE	0.01456552867217642	8.954192340911902e-4	0.00152126480086676	0.02440899195852098
ESN_rep1	ESN	rep1	AFR	chr1	153707274	153707780	enhancer	genic|chr1:153707274-153707780	S100A2	153538306	169221	FALSE	0.01505832202315379	8.894285671435168e-4	0.00152002268080858	0.00646593092395164
ESN_rep1	ESN	rep1	AFR	chr1	153707274	153707780	enhancer	genic|chr1:153707274-153707780	SLC27A3	153746829	39302	FALSE	0.00737856263235882	8.950210873554035e-4	0.00151781146057879	0.00725961724178298
ESN_rep1	ESN	rep1	AFR	chr1	153707274	153707780	enhancer	genic|chr1:153707274-153707780	SNAPIN	153631129	76398	FALSE	0.01996133095210532	8.954192340911902e-4	0.00152126480086676	0.01833335549004438
ESN_rep1	ESN	rep1	AFR	chr1	153714941	153715734	enhancer	genic|chr1:153714941-153715734	CHTOP	153606457	108880.5	FALSE	0.01781006357115258	0.00308227308732685	0.00127331621378136	0.00480130693980718
ESN_rep1	ESN	rep1	AFR	chr1	153714941	153715734	enhancer	genic|chr1:153714941-153715734	ILF2	153643504	71833.5	FALSE	0.03947325387815983	0.00308227308732685	0.00127331621378136	0.01149888193142096
ESN_rep1	ESN	rep1	AFR	chr1	153714941	153715734	enhancer	genic|chr1:153714941-153715734	INTS3	153700542	14795.5	FALSE	0.08775522530148809	0.00308143227395231	0.00127136604290491	0.03706575493502818
ESN_rep1	ESN	rep1	AFR	chr1	153714941	153715734	enhancer	genic|chr1:153714941-153715734	NPR1	153651163	64174.5	FALSE	0.07115457394837016	0.00308227308732685	0.00127331621378136	0.04138569631594368
ESN_rep1	ESN	rep1	AFR	chr1	153714941	153715734	enhancer	genic|chr1:153714941-153715734	S100A2	153538306	177031.5	FALSE	0.05183478190456356	0.00306165160545004	0.00127227654494221	0.00772501992276722
ESN_rep1	ESN	rep1	AFR	chr1	153714941	153715734	enhancer	genic|chr1:153714941-153715734	SLC27A3	153746829	31491.5	FALSE	0.02539899095194	0.00308090255950949	0.00127042572806324	0.00867325810993421
ESN_rep1	ESN	rep1	AFR	chr1	153714941	153715734	enhancer	genic|chr1:153714941-153715734	SLC39A1	153936117	220779.5	FALSE	0.01635869642009634	0.00308975282478835	0.00126976812163219	0.00768219061189
ESN_rep1	ESN	rep1	AFR	chr1	153714941	153715734	enhancer	genic|chr1:153714941-153715734	SNAPIN	153631129	84208.5	FALSE	0.03991070997357026	0.00308227308732685	0.00127331621378136	0.01272230403957786
ESN_rep1	ESN	rep1	AFR	chr1	153716302	153716808	enhancer	genic|chr1:153716302-153716808	ILF2	153643504	73051	FALSE	0.00978592816225558	7.641352066423684e-4	0.00127331621378136	0.01149888193142096
ESN_rep1	ESN	rep1	AFR	chr1	153716302	153716808	enhancer	genic|chr1:153716302-153716808	INTS3	153700542	16013	FALSE	0.0217556508848657	7.639267581747925e-4	0.00127136604290491	0.03706575493502818
ESN_rep1	ESN	rep1	AFR	chr1	153716302	153716808	enhancer	genic|chr1:153716302-153716808	NPR1	153651163	65392	FALSE	0.01764013555163024	7.641352066423684e-4	0.00127331621378136	0.04138569631594368
ESN_rep1	ESN	rep1	AFR	chr1	153716302	153716808	enhancer	genic|chr1:153716302-153716808	SLC27A3	153746829	30274	FALSE	0.00629673706699376	7.637954351402148e-4	0.00127042572806324	0.00867325810993421
ESN_rep1	ESN	rep1	AFR	chr1	153721813	153722313	enhancer	genic|chr1:153721813-153722313	ILF2	153643504	78559	FALSE	0.01528094766302754	9.151838366505396e-4	7.489205187274403e-4	0.02548979178483499
ESN_rep1	ESN	rep1	AFR	chr1	153721813	153722313	enhancer	genic|chr1:153721813-153722313	NPR1	153651163	70900	FALSE	0.00517034707212672	9.151838366505396e-4	7.489205187274403e-4	0.01721989321445236
ESN_rep1	ESN	rep1	AFR	chr1	153747991	153748898	enhancer	genic|chr1:153747991-153748898	ILF2	153643504	104940.5	FALSE	0.00755294871876333	0.00240993358969259	6.369172797517684e-4	0.00562585455156375
ESN_rep1	ESN	rep1	AFR	chr1	153747991	153748898	enhancer	genic|chr1:153747991-153748898	SLC27A3	153746829	1615.5	FALSE	0.03321193388552847	0.00240886201656162	6.354714485585295e-4	0.02899874808333877
ESN_rep1	ESN	rep1	AFR	chr1	153756001	153756508	enhancer	intergenic|chr1:153756001-153756508	RPS27	153963238	206983.5	FALSE	0.0168655621563189	0.00278305015733859	7.104011957560673e-4	0.01181643476550314
ESN_rep1	ESN	rep1	AFR	chr1	153756001	153756508	enhancer	intergenic|chr1:153756001-153756508	SLC27A3	153746829	9425.5	FALSE	0.02285888888379228	0.00277278768289964	7.101317366965227e-4	0.01551645938294762
ESN_rep1	ESN	rep1	AFR	chr1	153763390	153763891	enhancer	intergenic|chr1:153763390-153763891	CHTOP	153606457	157183.5	FALSE	0.01262858579621796	0.00295161647068776	0.00118562722548261	0.00381810629614092
ESN_rep1	ESN	rep1	AFR	chr1	153763390	153763891	enhancer	intergenic|chr1:153763390-153763891	CREB3L4	153940314	176673.5	FALSE	0.029154664457783	0.00295877509857562	0.00118211752109705	0.01940381827697846
ESN_rep1	ESN	rep1	AFR	chr1	153763390	153763891	enhancer	intergenic|chr1:153763390-153763891	DENND4B	153919154	155513.5	FALSE	0.00967921607206604	0.00295562377003419	0.00118297000035996	0.00436581436099126
ESN_rep1	ESN	rep1	AFR	chr1	153763390	153763891	enhancer	intergenic|chr1:153763390-153763891	GATAD2B	153895451	131810.5	FALSE	0.01336220708872289	0.00295166748445761	0.00118114509287448	0.00668111742633209
ESN_rep1	ESN	rep1	AFR	chr1	153763390	153763891	enhancer	intergenic|chr1:153763390-153763891	ILF2	153643504	120136.5	FALSE	0.02089366794461621	0.00295161647068776	0.00118562722548261	0.0068260060703332
ESN_rep1	ESN	rep1	AFR	chr1	153763390	153763891	enhancer	intergenic|chr1:153763390-153763891	INTS3	153700542	63098.5	FALSE	0.01519173761093123	0.00295081129913587	0.00118381135628968	0.00719625609205085
ESN_rep1	ESN	rep1	AFR	chr1	153763390	153763891	enhancer	intergenic|chr1:153763390-153763891	JTB	153950451	186810.5	FALSE	0.03553007137695396	0.00296145012303991	0.00118419104704344	0.01874445392003163
ESN_rep1	ESN	rep1	AFR	chr1	153763390	153763891	enhancer	intergenic|chr1:153763390-153763891	RAB13	153958853	195212.5	FALSE	0.0182583736935267	0.0029617899954849	0.00118445340353495	0.00870039192810113
ESN_rep1	ESN	rep1	AFR	chr1	153763390	153763891	enhancer	intergenic|chr1:153763390-153763891	RPS27	153963238	199597.5	FALSE	0.02816658780916362	0.00296122352639063	0.00118338466203178	0.01113390390441869
ESN_rep1	ESN	rep1	AFR	chr1	153763390	153763891	enhancer	intergenic|chr1:153763390-153763891	SLC27A3	153746829	16811.5	FALSE	0.14425661035932155	0.00295030403912682	0.00118293579775619	0.05524599829251763
ESN_rep1	ESN	rep1	AFR	chr1	153763390	153763891	enhancer	intergenic|chr1:153763390-153763891	SLC39A1	153936117	172476.5	FALSE	0.0156652562652756	0.00295877914435823	0.00118232347845964	0.00825036542113545
ESN_rep1	ESN	rep1	AFR	chr1	153763390	153763891	enhancer	intergenic|chr1:153763390-153763891	SNAPIN	153631129	132511.5	FALSE	0.03821890714329834	0.00295161647068776	0.00118562722548261	0.01366324563241755
ESN_rep1	ESN	rep1	AFR	chr1	153777699	153778201	enhancer	genic|chr1:153777699-153778201	CRTC2	153931132	153182	FALSE	0.01294715826001237	0.00321835024425469	9.83921189143847e-4	0.00823322669030101
ESN_rep1	ESN	rep1	AFR	chr1	153777699	153778201	enhancer	genic|chr1:153777699-153778201	DENND4B	153919154	141204	FALSE	0.0216853826582329	0.00321465287994064	9.840625986925328e-4	0.01081081017939278
ESN_rep1	ESN	rep1	AFR	chr1	153777699	153778201	enhancer	genic|chr1:153777699-153778201	GATAD2B	153895451	117501	FALSE	0.00868999229333019	0.00321034986784839	9.825445355108836e-4	0.00480237831796323
ESN_rep1	ESN	rep1	AFR	chr1	153777699	153778201	enhancer	genic|chr1:153777699-153778201	JTB	153950451	172501	FALSE	0.032936999801437133	0.00322098985105966	9.850783356698842e-4	0.01920555321407981
ESN_rep1	ESN	rep1	AFR	chr1	153777699	153778201	enhancer	genic|chr1:153777699-153778201	RAB13	153958853	180903	FALSE	0.01557764669932985	0.00322135950972365	9.852965789142146e-4	0.00820435883067355
ESN_rep1	ESN	rep1	AFR	chr1	153777699	153778201	enhancer	genic|chr1:153777699-153778201	RPS27	153963238	185288	FALSE	0.01951802693352811	0.00322074339561476	9.844075381603323e-4	0.0085273721112239
ESN_rep1	ESN	rep1	AFR	chr1	153777699	153778201	enhancer	genic|chr1:153777699-153778201	SLC27A3	153746829	31121	FALSE	0.09213265445409352	0.00320886693097945	9.840341469962602e-4	0.03899821757291349
ESN_rep1	ESN	rep1	AFR	chr1	153777699	153778201	enhancer	genic|chr1:153777699-153778201	SLC39A1	153936117	158167	FALSE	0.01703815001041009	0.00321808478939437	9.83524784528899e-4	0.0099180019626576
ESN_rep1	ESN	rep1	AFR	chr1	153821948	153822450	enhancer	genic|chr1:153821948-153822450	CRTC2	153931132	108933	FALSE	0.01274677257922147	0.00234617025695593	0.0013223252159939	0.0082735456646103
ESN_rep1	ESN	rep1	AFR	chr1	153821948	153822450	enhancer	genic|chr1:153821948-153822450	DENND4B	153919154	96955	FALSE	0.01746298429862179	0.00234347488649455	0.00132251526110531	0.00888598200785113
ESN_rep1	ESN	rep1	AFR	chr1	153821948	153822450	enhancer	genic|chr1:153821948-153822450	GATAD2B	153895451	73252	FALSE	0.01430832884210501	0.00234033800013354	0.00132047508426318	0.00807089514835455
ESN_rep1	ESN	rep1	AFR	chr1	153821948	153822450	enhancer	genic|chr1:153821948-153822450	JTB	153950451	128252	FALSE	0.01153003488812143	0.00234809452451722	0.00132388034464329	0.00686229241054939
ESN_rep1	ESN	rep1	AFR	chr1	153821948	153822450	enhancer	genic|chr1:153821948-153822450	RAB13	153958853	136654	FALSE	0.01751088690078029	0.00234836400487108	0.0013241736491766	0.00941340521694056
ESN_rep1	ESN	rep1	AFR	chr1	153821948	153822450	enhancer	genic|chr1:153821948-153822450	RPS27	153963238	141039	FALSE	0.01266299241600091	0.00234791485903938	0.00132297883701087	0.0056469177598967
ESN_rep1	ESN	rep1	AFR	chr1	153826610	153827147	enhancer	genic|chr1:153826610-153827147	GATAD2B	153895451	68572.5	FALSE	0.00798326430609209	0.00130578050216997	0.00113464094578729	0.00939276516564274
ESN_rep1	ESN	rep1	AFR	chr1	153895201	153895797	promoter	promoter|chr1:153895201-153895797	CREB3L4	153940314	44815	FALSE	0.01086307732333846	0.01045117489966347	9.019443493437992e-4	0.00268262380229422
ESN_rep1	ESN	rep1	AFR	chr1	153895201	153895797	promoter	promoter|chr1:153895201-153895797	CRTC2	153931132	35633	FALSE	0.04421515187005811	0.01045205129294354	9.024650802145944e-4	0.00943905284968217
ESN_rep1	ESN	rep1	AFR	chr1	153895201	153895797	promoter	promoter|chr1:153895201-153895797	DENND4B	153919154	23655	FALSE	0.09663153381203364	0.01044004357516077	9.025947828585724e-4	0.01617229686933023
ESN_rep1	ESN	rep1	AFR	chr1	153895201	153895797	promoter	promoter|chr1:153895201-153895797	GATAD2B	153895451	48	TRUE	0.389268813765966	0.01042606892986456	9.012023959213724e-4	0.0722184677764875
ESN_rep1	ESN	rep1	AFR	chr1	153895201	153895797	promoter	promoter|chr1:153895201-153895797	JTB	153950451	54952	FALSE	0.05401334410760758	0.01046062379239974	9.035264297860464e-4	0.01057317768692454
ESN_rep1	ESN	rep1	AFR	chr1	153895201	153895797	promoter	promoter|chr1:153895201-153895797	RAB13	153958853	63354	FALSE	0.02432984435025494	0.01046182431161726	9.037266052769028e-4	0.00430173652965448
ESN_rep1	ESN	rep1	AFR	chr1	153918381	153918881	promoter	promoter|chr1:153918381-153918881	CREB3L4	153940314	21683	FALSE	0.12083807232131138	0.00615763643660455	0.0014275221779979	0.03200063833437289
ESN_rep1	ESN	rep1	AFR	chr1	153918381	153918881	promoter	promoter|chr1:153918381-153918881	CRTC2	153931132	12501	FALSE	0.17597018837147543	0.00615815279110497	0.00142834634732428	0.04028509069955414
ESN_rep1	ESN	rep1	AFR	chr1	153918381	153918881	promoter	promoter|chr1:153918381-153918881	DENND4B	153919154	523	TRUE	0.2594574900855468	0.00615107806876519	0.00142855162983529	0.04656579207063557
ESN_rep1	ESN	rep1	AFR	chr1	153918381	153918881	promoter	promoter|chr1:153918381-153918881	GATAD2B	153895451	23180	FALSE	0.13531643609755611	0.00614284446958704	0.00142634787609521	0.02692137016194627
ESN_rep1	ESN	rep1	AFR	chr1	153918381	153918881	promoter	promoter|chr1:153918381-153918881	JTB	153950451	31820	FALSE	0.10139888591493404	0.00616320354716934	0.00143002616277293	0.02128558535917044
ESN_rep1	ESN	rep1	AFR	chr1	153918381	153918881	promoter	promoter|chr1:153918381-153918881	RAB13	153958853	40222	FALSE	0.09078636014995	0.00616391087059925	0.00143034298381948	0.01721365250611044
ESN_rep1	ESN	rep1	AFR	chr1	153918381	153918881	promoter	promoter|chr1:153918381-153918881	SLC39A1	153936117	17486	FALSE	0.09081041660629	0.00615764485645992	0.00142777089159665	0.01903036204154478
ESN_rep1	ESN	rep1	AFR	chr1	153918904	153919404	promoter	promoter|chr1:153918904-153919404	CRTC2	153931132	11978	FALSE	0.10316425427955962	0.00361027766301417	0.00142834634732428	0.04028509069955414
ESN_rep1	ESN	rep1	AFR	chr1	153918904	153919404	promoter	promoter|chr1:153918904-153919404	DENND4B	153919154	0	TRUE	0.1521095063296558	0.00360613003743523	0.00142855162983529	0.04656579207063557
ESN_rep1	ESN	rep1	AFR	chr1	153918904	153919404	promoter	promoter|chr1:153918904-153919404	GATAD2B	153895451	23703	FALSE	0.07933059202222761	0.00360130300890778	0.00142634787609521	0.02692137016194627
ESN_rep1	ESN	rep1	AFR	chr1	153930882	153931393	promoter	promoter|chr1:153930882-153931393	CREB3L4	153940314	9176.5	FALSE	0.05059838661249465	0.00574054415327741	9.389299877845972e-4	0.02185255178601459
ESN_rep1	ESN	rep1	AFR	chr1	153930882	153931393	promoter	promoter|chr1:153930882-153931393	CRTC2	153931132	5.5	TRUE	0.12095466071038768	0.00574102553210497	9.394720720390308e-4	0.04515839421069875
ESN_rep1	ESN	rep1	AFR	chr1	153930882	153931393	promoter	promoter|chr1:153930882-153931393	SLC39A1	153936117	4979.5	FALSE	0.15594552990094773	0.00574055200280734	9.390935751948932e-4	0.05329604094192314
ESN_rep1	ESN	rep1	AFR	chr1	153935860	153936367	promoter	promoter|chr1:153935860-153936367	CREB3L4	153940314	4200.5	FALSE	0.3042062913130687	0.00459886081012698	0.00145791321515297	0.1056180181756062
ESN_rep1	ESN	rep1	AFR	chr1	153935860	153936367	promoter	promoter|chr1:153935860-153936367	CRTC2	153931132	4981.5	FALSE	0.26914301472319546	0.00459924645200444	0.00145875493051891	0.08077990334320742
ESN_rep1	ESN	rep1	AFR	chr1	153935860	153936367	promoter	promoter|chr1:153935860-153936367	DENND4B	153919154	16959.5	FALSE	0.06900662601941847	0.0045939626611139	0.00145896458336372	0.01623702821626742
ESN_rep1	ESN	rep1	AFR	chr1	153935860	153936367	promoter	promoter|chr1:153935860-153936367	JTB	153950451	14337.5	FALSE	0.11837221018273962	0.00460301863380911	0.00146047050816762	0.0325774540400137
ESN_rep1	ESN	rep1	AFR	chr1	153935860	153936367	promoter	promoter|chr1:153935860-153936367	RAB13	153958853	22739.5	FALSE	0.092444873062691807	0.00460354690176312	0.00146079407413229	0.02298001073039384
ESN_rep1	ESN	rep1	AFR	chr1	153935860	153936367	promoter	promoter|chr1:153935860-153936367	SLC39A1	153936117	3.5	TRUE	0.16512846983268592	0.00459886709853703	0.00145816722370569	0.04536786151936282
ESN_rep1	ESN	rep1	AFR	chr1	153939993	153940564	promoter	promoter|chr1:153939993-153940564	CREB3L4	153940314	35.5	TRUE	0.08425518536608259	0.0039891942063399	9.602244078597876e-4	0.05120241888980862
ESN_rep1	ESN	rep1	AFR	chr1	153939993	153940564	promoter	promoter|chr1:153939993-153940564	SLC39A1	153936117	4161.5	FALSE	0.12219353088732011	0.00398919966110142	9.603917053433364e-4	0.05876227261784652
ESN_rep1	ESN	rep1	AFR	chr1	153949920	153950701	promoter	promoter|chr1:153949920-153950701	RAB13	153958853	8542.5	FALSE	0.06158289593121538	0.00270824554226775	9.635758937734968e-4	0.03944891941635839
ESN_rep1	ESN	rep1	AFR	chr1	153962947	153963488	promoter	promoter|chr1:153962947-153963488	JTB	153950451	12766.5	FALSE	0.0870826092450595	0.00338629203946531	0.00154275613622768	0.0308398778908533
ESN_rep1	ESN	rep1	AFR	chr1	153962947	153963488	promoter	promoter|chr1:153962947-153963488	NUP210L	154127592	164374.5	FALSE	0.02277654782145761	0.00332716607102723	0.00151070779620331	0.00451813565028718
ESN_rep1	ESN	rep1	AFR	chr1	153962947	153963488	promoter	promoter|chr1:153962947-153963488	RAB13	153958853	4364.5	FALSE	0.18789905158238987	0.00338668066912547	0.00154309793250132	0.06010433785729092
ESN_rep1	ESN	rep1	AFR	chr1	153962947	153963488	promoter	promoter|chr1:153962947-153963488	RPS27	153963238	20.5	TRUE	0.25095125892383663	0.00338603293585129	0.00154170558325483	0.06658970835402508
ESN_rep1	ESN	rep1	AFR	chr1	154130122	154130638	enhancer	genic|chr1:154130122-154130638	NUP210L	154127592	2788	FALSE	0.05238950804165791	8.072769672989233e-4	6.406717347707344e-4	0.10099793852223685
ESN_rep1	ESN	rep1	AFR	chr1	154143295	154143797	enhancer	genic|chr1:154143295-154143797	NUP210L	154127592	15954	FALSE	0.0080762189946879	5.08518410221264e-4	7.703958501926406e-4	0.02055482513153209
ESN_rep1	ESN	rep1	AFR	chr1	154147047	154147601	enhancer	genic|chr1:154147047-154147601	NUP210L	154127592	19732	FALSE	0.01025685722589069	3.8616166946031655e-4	9.937166055728247e-4	0.02665071804789111
ESN_rep1	ESN	rep1	AFR	chr1	154147047	154147601	enhancer	genic|chr1:154147047-154147601	TPM3	154155725	8401	FALSE	0.01844666231588802	3.856944087456512e-4	9.922316570941817e-4	0.05289825535666447
ESN_rep1	ESN	rep1	AFR	chr1	154152777	154153281	enhancer	genic|chr1:154152777-154153281	C1orf189	154178841	25812	FALSE	0.01502881291246526	6.241793924059307e-4	0.0010243263326624	0.04122639727143166
ESN_rep1	ESN	rep1	AFR	chr1	154152777	154153281	enhancer	genic|chr1:154152777-154153281	NUP210L	154127592	25437	FALSE	0.0166286764286928	6.260550682533069e-4	0.00102922458178215	0.02573127531483134
ESN_rep1	ESN	rep1	AFR	chr1	154152777	154153281	enhancer	genic|chr1:154152777-154153281	TPM3	154155725	2696	FALSE	0.04501380308027416	6.252975333611962e-4	0.00102768657238558	0.07687378811725193
ESN_rep1	ESN	rep1	AFR	chr1	154155458	154155975	promoter	promoter|chr1:154155458-154155975	ATP8B2	154300275	144558.5	FALSE	0.0796945519067573	0.00430524312111209	0.00105472763539151	0.02096277374550137
ESN_rep1	ESN	rep1	AFR	chr1	154155458	154155975	promoter	promoter|chr1:154155458-154155975	C1orf189	154178841	23124.5	FALSE	0.05199359687667473	0.00424477822220469	0.00104798211429574	0.02049932008599059
ESN_rep1	ESN	rep1	AFR	chr1	154155458	154155975	promoter	promoter|chr1:154155458-154155975	HAX1	154245038	89321.5	FALSE	0.10934752540482973	0.00428019924247774	0.00104959064128119	0.02472824477486971
ESN_rep1	ESN	rep1	AFR	chr1	154155458	154155975	promoter	promoter|chr1:154155458-154155975	TPM3	154155725	8.5	TRUE	0.2363029296107259	0.00425238222264753	0.00105141995536001	0.05800167959172141
ESN_rep1	ESN	rep1	AFR	chr1	154158507	154159009	enhancer	intergenic|chr1:154158507-154159009	TPM3	154155725	3033	FALSE	0.01890707726548123	3.538793812095201e-4	0.00104515128119871	0.05610091644587027
ESN_rep1	ESN	rep1	AFR	chr1	154171448	154171956	enhancer	genic|chr1:154171448-154171956	C1orf189	154178841	7139	FALSE	0.00412147277330583	2.915038240266621e-4	5.909762878289021e-4	0.04196010753297196
ESN_rep1	ESN	rep1	AFR	chr1	154192929	154193574	promoter	promoter|chr1:154192929-154193574	ATP8B2	154300275	107023.5	FALSE	0.1778259479375669	0.00757539387716719	0.00152136431082815	0.01842955337032558
ESN_rep1	ESN	rep1	AFR	chr1	154192929	154193574	promoter	promoter|chr1:154192929-154193574	C1orf189	154178841	14410.5	FALSE	0.6147898272968417	0.00746900141289021	0.00151163441022757	0.09550273983916682
ESN_rep1	ESN	rep1	AFR	chr1	154192929	154193574	promoter	promoter|chr1:154192929-154193574	C1orf43	154193273	21.5	TRUE	0.42588824088729854	0.00746609024038116	0.00151000136277224	0.0542542412987233
ESN_rep1	ESN	rep1	AFR	chr1	154192929	154193574	promoter	promoter|chr1:154192929-154193574	HAX1	154245038	51786.5	FALSE	0.2575267767822486	0.00753132731936077	0.00151395458793653	0.02294596295953059
ESN_rep1	ESN	rep1	AFR	chr1	154192929	154193574	promoter	promoter|chr1:154192929-154193574	NUP210L	154127592	65659.5	FALSE	0.1292348411311199	0.00749144596284591	0.00151886292879942	0.01132456932542446
ESN_rep1	ESN	rep1	AFR	chr1	154192929	154193574	promoter	promoter|chr1:154192929-154193574	SLC27A3	153746829	446422.5	FALSE	0.11012568227122534	0.00759587717291852	0.00154944011459811	0.01250630263605616
ESN_rep1	ESN	rep1	AFR	chr1	154192929	154193574	promoter	promoter|chr1:154192929-154193574	TPM3	154155725	37526.5	FALSE	0.283084018784465	0.00748238121439647	0.00151659323421774	0.02737703306707753
ESN_rep1	ESN	rep1	AFR	chr1	154192929	154193574	promoter	promoter|chr1:154192929-154193574	UBAP2L	154193324	72.5	TRUE	0.42588824088729854	0.00746609024038116	0.00151000136277224	0.0542542412987233
ESN_rep1	ESN	rep1	AFR	chr1	154244663	154245288	promoter	promoter|chr1:154244663-154245288	ATP8B2	154300275	55299.5	FALSE	0.05650953695064104	0.00413018696459092	9.152722925317558e-4	0.01785499949232154
ESN_rep1	ESN	rep1	AFR	chr1	154244663	154245288	promoter	promoter|chr1:154244663-154245288	C1orf189	154178841	66134.5	FALSE	0.04987947719123629	0.00407218063829125	9.094186594700282e-4	0.02362269630343972
ESN_rep1	ESN	rep1	AFR	chr1	154244663	154245288	promoter	promoter|chr1:154244663-154245288	HAX1	154245038	62.5	TRUE	0.19882836466413695	0.00410616139897974	9.108145081537688e-4	0.05401080522353168
ESN_rep1	ESN	rep1	AFR	chr1	154244663	154245288	promoter	promoter|chr1:154244663-154245288	TPM3	154155725	89250.5	FALSE	0.08131436008695783	0.00407947545129583	9.124019516173756e-4	0.02397489381149616
ESN_rep1	ESN	rep1	AFR	chr1	154277350	154277851	enhancer	intergenic|chr1:154277350-154277851	ATP8B2	154300275	22674.5	FALSE	0.00792555059012566	0.00101870768805521	6.561275265596035e-4	0.01416281953365925
ESN_rep1	ESN	rep1	AFR	chr1	154277350	154277851	enhancer	intergenic|chr1:154277350-154277851	HAX1	154245038	32562.5	FALSE	0.00772234561555587	0.00101278179932237	6.529318927993219e-4	0.01186407084717118
ESN_rep1	ESN	rep1	AFR	chr1	154300895	154301395	enhancer	genic|chr1:154300895-154301395	ATP8B2	154300275	870	FALSE	0.16569104884488395	0.00273886508718453	7.054506245261178e-4	0.10242828600277316
ESN_rep1	ESN	rep1	AFR	chr1	154300895	154301395	enhancer	genic|chr1:154300895-154301395	C1orf43	154193273	107872	FALSE	0.01215239502502913	0.00269934662523394	7.001816703739498e-4	0.00923423886053304
ESN_rep1	ESN	rep1	AFR	chr1	154300895	154301395	enhancer	genic|chr1:154300895-154301395	HAX1	154245038	56107	FALSE	0.05072790217915741	0.00272293293122731	7.020147652751456e-4	0.02696075060279429
ESN_rep1	ESN	rep1	AFR	chr1	154300895	154301395	enhancer	genic|chr1:154300895-154301395	TPM3	154155725	145420	FALSE	0.0194595524442748	0.0027052365869561	7.032382951382682e-4	0.01122548350549133
ESN_rep1	ESN	rep1	AFR	chr1	154300895	154301395	enhancer	genic|chr1:154300895-154301395	UBAP2L	154193324	107821	FALSE	0.01215239502502913	0.00269934662523394	7.001816703739498e-4	0.00923423886053304
ESN_rep1	ESN	rep1	AFR	chr1	154307447	154307949	enhancer	genic|chr1:154307447-154307949	ATP8B2	154300275	7423	FALSE	0.0042445028825658	5.455655943738977e-4	5.161507083097303e-4	0.01800368690795943
ESN_rep1	ESN	rep1	AFR	chr1	154359019	154359553	enhancer	intergenic|chr1:154359019-154359553	IL6R	154377668	18382	FALSE	0.00398895046802205	0.00123909926815611	7.726119457749937e-4	0.00258970845668776
ESN_rep1	ESN	rep1	AFR	chr1	154375968	154376471	enhancer	intergenic|chr1:154375968-154376471	IL6R	154377668	1448.5	FALSE	0.03550266029418252	3.292028200039307e-4	8.790772628543572e-4	0.07624828037036836
ESN_rep1	ESN	rep1	AFR	chr1	154377418	154377980	promoter	promoter|chr1:154377418-154377980	IL6R	154377668	31	TRUE	0.37024587351387	0.00330317509161828	8.830419610723446e-4	0.07889274029606594
ESN_rep1	ESN	rep1	AFR	chr1	154383192	154383774	enhancer	genic|chr1:154383192-154383774	IL6R	154377668	5815	FALSE	0.01720138014064912	1.51877161090593e-4	8.66020821947851e-4	0.08128347077852834
ESN_rep1	ESN	rep1	AFR	chr1	154392586	154393100	enhancer	genic|chr1:154392586-154393100	IL6R	154377668	15175	FALSE	0.01489114809154007	6.093710939657105e-4	8.370255854888002e-4	0.01814543360847591
ESN_rep1	ESN	rep1	AFR	chr1	154412021	154412530	enhancer	genic|chr1:154412021-154412530	IL6R	154377668	34607.5	FALSE	0.01203945424789142	0.00141856403460694	4.51170179392969e-4	0.01169168806157734
ESN_rep1	ESN	rep1	AFR	chr1	154530870	154531671	promoter	promoter|chr1:154530870-154531671	ADAR	154580724	49453.5	FALSE	0.08487546984179259	0.00687201244532663	0.00115859146045219	0.00845063192515302
ESN_rep1	ESN	rep1	AFR	chr1	154530870	154531671	promoter	promoter|chr1:154530870-154531671	IL6R	154377668	153602.5	FALSE	0.06313063106595779	0.00684809409257615	0.00115839546494177	0.00494621868495724
ESN_rep1	ESN	rep1	AFR	chr1	154530870	154531671	promoter	promoter|chr1:154530870-154531671	KCNN3	154842754	311483.5	FALSE	0.10071272255899204	0.00689437922979972	0.00115654499665503	0.01431994806402958
ESN_rep1	ESN	rep1	AFR	chr1	154530870	154531671	promoter	promoter|chr1:154530870-154531671	UBE2Q1	154531120	150.5	TRUE	0.25956005429481105	0.00686586582454299	0.00115803937727849	0.02507079368319966
ESN_rep1	ESN	rep1	AFR	chr1	154530870	154531671	promoter	promoter|chr1:154530870-154531671	UBE2Q1-AS1	154526084	5186.5	FALSE	0.5944495857181646	0.00686586582454299	0.00115803937727849	0.13262495874208344
ESN_rep1	ESN	rep1	AFR	chr1	154575868	154576420	enhancer	genic|chr1:154575868-154576420	ADAR	154580724	4580	FALSE	0.01222345255132159	1.6882089632690668e-4	9.04668324916086e-4	0.06344531525948456
ESN_rep1	ESN	rep1	AFR	chr1	154580401	154580974	promoter	promoter|chr1:154580401-154580974	ADAR	154580724	36.5	TRUE	0.1420568320276654	0.00217728574590994	9.707082532128776e-4	0.05328184182987139
ESN_rep1	ESN	rep1	AFR	chr1	154584110	154584612	enhancer	intergenic|chr1:154584110-154584612	ADAR	154580724	3637	FALSE	0.01491312220501815	2.394088328505407e-4	9.647585956965078e-4	0.05118362085600823
ESN_rep1	ESN	rep1	AFR	chr1	154599892	154600392	enhancer	intergenic|chr1:154599892-154600392	UBE2Q1	154531120	69022	FALSE	0.00737915683301827	0.00207308407273655	4.961794148739137e-4	0.00550934474270454
ESN_rep1	ESN	rep1	AFR	chr1	154757390	154757890	enhancer	genic|chr1:154757390-154757890	ADAR	154580724	176916	FALSE	0.00568116226179021	0.00109443514856096	0.00101188659398021	0.00406664792226298
ESN_rep1	ESN	rep1	AFR	chr1	154763665	154764165	enhancer	genic|chr1:154763665-154764165	KCNN3	154842754	78839	FALSE	0.02551055193010168	0.00183966386343958	0.00101009926052222	0.01556439102568048
ESN_rep1	ESN	rep1	AFR	chr1	154779489	154779991	enhancer	genic|chr1:154779489-154779991	KCNN3	154842754	63014	FALSE	0.00716887004575508	0.00116764986270005	7.548372261846569e-4	0.00922145760831953
ESN_rep1	ESN	rep1	AFR	chr1	15479975	15480478	promoter	promoter|chr1:15479975-15480478	C1orf195	15498120	17893.5	FALSE	0.09625796496438482	7.824509783173381e-4	6.474484137173044e-4	0.05916934327264855
ESN_rep1	ESN	rep1	AFR	chr1	15479975	15480478	promoter	promoter|chr1:15479975-15480478	TMEM51	15480228	1.5	TRUE	0.1067504659457537	7.79380174118815e-4	6.474278308588917e-4	0.07408676947575904
ESN_rep1	ESN	rep1	AFR	chr1	15479975	15480478	promoter	promoter|chr1:15479975-15480478	TMEM51-AS1	15478960	1266.5	FALSE	0.08294415051491165	7.807778491428006e-4	6.473588593580203e-4	0.12103467520983352
ESN_rep1	ESN	rep1	AFR	chr1	15482768	15483275	enhancer	genic|chr1:15482768-15483275	C1orf195	15498120	15098.5	FALSE	0.09558480746820797	8.1419964621651e-4	6.536512169781523e-4	0.05592864124943068
ESN_rep1	ESN	rep1	AFR	chr1	15482768	15483275	enhancer	genic|chr1:15482768-15483275	TMEM51	15480228	2793.5	FALSE	0.10584224896207652	8.110042413140657e-4	6.536304369280892e-4	0.06992222886117089
ESN_rep1	ESN	rep1	AFR	chr1	15482768	15483275	enhancer	genic|chr1:15482768-15483275	TMEM51-AS1	15478960	4061.5	FALSE	0.0822384740991047	8.124586282872942e-4	6.535608046538785e-4	0.11423111467869494
ESN_rep1	ESN	rep1	AFR	chr1	154842504	154843094	promoter	promoter|chr1:154842504-154843094	KCNN3	154842754	45	TRUE	0.16773178160190477	0.00487553094654959	8.252541799114806e-4	0.04726291664208801
ESN_rep1	ESN	rep1	AFR	chr1	154843758	154844258	enhancer	intergenic|chr1:154843758-154844258	KCNN3	154842754	1254	FALSE	0.01062871448621933	3.24946736748124e-4	8.244386874544206e-4	0.04498057541127603
ESN_rep1	ESN	rep1	AFR	chr1	154846838	154847370	enhancer	intergenic|chr1:154846838-154847370	KCNN3	154842754	4350	FALSE	0.02120564159732759	5.82348408372775e-4	7.374433051438463e-4	0.05598281029405845
ESN_rep1	ESN	rep1	AFR	chr1	154850896	154851396	enhancer	intergenic|chr1:154850896-154851396	KCNN3	154842754	8392	FALSE	0.00453950488855402	7.393846207304265e-4	5.807561058775896e-4	0.01198558123108305
ESN_rep1	ESN	rep1	AFR	chr1	154909214	154909734	promoter	promoter|chr1:154909214-154909734	KCNN3	154842754	66720	FALSE	0.04183725066434537	0.00627353761198331	9.887599351006578e-4	0.00764670929135518
ESN_rep1	ESN	rep1	AFR	chr1	154909214	154909734	promoter	promoter|chr1:154909214-154909734	PMVK	154909484	10	TRUE	0.09081745545624112	0.00626927590395181	9.916871394948725e-4	0.02035187039752787
ESN_rep1	ESN	rep1	AFR	chr1	154914936	154915436	enhancer	intergenic|chr1:154914936-154915436	CKS1B	154947117	31931	FALSE	0.03279654464752223	0.00331573680465602	0.00128073382933614	0.0148474998551985
ESN_rep1	ESN	rep1	AFR	chr1	154914936	154915436	enhancer	intergenic|chr1:154914936-154915436	EFNA4	155036212	121026	FALSE	0.00754592029856751	0.00331360269390755	0.00128174071556337	0.00370611892429374
ESN_rep1	ESN	rep1	AFR	chr1	154914936	154915436	enhancer	intergenic|chr1:154914936-154915436	FLAD1	154955769	40583	FALSE	0.00761298467043875	0.00331601362358376	0.0012814122122749	0.0055603683558309
ESN_rep1	ESN	rep1	AFR	chr1	154914936	154915436	enhancer	intergenic|chr1:154914936-154915436	KCNN3	154842754	72432	FALSE	0.0460231101515482	0.00331890320761731	0.00127858969068513	0.01229603208914824
ESN_rep1	ESN	rep1	AFR	chr1	154914936	154915436	enhancer	intergenic|chr1:154914936-154915436	LOC101928120	154933946	18760	FALSE	0.04310919994109262	0.00331481363252548	0.00128046787130776	0.03662311356450796
ESN_rep1	ESN	rep1	AFR	chr1	154914936	154915436	enhancer	intergenic|chr1:154914936-154915436	PBXIP1	154928639	13453	FALSE	0.09274638294864472	0.00331564630390398	0.00128160543732747	0.0553518226738877
ESN_rep1	ESN	rep1	AFR	chr1	154914936	154915436	enhancer	intergenic|chr1:154914936-154915436	PMVK	154909484	5702	FALSE	0.10033568197260728	0.00331664862697549	0.001282374930386	0.0328675995380011
ESN_rep1	ESN	rep1	AFR	chr1	154914936	154915436	enhancer	intergenic|chr1:154914936-154915436	PYGO2	154934258	19072	FALSE	0.04310919994109262	0.00331614296119573	0.00128127719469076	0.03662311356450796
ESN_rep1	ESN	rep1	AFR	chr1	154914936	154915436	enhancer	intergenic|chr1:154914936-154915436	SHC1	154946959	31773	FALSE	0.03279654464752223	0.00331573680465602	0.00128073382933614	0.0148474998551985
ESN_rep1	ESN	rep1	AFR	chr1	154914936	154915436	enhancer	intergenic|chr1:154914936-154915436	UBE2Q1	154531120	384066	FALSE	0.02657222115272068	0.00330517706505793	0.00128024176618988	0.00482269728007652
ESN_rep1	ESN	rep1	AFR	chr1	154914936	154915436	enhancer	intergenic|chr1:154914936-154915436	ZBTB7B	154975105	59919	FALSE	0.02526127910012303	0.00331969022475417	0.00128253380221944	0.01271891511940721
ESN_rep1	ESN	rep1	AFR	chr1	154927564	154928064	enhancer	genic|chr1:154927564-154928064	ADAR	154580724	347090	FALSE	0.0083842713875177	0.00425817473581819	0.00147999366005493	0.0010546375947977
ESN_rep1	ESN	rep1	AFR	chr1	154927564	154928064	enhancer	genic|chr1:154927564-154928064	CKS1B	154947117	19303	FALSE	0.06322171382698712	0.00426795835477572	0.00147985699182948	0.01924378577222507
ESN_rep1	ESN	rep1	AFR	chr1	154927564	154928064	enhancer	genic|chr1:154927564-154928064	DCST1	155006281	78467	FALSE	0.07548190507624489	0.00427024700832602	0.00148497544448159	0.0132238581475162
ESN_rep1	ESN	rep1	AFR	chr1	154927564	154928064	enhancer	genic|chr1:154927564-154928064	DCST2	155006257	78443	FALSE	0.07548190507624489	0.00427024700832602	0.00148497544448159	0.0132238581475162
ESN_rep1	ESN	rep1	AFR	chr1	154927564	154928064	enhancer	genic|chr1:154927564-154928064	FLAD1	154955769	27955	FALSE	0.05220661850438558	0.00426831467125228	0.0014806408469226	0.0256373528906215
ESN_rep1	ESN	rep1	AFR	chr1	154927564	154928064	enhancer	genic|chr1:154927564-154928064	KCNN3	154842754	85060	FALSE	0.04386483759912121	0.00427203409322223	0.00147737949142973	0.00787960702826628
ESN_rep1	ESN	rep1	AFR	chr1	154927564	154928064	enhancer	genic|chr1:154927564-154928064	LOC101928120	154933946	6132	FALSE	0.25294004512943075	0.00426677006377449	0.00147954968375437	0.14447806011005349
ESN_rep1	ESN	rep1	AFR	chr1	154927564	154928064	enhancer	genic|chr1:154927564-154928064	PBXIP1	154928639	825	FALSE	0.15444023810795118	0.00426784186379241	0.00148086411380171	0.06197184367782509
ESN_rep1	ESN	rep1	AFR	chr1	154927564	154928064	enhancer	genic|chr1:154927564-154928064	PMVK	154909484	18330	FALSE	0.05016993701431731	0.00426913203649889	0.00148175324443662	0.01104981851372748
ESN_rep1	ESN	rep1	AFR	chr1	154927564	154928064	enhancer	genic|chr1:154927564-154928064	PYGO2	154934258	6444	FALSE	0.25294004512943075	0.00426848115236165	0.00148048483736673	0.14447806011005349
ESN_rep1	ESN	rep1	AFR	chr1	154927564	154928064	enhancer	genic|chr1:154927564-154928064	SHC1	154946959	19145	FALSE	0.06322171382698712	0.00426795835477572	0.00147985699182948	0.01924378577222507
ESN_rep1	ESN	rep1	AFR	chr1	154927564	154928064	enhancer	genic|chr1:154927564-154928064	SLC50A1	155108287	180473	FALSE	0.02086714273971421	0.00421671408646103	0.00146526312516227	0.00452461642190242
ESN_rep1	ESN	rep1	AFR	chr1	154927564	154928064	enhancer	genic|chr1:154927564-154928064	UBE2Q1	154531120	396694	FALSE	0.05274096298154214	0.00425436604287128	0.00147928842475431	0.00643589882783211
ESN_rep1	ESN	rep1	AFR	chr1	154927564	154928064	enhancer	genic|chr1:154927564-154928064	UBE2Q1-AS1	154526084	401730	FALSE	0.01111603032283107	0.00425436604287128	0.00147928842475431	0.00313321994521311
ESN_rep1	ESN	rep1	AFR	chr1	154927564	154928064	enhancer	genic|chr1:154927564-154928064	ZBTB7B	154975105	47291	FALSE	0.04391319352328237	0.00427304712789975	0.00148193681700115	0.01486581633428793
ESN_rep1	ESN	rep1	AFR	chr1	154928389	154928889	promoter	promoter|chr1:154928389-154928889	LOC101928120	154933946	5307	FALSE	0.1416637194726807	0.00234262743309538	0.00149971642296903	0.145398314188038
ESN_rep1	ESN	rep1	AFR	chr1	154928389	154928889	promoter	promoter|chr1:154928389-154928889	PYGO2	154934258	5619	FALSE	0.1416637194726807	0.00234356688917218	0.00150066432302663	0.145398314188038
ESN_rep1	ESN	rep1	AFR	chr1	154933696	154934508	promoter	promoter|chr1:154933696-154934508	CKS1B	154947117	13015	FALSE	0.0955915272039297	0.0064326215014154	9.904180420045872e-4	0.02884543081902
ESN_rep1	ESN	rep1	AFR	chr1	154933696	154934508	promoter	promoter|chr1:154933696-154934508	LOC101928120	154933946	156	TRUE	0.1519508830572596	0.00643083052183944	9.902123711433323e-4	0.0860440648764726
ESN_rep1	ESN	rep1	AFR	chr1	154933696	154934508	promoter	promoter|chr1:154933696-154934508	PBXIP1	154928639	5463	FALSE	0.2448227728411753	0.00643244592744264	9.910920745478005e-4	0.09739107223441364
ESN_rep1	ESN	rep1	AFR	chr1	154933696	154934508	promoter	promoter|chr1:154933696-154934508	PYGO2	154934258	156	TRUE	0.1519508830572596	0.00643340945638416	9.908382377066857e-4	0.0860440648764726
ESN_rep1	ESN	rep1	AFR	chr1	154933696	154934508	promoter	promoter|chr1:154933696-154934508	SHC1	154946959	12857	FALSE	0.0955915272039297	0.0064326215014154	9.904180420045872e-4	0.02884543081902
ESN_rep1	ESN	rep1	AFR	chr1	15493937	15494442	enhancer	genic|chr1:15493937-15494442	C1orf195	15498120	3930.5	FALSE	0.01300853647390918	1.4125884603116503e-4	4.865202894589175e-4	0.05894326798119883
ESN_rep1	ESN	rep1	AFR	chr1	154943020	154943525	enhancer	genic|chr1:154943020-154943525	CKS1B	154947117	3844.5	FALSE	0.03806260393929919	0.00176372917648869	8.370898994096945e-4	0.04956312323710773
ESN_rep1	ESN	rep1	AFR	chr1	154943020	154943525	enhancer	genic|chr1:154943020-154943525	FLAD1	154955769	12496.5	FALSE	0.01654730062431333	0.00176387642388745	8.375332917000817e-4	0.03476247544127158
ESN_rep1	ESN	rep1	AFR	chr1	154943020	154943525	enhancer	genic|chr1:154943020-154943525	LOC101928120	154933946	9326.5	FALSE	0.01996679484388267	0.00176323811651696	8.369160687712592e-4	0.04878974930809012
ESN_rep1	ESN	rep1	AFR	chr1	154943020	154943525	enhancer	genic|chr1:154943020-154943525	PBXIP1	154928639	14633.5	FALSE	0.01347718820460305	0.00176368103671576	8.376595839367e-4	0.02313498212497671
ESN_rep1	ESN	rep1	AFR	chr1	154943020	154943525	enhancer	genic|chr1:154943020-154943525	PMVK	154909484	33788.5	FALSE	0.00225801380809269	0.00176421419919205	8.381625259627544e-4	0.00212752221493235
ESN_rep1	ESN	rep1	AFR	chr1	154943020	154943525	enhancer	genic|chr1:154943020-154943525	PYGO2	154934258	9014.5	FALSE	0.01996679484388267	0.00176394522202593	8.374450439679358e-4	0.04878974930809012
ESN_rep1	ESN	rep1	AFR	chr1	154943020	154943525	enhancer	genic|chr1:154943020-154943525	SHC1	154946959	3686.5	FALSE	0.03806260393929919	0.00176372917648869	8.370898994096945e-4	0.04956312323710773
ESN_rep1	ESN	rep1	AFR	chr1	154946690	154947367	promoter	promoter|chr1:154946690-154947367	ADAM15	155023747	76718.5	FALSE	0.05713683339891345	0.00986131262393605	0.00157101908161268	0.00554981478673676
ESN_rep1	ESN	rep1	AFR	chr1	154946690	154947367	promoter	promoter|chr1:154946690-154947367	CKS1B	154947117	88.5	TRUE	0.33466762113640053	0.00986263105213411	0.00156667277667743	0.04163962248599701
ESN_rep1	ESN	rep1	AFR	chr1	154946690	154947367	promoter	promoter|chr1:154946690-154947367	DCST1-AS1	155023641	76612.5	FALSE	0.05713683339891345	0.00986131262393605	0.00157101908161268	0.00554981478673676
ESN_rep1	ESN	rep1	AFR	chr1	154946690	154947367	promoter	promoter|chr1:154946690-154947367	EFNA3	155051347	104318.5	FALSE	0.04292368931342571	0.00985578162918369	0.00156466093330547	0.00374378010294328
ESN_rep1	ESN	rep1	AFR	chr1	154946690	154947367	promoter	promoter|chr1:154946690-154947367	EFNA4	155036212	89183.5	FALSE	0.2928088283285474	0.00985628315778163	0.00156790446214187	0.03952384170107596
ESN_rep1	ESN	rep1	AFR	chr1	154946690	154947367	promoter	promoter|chr1:154946690-154947367	FLAD1	154955769	8740.5	FALSE	0.4193184581103861	0.00986345444769095	0.00156750261661604	0.0841706023389018
ESN_rep1	ESN	rep1	AFR	chr1	154946690	154947367	promoter	promoter|chr1:154946690-154947367	KCNN3	154842754	104274.5	FALSE	0.10659027367330304	0.00987204949093351	0.00156404993375955	0.00782662360073904
ESN_rep1	ESN	rep1	AFR	chr1	154946690	154947367	promoter	promoter|chr1:154946690-154947367	LOC101928120	154933946	13082.5	FALSE	0.21685947777211004	0.00985988508444803	0.0015663474403794	0.05063275463471549
ESN_rep1	ESN	rep1	AFR	chr1	154946690	154947367	promoter	promoter|chr1:154946690-154947367	PBXIP1	154928639	18389.5	FALSE	0.14145120613924933	0.00986236185841342	0.00156773898144275	0.0232011465323973
ESN_rep1	ESN	rep1	AFR	chr1	154946690	154947367	promoter	promoter|chr1:154946690-154947367	PMVK	154909484	37544.5	FALSE	0.1865297728227611	0.00986534325990327	0.00156868027291099	0.01679301161514104
ESN_rep1	ESN	rep1	AFR	chr1	154946690	154947367	promoter	promoter|chr1:154946690-154947367	PYGO2	154934258	12770.5	FALSE	0.21685947777211004	0.00986383916132269	0.00156733745476227	0.05063275463471549
ESN_rep1	ESN	rep1	AFR	chr1	154946690	154947367	promoter	promoter|chr1:154946690-154947367	SHC1	154946959	69.5	TRUE	0.33466762113640053	0.00986263105213411	0.00156667277667743	0.04163962248599701
ESN_rep1	ESN	rep1	AFR	chr1	154946690	154947367	promoter	promoter|chr1:154946690-154947367	UBE2Q1	154531120	415908.5	FALSE	0.06154169753955126	0.00983122119610563	0.00156607085462462	0.00306972493872871
ESN_rep1	ESN	rep1	AFR	chr1	154946690	154947367	promoter	promoter|chr1:154946690-154947367	ZBTB7B	154975105	28076.5	FALSE	0.25175592537389174	0.00987439046674369	0.00156887461475684	0.03483712284134868
ESN_rep1	ESN	rep1	AFR	chr1	15494891	15495440	enhancer	genic|chr1:15494891-15495440	C1orf195	15498120	2954.5	FALSE	0.05625218363830467	2.909813824057839e-4	6.141848502355222e-4	0.09801611069340482
ESN_rep1	ESN	rep1	AFR	chr1	15494891	15495440	enhancer	genic|chr1:15494891-15495440	TMEM51	15480228	14937.5	FALSE	0.0312722014044758	2.898393979549429e-4	6.141653248501113e-4	0.061521560039901
ESN_rep1	ESN	rep1	AFR	chr1	15494891	15495440	enhancer	genic|chr1:15494891-15495440	TMEM51-AS1	15478960	16205.5	FALSE	0.00843890234316949	2.903591716173236e-4	6.140998968561033e-4	0.03490663727797208
ESN_rep1	ESN	rep1	AFR	chr1	154955424	154956019	promoter	promoter|chr1:154955424-154956019	FLAD1	154955769	47.5	TRUE	0.09892391743507108	0.00491956766597898	8.852402566270416e-4	0.07049640736404782
ESN_rep1	ESN	rep1	AFR	chr1	154974427	154975355	promoter	promoter|chr1:154974427-154975355	ADAM15	155023747	48856	FALSE	0.26153948217761475	0.00644848626366586	0.00115198409342339	0.05297994551668389
ESN_rep1	ESN	rep1	AFR	chr1	154974427	154975355	promoter	promoter|chr1:154974427-154975355	CKS1B	154947117	27774	FALSE	0.09243177009018316	0.00644934840711969	0.00114879707029351	0.02398425772735898
ESN_rep1	ESN	rep1	AFR	chr1	154974427	154975355	promoter	promoter|chr1:154974427-154975355	DCST1-AS1	155023641	48750	FALSE	0.26153948217761475	0.00644848626366586	0.00115198409342339	0.05297994551668389
ESN_rep1	ESN	rep1	AFR	chr1	154974427	154975355	promoter	promoter|chr1:154974427-154975355	EFNA4	155036212	61321	FALSE	0.04203062726836004	0.0064451974070352	0.00114970023059229	0.01183185344247282
ESN_rep1	ESN	rep1	AFR	chr1	154974427	154975355	promoter	promoter|chr1:154974427-154975355	FLAD1	154955769	19122	FALSE	0.12050491187182633	0.00644988683999777	0.00114940556857374	0.0504467427556995
ESN_rep1	ESN	rep1	AFR	chr1	154974427	154975355	promoter	promoter|chr1:154974427-154975355	PMVK	154909484	65407	FALSE	0.10771340355587812	0.00645112196761925	0.00115026911080259	0.02022376926598886
ESN_rep1	ESN	rep1	AFR	chr1	154974427	154975355	promoter	promoter|chr1:154974427-154975355	SHC1	154946959	27932	FALSE	0.09243177009018316	0.00644934840711969	0.00114879707029351	0.02398425772735898
ESN_rep1	ESN	rep1	AFR	chr1	154974427	154975355	promoter	promoter|chr1:154974427-154975355	ZBTB7B	154975105	214	TRUE	0.29329047285168086	0.00645703809575146	0.00115041161621053	0.0846393774435367
ESN_rep1	ESN	rep1	AFR	chr1	154989901	154990401	enhancer	genic|chr1:154989901-154990401	CKS1B	154947117	43034	FALSE	0.01643651107108332	0.00274186167228941	7.041192079802688e-4	0.01636748964551887
ESN_rep1	ESN	rep1	AFR	chr1	154989901	154990401	enhancer	genic|chr1:154989901-154990401	SHC1	154946959	43192	FALSE	0.01643651107108332	0.00274186167228941	7.041192079802688e-4	0.01636748964551887
ESN_rep1	ESN	rep1	AFR	chr1	154989901	154990401	enhancer	genic|chr1:154989901-154990401	ZBTB7B	154975105	15046	FALSE	0.02088915286049623	0.0027451308494528	7.051087933663544e-4	0.02313464067058406
ESN_rep1	ESN	rep1	AFR	chr1	15500691	15501260	enhancer	genic|chr1:15500691-15501260	C1orf195	15498120	2855.5	FALSE	0.01698548636347776	1.8444428455078395e-4	5.826098733970644e-4	0.04922178134856837
ESN_rep1	ESN	rep1	AFR	chr1	15502541	15503048	enhancer	genic|chr1:15502541-15503048	C1orf195	15498120	4674.5	FALSE	0.07133811030778484	7.746558700383433e-4	5.826098733970644e-4	0.04922178134856837
ESN_rep1	ESN	rep1	AFR	chr1	15502541	15503048	enhancer	genic|chr1:15502541-15503048	TMEM51	15480228	22566.5	FALSE	0.04835677518030838	7.716156584927716e-4	5.825913518032511e-4	0.03767071490268188
ESN_rep1	ESN	rep1	AFR	chr1	15504120	15504621	enhancer	genic|chr1:15504120-15504621	C1orf195	15498120	6250.5	FALSE	0.02459529777655838	2.670787285470443e-4	5.826098733970644e-4	0.04922178134856837
ESN_rep1	ESN	rep1	AFR	chr1	15504120	15504621	enhancer	genic|chr1:15504120-15504621	TMEM51	15480228	24142.5	FALSE	0.01667200434581715	2.660305523626114e-4	5.825913518032511e-4	0.03767071490268188
ESN_rep1	ESN	rep1	AFR	chr1	155043359	155043859	enhancer	intergenic|chr1:155043359-155043859	EFNA3	155051347	7738	FALSE	0.02423360418877835	0.00143410290095536	6.517193043653206e-4	0.0348739958310507
ESN_rep1	ESN	rep1	AFR	chr1	155043359	155043859	enhancer	intergenic|chr1:155043359-155043859	EFNA4	155036212	7397	FALSE	0.02998768093550164	0.00143417587777691	6.530703129525162e-4	0.06678643745691869
ESN_rep1	ESN	rep1	AFR	chr1	15505241	15505754	enhancer	genic|chr1:15505241-15505754	C1orf195	15498120	7377.5	FALSE	0.02081106307805113	2.259859716720206e-4	5.738248629191748e-4	0.04997534553309633
ESN_rep1	ESN	rep1	AFR	chr1	1550544	1551062	promoter	promoter|chr1:1550544-1551062	FNDC10	1535476	15327	FALSE	0.5956744075797468	0.01099367353889276	0.00117750360617272	0.08568961757937217
ESN_rep1	ESN	rep1	AFR	chr1	1550544	1551062	promoter	promoter|chr1:1550544-1551062	MIB2	1550794	9	TRUE	0.27047814379165525	0.01094375423066357	0.001172729175189	0.05181240048603548
ESN_rep1	ESN	rep1	AFR	chr1	1550544	1551062	promoter	promoter|chr1:1550544-1551062	SSU72	1510262	40541	FALSE	0.05006592914327894	0.01101765804559659	0.00118215837209318	0.00407787863883959
ESN_rep1	ESN	rep1	AFR	chr1	155057406	155057906	enhancer	genic|chr1:155057406-155057906	CKS1B	154947117	110539	FALSE	0.01538770265387755	0.0074459821482209	5.139739938396314e-4	0.00772991682099596
ESN_rep1	ESN	rep1	AFR	chr1	155057406	155057906	enhancer	genic|chr1:155057406-155057906	KRTCAP2	155145804	88148	FALSE	0.01591761105769016	0.00740124901716457	5.113292768401387e-4	0.0060680176844473
ESN_rep1	ESN	rep1	AFR	chr1	155057406	155057906	enhancer	genic|chr1:155057406-155057906	SHC1	154946959	110697	FALSE	0.01538770265387755	0.0074459821482209	5.139739938396314e-4	0.00772991682099596
ESN_rep1	ESN	rep1	AFR	chr1	155057406	155057906	enhancer	genic|chr1:155057406-155057906	TRIM46	155146262	88606	FALSE	0.01591761105769016	0.00740124901716457	5.113292768401387e-4	0.0060680176844473
ESN_rep1	ESN	rep1	AFR	chr1	15508026	15508553	enhancer	genic|chr1:15508026-15508553	C1orf195	15498120	10169.5	FALSE	0.01473137390331843	1.5996702490015313e-4	5.738248629191748e-4	0.04997534553309633
ESN_rep1	ESN	rep1	AFR	chr1	155108009	155108537	promoter	promoter|chr1:155108009-155108537	DPM3	155112883	4610	FALSE	0.4149083386571761	0.00446334614911334	0.0012773697144846	0.2020116712722846
ESN_rep1	ESN	rep1	AFR	chr1	155108009	155108537	promoter	promoter|chr1:155108009-155108537	EFNA1	155100348	7925	FALSE	0.5713799712831962	0.00446449661096803	0.00127910551996275	0.2424979199965179
ESN_rep1	ESN	rep1	AFR	chr1	155108009	155108537	promoter	promoter|chr1:155108009-155108537	EFNA4	155036212	72061	FALSE	0.01168304580179636	0.00451467999248807	0.00129110642610613	0.00418094848546583
ESN_rep1	ESN	rep1	AFR	chr1	155108009	155108537	promoter	promoter|chr1:155108009-155108537	KRTCAP2	155145804	37531	FALSE	0.09306270370133628	0.00449044739845621	0.00128345385303575	0.02329594967041341
ESN_rep1	ESN	rep1	AFR	chr1	155108009	155108537	promoter	promoter|chr1:155108009-155108537	SLC50A1	155108287	14	TRUE	0.26825528402463383	0.00446334614911334	0.0012773697144846	0.06303469511214366
ESN_rep1	ESN	rep1	AFR	chr1	155108009	155108537	promoter	promoter|chr1:155108009-155108537	TRIM46	155146262	37989	FALSE	0.09306270370133628	0.00449044739845621	0.00128345385303575	0.02329594967041341
ESN_rep1	ESN	rep1	AFR	chr1	155112633	155113275	promoter	promoter|chr1:155112633-155113275	DPM3	155112883	71	TRUE	0.06923749341333857	0.0026021264664142	8.449265612342866e-4	0.08741691117633994
ESN_rep1	ESN	rep1	AFR	chr1	155112633	155113275	promoter	promoter|chr1:155112633-155113275	EFNA1	155100348	12606	FALSE	0.03892053232705469	0.00260279718455719	8.460747238507923e-4	0.04283429251583705
ESN_rep1	ESN	rep1	AFR	chr1	155112633	155113275	promoter	promoter|chr1:155112633-155113275	SLC50A1	155108287	4667	FALSE	0.16209387030503972	0.0026021264664142	8.449265612342867e-4	0.09877062111724104
ESN_rep1	ESN	rep1	AFR	chr1	155140264	155140764	enhancer	intergenic|chr1:155140264-155140764	KRTCAP2	155145804	5290	FALSE	0.01737395080722724	8.798264758339062e-4	6.599446611494845e-4	0.04316866976429701
ESN_rep1	ESN	rep1	AFR	chr1	155140264	155140764	enhancer	intergenic|chr1:155140264-155140764	SLC50A1	155108287	32227	FALSE	0.00908485945002512	8.745164488846484e-4	6.568162317594996e-4	0.02118921701888267
ESN_rep1	ESN	rep1	AFR	chr1	155140264	155140764	enhancer	intergenic|chr1:155140264-155140764	TRIM46	155146262	5748	FALSE	0.01737395080722724	8.798264758339062e-4	6.599446611494845e-4	0.04316866976429701
ESN_rep1	ESN	rep1	AFR	chr1	155157832	155158332	enhancer	genic|chr1:155157832-155158332	GBA	155214653	56571	FALSE	0.00174622201770251	0.00179224204649025	7.319474112217122e-4	0.00213650205232262
ESN_rep1	ESN	rep1	AFR	chr1	155157832	155158332	enhancer	genic|chr1:155157832-155158332	KRTCAP2	155145804	12278	FALSE	0.0416517465123242	0.00179777227809005	7.429618442074624e-4	0.0449890323266064
ESN_rep1	ESN	rep1	AFR	chr1	155157832	155158332	enhancer	genic|chr1:155157832-155158332	MTX1	155178489	20407	FALSE	0.01045438980303775	0.00178439028287646	7.36195268425089e-4	0.01033589248377475
ESN_rep1	ESN	rep1	AFR	chr1	155157832	155158332	enhancer	genic|chr1:155157832-155158332	MUC1	155162706	4624	FALSE	0.05459049081217326	0.00179667911406625	7.413434997778645e-4	0.06292759250572061
ESN_rep1	ESN	rep1	AFR	chr1	155157832	155158332	enhancer	genic|chr1:155157832-155158332	THBS3	155177772	19690	FALSE	0.01045438980303775	0.00178439028287646	7.36195268425089e-4	0.01033589248377475
ESN_rep1	ESN	rep1	AFR	chr1	155157832	155158332	enhancer	genic|chr1:155157832-155158332	TRIM46	155146262	11820	FALSE	0.0416517465123242	0.00179777227809005	7.429618442074624e-4	0.0449890323266064
ESN_rep1	ESN	rep1	AFR	chr1	155164440	155164940	enhancer	intergenic|chr1:155164440-155164940	FDPS	155278538	113848	FALSE	0.00802134131295342	0.00520868957266747	8.61832941853018e-4	0.00281484732371698
ESN_rep1	ESN	rep1	AFR	chr1	155164440	155164940	enhancer	intergenic|chr1:155164440-155164940	GBA	155214653	49963	FALSE	0.03013890975292277	0.00519488723941573	8.556142331361159e-4	0.01088312977270332
ESN_rep1	ESN	rep1	AFR	chr1	155164440	155164940	enhancer	intergenic|chr1:155164440-155164940	GBAP1	155197325	32635	FALSE	0.06009177724382376	0.00517033075856387	8.551679497784419e-4	0.02168098553395459
ESN_rep1	ESN	rep1	AFR	chr1	155164440	155164940	enhancer	intergenic|chr1:155164440-155164940	HCN3	155247217	82527	FALSE	0.02439725235599659	0.00519971872433956	8.611204666724915e-4	0.01015589616441382
ESN_rep1	ESN	rep1	AFR	chr1	155164440	155164940	enhancer	intergenic|chr1:155164440-155164940	KRTCAP2	155145804	18886	FALSE	0.14008673969893914	0.00521091684302037	8.684896193838817e-4	0.04465734283391247
ESN_rep1	ESN	rep1	AFR	chr1	155164440	155164940	enhancer	intergenic|chr1:155164440-155164940	MTX1	155178489	13799	FALSE	0.04712832849342532	0.00517212857984514	8.605797908084529e-4	0.01375161629605986
ESN_rep1	ESN	rep1	AFR	chr1	155164440	155164940	enhancer	intergenic|chr1:155164440-155164940	MUC1	155162706	1984	FALSE	0.06590313785632383	0.00520774826216439	8.665978461405426e-4	0.02242087855327053
ESN_rep1	ESN	rep1	AFR	chr1	155164440	155164940	enhancer	intergenic|chr1:155164440-155164940	THBS3	155177772	13082	FALSE	0.04712832849342532	0.00517212857984514	8.605797908084529e-4	0.01375161629605986
ESN_rep1	ESN	rep1	AFR	chr1	155164440	155164940	enhancer	intergenic|chr1:155164440-155164940	TRIM46	155146262	18428	FALSE	0.14008673969893914	0.00521091684302037	8.684896193838817e-4	0.04465734283391247
ESN_rep1	ESN	rep1	AFR	chr1	155178239	155178874	promoter	promoter|chr1:155178239-155178874	CLK2	155243320	64763.5	FALSE	0.1232195242597766	0.00665840484211203	0.00160935775670696	0.0204086317403529
ESN_rep1	ESN	rep1	AFR	chr1	155178239	155178874	promoter	promoter|chr1:155178239-155178874	EFNA1	155100348	78208.5	FALSE	0.0243277176239729	0.00663778354256999	0.0016209285849066	0.00547994594887507
ESN_rep1	ESN	rep1	AFR	chr1	155178239	155178874	promoter	promoter|chr1:155178239-155178874	FAM189B	155225274	46717.5	FALSE	0.11693998575957452	0.00665393372105105	0.00160212073935332	0.02223510734925509
ESN_rep1	ESN	rep1	AFR	chr1	155178239	155178874	promoter	promoter|chr1:155178239-155178874	FDPS	155278538	99981.5	FALSE	0.07707868889798886	0.0066735133601575	0.0016139728478517	0.01127308997063593
ESN_rep1	ESN	rep1	AFR	chr1	155178239	155178874	promoter	promoter|chr1:155178239-155178874	GBA	155214653	36096.5	FALSE	0.2148868451431975	0.00665582943907297	0.00160232694000766	0.03233976847172873
ESN_rep1	ESN	rep1	AFR	chr1	155178239	155178874	promoter	promoter|chr1:155178239-155178874	GBAP1	155197325	18768.5	FALSE	0.3690653906575612	0.00662436701445406	0.00160149117568866	0.05549682001386751
ESN_rep1	ESN	rep1	AFR	chr1	155178239	155178874	promoter	promoter|chr1:155178239-155178874	HCN3	155247217	68660.5	FALSE	0.05497169847814268	0.00666201966767822	0.00161263858045451	0.00953712107297147
ESN_rep1	ESN	rep1	AFR	chr1	155178239	155178874	promoter	promoter|chr1:155178239-155178874	KRTCAP2	155145804	32752.5	FALSE	0.18731488494986032	0.00667636699891814	0.0016264389491922	0.02488679367296209
ESN_rep1	ESN	rep1	AFR	chr1	155178239	155178874	promoter	promoter|chr1:155178239-155178874	MSTO1	155579960	401403.5	FALSE	0.01378994526013094	0.00671566595627843	0.00155301524658617	0.00171434230777656
ESN_rep1	ESN	rep1	AFR	chr1	155178239	155178874	promoter	promoter|chr1:155178239-155178874	MTX1	155178489	67.5	TRUE	0.35248424505978865	0.00662667043149828	0.00161162604528479	0.04286592759268759
ESN_rep1	ESN	rep1	AFR	chr1	155178239	155178874	promoter	promoter|chr1:155178239-155178874	MUC1	155162706	15850.5	FALSE	0.257490668667731	0.00667230732778971	0.00162289618527501	0.03650974795818421
ESN_rep1	ESN	rep1	AFR	chr1	155178239	155178874	promoter	promoter|chr1:155178239-155178874	RUSC1	155293727	115170.5	FALSE	0.02499992036075087	0.00667339826605786	0.00161313163983008	0.00465588389914711
ESN_rep1	ESN	rep1	AFR	chr1	155178239	155178874	promoter	promoter|chr1:155178239-155178874	RUSC1-AS1	155293967	115410.5	FALSE	0.02499992036075087	0.00669395088118054	0.00161432729155556	0.00465588389914711
ESN_rep1	ESN	rep1	AFR	chr1	155178239	155178874	promoter	promoter|chr1:155178239-155178874	THBS3	155177772	784.5	TRUE	0.35248424505978865	0.00662667043149828	0.00161162604528479	0.04286592759268759
ESN_rep1	ESN	rep1	AFR	chr1	155178239	155178874	promoter	promoter|chr1:155178239-155178874	TRIM46	155146262	32294.5	FALSE	0.18731488494986032	0.00667636699891814	0.0016264389491922	0.02488679367296209
ESN_rep1	ESN	rep1	AFR	chr1	155192708	155193208	enhancer	genic|chr1:155192708-155193208	GBAP1	155197325	4367	FALSE	0.01549184599115237	3.7067661806938334e-4	9.291904651560162e-4	0.07175248523096112
ESN_rep1	ESN	rep1	AFR	chr1	155194204	155194709	enhancer	genic|chr1:155194204-155194709	GBAP1	155197325	2868.5	FALSE	0.02482219924459159	5.939259191115408e-4	9.291904651560162e-4	0.07175248523096112
ESN_rep1	ESN	rep1	AFR	chr1	155194204	155194709	enhancer	genic|chr1:155194204-155194709	MTX1	155178489	15967.5	FALSE	0.00978317360469107	5.941324383279584e-4	9.350707499413954e-4	0.02287094918707632
ESN_rep1	ESN	rep1	AFR	chr1	155194204	155194709	enhancer	genic|chr1:155194204-155194709	THBS3	155177772	16684.5	FALSE	0.00978317360469107	5.941324383279584e-4	9.350707499413954e-4	0.02287094918707632
ESN_rep1	ESN	rep1	AFR	chr1	155197075	155197653	promoter	promoter|chr1:155197075-155197653	GBA	155214653	17289	FALSE	0.10670929574268542	0.00510481652862963	0.00101635415479897	0.03301090603439655
ESN_rep1	ESN	rep1	AFR	chr1	155197075	155197653	promoter	promoter|chr1:155197075-155197653	GBAP1	155197325	39	TRUE	0.1905388753673935	0.00508068581634266	0.00101582403044243	0.05889473736717519
ESN_rep1	ESN	rep1	AFR	chr1	155197075	155197653	promoter	promoter|chr1:155197075-155197653	MTX1	155178489	18875	FALSE	0.12921687216019784	0.00508245246639091	0.00102225256669503	0.03230128906429377
ESN_rep1	ESN	rep1	AFR	chr1	155197075	155197653	promoter	promoter|chr1:155197075-155197653	MUC1	155162706	34658	FALSE	0.1163765186773041	0.00511745456261895	0.00102940120366682	0.03391882626409739
ESN_rep1	ESN	rep1	AFR	chr1	155197075	155197653	promoter	promoter|chr1:155197075-155197653	THBS3	155177772	19592	FALSE	0.12921687216019784	0.00508245246639091	0.00102225256669503	0.03230128906429377
ESN_rep1	ESN	rep1	AFR	chr1	155210820	155211327	enhancer	genic|chr1:155210820-155211327	FAM189B	155225274	14200.5	FALSE	0.00393831366164728	7.508226451712254e-4	8.93308264249664e-4	0.0119020424364272
ESN_rep1	ESN	rep1	AFR	chr1	155210820	155211327	enhancer	genic|chr1:155210820-155211327	GBA	155214653	3579.5	FALSE	0.02793961900741135	7.510365559312946e-4	8.934232373250919e-4	0.06683170711899028
ESN_rep1	ESN	rep1	AFR	chr1	155210820	155211327	enhancer	genic|chr1:155210820-155211327	GBAP1	155197325	13748.5	FALSE	0.01138985247955096	7.474863701515448e-4	8.92957233012943e-4	0.02722186497199924
ESN_rep1	ESN	rep1	AFR	chr1	155214200	155214903	promoter	promoter|chr1:155214200-155214903	FAM189B	155225274	10722.5	FALSE	0.01832216348696641	0.00332181450536789	8.991365153314788e-4	0.01243442331407289
ESN_rep1	ESN	rep1	AFR	chr1	155214200	155214903	promoter	promoter|chr1:155214200-155214903	GBA	155214653	101.5	TRUE	0.12846755296834098	0.00332276089646334	8.992522385308873e-4	0.06900701292775305
ESN_rep1	ESN	rep1	AFR	chr1	155220376	155220876	enhancer	genic|chr1:155220376-155220876	CLK2	155243320	22694	FALSE	0.00479801798502352	0.00338229713111048	5.059591928259923e-4	0.00497613071186338
ESN_rep1	ESN	rep1	AFR	chr1	155220376	155220876	enhancer	genic|chr1:155220376-155220876	FAM189B	155225274	4648	FALSE	0.02394376994400762	0.00338002591746457	5.036839774840622e-4	0.02850783731079141
ESN_rep1	ESN	rep1	AFR	chr1	155220376	155220876	enhancer	genic|chr1:155220376-155220876	FDPS	155278538	57912	FALSE	0.00873088676784173	0.00338997186679452	5.074101118529634e-4	0.00799581168001963
ESN_rep1	ESN	rep1	AFR	chr1	155220376	155220876	enhancer	genic|chr1:155220376-155220876	GBA	155214653	5973	FALSE	0.00329417405327522	0.00338098889309897	5.03748804037507e-4	0.00310433917407571
ESN_rep1	ESN	rep1	AFR	chr1	155220376	155220876	enhancer	genic|chr1:155220376-155220876	SCAMP3	155232176	11550	FALSE	0.03539805475370281	0.00338215795106441	5.042142929948815e-4	0.03933278886571696
ESN_rep1	ESN	rep1	AFR	chr1	155225024	155225534	promoter	promoter|chr1:155225024-155225534	SCAMP3	155232176	6897	FALSE	0.08146627598855155	0.00237667785845784	8.002702501102644e-4	0.08116246975719976
ESN_rep1	ESN	rep1	AFR	chr1	155231882	155232426	promoter	promoter|chr1:155231882-155232426	CLK2	155243320	11166	FALSE	0.1865524864139591	0.00499683541051537	0.00105038502855182	0.063083332940331
ESN_rep1	ESN	rep1	AFR	chr1	155231882	155232426	promoter	promoter|chr1:155231882-155232426	FAM189B	155225274	6880	FALSE	0.2732656448096366	0.00499348003387908	0.00104566161969636	0.10608169651837449
ESN_rep1	ESN	rep1	AFR	chr1	155231882	155232426	promoter	promoter|chr1:155231882-155232426	HCN3	155247217	15063	FALSE	0.11607688039900944	0.00499954817563259	0.00105252633500241	0.04111526516665546
ESN_rep1	ESN	rep1	AFR	chr1	155231882	155232426	promoter	promoter|chr1:155231882-155232426	RUSC1	155293727	61573	FALSE	0.07654619993014457	0.00500808730544726	0.00105284814175056	0.02910491797585933
ESN_rep1	ESN	rep1	AFR	chr1	155231882	155232426	promoter	promoter|chr1:155231882-155232426	RUSC1-AS1	155293967	61813	FALSE	0.07654619993014457	0.00502351112503452	0.00105362851184948	0.02910491797585933
ESN_rep1	ESN	rep1	AFR	chr1	155231882	155232426	promoter	promoter|chr1:155231882-155232426	SCAMP3	155232176	22	TRUE	0.15942451607623478	0.00499662979292601	0.0010467625691027	0.05775826410996144
ESN_rep1	ESN	rep1	AFR	chr1	155243053	155243612	promoter	promoter|chr1:155243053-155243612	CLK2	155243320	12.5	TRUE	0.14116307692781685	0.00603096846418802	7.982585772729694e-4	0.05204123823515934
ESN_rep1	ESN	rep1	AFR	chr1	155243053	155243612	promoter	promoter|chr1:155243053-155243612	HCN3	155247217	3884.5	FALSE	0.1586496816723624	0.00603424265665756	7.998859007727237e-4	0.06126458401952636
ESN_rep1	ESN	rep1	AFR	chr1	155243053	155243612	promoter	promoter|chr1:155243053-155243612	RUSC1	155293727	50394.5	FALSE	0.022644121959859	0.00604454902426685	8.001304634711148e-4	0.00938666126584847
ESN_rep1	ESN	rep1	AFR	chr1	155243053	155243612	promoter	promoter|chr1:155243053-155243612	RUSC1-AS1	155293967	50634.5	FALSE	0.022644121959859	0.00606316492050637	8.007235194534265e-4	0.00938666126584847
ESN_rep1	ESN	rep1	AFR	chr1	155243053	155243612	promoter	promoter|chr1:155243053-155243612	SCAMP3	155232176	11156.5	FALSE	0.1182700502459436	0.00603072029247627	7.955056255005418e-4	0.0467139640852545
ESN_rep1	ESN	rep1	AFR	chr1	155246844	155247467	promoter	promoter|chr1:155246844-155247467	CLK2	155243320	3835.5	FALSE	0.10313068992498337	0.00492126927316385	6.832725649972239e-4	0.0544344661259282
ESN_rep1	ESN	rep1	AFR	chr1	155278241	155278788	promoter	promoter|chr1:155278241-155278788	CLK2	155243320	35194.5	FALSE	0.09766239576192762	0.00714437232280693	0.00130016711455252	0.01866041395897295
ESN_rep1	ESN	rep1	AFR	chr1	155278241	155278788	promoter	promoter|chr1:155278241-155278788	FAM189B	155225274	53240.5	FALSE	0.0961330905745464	0.0071395748744214	0.00129432047670495	0.02108670085849062
ESN_rep1	ESN	rep1	AFR	chr1	155278241	155278788	promoter	promoter|chr1:155278241-155278788	FDPS	155278538	23.5	TRUE	0.33081728413880185	0.00716058354467197	0.00130389555200656	0.05581570117635984
ESN_rep1	ESN	rep1	AFR	chr1	155278241	155278788	promoter	promoter|chr1:155278241-155278788	GBA	155214653	63861.5	FALSE	0.04364708755912838	0.00714160895250599	0.00129448706198324	0.00757777812058538
ESN_rep1	ESN	rep1	AFR	chr1	155278241	155278788	promoter	promoter|chr1:155278241-155278788	HCN3	155247217	31297.5	FALSE	0.251548726390252	0.00714825097848186	0.00130281762474979	0.05034540068256075
ESN_rep1	ESN	rep1	AFR	chr1	155278241	155278788	promoter	promoter|chr1:155278241-155278788	MSTO1	155579960	301445.5	FALSE	0.081676195850649	0.00720581267209842	0.00125464915653162	0.01171359060696305
ESN_rep1	ESN	rep1	AFR	chr1	155278241	155278788	promoter	promoter|chr1:155278241-155278788	MSTO2P	155715558	437043.5	FALSE	0.02409194907814315	0.00720484745486215	0.00121036230484506	0.00259465887813167
ESN_rep1	ESN	rep1	AFR	chr1	155278241	155278788	promoter	promoter|chr1:155278241-155278788	PKLR	155271225	7289.5	FALSE	0.5471194184405326	0.00716108344323659	0.00130466827828176	0.15853875606428203
ESN_rep1	ESN	rep1	AFR	chr1	155278241	155278788	promoter	promoter|chr1:155278241-155278788	RUSC1	155293727	15212.5	FALSE	0.46674723661210255	0.00716046005036372	0.00130321595730386	0.10027780308685234
ESN_rep1	ESN	rep1	AFR	chr1	155278241	155278788	promoter	promoter|chr1:155278241-155278788	RUSC1-AS1	155293967	15452.5	FALSE	0.46674723661210255	0.00718251270984082	0.00130418189980325	0.10027780308685234
ESN_rep1	ESN	rep1	AFR	chr1	155278241	155278788	promoter	promoter|chr1:155278241-155278788	SCAMP3	155232176	46338.5	FALSE	0.15801067220940743	0.00714407833501389	0.00129568323243166	0.03234638539157903
ESN_rep1	ESN	rep1	AFR	chr1	155290411	155290911	enhancer	genic|chr1:155290411-155290911	FDPS	155278538	12123	FALSE	0.01805260330224535	0.00162657101683318	5.673188024810423e-4	0.03081761637643721
ESN_rep1	ESN	rep1	AFR	chr1	155290411	155290911	enhancer	genic|chr1:155290411-155290911	RUSC1	155293727	3066	FALSE	0.01413660441729649	0.00162654296433421	5.670231140324445e-4	0.03072976037179868
ESN_rep1	ESN	rep1	AFR	chr1	155290411	155290911	enhancer	genic|chr1:155290411-155290911	RUSC1-AS1	155293967	3306	FALSE	0.01413660441729649	0.00163155236287355	5.674433910563027e-4	0.03072976037179868
ESN_rep1	ESN	rep1	AFR	chr1	155293477	155294492	promoter	promoter|chr1:155293477-155294492	FDPS	155278538	15446.5	FALSE	0.10449328078020802	0.00904708312120242	5.614226403790502e-4	0.03240777947913104
ESN_rep1	ESN	rep1	AFR	chr1	155293477	155294492	promoter	promoter|chr1:155293477-155294492	RUSC1	155293727	257.5	TRUE	0.08540694986410818	0.00904692709156256	5.611300250297701e-4	0.03372942865479692
ESN_rep1	ESN	rep1	AFR	chr1	155293477	155294492	promoter	promoter|chr1:155293477-155294492	RUSC1-AS1	155293967	17.5	TRUE	0.08540694986410818	0.00907478965919943	5.61545934101342e-4	0.03372942865479692
ESN_rep1	ESN	rep1	AFR	chr1	155435917	155436417	enhancer	genic|chr1:155435917-155436417	POU5F1P4	155402970	33197	FALSE	0.02103545112275715	4.954594205098922e-4	9.697707958299304e-4	0.05642762545994685
ESN_rep1	ESN	rep1	AFR	chr1	155515893	155516400	enhancer	genic|chr1:155515893-155516400	ASH1L	155532324	16177.5	FALSE	0.01326714116038009	3.292238167098166e-4	0.00109366150282847	0.04323319207611204
ESN_rep1	ESN	rep1	AFR	chr1	155515893	155516400	enhancer	genic|chr1:155515893-155516400	ASH1L-AS1	155531771	15624.5	FALSE	0.01326714116038009	3.292238167098166e-4	0.00109366150282847	0.04323319207611204
ESN_rep1	ESN	rep1	AFR	chr1	155517354	155517856	enhancer	genic|chr1:155517354-155517856	ASH1L	155532324	14719	FALSE	0.01859181791969243	4.613555536270293e-4	0.00109366150282847	0.04323319207611204
ESN_rep1	ESN	rep1	AFR	chr1	155517354	155517856	enhancer	genic|chr1:155517354-155517856	ASH1L-AS1	155531771	14166	FALSE	0.01859181791969243	4.613555536270293e-4	0.00109366150282847	0.04323319207611204
ESN_rep1	ESN	rep1	AFR	chr1	155532074	155532574	promoter	promoter|chr1:155532074-155532574	ASH1L	155532324	0	TRUE	0.20986470618132488	0.00322400875923347	0.0013064871017453	0.05845910888305497
ESN_rep1	ESN	rep1	AFR	chr1	155532074	155532574	promoter	promoter|chr1:155532074-155532574	ASH1L-AS1	155531771	553	TRUE	0.20986470618132488	0.00322400875923347	0.0013064871017453	0.05845910888305497
ESN_rep1	ESN	rep1	AFR	chr1	155532074	155532574	promoter	promoter|chr1:155532074-155532574	POU5F1P4	155402970	129354	FALSE	0.03530318957086632	0.00322627906813352	0.00133528484693203	0.01056222051403208
ESN_rep1	ESN	rep1	AFR	chr1	155532760	155533260	promoter	promoter|chr1:155532760-155533260	ASH1L	155532324	686	TRUE	0.27608275455362924	0.00424127160374055	0.0013064871017453	0.05845910888305497
ESN_rep1	ESN	rep1	AFR	chr1	155532760	155533260	promoter	promoter|chr1:155532760-155533260	ASH1L-AS1	155531771	1239	FALSE	0.27608275455362924	0.00424127160374055	0.0013064871017453	0.05845910888305497
ESN_rep1	ESN	rep1	AFR	chr1	155532760	155533260	promoter	promoter|chr1:155532760-155533260	MSTO1	155579960	46950	FALSE	0.08765504847921696	0.00428592078022609	0.00130729804830897	0.02028420486290396
ESN_rep1	ESN	rep1	AFR	chr1	155532760	155533260	promoter	promoter|chr1:155532760-155533260	POU5F1P4	155402970	130040	FALSE	0.04644231037510703	0.00424425825712414	0.00133528484693203	0.01056222051403208
ESN_rep1	ESN	rep1	AFR	chr1	155579612	155580210	promoter	promoter|chr1:155579612-155580210	MSTO1	155579960	49	TRUE	0.1907709574017536	0.00492081245035166	8.732408463724517e-4	0.05756270716703222
ESN_rep1	ESN	rep1	AFR	chr1	15558112	15558612	enhancer	intergenic|chr1:15558112-15558612	FHAD1	15573767	15405	FALSE	0.06153841659083749	0.00138448630564642	4.962031992017201e-4	0.05940102622446466
ESN_rep1	ESN	rep1	AFR	chr1	15564836	15565336	enhancer	intergenic|chr1:15564836-15565336	FHAD1	15573767	8681	FALSE	0.00689148434011152	7.5268480567131e-5	5.588249887376053e-4	0.10864748094267832
ESN_rep1	ESN	rep1	AFR	chr1	155658290	155659131	promoter	promoter|chr1:155658290-155659131	DAP3	155658881	170.5	TRUE	0.44925134636821407	0.00674288254406536	0.00117434090298827	0.09527130901626604
ESN_rep1	ESN	rep1	AFR	chr1	155658290	155659131	promoter	promoter|chr1:155658290-155659131	GON4L	155827086	168375.5	FALSE	0.1077609045556754	0.0065846468965901	0.00112242552221125	0.01384105575075041
ESN_rep1	ESN	rep1	AFR	chr1	155658290	155659131	promoter	promoter|chr1:155658290-155659131	MSTO1	155579960	78750.5	FALSE	0.07611124059546148	0.00671484924413935	0.00119451460432801	0.01230327910745851
ESN_rep1	ESN	rep1	AFR	chr1	155658290	155659131	promoter	promoter|chr1:155658290-155659131	MSTO2P	155715558	56847.5	FALSE	0.15715321698346613	0.00671394979136084	0.00115235039384423	0.01907695889860282
ESN_rep1	ESN	rep1	AFR	chr1	155658290	155659131	promoter	promoter|chr1:155658290-155659131	SYT11	155829259	170548.5	FALSE	0.1077609045556754	0.0065846468965901	0.00112242552221125	0.01384105575075041
ESN_rep1	ESN	rep1	AFR	chr1	155658290	155659131	promoter	promoter|chr1:155658290-155659131	YY1AP1	155658568	142.5	TRUE	0.44925134636821407	0.00674288254406536	0.00117434090298827	0.09527130901626604
ESN_rep1	ESN	rep1	AFR	chr1	155686780	155687280	enhancer	genic|chr1:155686780-155687280	DAP3	155658881	28149	FALSE	0.0073224144249142	5.527134060516522e-4	7.155741767581894e-4	0.03108938810349329
ESN_rep1	ESN	rep1	AFR	chr1	155686780	155687280	enhancer	genic|chr1:155686780-155687280	YY1AP1	155658568	28462	FALSE	0.0073224144249142	5.527134060516522e-4	7.155741767581894e-4	0.03108938810349329
ESN_rep1	ESN	rep1	AFR	chr1	15570020	15570520	enhancer	intergenic|chr1:15570020-15570520	FHAD1	15573767	3497	FALSE	0.01326179675591466	2.1023878588474713e-4	7.274051122876814e-4	0.05750545364988625
ESN_rep1	ESN	rep1	AFR	chr1	15571288	15571804	enhancer	intergenic|chr1:15571288-15571804	FHAD1	15573767	2221	FALSE	0.0110056998397179	1.7447296280440278e-4	7.274051122876814e-4	0.05750545364988625
ESN_rep1	ESN	rep1	AFR	chr1	155715149	155715808	promoter	promoter|chr1:155715149-155715808	MSTO2P	155715558	79.5	TRUE	0.2772533882100208	0.00519513489473956	7.995936120276386e-4	0.06268436485035526
ESN_rep1	ESN	rep1	AFR	chr1	155717794	155718429	enhancer	genic|chr1:155717794-155718429	MSTO2P	155715558	2553.5	FALSE	0.01104003170023862	2.1720988518837895e-4	7.961880032400853e-4	0.05995475285495203
ESN_rep1	ESN	rep1	AFR	chr1	15573465	15574017	promoter	promoter|chr1:15573465-15574017	FHAD1	15573767	26	TRUE	0.15455954391541243	0.00233214365480317	7.22304635620205e-4	0.06084375121355898
ESN_rep1	ESN	rep1	AFR	chr1	15575438	15575941	enhancer	genic|chr1:15575438-15575941	FHAD1	15573767	1922.5	FALSE	0.0195723929897302	4.403381101464036e-4	5.652322720435244e-4	0.05214666731940419
ESN_rep1	ESN	rep1	AFR	chr1	15578770	15579272	enhancer	genic|chr1:15578770-15579272	FHAD1	15573767	5254	FALSE	0.014478745600742981	3.257416442877997e-4	5.652322720435244e-4	0.05214666731940419
ESN_rep1	ESN	rep1	AFR	chr1	155826796	155827336	promoter	promoter|chr1:155826796-155827336	GON4L	155827086	20	TRUE	0.09516460478583436	0.00233935161218957	9.027550557877484e-4	0.04277677409382662
ESN_rep1	ESN	rep1	AFR	chr1	155826796	155827336	promoter	promoter|chr1:155826796-155827336	SYT11	155829259	2193	FALSE	0.09516460478583436	0.00233935161218957	9.027550557877484e-4	0.04277677409382662
ESN_rep1	ESN	rep1	AFR	chr1	155829009	155829520	promoter	promoter|chr1:155829009-155829520	GON4L	155827086	2178.5	FALSE	0.1886041160276583	0.00463629669757813	9.027550557877484e-4	0.04277677409382662
ESN_rep1	ESN	rep1	AFR	chr1	155829009	155829520	promoter	promoter|chr1:155829009-155829520	SYT11	155829259	5.5	TRUE	0.1886041160276583	0.00463629669757813	9.027550557877484e-4	0.04277677409382662
ESN_rep1	ESN	rep1	AFR	chr1	155880943	155881456	promoter	promoter|chr1:155880943-155881456	RIT1	155881193	6.5	TRUE	0.11395814167173884	0.00315018101835562	5.873801398325e-4	0.06809100332939647
ESN_rep1	ESN	rep1	AFR	chr1	155903952	155904483	promoter	promoter|chr1:155903952-155904483	ARHGEF2	155948336	44118.5	FALSE	0.0779835410787867	0.0047013620875347	0.00108684523270914	0.01573339984585029
ESN_rep1	ESN	rep1	AFR	chr1	155903952	155904483	promoter	promoter|chr1:155903952-155904483	KIAA0907	155904233	15.5	TRUE	0.29392041037950156	0.00469662472373642	0.00108552649600894	0.04968862981473961
ESN_rep1	ESN	rep1	AFR	chr1	155903952	155904483	promoter	promoter|chr1:155903952-155904483	RAB25	156030939	126721.5	FALSE	0.06432794598024495	0.00467936479549194	0.00108238314698077	0.0185774493544455
ESN_rep1	ESN	rep1	AFR	chr1	155903952	155904483	promoter	promoter|chr1:155903952-155904483	RIT1	155881193	23024.5	FALSE	0.2048787870991826	0.00467508308956464	0.00108457469077444	0.04467322837078588
ESN_rep1	ESN	rep1	AFR	chr1	155903952	155904483	promoter	promoter|chr1:155903952-155904483	RXFP4	155911479	7261.5	FALSE	0.15109273640573948	0.00469662472373642	0.00108552649600894	0.03913410693473684
ESN_rep1	ESN	rep1	AFR	chr1	155903952	155904483	promoter	promoter|chr1:155903952-155904483	SSR2	155990758	86540.5	FALSE	0.03948195654723253	0.00472075998348775	0.00108949652602542	0.00581728797079528
ESN_rep1	ESN	rep1	AFR	chr1	155907849	155908366	enhancer	intergenic|chr1:155907849-155908366	KIAA0907	155904233	3874.5	FALSE	0.01146492971524423	3.5500645385601966e-4	6.229520822705668e-4	0.04468215085510804
ESN_rep1	ESN	rep1	AFR	chr1	155907849	155908366	enhancer	intergenic|chr1:155907849-155908366	RXFP4	155911479	3371.5	FALSE	0.01276751745282259	3.5500645385601966e-4	6.229520822705668e-4	0.07623487613651754
ESN_rep1	ESN	rep1	AFR	chr1	155915922	155916432	enhancer	intergenic|chr1:155915922-155916432	ARHGEF2	155948336	32159	FALSE	0.12009055982482846	0.00307635834222358	0.00124112821395673	0.03242398074882464
ESN_rep1	ESN	rep1	AFR	chr1	155915922	155916432	enhancer	intergenic|chr1:155915922-155916432	DAP3	155658881	257296	FALSE	0.003298481966567	0.00311221664185334	0.00129747346071271	0.00137169747030372
ESN_rep1	ESN	rep1	AFR	chr1	155915922	155916432	enhancer	intergenic|chr1:155915922-155916432	GON4L	155827086	89091	FALSE	0.01648448558638812	0.00303918205876686	0.00124011462343678	0.00415197631505722
ESN_rep1	ESN	rep1	AFR	chr1	155915922	155916432	enhancer	intergenic|chr1:155915922-155916432	KIAA0907	155904233	11944	FALSE	0.110173190937721	0.003073258425993	0.00123962227615054	0.02492533701689144
ESN_rep1	ESN	rep1	AFR	chr1	155915922	155916432	enhancer	intergenic|chr1:155915922-155916432	LAMTOR2	156024516	108339	FALSE	0.02266739253264051	0.00306234337031794	0.00123785971888193	0.00668500147032095
ESN_rep1	ESN	rep1	AFR	chr1	155915922	155916432	enhancer	intergenic|chr1:155915922-155916432	RAB25	156030939	114762	FALSE	0.0387525557353988	0.0030619643109573	0.00123603271339794	0.01497699161113806
ESN_rep1	ESN	rep1	AFR	chr1	155915922	155916432	enhancer	intergenic|chr1:155915922-155916432	RIT1	155881193	34984	FALSE	0.03667772146317846	0.00305916255659268	0.00123853535752112	0.01070263038961616
ESN_rep1	ESN	rep1	AFR	chr1	155915922	155916432	enhancer	intergenic|chr1:155915922-155916432	RXFP4	155911479	4698	FALSE	0.3609623517249938	0.003073258425993	0.00123962227615054	0.125115634748297
ESN_rep1	ESN	rep1	AFR	chr1	155915922	155916432	enhancer	intergenic|chr1:155915922-155916432	SSR2	155990758	74581	FALSE	0.06848379347960763	0.00308905144646139	0.00124415587128941	0.0135035370743571
ESN_rep1	ESN	rep1	AFR	chr1	155915922	155916432	enhancer	intergenic|chr1:155915922-155916432	SYT11	155829259	86918	FALSE	0.01648448558638812	0.00303918205876686	0.00124011462343678	0.00415197631505722
ESN_rep1	ESN	rep1	AFR	chr1	155915922	155916432	enhancer	intergenic|chr1:155915922-155916432	UBQLN4	156023616	107439	FALSE	0.02266739253264051	0.0030624214904836	0.00123803652455745	0.00668500147032095
ESN_rep1	ESN	rep1	AFR	chr1	155915922	155916432	enhancer	intergenic|chr1:155915922-155916432	YY1AP1	155658568	257609	FALSE	0.003298481966567	0.00311221664185334	0.00129747346071271	0.00137169747030372
ESN_rep1	ESN	rep1	AFR	chr1	155931674	155932201	enhancer	genic|chr1:155931674-155932201	ARHGEF2	155948336	16398.5	FALSE	0.00689027663609779	3.9650988758222784e-4	7.534436040601692e-4	0.02377622599954196
ESN_rep1	ESN	rep1	AFR	chr1	155940281	155940782	enhancer	genic|chr1:155940281-155940782	ARHGEF2	155948336	7804.5	FALSE	0.05029566189277837	0.00133535265702468	8.288344113819282e-4	0.04684657157112641
ESN_rep1	ESN	rep1	AFR	chr1	155940281	155940782	enhancer	genic|chr1:155940281-155940782	KIAA0907	155904233	36298.5	FALSE	0.01387960513608099	0.00133400707861197	8.27828735206709e-4	0.01083258345568338
ESN_rep1	ESN	rep1	AFR	chr1	155940281	155940782	enhancer	genic|chr1:155940281-155940782	RIT1	155881193	59338.5	FALSE	0.00603887567109312	0.0013278884947011	8.27102883072897e-4	0.00607902723909195
ESN_rep1	ESN	rep1	AFR	chr1	155940281	155940782	enhancer	genic|chr1:155940281-155940782	RXFP4	155911479	29052.5	FALSE	0.01174107854585704	0.00133400707861197	8.278287352067088e-4	0.01403936583820035
ESN_rep1	ESN	rep1	AFR	chr1	155948086	155948634	promoter	promoter|chr1:155948086-155948634	ARHGEF2	155948336	24	TRUE	0.1566897846300895	0.00261741047557532	0.00106295495902888	0.05805839404654853
ESN_rep1	ESN	rep1	AFR	chr1	155948086	155948634	promoter	promoter|chr1:155948086-155948634	RXFP4	155911479	36881	FALSE	0.09879960500328457	0.00261477302170528	0.00106166520987881	0.04699717528396272
ESN_rep1	ESN	rep1	AFR	chr1	155950922	155951428	enhancer	intergenic|chr1:155950922-155951428	ARHGEF2	155948336	2839	FALSE	0.02543208902366624	5.242094234881668e-4	7.306645824778059e-4	0.06844948559275783
ESN_rep1	ESN	rep1	AFR	chr1	155953402	155953903	enhancer	intergenic|chr1:155953402-155953903	ARHGEF2	155948336	5316.5	FALSE	0.02772719657758514	5.715164695811394e-4	7.306645824778059e-4	0.06844948559275783
ESN_rep1	ESN	rep1	AFR	chr1	155959093	155959593	enhancer	intergenic|chr1:155959093-155959593	ARHGEF2	155948336	11007	FALSE	0.01971888751301949	0.00105171849773068	6.037296986866012e-4	0.03201484404830932
ESN_rep1	ESN	rep1	AFR	chr1	155959093	155959593	enhancer	intergenic|chr1:155959093-155959593	KIAA0907	155904233	55110	FALSE	0.00524929540294243	0.00105065872546801	6.029971560147432e-4	0.00714130598742145
ESN_rep1	ESN	rep1	AFR	chr1	155959093	155959593	enhancer	intergenic|chr1:155959093-155959593	RXFP4	155911479	47864	FALSE	0.01546519041537529	0.00105065872546801	6.029971560147432e-4	0.03223416801516157
ESN_rep1	ESN	rep1	AFR	chr1	155982204	155982707	enhancer	genic|chr1:155982204-155982707	SSR2	155990758	8302.5	FALSE	0.03416309438045887	8.328226439039237e-4	6.754595462462905e-4	0.04602194815720153
ESN_rep1	ESN	rep1	AFR	chr1	155990508	155991033	promoter	promoter|chr1:155990508-155991033	SSR2	155990758	12.5	TRUE	0.1329682033287767	0.00251031781648283	7.160274058670078e-4	0.05605948630813268
ESN_rep1	ESN	rep1	AFR	chr1	156023366	156023866	promoter	promoter|chr1:156023366-156023866	LAMTOR2	156024516	900	FALSE	0.23139797447898708	0.0045635448118477	9.422001804132624e-4	0.06016436096151444
ESN_rep1	ESN	rep1	AFR	chr1	156023366	156023866	promoter	promoter|chr1:156023366-156023866	RAB25	156030939	7323	FALSE	0.10155959542232354	0.00456297993254795	9.40809550384371e-4	0.03460389714649609
ESN_rep1	ESN	rep1	AFR	chr1	156023366	156023866	promoter	promoter|chr1:156023366-156023866	SSR2	155990758	32858	FALSE	0.08433325412671765	0.00460334554206634	9.469925133761518e-4	0.01466014966907085
ESN_rep1	ESN	rep1	AFR	chr1	156023366	156023866	promoter	promoter|chr1:156023366-156023866	UBQLN4	156023616	0	TRUE	0.23139797447898708	0.00456366122755736	9.423347565181554e-4	0.06016436096151444
ESN_rep1	ESN	rep1	AFR	chr1	156024266	156024818	promoter	promoter|chr1:156024266-156024818	LAMTOR2	156024516	26	TRUE	0.2111808321312332	0.00416482984781565	9.422001804132624e-4	0.06016436096151444
ESN_rep1	ESN	rep1	AFR	chr1	156024266	156024818	promoter	promoter|chr1:156024266-156024818	RAB25	156030939	6397	FALSE	0.09268637688159746	0.00416431432177942	9.40809550384371e-4	0.03460389714649609
ESN_rep1	ESN	rep1	AFR	chr1	156024266	156024818	promoter	promoter|chr1:156024266-156024818	SSR2	155990758	33784	FALSE	0.07696509367860631	0.00420115320520859	9.469925133761518e-4	0.01466014966907085
ESN_rep1	ESN	rep1	AFR	chr1	156024266	156024818	promoter	promoter|chr1:156024266-156024818	UBQLN4	156023616	926	FALSE	0.2111808321312332	0.0041649360923344	9.423347565181554e-4	0.06016436096151444
ESN_rep1	ESN	rep1	AFR	chr1	156046464	156046969	enhancer	genic|chr1:156046464-156046969	MEX3A	156051789	5072.5	FALSE	0.01216010482201946	0.00129037759255691	5.269354329099188e-4	0.02812027934740193
ESN_rep1	ESN	rep1	AFR	chr1	156060438	156060943	enhancer	intergenic|chr1:156060438-156060943	MEX3A	156051789	8901.5	FALSE	0.01261150070560087	8.678930068492306e-4	8.363866533301753e-4	0.02731806999761141
ESN_rep1	ESN	rep1	AFR	chr1	156066652	156067152	enhancer	intergenic|chr1:156066652-156067152	ARHGEF2	155948336	118566	FALSE	0.04660771084500262	0.00671328286299621	0.00190236121842582	0.00376219131272428
ESN_rep1	ESN	rep1	AFR	chr1	156066652	156067152	enhancer	intergenic|chr1:156066652-156067152	BGLAP	156211752	144850	FALSE	0.15131655355939688	0.00648177324916045	0.00185151082946361	0.01473065180783988
ESN_rep1	ESN	rep1	AFR	chr1	156066652	156067152	enhancer	intergenic|chr1:156066652-156067152	CCT3	156308206	241304	FALSE	0.10050971133038351	0.00661863231173859	0.00186559798943123	0.00735944722461839
ESN_rep1	ESN	rep1	AFR	chr1	156066652	156067152	enhancer	intergenic|chr1:156066652-156067152	GLMP	156265480	198578	FALSE	0.02720210290342326	0.0066041251833522	0.00185947407487536	0.00160160555616211
ESN_rep1	ESN	rep1	AFR	chr1	156066652	156067152	enhancer	intergenic|chr1:156066652-156067152	KIAA0907	155904233	162669	FALSE	0.0200351550005391	0.00670651817169811	0.00190005296562193	0.00135513779377656
ESN_rep1	ESN	rep1	AFR	chr1	156066652	156067152	enhancer	intergenic|chr1:156066652-156067152	LAMTOR2	156024516	42386	FALSE	0.03880202709254293	0.00668269914671448	0.00189735137479888	0.00342121207458069
ESN_rep1	ESN	rep1	AFR	chr1	156066652	156067152	enhancer	intergenic|chr1:156066652-156067152	LMNA	156084460	17558	FALSE	0.22612416874824465	0.00668158759575575	0.00188079852556269	0.05307297595338649
ESN_rep1	ESN	rep1	AFR	chr1	156066652	156067152	enhancer	intergenic|chr1:156066652-156067152	MEX3A	156051789	15113	FALSE	0.3557367063322739	0.00670983718056432	0.00189197512508109	0.04406135043140323
ESN_rep1	ESN	rep1	AFR	chr1	156066652	156067152	enhancer	intergenic|chr1:156066652-156067152	PAQR6	156217908	151006	FALSE	0.26003330919292517	0.00648177324916045	0.00185151082946361	0.0203986146476649
ESN_rep1	ESN	rep1	AFR	chr1	156066652	156067152	enhancer	intergenic|chr1:156066652-156067152	PMF1	156182778	115876	FALSE	0.11747813627091463	0.00653377425463429	0.00186103208887591	0.00940778654417078
ESN_rep1	ESN	rep1	AFR	chr1	156066652	156067152	enhancer	intergenic|chr1:156066652-156067152	PMF1-BGLAP	156182778	115876	FALSE	0.11747813627091463	0.00653377425463429	0.00186103208887591	0.00940778654417078
ESN_rep1	ESN	rep1	AFR	chr1	156066652	156067152	enhancer	intergenic|chr1:156066652-156067152	RAB25	156030939	35963	FALSE	0.03207694957889382	0.00668187195676235	0.00189455099983398	0.00370632021453085
ESN_rep1	ESN	rep1	AFR	chr1	156066652	156067152	enhancer	intergenic|chr1:156066652-156067152	RXFP4	155911479	155423	FALSE	0.02238935859929956	0.00670651817169811	0.00190005296562193	0.00232015483392902
ESN_rep1	ESN	rep1	AFR	chr1	156066652	156067152	enhancer	intergenic|chr1:156066652-156067152	SEMA4A	156123321	56419	FALSE	0.11720973339227891	0.00664527891859348	0.00187111533974716	0.00953503769443399
ESN_rep1	ESN	rep1	AFR	chr1	156066652	156067152	enhancer	intergenic|chr1:156066652-156067152	SLC25A44	156163722	96820	FALSE	0.11075403872289456	0.00655240090252353	0.00186111151618223	0.00986993278810836
ESN_rep1	ESN	rep1	AFR	chr1	156066652	156067152	enhancer	intergenic|chr1:156066652-156067152	SSR2	155990758	76144	FALSE	0.01968756673546802	0.00674098197658397	0.00190700191374449	0.00116058623487762
ESN_rep1	ESN	rep1	AFR	chr1	156066652	156067152	enhancer	intergenic|chr1:156066652-156067152	TSACC	156307104	240202	FALSE	0.10050971133038351	0.00661863231173859	0.00186559798943123	0.00735944722461839
ESN_rep1	ESN	rep1	AFR	chr1	156066652	156067152	enhancer	intergenic|chr1:156066652-156067152	UBQLN4	156023616	43286	FALSE	0.03880202709254293	0.00668286962190333	0.00189762237682472	0.00342121207458069
ESN_rep1	ESN	rep1	AFR	chr1	156066652	156067152	enhancer	intergenic|chr1:156066652-156067152	VHLL	156269428	202526	FALSE	0.02720210290342326	0.0066032965366851	0.00185964112235655	0.00160160555616211
ESN_rep1	ESN	rep1	AFR	chr1	156069995	156070495	enhancer	intergenic|chr1:156069995-156070495	LMNA	156084460	14215	FALSE	0.01930512953891962	7.205637341511856e-4	0.00171927861676976	0.04596237450897492
ESN_rep1	ESN	rep1	AFR	chr1	156069995	156070495	enhancer	intergenic|chr1:156069995-156070495	MEX3A	156051789	18456	FALSE	0.00869301435929631	7.236102595504503e-4	0.0017294953881565	0.01092201581001385
ESN_rep1	ESN	rep1	AFR	chr1	156069995	156070495	enhancer	intergenic|chr1:156069995-156070495	SMG5	156252681	182436	FALSE	0.01416671878205098	7.018970622080548e-4	0.0016978121203902	0.00912842867735684
ESN_rep1	ESN	rep1	AFR	chr1	156069995	156070495	enhancer	intergenic|chr1:156069995-156070495	TMEM79	156254069	183824	FALSE	0.01416671878205098	7.018970622080548e-4	0.0016978121203902	0.00912842867735684
ESN_rep1	ESN	rep1	AFR	chr1	156076013	156076515	enhancer	intergenic|chr1:156076013-156076515	ARHGEF2	155948336	127928	FALSE	0.0165070435591032	0.00684596931903058	0.00180103197930622	0.00138014259066266
ESN_rep1	ESN	rep1	AFR	chr1	156076013	156076515	enhancer	intergenic|chr1:156076013-156076515	CCT3	156308206	231942	FALSE	0.05953375704158278	0.00674944802190028	0.00176622694310147	0.00451514828621605
ESN_rep1	ESN	rep1	AFR	chr1	156076013	156076515	enhancer	intergenic|chr1:156076013-156076515	KIAA0907	155904233	172031	FALSE	0.03416932891511664	0.00683907092520082	0.0017988466755501	0.00239386005443143
ESN_rep1	ESN	rep1	AFR	chr1	156076013	156076515	enhancer	intergenic|chr1:156076013-156076515	LAMTOR2	156024516	51748	FALSE	0.05044284721028826	0.00681478112279343	0.00179628898491796	0.00460677213424807
ESN_rep1	ESN	rep1	AFR	chr1	156076013	156076515	enhancer	intergenic|chr1:156076013-156076515	LMNA	156084460	8196	FALSE	0.36160603529903274	0.00681364760229157	0.00178061782292503	0.08790906987650085
ESN_rep1	ESN	rep1	AFR	chr1	156076013	156076515	enhancer	intergenic|chr1:156076013-156076515	MEF2D	156470634	394370	FALSE	0.00307342325573381	0.00673617886194144	0.0017665591831517	3.0555621669359754e-4
ESN_rep1	ESN	rep1	AFR	chr1	156076013	156076515	enhancer	intergenic|chr1:156076013-156076515	MEX3A	156051789	24475	FALSE	0.1166566605066254	0.00684245553349625	0.00179119910105327	0.01496615440066291
ESN_rep1	ESN	rep1	AFR	chr1	156076013	156076515	enhancer	intergenic|chr1:156076013-156076515	PMF1	156182778	106514	FALSE	0.05365767832795908	0.00666291276526589	0.0017619042451644	0.00445075657566073
ESN_rep1	ESN	rep1	AFR	chr1	156076013	156076515	enhancer	intergenic|chr1:156076013-156076515	PMF1-BGLAP	156182778	106514	FALSE	0.05365767832795908	0.00666291276526589	0.0017619042451644	0.00445075657566073
ESN_rep1	ESN	rep1	AFR	chr1	156076013	156076515	enhancer	intergenic|chr1:156076013-156076515	SEMA4A	156123321	47057	FALSE	0.09364951619110531	0.00677662129266924	0.00177145041184326	0.00789106883545301
ESN_rep1	ESN	rep1	AFR	chr1	156076013	156076515	enhancer	intergenic|chr1:156076013-156076515	SLC25A44	156163722	87458	FALSE	0.08849147457657532	0.00668190756446749	0.00176197944177655	0.00816822350662779
ESN_rep1	ESN	rep1	AFR	chr1	156076013	156076515	enhancer	intergenic|chr1:156076013-156076515	SSR2	155990758	85506	FALSE	0.08851993751541427	0.00687421589908032	0.0018054254880648	0.00540502899842737
ESN_rep1	ESN	rep1	AFR	chr1	156076013	156076515	enhancer	intergenic|chr1:156076013-156076515	TSACC	156307104	230840	FALSE	0.05953375704158278	0.00674944802190028	0.00176622694310147	0.00451514828621605
ESN_rep1	ESN	rep1	AFR	chr1	156076013	156076515	enhancer	intergenic|chr1:156076013-156076515	UBQLN4	156023616	52648	FALSE	0.05044284721028826	0.00681495496738426	0.00179654555202533	0.00460677213424807
ESN_rep1	ESN	rep1	AFR	chr1	156079067	156080041	enhancer	intergenic|chr1:156079067-156080041	LMNA	156084460	4906	FALSE	0.01339634575710503	2.524238265876414e-4	0.00178061782292503	0.08790906987650085
ESN_rep1	ESN	rep1	AFR	chr1	156084150	156084710	promoter	promoter|chr1:156084150-156084710	LMNA	156084460	30	TRUE	0.14784615891440042	0.00592423025093975	0.00119125412090643	0.06179055550294349
ESN_rep1	ESN	rep1	AFR	chr1	156089603	156090103	enhancer	genic|chr1:156089603-156090103	LMNA	156084460	5393	FALSE	0.02169062649612754	9.387116326388777e-4	0.00110840504986242	0.06148791966106475
ESN_rep1	ESN	rep1	AFR	chr1	156095954	156096454	enhancer	genic|chr1:156095954-156096454	CCT3	156308206	212002	FALSE	0.02724541776114188	0.00516585460392757	0.00119855066977615	0.00397849103514359
ESN_rep1	ESN	rep1	AFR	chr1	156095954	156096454	enhancer	genic|chr1:156095954-156096454	LAMTOR2	156024516	71688	FALSE	0.03028505299232766	0.00521585888560255	0.00121895058525401	0.00532527036920986
ESN_rep1	ESN	rep1	AFR	chr1	156095954	156096454	enhancer	genic|chr1:156095954-156096454	LMNA	156084460	11744	FALSE	0.07498852189366922	0.00521499131804974	0.0012083162317378	0.03510015166999619
ESN_rep1	ESN	rep1	AFR	chr1	156095954	156096454	enhancer	genic|chr1:156095954-156096454	MEX3A	156051789	44415	FALSE	0.1164108860018365	0.00523704017057227	0.00121549662157231	0.02875480728701727
ESN_rep1	ESN	rep1	AFR	chr1	156095954	156096454	enhancer	genic|chr1:156095954-156096454	PMF1	156182778	86574	FALSE	0.02663334563463724	0.00509962273541976	0.00119561731371568	0.00425347490533529
ESN_rep1	ESN	rep1	AFR	chr1	156095954	156096454	enhancer	genic|chr1:156095954-156096454	PMF1-BGLAP	156182778	86574	FALSE	0.02663334563463724	0.00509962273541976	0.00119561731371568	0.00425347490533529
ESN_rep1	ESN	rep1	AFR	chr1	156095954	156096454	enhancer	genic|chr1:156095954-156096454	RAB25	156030939	65265	FALSE	0.0660043103367936	0.00521521326233459	0.00121715148849854	0.01520932419224944
ESN_rep1	ESN	rep1	AFR	chr1	156095954	156096454	enhancer	genic|chr1:156095954-156096454	SEMA4A	156123321	27117	FALSE	0.01094016460484372	0.00518665232923046	0.00120209528332849	0.00177488547502304
ESN_rep1	ESN	rep1	AFR	chr1	156095954	156096454	enhancer	genic|chr1:156095954-156096454	SLC25A44	156163722	67518	FALSE	0.02334871867436052	0.00511416086810674	0.00119566834167118	0.00414959219761156
ESN_rep1	ESN	rep1	AFR	chr1	156095954	156096454	enhancer	genic|chr1:156095954-156096454	SSR2	155990758	105446	FALSE	0.01536618178353427	0.00526134874073127	0.0012251505597300101	0.00180650464010307
ESN_rep1	ESN	rep1	AFR	chr1	156095954	156096454	enhancer	genic|chr1:156095954-156096454	TSACC	156307104	210900	FALSE	0.02724541776114188	0.00516585460392757	0.00119855066977615	0.00397849103514359
ESN_rep1	ESN	rep1	AFR	chr1	156095954	156096454	enhancer	genic|chr1:156095954-156096454	UBQLN4	156023616	72588	FALSE	0.03028505299232766	0.00521599194179871	0.0012191246901048	0.00532527036920986
ESN_rep1	ESN	rep1	AFR	chr1	156123992	156124509	enhancer	genic|chr1:156123992-156124509	BGLAP	156211752	87501.5	FALSE	0.02512346522527854	0.00283721499357278	0.00105311603972419	0.00982350974936993
ESN_rep1	ESN	rep1	AFR	chr1	156123992	156124509	enhancer	genic|chr1:156123992-156124509	LAMTOR2	156024516	99734.5	FALSE	0.01698450236009712	0.0029251646868471	0.0010791895645419	0.00601492235142175
ESN_rep1	ESN	rep1	AFR	chr1	156123992	156124509	enhancer	genic|chr1:156123992-156124509	LMNA	156084460	39790.5	FALSE	0.00818414467483291	0.0029246781364966	0.00106977451238213	0.00771527431729244
ESN_rep1	ESN	rep1	AFR	chr1	156123992	156124509	enhancer	genic|chr1:156123992-156124509	MEX3A	156051789	72461.5	FALSE	0.01225427430639502	0.00293704360231901	0.00107613162141715	0.00609632818597139
ESN_rep1	ESN	rep1	AFR	chr1	156123992	156124509	enhancer	genic|chr1:156123992-156124509	PMF1	156182778	58527.5	FALSE	0.05142276917632028	0.00285997697964354	0.00105853161215613	0.01654007536755028
ESN_rep1	ESN	rep1	AFR	chr1	156123992	156124509	enhancer	genic|chr1:156123992-156124509	PMF1-BGLAP	156182778	58527.5	FALSE	0.05142276917632028	0.00285997697964354	0.00105853161215613	0.01654007536755028
ESN_rep1	ESN	rep1	AFR	chr1	156123992	156124509	enhancer	genic|chr1:156123992-156124509	SEMA4A	156123321	929.5	FALSE	0.1386829411017611	0.00290878502834831	0.00106426683825154	0.04531410393926329
ESN_rep1	ESN	rep1	AFR	chr1	156123992	156124509	enhancer	genic|chr1:156123992-156124509	SLC25A44	156163722	39471.5	FALSE	0.05567643774798883	0.00286813027391039	0.00105857678940756	0.01992864087214893
ESN_rep1	ESN	rep1	AFR	chr1	156123992	156124509	enhancer	genic|chr1:156123992-156124509	UBQLN4	156023616	100634.5	FALSE	0.01698450236009712	0.00292523930759411	0.00107934370708088	0.00601492235142175
ESN_rep1	ESN	rep1	AFR	chr1	156127195	156127695	enhancer	genic|chr1:156127195-156127695	PMF1	156182778	55333	FALSE	0.00570363470222395	6.036524613942926e-4	9.714015129320912e-4	0.00947140363847717
ESN_rep1	ESN	rep1	AFR	chr1	156127195	156127695	enhancer	genic|chr1:156127195-156127695	PMF1-BGLAP	156182778	55333	FALSE	0.00570363470222395	6.036524613942926e-4	9.714015129320912e-4	0.00947140363847717
ESN_rep1	ESN	rep1	AFR	chr1	156127195	156127695	enhancer	genic|chr1:156127195-156127695	SEMA4A	156123321	4124	FALSE	0.03195099768543261	6.139543270897852e-4	9.766646597688118e-4	0.053898340710797
ESN_rep1	ESN	rep1	AFR	chr1	156127195	156127695	enhancer	genic|chr1:156127195-156127695	SLC25A44	156163722	36277	FALSE	0.01175156965509158	6.053733690056769e-4	9.714429715431404e-4	0.02171614524956076
ESN_rep1	ESN	rep1	AFR	chr1	156128799	156129309	enhancer	genic|chr1:156128799-156129309	PMF1	156182778	53724	FALSE	0.00775686781143702	8.209593691647781e-4	9.714015129320912e-4	0.00947140363847717
ESN_rep1	ESN	rep1	AFR	chr1	156128799	156129309	enhancer	genic|chr1:156128799-156129309	PMF1-BGLAP	156182778	53724	FALSE	0.00775686781143702	8.209593691647781e-4	9.714015129320912e-4	0.00947140363847717
ESN_rep1	ESN	rep1	AFR	chr1	156128799	156129309	enhancer	genic|chr1:156128799-156129309	SEMA4A	156123321	5733	FALSE	0.04345293456342734	8.349697703533317e-4	9.766646597688118e-4	0.053898340710797
ESN_rep1	ESN	rep1	AFR	chr1	156128799	156129309	enhancer	genic|chr1:156128799-156129309	SLC25A44	156163722	34668	FALSE	0.01598197941321464	8.232997807714329e-4	9.714429715431404e-4	0.02171614524956076
ESN_rep1	ESN	rep1	AFR	chr1	156163472	156164087	promoter	promoter|chr1:156163472-156164087	PMF1	156182778	18998.5	FALSE	0.1704680874721431	0.00534486476025809	0.00105143240477802	0.02953747750989642
ESN_rep1	ESN	rep1	AFR	chr1	156163472	156164087	promoter	promoter|chr1:156163472-156164087	PMF1-BGLAP	156182778	18998.5	FALSE	0.1704680874721431	0.00534486476025809	0.00105143240477802	0.02953747750989642
ESN_rep1	ESN	rep1	AFR	chr1	156163472	156164087	promoter	promoter|chr1:156163472-156164087	SEMA4A	156123321	40458.5	FALSE	0.11446510177668566	0.00543607962715943	0.00105712916668498	0.02014799076949046
ESN_rep1	ESN	rep1	AFR	chr1	156163472	156164087	promoter	promoter|chr1:156163472-156164087	SLC25A44	156163722	57.5	TRUE	0.26358302796962696	0.0053601020350743	0.00105147727904117	0.05082436651632596
ESN_rep1	ESN	rep1	AFR	chr1	156168768	156169268	enhancer	genic|chr1:156168768-156169268	PMF1	156182778	13760	FALSE	0.01782053311543114	6.782954388422853e-4	9.153125642337486e-4	0.02794993263075484
ESN_rep1	ESN	rep1	AFR	chr1	156168768	156169268	enhancer	genic|chr1:156168768-156169268	PMF1-BGLAP	156182778	13760	FALSE	0.01782053311543114	6.782954388422853e-4	9.153125642337486e-4	0.02794993263075484
ESN_rep1	ESN	rep1	AFR	chr1	156168768	156169268	enhancer	genic|chr1:156168768-156169268	SLC25A44	156163722	5296	FALSE	0.03586836106170688	6.80229140530132e-4	9.153516290149784e-4	0.06260309755967418
ESN_rep1	ESN	rep1	AFR	chr1	156182507	156183028	promoter	promoter|chr1:156182507-156183028	PMF1	156182778	10.5	TRUE	0.290903080068069	0.00458629260303319	9.686350725901852e-4	0.0637638841809633
ESN_rep1	ESN	rep1	AFR	chr1	156182507	156183028	promoter	promoter|chr1:156182507-156183028	PMF1-BGLAP	156182778	10.5	TRUE	0.290903080068069	0.00458629260303319	9.686350725901852e-4	0.0637638841809633
ESN_rep1	ESN	rep1	AFR	chr1	156182507	156183028	promoter	promoter|chr1:156182507-156183028	SLC25A44	156163722	19045.5	FALSE	0.12823466871339154	0.00459936732127482	9.686764131318546e-4	0.03127923443708905
ESN_rep1	ESN	rep1	AFR	chr1	156187633	156188138	enhancer	genic|chr1:156187633-156188138	PMF1	156182778	5107.5	FALSE	0.01214807928564161	2.935579750744615e-4	7.851024044006639e-4	0.05132581104542332
ESN_rep1	ESN	rep1	AFR	chr1	156187633	156188138	enhancer	genic|chr1:156187633-156188138	PMF1-BGLAP	156182778	5107.5	FALSE	0.01214807928564161	2.935579750744615e-4	7.851024044006639e-4	0.05132581104542332
ESN_rep1	ESN	rep1	AFR	chr1	156192683	156193184	enhancer	genic|chr1:156192683-156193184	PMF1	156182778	10155.5	FALSE	0.02475152624978335	9.90188919685474e-4	7.315623330103886e-4	0.03327215873168638
ESN_rep1	ESN	rep1	AFR	chr1	156192683	156193184	enhancer	genic|chr1:156192683-156193184	PMF1-BGLAP	156182778	10155.5	FALSE	0.02475152624978335	9.90188919685474e-4	7.315623330103886e-4	0.03327215873168638
ESN_rep1	ESN	rep1	AFR	chr1	156192683	156193184	enhancer	genic|chr1:156192683-156193184	SEMA4A	156123321	69612.5	FALSE	0.01259894903065962	0.00100708737354119	7.355260081000288e-4	0.0172044836751633
ESN_rep1	ESN	rep1	AFR	chr1	156195987	156196487	enhancer	genic|chr1:156195987-156196487	CCT3	156308206	111969	FALSE	0.00278177660680104	0.00139051689653048	7.775635744464342e-4	0.00232612775062997
ESN_rep1	ESN	rep1	AFR	chr1	156195987	156196487	enhancer	genic|chr1:156195987-156196487	PMF1	156182778	13459	FALSE	0.01105452002912349	0.00137268895917838	7.756605503348781e-4	0.01010984366997198
ESN_rep1	ESN	rep1	AFR	chr1	156195987	156196487	enhancer	genic|chr1:156195987-156196487	PMF1-BGLAP	156182778	13459	FALSE	0.01105452002912349	0.00137268895917838	7.756605503348781e-4	0.01010984366997198
ESN_rep1	ESN	rep1	AFR	chr1	156195987	156196487	enhancer	genic|chr1:156195987-156196487	SEMA4A	156123321	72916	FALSE	0.0156887533093811	0.00139611511612053	7.798631538078146e-4	0.01457542786999115
ESN_rep1	ESN	rep1	AFR	chr1	156195987	156196487	enhancer	genic|chr1:156195987-156196487	SLC25A44	156163722	32515	FALSE	0.00801202544467205	0.00137660225536946	7.756936548839596e-4	0.00815400710010631
ESN_rep1	ESN	rep1	AFR	chr1	156195987	156196487	enhancer	genic|chr1:156195987-156196487	TSACC	156307104	110867	FALSE	0.00278177660680104	0.00139051689653048	7.775635744464342e-4	0.00232612775062997
ESN_rep1	ESN	rep1	AFR	chr1	156215397	156215958	enhancer	genic|chr1:156215397-156215958	BGLAP	156211752	3925.5	FALSE	0.03530733005656676	9.04333313956644e-4	4.702471639673594e-4	0.09699866930599164
ESN_rep1	ESN	rep1	AFR	chr1	156252363	156252931	promoter	promoter|chr1:156252363-156252931	GLMP	156265480	12833	FALSE	0.23542403793476743	0.00593130752639931	5.529921033301786e-4	0.05189672414423618
ESN_rep1	ESN	rep1	AFR	chr1	156252363	156252931	promoter	promoter|chr1:156252363-156252931	SMG5	156252681	34	TRUE	0.07662676644321287	0.00584542154223845	5.523501107985444e-4	0.01822384554835735
[truncated: 417,633 more rows]
