# Supplementary material for: Chromatin activity identifies differential gene regulation across human ancestries
Source: Genome Biol. 2024 Jan 15;25:21. doi: 10.1186/s13059-024-03165-2 (PMC10789071; doi:10.1186/s13059-024-03165-2)
Supplement: Supplementary file 5 — Additional file 5. EUR scores. ABC, ATAC, ChIP, and HiC scores for all European ancestry samples for all E-G pairs after filtering across the 14 samples not including CEU. [file 13059_2024_3165_MOESM5_ESM.gz]

Archive with 1 entries (1 files):
- 13059_2024_3165_MOESM5_ESM
