# Supplementary material for: Chromatin activity identifies differential gene regulation across human ancestries
Source: Genome Biol. 2024 Jan 15;25:21. doi: 10.1186/s13059-024-03165-2 (PMC10789071; doi:10.1186/s13059-024-03165-2)
Supplement: Supplementary file 5 — Additional file 5. EUR scores. ABC, ATAC, ChIP, and HiC scores for all European ancestry samples for all E-G pairs after filtering across the 14 samples not including CEU. [file 13059_2024_3165_MOESM5_ESM.gz › 13059_2024_3165_MOESM5_ESM]

sample	population	replicate	ancestry	chr	start	end	CRE_type	name	TargetGene	TargetGeneTSS	distance	isSelfPromoter	ABC_score	ATAC_score	ChIP_score	HiC_score
FIN_rep1	FIN	rep1	EUR	chr1	10003167	10003735	promoter	promoter|chr1:10003167-10003735	LZIC	10003485	34	TRUE	0.3169632442999547	0.00750398023291203	0.00104076914792154	0.06155996656715019
FIN_rep1	FIN	rep1	EUR	chr1	10003167	10003735	promoter	promoter|chr1:10003167-10003735	NMNAT1	10003485	34	TRUE	0.3169632442999547	0.00750398023291203	0.00104076914792154	0.06155996656715019
FIN_rep1	FIN	rep1	EUR	chr1	10003167	10003735	promoter	promoter|chr1:10003167-10003735	UBE4B	10093040	89589	FALSE	0.1416547774724284	0.00749268570352105	0.00103845702083115	0.0287257051945711
FIN_rep1	FIN	rep1	EUR	chr1	10010314	10010817	enhancer	genic|chr1:10010314-10010817	LZIC	10003485	7080.5	FALSE	0.04612612784038286	0.00172955443738887	8.408818412451959e-4	0.04810756233762017
FIN_rep1	FIN	rep1	EUR	chr1	10010314	10010817	enhancer	genic|chr1:10010314-10010817	NMNAT1	10003485	7080.5	FALSE	0.04612612784038286	0.00172955443738887	8.408818412451959e-4	0.04810756233762017
FIN_rep1	FIN	rep1	EUR	chr1	10010314	10010817	enhancer	genic|chr1:10010314-10010817	UBE4B	10093040	82474.5	FALSE	0.03571432862043994	0.00172695121845438	8.390137750281661e-4	0.03889187170446092
FIN_rep1	FIN	rep1	EUR	chr1	100215465	100215965	enhancer	genic|chr1:100215465-100215965	FRRS1	100231349	15634	FALSE	0.0202600898274949	0.00422552691492458	0.00357162337727192	0.02440210305162984
FIN_rep1	FIN	rep1	EUR	chr1	100217620	100218122	enhancer	genic|chr1:100217620-100218122	FRRS1	100231349	13478	FALSE	0.02995104462439551	0.00624671194787783	0.00357162337727192	0.02440210305162984
FIN_rep1	FIN	rep1	EUR	chr1	100223560	100224119	enhancer	genic|chr1:100223560-100224119	FRRS1	100231349	7509.5	FALSE	0.02051380506499911	0.00263903948349932	0.00245445851297328	0.0575674589736558
FIN_rep1	FIN	rep1	EUR	chr1	100224432	100224933	enhancer	genic|chr1:100224432-100224933	FRRS1	100231349	6666.5	FALSE	0.01553838324211781	0.00199896639145015	0.00245445851297328	0.0575674589736558
FIN_rep1	FIN	rep1	EUR	chr1	100231945	100232446	enhancer	intergenic|chr1:100231945-100232446	FRRS1	100231349	846.5	FALSE	0.05256978561107313	0.00380860599117291	0.00327029632082361	0.07672121525084939
FIN_rep1	FIN	rep1	EUR	chr1	100249632	100250140	enhancer	intergenic|chr1:100249632-100250140	FRRS1	100231349	18537	FALSE	0.00223848375287778	0.00123252966038802	0.00270492812788581	0.01220487277984462
FIN_rep1	FIN	rep1	EUR	chr1	100252415	100252915	enhancer	intergenic|chr1:100252415-100252915	FRRS1	100231349	21316	FALSE	0.02590442936656655	0.00540273337562611	0.00377868475142165	0.02306493593597861
FIN_rep1	FIN	rep1	EUR	chr1	100315379	100316294	promoter	promoter|chr1:100315379-100316294	AGL	100316044	207.5	TRUE	0.3115668199203831	0.02954083684413196	0.0030410118345623	0.0932941367027338
FIN_rep1	FIN	rep1	EUR	chr1	100435094	100435763	promoter	promoter|chr1:100435094-100435763	SLC35A3	100435344	84.5	TRUE	0.2809021707987942	0.02663150542588435	0.00313840520283857	0.12425491648728816
FIN_rep1	FIN	rep1	EUR	chr1	1004498	1004998	enhancer	intergenic|chr1:1004498-1004998	AGRN	955502	49246	FALSE	0.08060001443530573	0.00498210074545148	0.00163075758778234	0.04426985658463778
FIN_rep1	FIN	rep1	EUR	chr1	1004498	1004998	enhancer	intergenic|chr1:1004498-1004998	HES4	935552	69196	FALSE	0.08578056512291946	0.00499478968743384	0.00164477147747128	0.02606912229870236
FIN_rep1	FIN	rep1	EUR	chr1	1004498	1004998	enhancer	intergenic|chr1:1004498-1004998	ISG15	948846	55902	FALSE	0.01634331613564072	0.00498599286205474	0.00163373522471517	0.0089863218539529
FIN_rep1	FIN	rep1	EUR	chr1	1004498	1004998	enhancer	intergenic|chr1:1004498-1004998	RNF223	1009687	4939	FALSE	0.03122123816720732	0.00496985696630103	0.00161464931170546	0.02599449201014151
FIN_rep1	FIN	rep1	EUR	chr1	100499992	100500494	enhancer	intergenic|chr1:100499992-100500494	FRRS1	100231349	268894	FALSE	0.0041960991113317	8.751555340372149e-4	0.00796449974365864	0.01094294990507005
FIN_rep1	FIN	rep1	EUR	chr1	100499992	100500494	enhancer	intergenic|chr1:100499992-100500494	LRRC39	100643829	143586	FALSE	0.0135330072166164	9.479843886065148e-4	0.0082364820381178	0.04762374037463055
FIN_rep1	FIN	rep1	EUR	chr1	100499992	100500494	enhancer	intergenic|chr1:100499992-100500494	MFSD14A	100503788	3545	FALSE	0.01486736457196614	9.088434006708496e-4	0.00805752574311887	0.05128766513391138
FIN_rep1	FIN	rep1	EUR	chr1	100499992	100500494	enhancer	intergenic|chr1:100499992-100500494	SLC35A3	100435344	64899	FALSE	0.00408999324923927	9.106489167523768e-4	0.00808052248295732	0.02054922234537606
FIN_rep1	FIN	rep1	EUR	chr1	100502223	100502724	enhancer	intergenic|chr1:100502223-100502724	AGL	100316044	186429.5	FALSE	0.00586044811189064	9.597615192059208e-4	0.00798475909129889	0.02057073110493539
FIN_rep1	FIN	rep1	EUR	chr1	100502223	100502724	enhancer	intergenic|chr1:100502223-100502724	FRRS1	100231349	271124.5	FALSE	0.00461348759043736	9.622077765226812e-4	0.00796449974365864	0.01094294990507005
FIN_rep1	FIN	rep1	EUR	chr1	100502223	100502724	enhancer	intergenic|chr1:100502223-100502724	LRRC39	100643829	141355.5	FALSE	0.01487914350892072	0.0010422809606555	0.0082364820381178	0.04762374037463055
FIN_rep1	FIN	rep1	EUR	chr1	100502223	100502724	enhancer	intergenic|chr1:100502223-100502724	MFSD14A	100503788	1314.5	FALSE	0.01634623018556529	9.99246595325333e-4	0.00805752574311887	0.05128766513391138
FIN_rep1	FIN	rep1	EUR	chr1	100502223	100502724	enhancer	intergenic|chr1:100502223-100502724	SLC35A3	100435344	67129.5	FALSE	0.00449682731501296	0.00100123170716741	0.00808052248295732	0.02054922234537606
FIN_rep1	FIN	rep1	EUR	chr1	100503380	100504038	promoter	promoter|chr1:100503380-100504038	AGL	100316044	187665	FALSE	0.1954465023034405	0.02854779876695315	0.00826452422337986	0.02228340081385405
FIN_rep1	FIN	rep1	EUR	chr1	100503380	100504038	promoter	promoter|chr1:100503380-100504038	CDC14A	100818022	314313	FALSE	0.10280152345233425	0.03282170570500684	0.00857262703405331	0.01133709736468042
FIN_rep1	FIN	rep1	EUR	chr1	100503380	100504038	promoter	promoter|chr1:100503380-100504038	FRRS1	100231349	272360	FALSE	0.15386025023271074	0.02862056190676818	0.00824355504104032	0.01185403365474442
FIN_rep1	FIN	rep1	EUR	chr1	100503380	100504038	promoter	promoter|chr1:100503380-100504038	LRRC39	100643829	140120	FALSE	0.51338741136415	0.03100231310382	0.00852506688569167	0.05337347160251565
FIN_rep1	FIN	rep1	EUR	chr1	100503380	100504038	promoter	promoter|chr1:100503380-100504038	MFSD14A	100503788	79	TRUE	0.4952676304334297	0.02972226970040694	0.00833984042888389	0.05047425640348314
FIN_rep1	FIN	rep1	EUR	chr1	100503380	100504038	promoter	promoter|chr1:100503380-100504038	RTCA	100731713	228004	FALSE	0.06026091357692706	0.03277228395223898	0.00854402375207529	0.00779520669936821
FIN_rep1	FIN	rep1	EUR	chr1	100503380	100504038	promoter	promoter|chr1:100503380-100504038	RTCA-AS1	100731730	228021	FALSE	0.06026091357692706	0.03277228395223898	0.00854402375207529	0.00779520669936821
FIN_rep1	FIN	rep1	EUR	chr1	100503380	100504038	promoter	promoter|chr1:100503380-100504038	SASS6	100598651	94942	FALSE	0.15977301455715268	0.03099616822659328	0.00851719444971972	0.02307577158830864
FIN_rep1	FIN	rep1	EUR	chr1	100503380	100504038	promoter	promoter|chr1:100503380-100504038	SLC35A3	100435344	68365	FALSE	0.1499696189440907	0.0297813162158836	0.00836364291450438	0.02226010128658764
FIN_rep1	FIN	rep1	EUR	chr1	100503380	100504038	promoter	promoter|chr1:100503380-100504038	TRMT13	100598705	94996	FALSE	0.15977301455715268	0.03099616822659328	0.00851719444971972	0.02307577158830864
FIN_rep1	FIN	rep1	EUR	chr1	100512340	100512840	enhancer	genic|chr1:100512340-100512840	MFSD14A	100503788	8802	FALSE	0.03422120514440734	0.00438818255912777	0.0044329716434089	0.04444115693590208
FIN_rep1	FIN	rep1	EUR	chr1	100512340	100512840	enhancer	genic|chr1:100512340-100512840	SASS6	100598651	86061	FALSE	0.00284098880790782	0.0045762603658046	0.00452724267316228	0.00522856361582877
FIN_rep1	FIN	rep1	EUR	chr1	100512340	100512840	enhancer	genic|chr1:100512340-100512840	SLC35A3	100435344	77246	FALSE	0.00748021866017174	0.0043969001601725	0.0044456236533242	0.01414810300122927
FIN_rep1	FIN	rep1	EUR	chr1	100512340	100512840	enhancer	genic|chr1:100512340-100512840	TRMT13	100598705	86115	FALSE	0.00284098880790782	0.0045762603658046	0.00452724267316228	0.00522856361582877
FIN_rep1	FIN	rep1	EUR	chr1	100541255	100541755	enhancer	genic|chr1:100541255-100541755	AGL	100316044	225461	FALSE	0.01864407605927517	0.00806078432092104	0.00756115627372013	0.00822847594329726
FIN_rep1	FIN	rep1	EUR	chr1	100541255	100541755	enhancer	genic|chr1:100541255-100541755	CDC14A	100818022	276517	FALSE	0.02588906946462804	0.00926756885504839	0.00784303741253803	0.01105207275128336
FIN_rep1	FIN	rep1	EUR	chr1	100541255	100541755	enhancer	genic|chr1:100541255-100541755	EXTL2	101360735	819230	FALSE	0.0081229981660974	0.00929263906221436	0.00789139513921679	0.00391929728916765
FIN_rep1	FIN	rep1	EUR	chr1	100541255	100541755	enhancer	genic|chr1:100541255-100541755	MFSD14A	100503788	37717	FALSE	0.05619335736015864	0.0083924090799102	0.00763006255124651	0.0221686850845124
FIN_rep1	FIN	rep1	EUR	chr1	100541255	100541755	enhancer	genic|chr1:100541255-100541755	SASS6	100598651	57146	FALSE	0.06231942315743766	0.00875210831101919	0.00779232252303275	0.03484184908611829
FIN_rep1	FIN	rep1	EUR	chr1	100541255	100541755	enhancer	genic|chr1:100541255-100541755	SLC30A7	101361633	820128	FALSE	0.0081229981660974	0.00929263906221436	0.00789139513921679	0.00391929728916765
FIN_rep1	FIN	rep1	EUR	chr1	100541255	100541755	enhancer	genic|chr1:100541255-100541755	SLC35A3	100435344	106161	FALSE	0.014305935124043	0.00840908151164634	0.00765183928135401	0.00821987224760451
FIN_rep1	FIN	rep1	EUR	chr1	100541255	100541755	enhancer	genic|chr1:100541255-100541755	TRMT13	100598705	57200	FALSE	0.06231942315743766	0.00875210831101919	0.00779232252303275	0.03484184908611829
FIN_rep1	FIN	rep1	EUR	chr1	100542267	100542767	enhancer	genic|chr1:100542267-100542767	AGL	100316044	226473	FALSE	0.0124895112984385	0.00539985229251061	0.00756115627372013	0.00822847594329726
FIN_rep1	FIN	rep1	EUR	chr1	100542267	100542767	enhancer	genic|chr1:100542267-100542767	CDC14A	100818022	275505	FALSE	0.0173428720498956	0.00620826720273976	0.00784303741253803	0.01105207275128336
FIN_rep1	FIN	rep1	EUR	chr1	100542267	100542767	enhancer	genic|chr1:100542267-100542767	MFSD14A	100503788	38729	FALSE	0.03764346216007545	0.00562200495703895	0.00763006255124651	0.0221686850845124
FIN_rep1	FIN	rep1	EUR	chr1	100542267	100542767	enhancer	genic|chr1:100542267-100542767	SASS6	100598651	56134	FALSE	0.04174726262446105	0.00586296447665754	0.00779232252303275	0.03484184908611829
FIN_rep1	FIN	rep1	EUR	chr1	100542267	100542767	enhancer	genic|chr1:100542267-100542767	SLC35A3	100435344	107173	FALSE	0.00958342681066114	0.00563317368022368	0.00765183928135401	0.00821987224760451
FIN_rep1	FIN	rep1	EUR	chr1	100542267	100542767	enhancer	genic|chr1:100542267-100542767	TRMT13	100598705	56188	FALSE	0.04174726262446105	0.00586296447665754	0.00779232252303275	0.03484184908611829
FIN_rep1	FIN	rep1	EUR	chr1	100543031	100543531	enhancer	genic|chr1:100543031-100543531	AGL	100316044	227237	FALSE	0.01404888896172114	0.00607405073380746	0.00756115627372013	0.00822847594329726
FIN_rep1	FIN	rep1	EUR	chr1	100543031	100543531	enhancer	genic|chr1:100543031-100543531	CDC14A	100818022	274741	FALSE	0.01950821596492591	0.00698340027018436	0.00784303741253803	0.01105207275128336
FIN_rep1	FIN	rep1	EUR	chr1	100543031	100543531	enhancer	genic|chr1:100543031-100543531	MFSD14A	100503788	39493	FALSE	0.04234343581463998	0.00632394026446502	0.00763006255124651	0.0221686850845124
FIN_rep1	FIN	rep1	EUR	chr1	100543031	100543531	enhancer	genic|chr1:100543031-100543531	SASS6	100598651	55370	FALSE	0.04695961619732808	0.00659498477969874	0.00779232252303275	0.03484184908611829
FIN_rep1	FIN	rep1	EUR	chr1	100543031	100543531	enhancer	genic|chr1:100543031-100543531	SLC35A3	100435344	107937	FALSE	0.01077996535801947	0.00633650345834164	0.00765183928135401	0.00821987224760451
FIN_rep1	FIN	rep1	EUR	chr1	100543031	100543531	enhancer	genic|chr1:100543031-100543531	TRMT13	100598705	55424	FALSE	0.04695961619732808	0.00659498477969874	0.00779232252303275	0.03484184908611829
FIN_rep1	FIN	rep1	EUR	chr1	100595062	100595562	enhancer	genic|chr1:100595062-100595562	SASS6	100598651	3339	FALSE	0.01998791879986219	0.00137183316196809	0.00536876832429937	0.1034782295809816
FIN_rep1	FIN	rep1	EUR	chr1	100595062	100595562	enhancer	genic|chr1:100595062-100595562	TRMT13	100598705	3393	FALSE	0.01998791879986219	0.00137183316196809	0.00536876832429937	0.1034782295809816
FIN_rep1	FIN	rep1	EUR	chr1	100596123	100596681	enhancer	genic|chr1:100596123-100596681	SASS6	100598651	2249	FALSE	0.02356642591835287	0.00161743725835447	0.00536876832429937	0.1034782295809816
FIN_rep1	FIN	rep1	EUR	chr1	100596123	100596681	enhancer	genic|chr1:100596123-100596681	TRMT13	100598705	2303	FALSE	0.02356642591835287	0.00161743725835447	0.00536876832429937	0.1034782295809816
FIN_rep1	FIN	rep1	EUR	chr1	100598302	100598955	promoter	promoter|chr1:100598302-100598955	CDC14A	100818022	219393.5	FALSE	0.09440720658896516	0.03014163065911684	0.00553461048706299	0.01756017114182291
FIN_rep1	FIN	rep1	EUR	chr1	100598302	100598955	promoter	promoter|chr1:100598302-100598955	MFSD14A	100503788	94840.5	FALSE	0.09113155253331924	0.02729528086420147	0.00538432012903148	0.01566462581237883
FIN_rep1	FIN	rep1	EUR	chr1	100598302	100598955	promoter	promoter|chr1:100598302-100598955	SASS6	100598651	22.5	TRUE	0.4396444758068995	0.02846515848173323	0.00549882241867286	0.10709660249661296
FIN_rep1	FIN	rep1	EUR	chr1	100598302	100598955	promoter	promoter|chr1:100598302-100598955	TRMT13	100598705	76.5	TRUE	0.4396444758068995	0.02846515848173323	0.00549882241867286	0.10709660249661296
FIN_rep1	FIN	rep1	EUR	chr1	100650035	100650575	enhancer	intergenic|chr1:100650035-100650575	LRRC39	100643829	6476	FALSE	0.03313440904347809	0.00232105857893522	0.0027972995990702	0.14022526665145563
FIN_rep1	FIN	rep1	EUR	chr1	100654180	100654682	enhancer	genic|chr1:100654180-100654682	LRRC39	100643829	10602	FALSE	0.01810611963765518	0.00126832997869563	0.0027972995990702	0.14022526665145563
FIN_rep1	FIN	rep1	EUR	chr1	100715159	100715732	promoter	promoter|chr1:100715159-100715732	DBT	100715409	36.5	TRUE	0.16777711433924883	0.03261554688233471	0.00360238391495606	0.03855020617219324
FIN_rep1	FIN	rep1	EUR	chr1	100715159	100715732	promoter	promoter|chr1:100715159-100715732	RTCA	100731713	16267.5	FALSE	0.19855829363485636	0.03261554688233471	0.00360238391495606	0.06121170159027318
FIN_rep1	FIN	rep1	EUR	chr1	100715159	100715732	promoter	promoter|chr1:100715159-100715732	RTCA-AS1	100731730	16284.5	FALSE	0.19855829363485636	0.03261554688233471	0.00360238391495606	0.06121170159027318
FIN_rep1	FIN	rep1	EUR	chr1	100731456	100732006	promoter	promoter|chr1:100731456-100732006	CDC14A	100818022	86291	FALSE	0.1237104587222572	0.01446932807812899	0.00439115843399799	0.06041660938718415
FIN_rep1	FIN	rep1	EUR	chr1	100731456	100732006	promoter	promoter|chr1:100731456-100732006	DBT	100715409	16322	FALSE	0.2460573521450025	0.01444754068044096	0.00437650696923709	0.10505662387536029
FIN_rep1	FIN	rep1	EUR	chr1	100731456	100732006	promoter	promoter|chr1:100731456-100732006	RTCA	100731713	18	TRUE	0.21037243055114288	0.01444754068044096	0.00437650696923709	0.12051146179305468
FIN_rep1	FIN	rep1	EUR	chr1	100731456	100732006	promoter	promoter|chr1:100731456-100732006	RTCA-AS1	100731730	1	TRUE	0.21037243055114288	0.01444754068044096	0.00437650696923709	0.12051146179305468
FIN_rep1	FIN	rep1	EUR	chr1	100817711	100818272	promoter	promoter|chr1:100817711-100818272	CDC14A	100818022	30.5	TRUE	0.356374846820104	0.03436641857617656	0.00387205826067189	0.08310138984005036
FIN_rep1	FIN	rep1	EUR	chr1	100817711	100818272	promoter	promoter|chr1:100817711-100818272	RTCA	100731713	86278.5	FALSE	0.17223780789691284	0.03431467084991109	0.00385913881674585	0.04711067549771945
FIN_rep1	FIN	rep1	EUR	chr1	100817711	100818272	promoter	promoter|chr1:100817711-100818272	RTCA-AS1	100731730	86261.5	FALSE	0.17223780789691284	0.03431467084991109	0.00385913881674585	0.04711067549771945
FIN_rep1	FIN	rep1	EUR	chr1	100909554	100910082	enhancer	genic|chr1:100909554-100910082	CDC14A	100818022	91796	FALSE	0.0152254451178737	0.00336185932424239	0.00389869655801535	0.03604528213524136
FIN_rep1	FIN	rep1	EUR	chr1	100914988	100915954	enhancer	genic|chr1:100914988-100915954	CDC14A	100818022	97449	FALSE	0.01982245711711737	0.00437690404271626	0.00417545465947649	0.03365612342943678
FIN_rep1	FIN	rep1	EUR	chr1	10092645	10093290	promoter	promoter|chr1:10092645-10093290	LZIC	10003485	89482.5	FALSE	0.2441934882513204	0.01293097674610832	0.00102239468190198	0.02801687736289931
FIN_rep1	FIN	rep1	EUR	chr1	10092645	10093290	promoter	promoter|chr1:10092645-10093290	NMNAT1	10003485	89482.5	FALSE	0.2441934882513204	0.01293097674610832	0.00102239468190198	0.02801687736289931
FIN_rep1	FIN	rep1	EUR	chr1	10092645	10093290	promoter	promoter|chr1:10092645-10093290	RBP7	10057254	35713.5	FALSE	0.47186889350549416	0.01292818490212878	0.00102212528308098	0.05429929597992242
FIN_rep1	FIN	rep1	EUR	chr1	10092645	10093290	promoter	promoter|chr1:10092645-10093290	UBE4B	10093040	72.5	TRUE	0.3248047645448695	0.01291151383544227	0.00102012337471939	0.03890971437002493
FIN_rep1	FIN	rep1	EUR	chr1	100996387	100996897	enhancer	intergenic|chr1:100996387-100996897	GPR88	101003727	7085	FALSE	0.15631028343817058	0.00468580891119411	0.00239414739303076	0.11660293118705468
FIN_rep1	FIN	rep1	EUR	chr1	100997419	100998027	enhancer	intergenic|chr1:100997419-100998027	GPR88	101003727	6004	FALSE	0.0154563974609539	4.6334587440079937e-4	0.00239414739303076	0.11660293118705468
FIN_rep1	FIN	rep1	EUR	chr1	100998191	100998692	enhancer	intergenic|chr1:100998191-100998692	GPR88	101003727	5285.5	FALSE	0.05556903620684027	0.00166582696491288	0.00239414739303076	0.11660293118705468
FIN_rep1	FIN	rep1	EUR	chr1	101360485	101360985	promoter	promoter|chr1:101360485-101360985	EXTL2	101360735	0	TRUE	0.16115549004230142	0.01061709948610021	0.00658401879042831	0.08157045173554447
FIN_rep1	FIN	rep1	EUR	chr1	101360485	101360985	promoter	promoter|chr1:101360485-101360985	SLC30A7	101361633	898	FALSE	0.16115549004230142	0.01061709948610021	0.00658401879042831	0.08157045173554447
FIN_rep1	FIN	rep1	EUR	chr1	101361357	101361890	promoter	promoter|chr1:101361357-101361890	DPH5	101491362	129738.5	FALSE	0.15146187826973095	0.02888381134988719	0.00655170095128406	0.02274717962828203
FIN_rep1	FIN	rep1	EUR	chr1	101361357	101361890	promoter	promoter|chr1:101361357-101361890	EXTL2	101360735	888.5	FALSE	0.43945129133157	0.0289515304637639	0.00658401879042831	0.08157045173554447
FIN_rep1	FIN	rep1	EUR	chr1	101361357	101361890	promoter	promoter|chr1:101361357-101361890	LOC102606465	101491401	129777.5	FALSE	0.15146187826973095	0.02888381134988719	0.00655170095128406	0.02274717962828203
FIN_rep1	FIN	rep1	EUR	chr1	101361357	101361890	promoter	promoter|chr1:101361357-101361890	SLC30A7	101361633	9.5	TRUE	0.43945129133157	0.0289515304637639	0.00658401879042831	0.08157045173554447
FIN_rep1	FIN	rep1	EUR	chr1	101491112	101491651	promoter	promoter|chr1:101491112-101491651	DPH5	101491362	19.5	TRUE	0.3203029372829954	0.01528386591077119	0.00542155367812346	0.10985927414551631
FIN_rep1	FIN	rep1	EUR	chr1	101491112	101491651	promoter	promoter|chr1:101491112-101491651	LOC102606465	101491401	19.5	TRUE	0.3203029372829954	0.01528386591077119	0.00542155367812346	0.10985927414551631
FIN_rep1	FIN	rep1	EUR	chr1	101493150	101493656	enhancer	genic|chr1:101493150-101493656	DPH5	101491362	2041	FALSE	0.05044918383301769	0.00258546994348288	0.00527755857220796	0.10507862327666476
FIN_rep1	FIN	rep1	EUR	chr1	101493150	101493656	enhancer	genic|chr1:101493150-101493656	LOC102606465	101491401	2002	FALSE	0.05044918383301769	0.00258546994348288	0.00527755857220796	0.10507862327666476
FIN_rep1	FIN	rep1	EUR	chr1	101517198	101517716	enhancer	genic|chr1:101517198-101517716	DPH5	101491362	26095	FALSE	0.01736689135326936	0.00307453706839047	0.00524475478613404	0.03060905704336367
FIN_rep1	FIN	rep1	EUR	chr1	101517198	101517716	enhancer	genic|chr1:101517198-101517716	LOC102606465	101491401	26056	FALSE	0.01736689135326936	0.00307453706839047	0.00524475478613404	0.03060905704336367
FIN_rep1	FIN	rep1	EUR	chr1	101644208	101644710	enhancer	intergenic|chr1:101644208-101644710	LOC101928370	101702084	57625	FALSE	0.05493566047620005	0.00823894446845728	0.00512471026779399	0.02667568744743977
FIN_rep1	FIN	rep1	EUR	chr1	101644208	101644710	enhancer	intergenic|chr1:101644208-101644710	S1PR1	101702304	57845	FALSE	0.05493566047620005	0.00823894446845728	0.00512471026779399	0.02667568744743977
FIN_rep1	FIN	rep1	EUR	chr1	101664841	101665348	enhancer	intergenic|chr1:101664841-101665348	LOC101928370	101702084	36989.5	FALSE	0.05199967100583765	0.01076088805113412	0.00362827630082339	0.02730576153661552
FIN_rep1	FIN	rep1	EUR	chr1	101664841	101665348	enhancer	intergenic|chr1:101664841-101665348	S1PR1	101702304	37209.5	FALSE	0.05199967100583765	0.01076088805113412	0.00362827630082339	0.02730576153661552
FIN_rep1	FIN	rep1	EUR	chr1	101687355	101687855	enhancer	intergenic|chr1:101687355-101687855	LOC101928370	101702084	14479	FALSE	0.01947774734050634	0.00437867122722056	0.00310222976614632	0.02939846078379028
FIN_rep1	FIN	rep1	EUR	chr1	101687355	101687855	enhancer	intergenic|chr1:101687355-101687855	S1PR1	101702304	14699	FALSE	0.01947774734050634	0.00437867122722056	0.00310222976614632	0.02939846078379028
FIN_rep1	FIN	rep1	EUR	chr1	101701111	101701614	promoter	promoter|chr1:101701111-101701614	DPH5	101491362	210000.5	FALSE	0.07590657232989054	0.01683872940404506	0.00774375496219161	0.01654440852995914
FIN_rep1	FIN	rep1	EUR	chr1	101701111	101701614	promoter	promoter|chr1:101701111-101701614	LOC101928370	101702084	721.5	TRUE	0.22422685074834328	0.01679056501948685	0.00770395717427784	0.03553944236912335
FIN_rep1	FIN	rep1	EUR	chr1	101701111	101701614	promoter	promoter|chr1:101701111-101701614	LOC102606465	101491401	209961.5	FALSE	0.07590657232989054	0.01683872940404506	0.00774375496219161	0.01654440852995914
FIN_rep1	FIN	rep1	EUR	chr1	101701111	101701614	promoter	promoter|chr1:101701111-101701614	S1PR1	101702304	941.5	FALSE	0.22422685074834328	0.01679056501948685	0.00770395717427784	0.03553944236912335
FIN_rep1	FIN	rep1	EUR	chr1	101701834	101702554	promoter	promoter|chr1:101701834-101702554	LOC101928370	101702084	110	TRUE	0.12946292234952397	0.00969444831458714	0.00770395717427784	0.03553944236912335
FIN_rep1	FIN	rep1	EUR	chr1	101701834	101702554	promoter	promoter|chr1:101701834-101702554	S1PR1	101702304	110	TRUE	0.12946292234952397	0.00969444831458714	0.00770395717427784	0.03553944236912335
FIN_rep1	FIN	rep1	EUR	chr1	101713374	101713886	enhancer	intergenic|chr1:101713374-101713886	DPH5	101491362	222268	FALSE	0.01815181323264885	0.00922002838978401	0.00542565964383709	0.01031259575866411
FIN_rep1	FIN	rep1	EUR	chr1	101713374	101713886	enhancer	intergenic|chr1:101713374-101713886	EXTL2	101360735	352895	FALSE	0.00807842265945514	0.00924164507135386	0.00545242301367414	0.0056724732287493
FIN_rep1	FIN	rep1	EUR	chr1	101713374	101713886	enhancer	intergenic|chr1:101713374-101713886	LOC101928370	101702084	11546	FALSE	0.06130148931745464	0.00919365603220598	0.00539777533540378	0.02532620586590824
FIN_rep1	FIN	rep1	EUR	chr1	101713374	101713886	enhancer	intergenic|chr1:101713374-101713886	LOC102606465	101491401	222229	FALSE	0.01815181323264885	0.00922002838978401	0.00542565964383709	0.01031259575866411
FIN_rep1	FIN	rep1	EUR	chr1	101713374	101713886	enhancer	intergenic|chr1:101713374-101713886	S1PR1	101702304	11326	FALSE	0.06130148931745464	0.00919365603220598	0.00539777533540378	0.02532620586590824
FIN_rep1	FIN	rep1	EUR	chr1	101713374	101713886	enhancer	intergenic|chr1:101713374-101713886	SLC30A7	101361633	351997	FALSE	0.00807842265945514	0.00924164507135386	0.00545242301367414	0.0056724732287493
FIN_rep1	FIN	rep1	EUR	chr1	101723425	101723937	enhancer	intergenic|chr1:101723425-101723937	LOC101928370	101702084	21597	FALSE	0.01142427779160591	0.00642055207711963	0.00306486584097015	0.01190274352674322
FIN_rep1	FIN	rep1	EUR	chr1	101723425	101723937	enhancer	intergenic|chr1:101723425-101723937	S1PR1	101702304	21377	FALSE	0.01142427779160591	0.00642055207711963	0.00306486584097015	0.01190274352674322
FIN_rep1	FIN	rep1	EUR	chr1	101757137	101757653	enhancer	intergenic|chr1:101757137-101757653	DPH5	101491362	266033	FALSE	0.00475541333929357	0.00391597903243201	0.00544939466204646	0.00633333465332073
FIN_rep1	FIN	rep1	EUR	chr1	101757137	101757653	enhancer	intergenic|chr1:101757137-101757653	LINC01307	101789392	31997	FALSE	0.02240880659252334	0.00390533504267752	0.00542138837128991	0.03104534535044673
FIN_rep1	FIN	rep1	EUR	chr1	101757137	101757653	enhancer	intergenic|chr1:101757137-101757653	LOC101928370	101702084	55311	FALSE	0.02307429766644142	0.00390477802578156	0.00542138837128991	0.0223472343307034
FIN_rep1	FIN	rep1	EUR	chr1	101757137	101757653	enhancer	intergenic|chr1:101757137-101757653	LOC102606465	101491401	265994	FALSE	0.00475541333929357	0.00391597903243201	0.00544939466204646	0.00633333465332073
FIN_rep1	FIN	rep1	EUR	chr1	101757137	101757653	enhancer	intergenic|chr1:101757137-101757653	S1PR1	101702304	55091	FALSE	0.02307429766644142	0.00390477802578156	0.00542138837128991	0.0223472343307034
FIN_rep1	FIN	rep1	EUR	chr1	101759169	101759670	enhancer	intergenic|chr1:101759169-101759670	DPH5	101491362	268057.5	FALSE	0.01245119918423749	0.01025329060908758	0.00544939466204646	0.00633333465332073
FIN_rep1	FIN	rep1	EUR	chr1	101759169	101759670	enhancer	intergenic|chr1:101759169-101759670	EXTL2	101360735	398684.5	FALSE	0.02250135110439156	0.01027732981035353	0.00547627511056373	0.01414580789384772
FIN_rep1	FIN	rep1	EUR	chr1	101759169	101759670	enhancer	intergenic|chr1:101759169-101759670	LINC01307	101789392	29972.5	FALSE	0.0586734515923301	0.0102254212259042	0.00542138837128991	0.03104534535044673
FIN_rep1	FIN	rep1	EUR	chr1	101759169	101759670	enhancer	intergenic|chr1:101759169-101759670	LOC101928370	101702084	57335.5	FALSE	0.06041592092685004	0.01022396277680087	0.00542138837128991	0.0223472343307034
FIN_rep1	FIN	rep1	EUR	chr1	101759169	101759670	enhancer	intergenic|chr1:101759169-101759670	LOC102606465	101491401	268018.5	FALSE	0.01245119918423749	0.01025329060908758	0.00544939466204646	0.00633333465332073
FIN_rep1	FIN	rep1	EUR	chr1	101759169	101759670	enhancer	intergenic|chr1:101759169-101759670	S1PR1	101702304	57115.5	FALSE	0.06041592092685004	0.01022396277680087	0.00542138837128991	0.0223472343307034
FIN_rep1	FIN	rep1	EUR	chr1	101759169	101759670	enhancer	intergenic|chr1:101759169-101759670	SLC30A7	101361633	397786.5	FALSE	0.02250135110439156	0.01027732981035353	0.00547627511056373	0.01414580789384772
FIN_rep1	FIN	rep1	EUR	chr1	101775121	101775621	enhancer	intergenic|chr1:101775121-101775621	LINC01307	101789392	14021	FALSE	0.07247946003155933	0.0077913852197026	0.00450439667092292	0.06057734409324019
FIN_rep1	FIN	rep1	EUR	chr1	101776627	101777127	enhancer	intergenic|chr1:101776627-101777127	LINC01307	101789392	12515	FALSE	0.00860342429199441	9.248495068573632e-4	0.00450439667092292	0.06057734409324019
FIN_rep1	FIN	rep1	EUR	chr1	101778263	101778763	enhancer	intergenic|chr1:101778263-101778763	LINC01307	101789392	10879	FALSE	0.01617985819536724	0.00173929976776009	0.00450439667092292	0.06057734409324019
FIN_rep1	FIN	rep1	EUR	chr1	101779703	101780203	enhancer	intergenic|chr1:101779703-101780203	LINC01307	101789392	9439	FALSE	0.06427050635680949	0.00690894045117342	0.00450439667092292	0.06057734409324019
FIN_rep1	FIN	rep1	EUR	chr1	101854515	101855015	enhancer	intergenic|chr1:101854515-101855015	LOC101928370	101702084	152681	FALSE	0.03832914709851753	0.02154134287582103	0.00512471026779399	0.00711851209973814
FIN_rep1	FIN	rep1	EUR	chr1	101854515	101855015	enhancer	intergenic|chr1:101854515-101855015	S1PR1	101702304	152461	FALSE	0.03832914709851753	0.02154134287582103	0.00512471026779399	0.00711851209973814
FIN_rep1	FIN	rep1	EUR	chr1	101873206	101873707	enhancer	intergenic|chr1:101873206-101873707	EXTL2	101360735	512721.5	FALSE	0.00505331227276501	0.02474244533036297	0.00489984041375718	0.00147481074363753
FIN_rep1	FIN	rep1	EUR	chr1	101873206	101873707	enhancer	intergenic|chr1:101873206-101873707	LOC101928370	101702084	171372.5	FALSE	0.02466426306953831	0.02461396537161044	0.00485073107249081	0.00423527411142935
FIN_rep1	FIN	rep1	EUR	chr1	101873206	101873707	enhancer	intergenic|chr1:101873206-101873707	S1PR1	101702304	171152.5	FALSE	0.02466426306953831	0.02461396537161044	0.00485073107249081	0.00423527411142935
FIN_rep1	FIN	rep1	EUR	chr1	101873206	101873707	enhancer	intergenic|chr1:101873206-101873707	SLC30A7	101361633	511823.5	FALSE	0.00505331227276501	0.02474244533036297	0.00489984041375718	0.00147481074363753
FIN_rep1	FIN	rep1	EUR	chr1	101875825	101876326	enhancer	intergenic|chr1:101875825-101876326	DPH5	101491362	384713.5	FALSE	0.01242509733517095	0.02701194224893324	0.00715504963477384	0.00182710758720592
FIN_rep1	FIN	rep1	EUR	chr1	101875825	101876326	enhancer	intergenic|chr1:101875825-101876326	EXTL2	101360735	515340.5	FALSE	0.05927903730887057	0.02707527269971856	0.00719034363626828	0.01077366251275557
FIN_rep1	FIN	rep1	EUR	chr1	101875825	101876326	enhancer	intergenic|chr1:101875825-101876326	LINC01307	101789392	86683.5	FALSE	0.25059593691325976	0.02693852131532625	0.00711827740356721	0.03833292404847865
FIN_rep1	FIN	rep1	EUR	chr1	101875825	101876326	enhancer	intergenic|chr1:101875825-101876326	LOC101928370	101702084	173991.5	FALSE	0.03682709330903441	0.02693467908121293	0.00711827740356721	0.00393806509576741
FIN_rep1	FIN	rep1	EUR	chr1	101875825	101876326	enhancer	intergenic|chr1:101875825-101876326	LOC102606465	101491401	384674.5	FALSE	0.01242509733517095	0.02701194224893324	0.00715504963477384	0.00182710758720592
FIN_rep1	FIN	rep1	EUR	chr1	101875825	101876326	enhancer	intergenic|chr1:101875825-101876326	S1PR1	101702304	173771.5	FALSE	0.03682709330903441	0.02693467908121293	0.00711827740356721	0.00393806509576741
FIN_rep1	FIN	rep1	EUR	chr1	101875825	101876326	enhancer	intergenic|chr1:101875825-101876326	SLC30A7	101361633	514442.5	FALSE	0.05927903730887057	0.02707527269971856	0.00719034363626828	0.01077366251275557
FIN_rep1	FIN	rep1	EUR	chr1	104057502	104058004	enhancer	genic|chr1:104057502-104058004	LOC101928436	104068133	10380	FALSE	0.00807367737588679	0.00165135150428891	0.00179800269982872	0.03030932662836964
FIN_rep1	FIN	rep1	EUR	chr1	104057502	104058004	enhancer	genic|chr1:104057502-104058004	RNPC3	104068577	10824	FALSE	0.00807367737588679	0.00165135150428891	0.00179800269982872	0.03030932662836964
FIN_rep1	FIN	rep1	EUR	chr1	104060006	104060506	enhancer	genic|chr1:104060006-104060506	LOC101928436	104068133	7877	FALSE	0.14461941197688508	0.00506502833938086	0.00277130931864477	0.11484034074737724
FIN_rep1	FIN	rep1	EUR	chr1	104060006	104060506	enhancer	genic|chr1:104060006-104060506	RNPC3	104068577	8321	FALSE	0.14461941197688508	0.00506502833938086	0.00277130931864477	0.11484034074737724
FIN_rep1	FIN	rep1	EUR	chr1	104062896	104063400	enhancer	genic|chr1:104062896-104063400	LOC101928436	104068133	4985	FALSE	0.0099611004732484	3.488691835954041e-4	0.00277130931864477	0.11484034074737724
FIN_rep1	FIN	rep1	EUR	chr1	104062896	104063400	enhancer	genic|chr1:104062896-104063400	RNPC3	104068577	5429	FALSE	0.0099611004732484	3.488691835954041e-4	0.00277130931864477	0.11484034074737724
FIN_rep1	FIN	rep1	EUR	chr1	104067883	104068827	promoter	promoter|chr1:104067883-104068827	AMY2B	104097265	28910	FALSE	0.25110819650419763	0.01966310841011476	0.00272513628899161	0.08684526446402385
FIN_rep1	FIN	rep1	EUR	chr1	104067883	104068827	promoter	promoter|chr1:104067883-104068827	LOC101928436	104068133	222	TRUE	0.2875847216230618	0.01987202999798635	0.00274422747037803	0.05878117066471346
FIN_rep1	FIN	rep1	EUR	chr1	104067883	104068827	promoter	promoter|chr1:104067883-104068827	RNPC3	104068577	222	TRUE	0.2875847216230618	0.01987202999798635	0.00274422747037803	0.05878117066471346
FIN_rep1	FIN	rep1	EUR	chr1	104069908	104070409	enhancer	genic|chr1:104069908-104070409	LOC101928436	104068133	2025.5	FALSE	0.06178705735587102	0.00102912299134554	0.00301560018944906	0.22191733703466737
FIN_rep1	FIN	rep1	EUR	chr1	104069908	104070409	enhancer	genic|chr1:104069908-104070409	RNPC3	104068577	1581.5	FALSE	0.06178705735587102	0.00102912299134554	0.00301560018944906	0.22191733703466737
FIN_rep1	FIN	rep1	EUR	chr1	104072236	104072752	enhancer	genic|chr1:104072236-104072752	LOC101928436	104068133	4361	FALSE	0.03066654761134223	5.107809072416752e-4	0.00301560018944906	0.22191733703466737
FIN_rep1	FIN	rep1	EUR	chr1	104072236	104072752	enhancer	genic|chr1:104072236-104072752	RNPC3	104068577	3917	FALSE	0.03066654761134223	5.107809072416752e-4	0.00301560018944906	0.22191733703466737
FIN_rep1	FIN	rep1	EUR	chr1	104104568	104105068	enhancer	genic|chr1:104104568-104105068	ACTG1P4	104112025	7207	FALSE	0.1424692572313668	0.00156336623594516	0.00235080163575828	0.2071732956711596
FIN_rep1	FIN	rep1	EUR	chr1	104104568	104105068	enhancer	genic|chr1:104104568-104105068	LOC101928436	104068133	36685	FALSE	0.02106094774581941	0.00163170678382199	0.00239511064852034	0.06006824904455678
FIN_rep1	FIN	rep1	EUR	chr1	104104568	104105068	enhancer	genic|chr1:104104568-104105068	RNPC3	104068577	36241	FALSE	0.02106094774581941	0.00163170678382199	0.00239511064852034	0.06006824904455678
FIN_rep1	FIN	rep1	EUR	chr1	104110145	104110646	enhancer	genic|chr1:104110145-104110646	ACTG1P4	104112025	1629.5	FALSE	0.02709420781927653	4.820097996952446e-4	0.00194571819238923	0.15439384299722525
FIN_rep1	FIN	rep1	EUR	chr1	104112369	104112877	promoter	promoter|chr1:104112369-104112877	ACTG1P4	104112025	598	TRUE	0.0345023890452754	5.474453787522372e-4	0.00190028660032781	0.17724687830498692
FIN_rep1	FIN	rep1	EUR	chr1	104118574	104119145	enhancer	genic|chr1:104118574-104119145	ACTG1P4	104112025	6834.5	FALSE	0.01106956913030529	5.198931005428994e-4	0.00164048360812847	0.06936399444173481
FIN_rep1	FIN	rep1	EUR	chr1	10458729	10459298	promoter	promoter|chr1:10458729-10459298	DFFA	10532613	73599.5	FALSE	0.1149952578052492	0.01348998906118838	8.116218275498551e-4	0.01542876213166606
FIN_rep1	FIN	rep1	EUR	chr1	10458729	10459298	promoter	promoter|chr1:10458729-10459298	PGD	10459048	34.5	TRUE	0.5430685695341742	0.01353730366499818	8.177484347829875e-4	0.1340620295404508
FIN_rep1	FIN	rep1	EUR	chr1	10486175	10486681	enhancer	intergenic|chr1:10486175-10486681	APITD1-CORT	10490158	3730	FALSE	0.01569522862826664	2.031671740767562e-4	5.35691255453112e-4	0.07988402664369193
FIN_rep1	FIN	rep1	EUR	chr1	10486175	10486681	enhancer	intergenic|chr1:10486175-10486681	CENPS	10490158	3730	FALSE	0.01569522862826664	2.031671740767562e-4	5.35691255453112e-4	0.07988402664369193
FIN_rep1	FIN	rep1	EUR	chr1	10488032	10488532	enhancer	intergenic|chr1:10488032-10488532	APITD1-CORT	10490158	1876	FALSE	0.04221633863745825	5.464701677166328e-4	5.35691255453112e-4	0.07988402664369193
FIN_rep1	FIN	rep1	EUR	chr1	10488032	10488532	enhancer	intergenic|chr1:10488032-10488532	CENPS	10490158	1876	FALSE	0.04221633863745825	5.464701677166328e-4	5.35691255453112e-4	0.07988402664369193
FIN_rep1	FIN	rep1	EUR	chr1	10489908	10490684	promoter	promoter|chr1:10489908-10490684	APITD1-CORT	10490158	138	TRUE	0.10235399671001504	0.00340182979336463	6.658490899292827e-4	0.02503092005797639
FIN_rep1	FIN	rep1	EUR	chr1	10489908	10490684	promoter	promoter|chr1:10489908-10490684	CENPS	10490158	138	TRUE	0.10235399671001504	0.00340182979336463	6.658490899292827e-4	0.02503092005797639
FIN_rep1	FIN	rep1	EUR	chr1	10504750	10505251	enhancer	genic|chr1:10504750-10505251	CORT	10509775	4774.5	FALSE	0.02599328485133455	2.3358737235904312e-4	5.369068540006752e-4	0.12619081528372714
FIN_rep1	FIN	rep1	EUR	chr1	10532326	10532863	promoter	promoter|chr1:10532326-10532863	APITD1-CORT	10490158	42436.5	FALSE	0.06922547837037647	0.00587093756889822	8.47362359062996e-4	0.00770814247980144
FIN_rep1	FIN	rep1	EUR	chr1	10532326	10532863	promoter	promoter|chr1:10532326-10532863	CENPS	10490158	42436.5	FALSE	0.06922547837037647	0.00587093756889822	8.47362359062996e-4	0.00770814247980144
FIN_rep1	FIN	rep1	EUR	chr1	10532326	10532863	promoter	promoter|chr1:10532326-10532863	CORT	10509775	22819.5	FALSE	0.0995774232368676	0.00586279463955622	8.437828146780938e-4	0.01225576473069835
FIN_rep1	FIN	rep1	EUR	chr1	10532326	10532863	promoter	promoter|chr1:10532326-10532863	DFFA	10532613	18.5	TRUE	0.22001745880354864	0.00585872253004794	8.42060793908943e-4	0.0655129619330233
FIN_rep1	FIN	rep1	EUR	chr1	10532326	10532863	promoter	promoter|chr1:10532326-10532863	PEX14	10535002	2407.5	FALSE	0.3650475180797958	0.00585917758900526	8.422753516699226e-4	0.09011296637172962
FIN_rep1	FIN	rep1	EUR	chr1	10532326	10532863	promoter	promoter|chr1:10532326-10532863	PGD	10459048	73546.5	FALSE	0.04185445256216998	0.00587927133361505	8.484171726749917e-4	0.02293040501676098
FIN_rep1	FIN	rep1	EUR	chr1	10534724	10535252	promoter	promoter|chr1:10534724-10535252	APITD1-CORT	10490158	44830	FALSE	0.05961909456921751	0.00505623060136047	8.47362359062996e-4	0.00770814247980144
FIN_rep1	FIN	rep1	EUR	chr1	10534724	10535252	promoter	promoter|chr1:10534724-10535252	CENPS	10490158	44830	FALSE	0.05961909456921751	0.00505623060136047	8.47362359062996e-4	0.00770814247980144
FIN_rep1	FIN	rep1	EUR	chr1	10534724	10535252	promoter	promoter|chr1:10534724-10535252	CORT	10509775	25213	FALSE	0.08575911575727432	0.00504921766210834	8.437828146780938e-4	0.01225576473069835
FIN_rep1	FIN	rep1	EUR	chr1	10534724	10535252	promoter	promoter|chr1:10534724-10535252	DFFA	10532613	2375	FALSE	0.18948574993020084	0.00504571063712873	8.42060793908943e-4	0.0655129619330233
FIN_rep1	FIN	rep1	EUR	chr1	10534724	10535252	promoter	promoter|chr1:10534724-10535252	PEX14	10535002	14	TRUE	0.3143900629507361	0.00504610254779009	8.422753516699226e-4	0.09011296637172962
FIN_rep1	FIN	rep1	EUR	chr1	10534724	10535252	promoter	promoter|chr1:10534724-10535252	PGD	10459048	75940	FALSE	0.03604633184470213	0.00506340789386124	8.484171726749917e-4	0.02293040501676098
FIN_rep1	FIN	rep1	EUR	chr1	10555151	10555657	enhancer	genic|chr1:10555151-10555657	APITD1-CORT	10490158	65246	FALSE	0.1529149804426806	0.00257594551150361	0.00132604698449272	0.02479789675424235
FIN_rep1	FIN	rep1	EUR	chr1	10555151	10555657	enhancer	genic|chr1:10555151-10555657	CENPS	10490158	65246	FALSE	0.1529149804426806	0.00257594551150361	0.00132604698449272	0.02479789675424235
FIN_rep1	FIN	rep1	EUR	chr1	10555151	10555657	enhancer	genic|chr1:10555151-10555657	DFFA	10532613	22791	FALSE	0.06751551757286323	0.00257058601412692	0.0013177505049401	0.02927889874645111
FIN_rep1	FIN	rep1	EUR	chr1	10555151	10555657	enhancer	genic|chr1:10555151-10555657	PEX14	10535002	20402	FALSE	0.0927112449990374	0.00257078567679831	0.00131808626881833	0.03333123035867268
FIN_rep1	FIN	rep1	EUR	chr1	10555151	10555657	enhancer	genic|chr1:10555151-10555657	TARDBP	11072678	517274	FALSE	0.00787891368886144	0.00247169088012406	0.0012796245275492	0.00172398674265935
FIN_rep1	FIN	rep1	EUR	chr1	10558139	10558710	enhancer	genic|chr1:10558139-10558710	APITD1-CORT	10490158	68266.5	FALSE	0.0354437814633973	5.970719775593024e-4	0.00132604698449272	0.02479789675424235
FIN_rep1	FIN	rep1	EUR	chr1	10558139	10558710	enhancer	genic|chr1:10558139-10558710	CENPS	10490158	68266.5	FALSE	0.0354437814633973	5.970719775593024e-4	0.00132604698449272	0.02479789675424235
FIN_rep1	FIN	rep1	EUR	chr1	10558139	10558710	enhancer	genic|chr1:10558139-10558710	DFFA	10532613	25811.5	FALSE	0.01564925322105855	5.958297130458905e-4	0.0013177505049401	0.02927889874645111
FIN_rep1	FIN	rep1	EUR	chr1	10558139	10558710	enhancer	genic|chr1:10558139-10558710	PEX14	10535002	23422.5	FALSE	0.02148930796336937	5.958759923579023e-4	0.00131808626881833	0.03333123035867268
FIN_rep1	FIN	rep1	EUR	chr1	107599016	107599519	promoter	promoter|chr1:107599016-107599519	PRMT6	107599266	1.5	TRUE	0.3264564472599771	0.00700640512640443	0.00160698363387276	0.050536495511693993
FIN_rep1	FIN	rep1	EUR	chr1	107601206	107601720	enhancer	genic|chr1:107601206-107601720	PRMT6	107599266	2197	FALSE	0.0627354180681784	2.4325304431350637e-4	0.00182871662778594	0.2458072397961006
FIN_rep1	FIN	rep1	EUR	chr1	107681291	107682009	enhancer	intergenic|chr1:107681291-107682009	NTNG1	107682539	889	FALSE	0.05097424743509179	3.4025821438194397e-4	0.00129021023705275	0.20589614340431367
FIN_rep1	FIN	rep1	EUR	chr1	107682289	107682789	promoter	promoter|chr1:107682289-107682789	NTNG1	107682539	0	TRUE	0.13755595938083875	8.543442024473357e-4	0.00126661185768464	0.22540807773073307
FIN_rep1	FIN	rep1	EUR	chr1	107683767	107684553	enhancer	genic|chr1:107683767-107684553	NTNG1	107682539	1621	FALSE	0.3902294857540669	0.00260482095769902	0.00129021023705275	0.20589614340431367
FIN_rep1	FIN	rep1	EUR	chr1	109076248	109076753	enhancer	intergenic|chr1:109076248-109076753	FAM102B	109102970	26469.5	FALSE	0.0155120753485391	0.00101024006217526	0.00108135083434994	0.04207223908342351
FIN_rep1	FIN	rep1	EUR	chr1	109094016	109094516	enhancer	intergenic|chr1:109094016-109094516	FAM102B	109102970	8704	FALSE	0.18574607417021072	0.00260063788510969	0.0013617797637785	0.15539956871705113
FIN_rep1	FIN	rep1	EUR	chr1	109099817	109100318	enhancer	intergenic|chr1:109099817-109100318	FAM102B	109102970	2902.5	FALSE	0.01900107800011497	0.00123746499349238	0.00145333049555023	0.03130385757068019
FIN_rep1	FIN	rep1	EUR	chr1	109100509	109101024	enhancer	intergenic|chr1:109100509-109101024	FAM102B	109102970	2203.5	FALSE	0.00413333852461259	2.691879760943342e-4	0.00145333049555023	0.03130385757068019
FIN_rep1	FIN	rep1	EUR	chr1	109102371	109103220	promoter	promoter|chr1:109102371-109103220	FAM102B	109102970	174.5	TRUE	0.15898812078911825	0.00923488673481021	0.00144797478963189	0.03522808447710492
FIN_rep1	FIN	rep1	EUR	chr1	109104277	109104779	enhancer	genic|chr1:109104277-109104779	FAM102B	109102970	1558	FALSE	0.03278007334975353	0.0021348364158174	0.00145333049555023	0.03130385757068019
FIN_rep1	FIN	rep1	EUR	chr1	109189369	109189880	enhancer	intergenic|chr1:109189369-109189880	HENMT1	109204148	14523.5	FALSE	0.00411136461167482	3.188250789234654e-4	9.761289750987082e-4	0.03730235294544253
FIN_rep1	FIN	rep1	EUR	chr1	109234650	109235181	promoter	promoter|chr1:109234650-109235181	FAM102B	109102970	131945.5	FALSE	0.07398163390679394	0.01096540148742264	0.00202864257312655	0.00985395948783935
FIN_rep1	FIN	rep1	EUR	chr1	109234650	109235181	promoter	promoter|chr1:109234650-109235181	PRPF38B	109234931	15.5	TRUE	0.7697908131342778	0.01097259345380288	0.00203501960533018	0.22873667831760355
FIN_rep1	FIN	rep1	EUR	chr1	109234650	109235181	promoter	promoter|chr1:109234650-109235181	STXBP3	109289256	54340.5	FALSE	0.04360766229958509	0.01094975325919492	0.00202033170628968	0.00686803902912727
FIN_rep1	FIN	rep1	EUR	chr1	109287021	109287526	enhancer	intergenic|chr1:109287021-109287526	STXBP3	109289256	1982.5	FALSE	0.01097388615774581	2.309531429443468e-4	0.00148220562434788	0.1116927742053853
FIN_rep1	FIN	rep1	EUR	chr1	109289006	109289532	promoter	promoter|chr1:109289006-109289532	PRPF38B	109234931	54338	FALSE	0.02708159069110453	0.01287179785310908	0.00149237929055888	0.00935398604456263
FIN_rep1	FIN	rep1	EUR	chr1	109289006	109289532	promoter	promoter|chr1:109289006-109289532	STXBP3	109289256	13	TRUE	0.6526742131693632	0.01284500433622931	0.00148160793666507	0.11948843263723503
FIN_rep1	FIN	rep1	EUR	chr1	109503778	109504300	enhancer	genic|chr1:109503778-109504300	CLCC1	109506121	2082	FALSE	0.04262798589383085	5.12039944075937e-4	0.00134306328346929	0.18881211973700776
FIN_rep1	FIN	rep1	EUR	chr1	109505810	109506371	promoter	promoter|chr1:109505810-109506371	CLCC1	109506121	30.5	TRUE	0.39604276343633166	0.01299986428923989	0.00156543461088548	0.05927938708594541
FIN_rep1	FIN	rep1	EUR	chr1	109584478	109585100	promoter	promoter|chr1:109584478-109585100	TAF13	109618624	33835	FALSE	0.10016666440268308	0.01513389236307885	0.00134537366620954	0.01783901097363067
FIN_rep1	FIN	rep1	EUR	chr1	109584478	109585100	promoter	promoter|chr1:109584478-109585100	TMEM167B	109633362	48573	FALSE	0.11890912750768796	0.01511648465339507	0.00134261067896563	0.02549554102486281
FIN_rep1	FIN	rep1	EUR	chr1	109584478	109585100	promoter	promoter|chr1:109584478-109585100	WDR47	109584850	61	TRUE	0.5053826393527329	0.01512250811195531	0.0013429955938008	0.12891541909996854
FIN_rep1	FIN	rep1	EUR	chr1	109618374	109618918	promoter	promoter|chr1:109618374-109618918	CLCC1	109506121	112525	FALSE	0.02999224846671672	0.00685739447510275	0.00182959419007288	0.00728166160117391
FIN_rep1	FIN	rep1	EUR	chr1	109618374	109618918	promoter	promoter|chr1:109618374-109618918	SCARNA2	109642814	24168	FALSE	0.11105056167341829	0.00682837185850478	0.00180998084142355	0.03365585810274166
FIN_rep1	FIN	rep1	EUR	chr1	109618374	109618918	promoter	promoter|chr1:109618374-109618918	TAF13	109618624	22	TRUE	0.16550867876849867	0.00683623521547243	0.00181370563972503	0.04840364817429224
FIN_rep1	FIN	rep1	EUR	chr1	109618374	109618918	promoter	promoter|chr1:109618374-109618918	TMEM167B	109633362	14716	FALSE	0.14450600863055924	0.00682837185850478	0.00180998084142355	0.05087971950005703
FIN_rep1	FIN	rep1	EUR	chr1	109618374	109618918	promoter	promoter|chr1:109618374-109618918	WDR47	109584850	33796	FALSE	0.07983143331619086	0.00683109275664127	0.00181049974723009	0.03344015142671842
FIN_rep1	FIN	rep1	EUR	chr1	109620864	109621364	enhancer	intergenic|chr1:109620864-109621364	TAF13	109618624	2490	FALSE	0.00830552693765085	4.659733680417658e-4	9.675540839017032e-4	0.0667993088738626
FIN_rep1	FIN	rep1	EUR	chr1	109631803	109632305	enhancer	intergenic|chr1:109631803-109632305	C1orf194	109656479	24425	FALSE	0.01171719017436982	6.379004405051887e-4	0.00169905860150561	0.03499871753001172
FIN_rep1	FIN	rep1	EUR	chr1	109631803	109632305	enhancer	intergenic|chr1:109631803-109632305	KIAA1324	109656584	24530	FALSE	0.01171719017436982	6.379004405051887e-4	0.00169905860150561	0.03499871753001172
FIN_rep1	FIN	rep1	EUR	chr1	109631803	109632305	enhancer	intergenic|chr1:109631803-109632305	SCARNA2	109642814	10760	FALSE	0.01326424898351834	6.389583941343541e-4	0.00170588640421213	0.0455817534616065
FIN_rep1	FIN	rep1	EUR	chr1	109631803	109632305	enhancer	intergenic|chr1:109631803-109632305	TAF13	109618624	13430	FALSE	0.01441026138602	6.396942002744809e-4	0.00170939698434398	0.04778566522213216
FIN_rep1	FIN	rep1	EUR	chr1	109631803	109632305	enhancer	intergenic|chr1:109631803-109632305	TMEM167B	109633362	1308	FALSE	0.01121970312466246	6.389583941343541e-4	0.00170588640421213	0.04479284240304159
FIN_rep1	FIN	rep1	EUR	chr1	109633075	109633612	promoter	promoter|chr1:109633075-109633612	C1orf194	109656479	23135.5	FALSE	0.16775084944799726	0.00860032625753648	0.00173129043740485	0.03647285693861489
FIN_rep1	FIN	rep1	EUR	chr1	109633075	109633612	promoter	promoter|chr1:109633075-109633612	KIAA1324	109656584	23240.5	FALSE	0.16775084944799726	0.00860032625753648	0.00173129043740485	0.03647285693861489
FIN_rep1	FIN	rep1	EUR	chr1	109633075	109633612	promoter	promoter|chr1:109633075-109633612	SCARNA2	109642814	9470.5	FALSE	0.1903302660488616	0.00861458984131604	0.00173824776631852	0.04760939035667927
FIN_rep1	FIN	rep1	EUR	chr1	109633075	109633612	promoter	promoter|chr1:109633075-109633612	TAF13	109618624	14719.5	FALSE	0.20880371079863191	0.00862451015562462	0.00174182494358988	0.05040114392669462
FIN_rep1	FIN	rep1	EUR	chr1	109633075	109633612	promoter	promoter|chr1:109633075-109633612	TMEM167B	109633362	18.5	TRUE	0.16175920935420662	0.00861458984131604	0.00173824776631852	0.04700809755524757
FIN_rep1	FIN	rep1	EUR	chr1	109633075	109633612	promoter	promoter|chr1:109633075-109633612	WDR47	109584850	48493.5	FALSE	0.13693618184804496	0.00861802249289559	0.00173874610687467	0.04734317502748579
FIN_rep1	FIN	rep1	EUR	chr1	109642519	109643064	promoter	promoter|chr1:109642519-109643064	C1orf194	109656479	13687.5	FALSE	0.20620826003913031	0.00931476992878189	0.00207616761432056	0.03451925587393147
FIN_rep1	FIN	rep1	EUR	chr1	109642519	109643064	promoter	promoter|chr1:109642519-109643064	CLCC1	109506121	136670.5	FALSE	0.10457247660931036	0.00936987462312455	0.00210709907574685	0.01613370196079891
FIN_rep1	FIN	rep1	EUR	chr1	109642519	109643064	promoter	promoter|chr1:109642519-109643064	KIAA1324	109656584	13792.5	FALSE	0.20620826003913031	0.00931476992878189	0.00207616761432056	0.03451925587393147
FIN_rep1	FIN	rep1	EUR	chr1	109642519	109643064	promoter	promoter|chr1:109642519-109643064	SCARNA2	109642814	22.5	TRUE	0.3732829374578689	0.00933021841262866	0.00208451085971756	0.07189078352183352
FIN_rep1	FIN	rep1	EUR	chr1	109642519	109643064	promoter	promoter|chr1:109642519-109643064	TAF13	109618624	24167.5	FALSE	0.2510963237423219	0.00934096282425196	0.00208880061921777	0.046665169485458
FIN_rep1	FIN	rep1	EUR	chr1	109642519	109643064	promoter	promoter|chr1:109642519-109643064	TMEM167B	109633362	9429.5	FALSE	0.2978345955246457	0.00933021841262866	0.00208451085971756	0.06663909872607639
FIN_rep1	FIN	rep1	EUR	chr1	109652383	109652883	enhancer	genic|chr1:109652383-109652883	C1orf194	109656479	3846	FALSE	0.02392965951855228	7.750944309444825e-4	0.00140352374921105	0.07121181406094156
FIN_rep1	FIN	rep1	EUR	chr1	109652383	109652883	enhancer	genic|chr1:109652383-109652883	KIAA1324	109656584	3951	FALSE	0.02392965951855228	7.750944309444825e-4	0.00140352374921105	0.07121181406094156
FIN_rep1	FIN	rep1	EUR	chr1	109652383	109652883	enhancer	genic|chr1:109652383-109652883	SCARNA2	109642814	9819	FALSE	0.01505344765415742	7.763799198924351e-4	0.00140916392150706	0.05153843385026429
FIN_rep1	FIN	rep1	EUR	chr1	109656229	109656857	promoter	promoter|chr1:109656229-109656857	C1orf194	109656479	64	TRUE	0.09451743654603612	0.0037882940181216	0.00168670923775983	0.04788703466841292
FIN_rep1	FIN	rep1	EUR	chr1	109656229	109656857	promoter	promoter|chr1:109656229-109656857	KIAA1324	109656584	41	TRUE	0.09451743654603612	0.0037882940181216	0.00168670923775983	0.04788703466841292
FIN_rep1	FIN	rep1	EUR	chr1	109696998	109697534	enhancer	genic|chr1:109696998-109697534	C1orf194	109656479	40787	FALSE	0.02174164759848326	0.00191252292653362	9.875335770457283e-4	0.03726694936932724
FIN_rep1	FIN	rep1	EUR	chr1	109696998	109697534	enhancer	genic|chr1:109696998-109697534	KIAA1324	109656584	40682	FALSE	0.02174164759848326	0.00191252292653362	9.875335770457283e-4	0.03726694936932724
FIN_rep1	FIN	rep1	EUR	chr1	109743709	109744215	enhancer	genic|chr1:109743709-109744215	SARS	109756514	12552	FALSE	0.01172452458910328	8.345880870334078e-4	0.00109205986280454	0.03368171148806948
FIN_rep1	FIN	rep1	EUR	chr1	109755008	109755549	enhancer	intergenic|chr1:109755008-109755549	SARS	109756514	1235.5	FALSE	0.01286443000113435	2.196321401692955e-4	0.00212174427170984	0.07228016790727552
FIN_rep1	FIN	rep1	EUR	chr1	109756243	109756771	promoter	promoter|chr1:109756243-109756771	SARS	109756514	7	TRUE	0.4151713331115177	0.00673558122653657	0.00217377587654133	0.07424292133490279
FIN_rep1	FIN	rep1	EUR	chr1	109934153	109934710	enhancer	genic|chr1:109934153-109934710	SORT1	109940567	6135.5	FALSE	0.09465010062026236	0.00154538294483986	0.00119292354769194	0.17369792599091585
FIN_rep1	FIN	rep1	EUR	chr1	109947424	109947938	enhancer	genic|chr1:109947424-109947938	SORT1	109940567	7114	FALSE	0.0029718448425079	3.687692998962884e-4	0.00109407793747564	0.0249198481496407
FIN_rep1	FIN	rep1	EUR	chr1	109968813	109969322	promoter	promoter|chr1:109968813-109969322	CYB561D1	110036700	67632.5	FALSE	0.10926849459091856	0.01243316664706628	0.00149231472208279	0.02083305223172442
FIN_rep1	FIN	rep1	EUR	chr1	109968813	109969322	promoter	promoter|chr1:109968813-109969322	PSMA5	109969070	2.5	TRUE	0.32276649452138306	0.01245269029926998	0.00150797839402383	0.06763376271019951
FIN_rep1	FIN	rep1	EUR	chr1	109981375	109981875	enhancer	intergenic|chr1:109981375-109981875	PSMA5	109969070	12555	FALSE	0.01328941676610313	6.409005970849186e-4	0.00121212533929897	0.06731333769987931
FIN_rep1	FIN	rep1	EUR	chr1	110026310	110027092	promoter	promoter|chr1:110026310-110027092	ATXN7L2	110026560	141	TRUE	0.16980032264912237	0.00754328689831693	0.00103247596778945	0.11080790806796575
FIN_rep1	FIN	rep1	EUR	chr1	110026310	110027092	promoter	promoter|chr1:110026310-110027092	CYB561D1	110036700	9999	FALSE	0.04875021784466735	0.0075420638108614	0.0010312753005904	0.0221723570169219
FIN_rep1	FIN	rep1	EUR	chr1	110036450	110036954	promoter	promoter|chr1:110036450-110036954	AMIGO1	110052336	15634	FALSE	0.14549824347749657	0.01067334635336959	0.00152340781800243	0.02944499209397376
FIN_rep1	FIN	rep1	EUR	chr1	110036450	110036954	promoter	promoter|chr1:110036450-110036954	ATXN7L2	110026560	10142	FALSE	0.17679934951804932	0.01067897634046833	0.0015301388685209	0.0549911767977731
FIN_rep1	FIN	rep1	EUR	chr1	110036450	110036954	promoter	promoter|chr1:110036450-110036954	CYB561D1	110036700	2	TRUE	0.4322538993025389	0.01067724482446264	0.00152835946870267	0.0937031795844526
FIN_rep1	FIN	rep1	EUR	chr1	110036450	110036954	promoter	promoter|chr1:110036450-110036954	GPR61	110082493	45791	FALSE	0.13826249185887007	0.01056752287131039	0.00151526861531742	0.04152260215744567
FIN_rep1	FIN	rep1	EUR	chr1	110036450	110036954	promoter	promoter|chr1:110036450-110036954	PSMA5	109969070	67632	FALSE	0.15074840645628723	0.01069401117372538	0.00154440147443476	0.03591577971138451
FIN_rep1	FIN	rep1	EUR	chr1	110042444	110042954	enhancer	genic|chr1:110042444-110042954	CYB561D1	110036700	5999	FALSE	0.01063948731122037	7.001714531161904e-4	9.238220987115264e-4	0.0581872825345438
FIN_rep1	FIN	rep1	EUR	chr1	110055684	110056212	enhancer	intergenic|chr1:110055684-110056212	AMIGO1	110052336	3612	FALSE	0.01117295619954064	1.9756239974132953e-4	0.0012762163934481	0.14581760432837268
FIN_rep1	FIN	rep1	EUR	chr1	110059521	110060021	enhancer	intergenic|chr1:110059521-110060021	AMIGO1	110052336	7435	FALSE	0.01117295619954064	1.9756239974132953e-4	0.0012762163934481	0.14581760432837268
FIN_rep1	FIN	rep1	EUR	chr1	110069791	110070302	enhancer	intergenic|chr1:110069791-110070302	AMIGO1	110052336	17710.5	FALSE	0.05267671043690172	0.00195857570256822	0.00158405986069101	0.05586980670669119
FIN_rep1	FIN	rep1	EUR	chr1	110069791	110070302	enhancer	intergenic|chr1:110069791-110070302	ATXN7L2	110026560	43486.5	FALSE	0.00711468341717862	0.00195960881398167	0.00159105889720677	0.01159772379567235
FIN_rep1	FIN	rep1	EUR	chr1	110069791	110070302	enhancer	intergenic|chr1:110069791-110070302	CYB561D1	110036700	33346.5	FALSE	0.038437626865827	0.00195929107809406	0.00158920865343431	0.04366935783400837
FIN_rep1	FIN	rep1	EUR	chr1	110069791	110070302	enhancer	intergenic|chr1:110069791-110070302	GPR61	110082493	12446.5	FALSE	0.0324931745883077	0.00193915692856237	0.00157559660868521	0.05114193517924147
FIN_rep1	FIN	rep1	EUR	chr1	110074820	110075320	enhancer	intergenic|chr1:110074820-110075320	CYB561D1	110036700	38370	FALSE	0.01162266101033687	0.00191575640699579	0.00101359518021353	0.02117390054810549
FIN_rep1	FIN	rep1	EUR	chr1	110085707	110086415	enhancer	genic|chr1:110085707-110086415	GNAI3	110091185	5124	FALSE	0.01530559671428203	4.765628888987321e-4	0.00177370872730491	0.07067970559355431
FIN_rep1	FIN	rep1	EUR	chr1	110085707	110086415	enhancer	genic|chr1:110085707-110086415	GPR61	110082493	3568	FALSE	0.00798545023520861	4.765628888987321e-4	0.00177370872730491	0.04542970240240562
FIN_rep1	FIN	rep1	EUR	chr1	110088834	110089334	enhancer	intergenic|chr1:110088834-110089334	AMPD2	110162434	73350	FALSE	0.02232610846662238	0.00127688441418554	0.00176779784985439	0.02521752049770707
FIN_rep1	FIN	rep1	EUR	chr1	110088834	110089334	enhancer	intergenic|chr1:110088834-110089334	ATXN7L2	110026560	62524	FALSE	0.00472130213205719	0.0013003959177032	0.00179111521062914	0.01030233092932616
FIN_rep1	FIN	rep1	EUR	chr1	110088834	110089334	enhancer	intergenic|chr1:110088834-110089334	CYB561D1	110036700	52384	FALSE	0.01400684368474526	0.00130018506824784	0.00178903232119617	0.02130183626507056
FIN_rep1	FIN	rep1	EUR	chr1	110088834	110089334	enhancer	intergenic|chr1:110088834-110089334	GNAI3	110091185	2101	FALSE	0.04132845934049248	0.00128682405166604	0.00177370872730491	0.07067970559355431
FIN_rep1	FIN	rep1	EUR	chr1	110088834	110089334	enhancer	intergenic|chr1:110088834-110089334	GNAT2	110155705	66621	FALSE	0.01114732535921595	0.00127688441418554	0.00176779784985439	0.01773736834055571
FIN_rep1	FIN	rep1	EUR	chr1	110088834	110089334	enhancer	intergenic|chr1:110088834-110089334	GPR61	110082493	6591	FALSE	0.02156246251107539	0.00128682405166604	0.00177370872730491	0.04542970240240562
FIN_rep1	FIN	rep1	EUR	chr1	110088834	110089334	enhancer	intergenic|chr1:110088834-110089334	GSTM4	110198697	109613	FALSE	0.00235446064625348	0.00127740933299905	0.00176934362472669	0.00314522264657602
FIN_rep1	FIN	rep1	EUR	chr1	110088834	110089334	enhancer	intergenic|chr1:110088834-110089334	PSMA5	109969070	120014	FALSE	0.00296078596629255	0.00130222673323902	0.00180781040798742	0.00494881176169206
FIN_rep1	FIN	rep1	EUR	chr1	110090935	110091455	promoter	promoter|chr1:110090935-110091455	AHCYL1	110527386	436191	FALSE	0.09992398610584388	0.00981207816198409	0.0022948576029354	0.01226173750936076
FIN_rep1	FIN	rep1	EUR	chr1	110090935	110091455	promoter	promoter|chr1:110090935-110091455	AMIGO1	110052336	38859	FALSE	0.14118496914567277	0.0103569365482727	0.00235023098123438	0.01908609473500342
FIN_rep1	FIN	rep1	EUR	chr1	110090935	110091455	promoter	promoter|chr1:110090935-110091455	AMPD2	110162434	71239	FALSE	0.5081371755983952	0.01017504469803676	0.00232988397024416	0.0546492101739896
FIN_rep1	FIN	rep1	EUR	chr1	110090935	110091455	promoter	promoter|chr1:110090935-110091455	CYB561D1	110036700	54495	FALSE	0.14392541989790203	0.01036071944975545	0.00235787011945228	0.02084144533178971
FIN_rep1	FIN	rep1	EUR	chr1	110090935	110091455	promoter	promoter|chr1:110090935-110091455	EPS8L3	110306644	215449	FALSE	0.296573540141377	0.00986330379522987	0.00229912731117697	0.04647671869777488
FIN_rep1	FIN	rep1	EUR	chr1	110090935	110091455	promoter	promoter|chr1:110090935-110091455	GNAI3	110091185	10	TRUE	0.3836464679331123	0.0102542501879956	0.00233767426064596	0.06247270177605726
FIN_rep1	FIN	rep1	EUR	chr1	110090935	110091455	promoter	promoter|chr1:110090935-110091455	GNAT2	110155705	64510	FALSE	0.49798149589488816	0.01017504469803676	0.00232988397024416	0.07544757427602847
FIN_rep1	FIN	rep1	EUR	chr1	110090935	110091455	promoter	promoter|chr1:110090935-110091455	GPR61	110082493	8702	FALSE	0.49075676648729105	0.0102542501879956	0.00233767426064596	0.0984512872689687
FIN_rep1	FIN	rep1	EUR	chr1	110090935	110091455	promoter	promoter|chr1:110090935-110091455	GSTM2	110210643	119448	FALSE	0.2362759565224407	0.01018112160183671	0.00233294120727236	0.03242084408130467
FIN_rep1	FIN	rep1	EUR	chr1	110090935	110091455	promoter	promoter|chr1:110090935-110091455	GSTM4	110198697	107502	FALSE	0.31294802989330683	0.01017922759222119	0.00233192123717311	0.03980574424351296
FIN_rep1	FIN	rep1	EUR	chr1	110090935	110091455	promoter	promoter|chr1:110090935-110091455	PSMA5	109969070	122125	FALSE	0.14627949180418828	0.01037698876302528	0.00238261885608549	0.02328042649375654
FIN_rep1	FIN	rep1	EUR	chr1	110158422	110158922	enhancer	intergenic|chr1:110158422-110158922	AMPD2	110162434	3762	FALSE	0.01080976114768453	6.1823651673027e-4	0.00109889679092438	0.04056748448323874
FIN_rep1	FIN	rep1	EUR	chr1	110158422	110158922	enhancer	intergenic|chr1:110158422-110158922	GNAT2	110155705	2967	FALSE	0.01193940446880064	6.1823651673027e-4	0.00109889679092438	0.0631209899249166
FIN_rep1	FIN	rep1	EUR	chr1	110162184	110162684	promoter	promoter|chr1:110162184-110162684	AMPD2	110162434	0	TRUE	0.05647384318849711	0.00637245878459751	0.00142568162799043	0.01584861424007874
FIN_rep1	FIN	rep1	EUR	chr1	110162184	110162684	promoter	promoter|chr1:110162184-110162684	GNAT2	110155705	6729	FALSE	0.13065134623947405	0.00637245878459751	0.00142568162799043	0.05165198255611161
FIN_rep1	FIN	rep1	EUR	chr1	110163425	110163925	enhancer	genic|chr1:110163425-110163925	AMPD2	110162434	1241	FALSE	0.06186369320499169	0.00782678347274628	0.00141892582685459	0.01420255140776514
FIN_rep1	FIN	rep1	EUR	chr1	110163425	110163925	enhancer	genic|chr1:110163425-110163925	GNAI3	110091185	72490	FALSE	0.06048661897231093	0.0078877094183473	0.00142367020227886	0.02102548389740426
FIN_rep1	FIN	rep1	EUR	chr1	110163425	110163925	enhancer	genic|chr1:110163425-110163925	GNAT2	110155705	7970	FALSE	0.1511511064811657	0.00782678347274628	0.00141892582685459	0.0488844814546949
FIN_rep1	FIN	rep1	EUR	chr1	110163425	110163925	enhancer	genic|chr1:110163425-110163925	GPR61	110082493	81182	FALSE	0.02263170343753319	0.0078877094183473	0.00142367020227886	0.00969169977789463
FIN_rep1	FIN	rep1	EUR	chr1	110163425	110163925	enhancer	genic|chr1:110163425-110163925	GSTM4	110198697	35022	FALSE	0.01443188864129294	0.00783000101213234	0.00142016654557647	0.00391854015671547
FIN_rep1	FIN	rep1	EUR	chr1	110185879	110186379	enhancer	intergenic|chr1:110185879-110186379	AMPD2	110162434	23695	FALSE	0.04725532197475986	0.00368772358015567	9.501675756120616e-4	0.0343847364292518
FIN_rep1	FIN	rep1	EUR	chr1	110185879	110186379	enhancer	intergenic|chr1:110185879-110186379	GNAI3	110091185	94944	FALSE	0.01395584784154553	0.00371642988677813	9.533445927678192e-4	0.01537543326940426
FIN_rep1	FIN	rep1	EUR	chr1	110185879	110186379	enhancer	intergenic|chr1:110185879-110186379	GSTM4	110198697	12568	FALSE	0.03971102136740415	0.0036892395791488	9.509984088224151e-4	0.03417406463018612
FIN_rep1	FIN	rep1	EUR	chr1	110198434	110198947	promoter	promoter|chr1:110198434-110198947	GSTM2	110210643	11952.5	FALSE	0.20070634578814325	0.00864842848508497	0.00139761139822454	0.05411799247481257
FIN_rep1	FIN	rep1	EUR	chr1	110198434	110198947	promoter	promoter|chr1:110198434-110198947	GSTM4	110198697	6.5	TRUE	0.32193568511074383	0.00864681960471299	0.00139700035760675	0.08046711518492165
FIN_rep1	FIN	rep1	EUR	chr1	11021008	11021523	enhancer	genic|chr1:11021008-11021523	TARDBP	11072678	51412.5	FALSE	0.00421431136263025	0.00132206994166497	4.6050662200741927e-4	0.00479049728201525
FIN_rep1	FIN	rep1	EUR	chr1	11025466	11025966	enhancer	genic|chr1:11025466-11025966	TARDBP	11072678	46962	FALSE	0.02716280313781029	0.00112121475927985	6.248826371565198e-4	0.02683067584734701
FIN_rep1	FIN	rep1	EUR	chr1	110282729	110283229	promoter	promoter|chr1:110282729-110283229	GSTM3	110283660	681	TRUE	0.04211876264176698	0.0041359567436931	8.490240262940402e-4	0.04839231523433832
FIN_rep1	FIN	rep1	EUR	chr1	110316238	110316739	enhancer	intergenic|chr1:110316238-110316739	AHCYL1	110527386	210897.5	FALSE	0.00858087870834626	0.00192932467474849	7.722355031610721e-4	0.01591386561863772
FIN_rep1	FIN	rep1	EUR	chr1	110316238	110316739	enhancer	intergenic|chr1:110316238-110316739	GSTM4	110198697	117791.5	FALSE	0.00973922551137394	0.00200151635966807	7.847076731980814e-4	0.01872231755376739
FIN_rep1	FIN	rep1	EUR	chr1	110319386	110319900	enhancer	intergenic|chr1:110319386-110319900	AHCYL1	110527386	207743	FALSE	0.00942661296159245	0.00211947955498014	7.722355031610721e-4	0.01591386561863772
FIN_rep1	FIN	rep1	EUR	chr1	110319386	110319900	enhancer	intergenic|chr1:110319386-110319900	GSTM4	110198697	120946	FALSE	0.01069912680994918	0.00219878647632378	7.847076731980814e-4	0.01872231755376739
FIN_rep1	FIN	rep1	EUR	chr1	110358811	110359311	enhancer	intergenic|chr1:110358811-110359311	AHCYL1	110527386	168325	FALSE	0.00338077801001366	0.00325337390829111	0.00115380680682771	0.00248856268587416
FIN_rep1	FIN	rep1	EUR	chr1	11045745	11046279	enhancer	intergenic|chr1:11045745-11046279	C1orf127	11042094	3918	FALSE	0.4104133149346493	0.00173132338858649	8.046071950969803e-4	0.15460529996961692
FIN_rep1	FIN	rep1	EUR	chr1	11045745	11046279	enhancer	intergenic|chr1:11045745-11046279	TARDBP	11072678	26666	FALSE	0.05978742690329078	0.00174961659684303	8.056899638307772e-4	0.02935237919248542
FIN_rep1	FIN	rep1	EUR	chr1	11048018	11048557	enhancer	intergenic|chr1:11048018-11048557	C1orf127	11042094	6193.5	FALSE	0.02189799397418094	9.23764111714124e-5	8.046071950969803e-4	0.15460529996961692
FIN_rep1	FIN	rep1	EUR	chr1	11048922	11049483	enhancer	intergenic|chr1:11048922-11049483	C1orf127	11042094	7108.5	FALSE	0.02616867933838057	1.1039224347332058e-4	8.046071950969803e-4	0.15460529996961692
FIN_rep1	FIN	rep1	EUR	chr1	110527056	110527636	promoter	promoter|chr1:110527056-110527636	AHCYL1	110527386	40	TRUE	0.38419363601113665	0.01151044077387004	0.00177592202595902	0.05193179387246321
FIN_rep1	FIN	rep1	EUR	chr1	110527056	110527636	promoter	promoter|chr1:110527056-110527636	GSTM2	110210643	316703	FALSE	0.2771727211038758	0.01194336156672173	0.00180539379435258	0.04189441847447523
FIN_rep1	FIN	rep1	EUR	chr1	110527056	110527636	promoter	promoter|chr1:110527056-110527636	GSTM4	110198697	328649	FALSE	0.1003626161897252	0.01194113972491159	0.0018046044698373	0.01406197733283105
FIN_rep1	FIN	rep1	EUR	chr1	110527056	110527636	promoter	promoter|chr1:110527056-110527636	STRIP1	110577222	49876	FALSE	0.01638762576185004	0.01152523648031188	0.00177796666902003	0.00153847640382213
FIN_rep1	FIN	rep1	EUR	chr1	110546575	110547076	enhancer	genic|chr1:110546575-110547076	AHCYL1	110527386	19439.5	FALSE	0.01774054255526604	0.00159253665345927	0.00121857249555337	0.02525952012027112
FIN_rep1	FIN	rep1	EUR	chr1	110546575	110547076	enhancer	genic|chr1:110546575-110547076	STRIP1	110577222	30396.5	FALSE	0.00516011591295464	0.00159458372578998	0.00121997545455773	0.00510280884389164
FIN_rep1	FIN	rep1	EUR	chr1	110554203	110554719	enhancer	genic|chr1:110554203-110554719	AHCYL1	110527386	27075	FALSE	0.0913084712692408	0.00462460660570812	0.00188990452047766	0.02886658567471632
FIN_rep1	FIN	rep1	EUR	chr1	110554203	110554719	enhancer	genic|chr1:110554203-110554719	CSF1	110453232	101229	FALSE	0.11486733932019728	0.00462258569094062	0.00188949511331283	0.01777619578323504
FIN_rep1	FIN	rep1	EUR	chr1	110554203	110554719	enhancer	genic|chr1:110554203-110554719	GNAI3	110091185	463276	FALSE	0.02559936427576312	0.00483301013028203	0.00192516570394082	0.01073965541664703
FIN_rep1	FIN	rep1	EUR	chr1	110554203	110554719	enhancer	genic|chr1:110554203-110554719	STRIP1	110577222	22761	FALSE	0.09762686329971884	0.00463055114971745	0.00189208039312706	0.02143607792799349
FIN_rep1	FIN	rep1	EUR	chr1	110572099	110572613	enhancer	intergenic|chr1:110572099-110572613	STRIP1	110577222	4866	FALSE	0.03077392457491419	7.498756174914278e-4	0.00133164747982202	0.05928606740067142
FIN_rep1	FIN	rep1	EUR	chr1	110573545	110574048	enhancer	intergenic|chr1:110573545-110574048	STRIP1	110577222	3425.5	FALSE	0.02599261731901819	6.333683542659263e-4	0.00133164747982202	0.05928606740067142
FIN_rep1	FIN	rep1	EUR	chr1	110576966	110577472	promoter	promoter|chr1:110576966-110577472	ALX3	110613322	36103	FALSE	0.12188587898174988	0.00621616578299804	0.00185443822113538	0.01683242420079973
FIN_rep1	FIN	rep1	EUR	chr1	110576966	110577472	promoter	promoter|chr1:110576966-110577472	STRIP1	110577222	3	TRUE	0.44566417302661737	0.00623208107561635	0.00185929503923473	0.07399026449836765
FIN_rep1	FIN	rep1	EUR	chr1	110606916	110607416	enhancer	genic|chr1:110606916-110607416	ALX3	110613322	6156	FALSE	0.01139652710538457	2.5538523492414395e-4	8.071916200189785e-4	0.08800925208697612
FIN_rep1	FIN	rep1	EUR	chr1	110608610	110609110	enhancer	genic|chr1:110608610-110609110	ALX3	110613322	4462	FALSE	0.01453596748014157	3.2573708072977046e-4	8.071916200189785e-4	0.08800925208697612
FIN_rep1	FIN	rep1	EUR	chr1	110619741	110620243	enhancer	intergenic|chr1:110619741-110620243	ALX3	110613322	6670	FALSE	0.00250429012012112	1.4815346876207312e-4	8.071916200189785e-4	0.03333683791173338
FIN_rep1	FIN	rep1	EUR	chr1	11072428	11072947	promoter	promoter|chr1:11072428-11072947	TARDBP	11072678	9.5	TRUE	0.4332758681585549	0.00672885149995781	9.755389025014064e-4	0.0456797011902685
FIN_rep1	FIN	rep1	EUR	chr1	110745523	110746024	enhancer	intergenic|chr1:110745523-110746024	KCNC4	110753335	7561.5	FALSE	0.00290115626905858	7.129243565769073e-4	8.100246854174419e-4	0.01442942704594096
FIN_rep1	FIN	rep1	EUR	chr1	110745523	110746024	enhancer	intergenic|chr1:110745523-110746024	KCNC4-AS1	110752609	6835.5	FALSE	0.00290115626905858	7.129243565769073e-4	8.100246854174419e-4	0.01442942704594096
FIN_rep1	FIN	rep1	EUR	chr1	110750295	110750803	enhancer	intergenic|chr1:110750295-110750803	KCNC4	110753335	2786	FALSE	0.01743891278543636	0.0016232589599411	0.00101022098618157	0.03054463090323239
FIN_rep1	FIN	rep1	EUR	chr1	110750295	110750803	enhancer	intergenic|chr1:110750295-110750803	KCNC4-AS1	110752609	2060	FALSE	0.01743891278543636	0.0016232589599411	0.00101022098618157	0.03054463090323239
FIN_rep1	FIN	rep1	EUR	chr1	110752359	110753079	promoter	promoter|chr1:110752359-110753079	KCNC4	110753335	616	TRUE	0.11400739959273068	0.00946484832506023	9.961349075966017e-4	0.03473128826521519
FIN_rep1	FIN	rep1	EUR	chr1	110752359	110753079	promoter	promoter|chr1:110752359-110753079	KCNC4-AS1	110752609	110	TRUE	0.11400739959273068	0.00946484832506023	9.961349075966017e-4	0.03473128826521519
FIN_rep1	FIN	rep1	EUR	chr1	110759432	110759932	enhancer	genic|chr1:110759432-110759932	KCNC4	110753335	6347	FALSE	0.02153205050780981	0.00123627176549457	0.00115415604947618	0.04334375947368033
FIN_rep1	FIN	rep1	EUR	chr1	110759432	110759932	enhancer	genic|chr1:110759432-110759932	KCNC4-AS1	110752609	7073	FALSE	0.02153205050780981	0.00123627176549457	0.00115415604947618	0.04334375947368033
FIN_rep1	FIN	rep1	EUR	chr1	110778805	110779317	enhancer	intergenic|chr1:110778805-110779317	KCNC4	110753335	25726	FALSE	0.02225869326732396	0.00127799226614371	0.00115866096921401	0.04317523722018873
FIN_rep1	FIN	rep1	EUR	chr1	110778805	110779317	enhancer	intergenic|chr1:110778805-110779317	KCNC4-AS1	110752609	26452	FALSE	0.02225869326732396	0.00127799226614371	0.00115866096921401	0.04317523722018873
FIN_rep1	FIN	rep1	EUR	chr1	110786144	110786644	enhancer	intergenic|chr1:110786144-110786644	KCNC4	110753335	33059	FALSE	0.00651695562457398	0.00160146368020269	0.00128269210202872	0.0091122351850113
FIN_rep1	FIN	rep1	EUR	chr1	110786144	110786644	enhancer	intergenic|chr1:110786144-110786644	KCNC4-AS1	110752609	33785	FALSE	0.00651695562457398	0.00160146368020269	0.00128269210202872	0.0091122351850113
FIN_rep1	FIN	rep1	EUR	chr1	110881209	110882194	promoter	promoter|chr1:110881209-110882194	KCNC4	110753335	128366.5	FALSE	0.6502415180343462	0.03504145921998922	0.00187913490478775	0.02836313447044861
FIN_rep1	FIN	rep1	EUR	chr1	110881209	110882194	promoter	promoter|chr1:110881209-110882194	KCNC4-AS1	110752609	129092.5	FALSE	0.6502415180343462	0.03504145921998922	0.00187913490478775	0.02836313447044861
FIN_rep1	FIN	rep1	EUR	chr1	110881209	110882194	promoter	promoter|chr1:110881209-110882194	LAMTOR5	110950546	68844.5	FALSE	0.4761261457206374	0.0349755258074028	0.00187239269251887	0.02373143756419142
FIN_rep1	FIN	rep1	EUR	chr1	110881209	110882194	promoter	promoter|chr1:110881209-110882194	LAMTOR5-AS1	110950430	68728.5	FALSE	0.4761261457206374	0.0349755258074028	0.00187239269251887	0.02373143756419142
FIN_rep1	FIN	rep1	EUR	chr1	110881209	110882194	promoter	promoter|chr1:110881209-110882194	LOC440600	110881793	91.5	TRUE	0.8330698582778924	0.03497169230730239	0.00187273115642714	0.10519840918828267
FIN_rep1	FIN	rep1	EUR	chr1	110881209	110882194	promoter	promoter|chr1:110881209-110882194	RBM15	110881944	242.5	TRUE	0.8330698582778924	0.03497169230730239	0.00187273115642714	0.10519840918828267
FIN_rep1	FIN	rep1	EUR	chr1	110925991	110926491	enhancer	genic|chr1:110925991-110926491	SLC16A4	110933704	7463	FALSE	0.02218138238675945	1.5460210027320575e-4	0.00144232562777939	0.12051081151076216
FIN_rep1	FIN	rep1	EUR	chr1	110927012	110927512	enhancer	genic|chr1:110927012-110927512	LAMTOR5	110950546	23284	FALSE	0.01160527221690824	0.00127875932115656	0.0014429392986213	0.02052965559979604
FIN_rep1	FIN	rep1	EUR	chr1	110927012	110927512	enhancer	genic|chr1:110927012-110927512	LAMTOR5-AS1	110950430	23168	FALSE	0.01160527221690824	0.00127875932115656	0.0014429392986213	0.02052965559979604
FIN_rep1	FIN	rep1	EUR	chr1	110927012	110927512	enhancer	genic|chr1:110927012-110927512	SLC16A4	110933704	6442	FALSE	0.18343227104341492	0.00127850527377969	0.00144232562777939	0.12051081151076216
FIN_rep1	FIN	rep1	EUR	chr1	110929632	110930290	enhancer	genic|chr1:110929632-110930290	SLC16A4	110933704	3743	FALSE	0.06669189872883606	4.6483611503134626e-4	0.00144232562777939	0.12051081151076216
FIN_rep1	FIN	rep1	EUR	chr1	110931078	110931578	enhancer	genic|chr1:110931078-110931578	SLC16A4	110933704	2376	FALSE	0.06149910514050088	5.700507919084713e-4	0.00121285532380997	0.10776118447220837
FIN_rep1	FIN	rep1	EUR	chr1	110950007	110950796	promoter	promoter|chr1:110950007-110950796	LAMTOR5	110950546	144.5	TRUE	0.3313267612879598	0.00717326908881847	0.0016669645273327	0.09044326674495624
FIN_rep1	FIN	rep1	EUR	chr1	110950007	110950796	promoter	promoter|chr1:110950007-110950796	LAMTOR5-AS1	110950430	28.5	TRUE	0.3313267612879598	0.00717326908881847	0.0016669645273327	0.09044326674495624
FIN_rep1	FIN	rep1	EUR	chr1	110950007	110950796	promoter	promoter|chr1:110950007-110950796	SLC16A4	110933704	16697.5	FALSE	0.4028150804467487	0.00717184399641407	0.00166625558030638	0.04083658176243662
FIN_rep1	FIN	rep1	EUR	chr1	110955048	110955548	enhancer	genic|chr1:110955048-110955548	LAMTOR5	110950546	4752	FALSE	0.01294597544705213	0.00185638907852675	9.0127456824019e-4	0.02525642423118277
FIN_rep1	FIN	rep1	EUR	chr1	110955048	110955548	enhancer	genic|chr1:110955048-110955548	LAMTOR5-AS1	110950430	4868	FALSE	0.01294597544705213	0.00185638907852675	9.0127456824019e-4	0.02525642423118277
FIN_rep1	FIN	rep1	EUR	chr1	111050625	111051125	enhancer	intergenic|chr1:111050625-111051125	KCNA10	111061797	10922	FALSE	0.01491974288694707	5.688273909261727e-4	6.178388173388486e-4	0.0816854700286195
FIN_rep1	FIN	rep1	EUR	chr1	11112139	11112639	enhancer	intergenic|chr1:11112139-11112639	MASP2	11107296	5093	FALSE	0.00323590168353339	1.8426255962453376e-4	5.694272057193431e-4	0.02742668359062804
FIN_rep1	FIN	rep1	EUR	chr1	11113769	11114269	enhancer	intergenic|chr1:11113769-11114269	MASP2	11107296	6723	FALSE	0.00720814120815472	4.104545437546702e-4	5.694272057193431e-4	0.02742668359062804
FIN_rep1	FIN	rep1	EUR	chr1	11115709	11116284	enhancer	genic|chr1:11115709-11116284	MASP2	11107296	8700.5	FALSE	0.01636336158124726	2.1770607090606275e-4	6.632108029203601e-4	0.10078680691881156
FIN_rep1	FIN	rep1	EUR	chr1	111170878	111171382	enhancer	intergenic|chr1:111170878-111171382	KCNA3	111217655	46525	FALSE	0.00620513389129002	2.702702104479e-4	0.00126080525262372	0.03338683102836115
FIN_rep1	FIN	rep1	EUR	chr1	111173314	111173814	enhancer	intergenic|chr1:111173314-111173814	KCNA3	111217655	44091	FALSE	0.05285871012115088	0.00230230885565596	0.00126080525262372	0.03338683102836115
FIN_rep1	FIN	rep1	EUR	chr1	111175561	111176104	enhancer	intergenic|chr1:111175561-111176104	KCNA3	111217655	41822.5	FALSE	0.01009026710390103	2.475026552056947e-4	0.00204176370466472	0.03660897357909115
FIN_rep1	FIN	rep1	EUR	chr1	111177308	111177808	enhancer	intergenic|chr1:111177308-111177808	CD53	111415721	238163	FALSE	0.02336703599027148	0.00710208715953841	0.00201953446848494	0.00465508750690406
FIN_rep1	FIN	rep1	EUR	chr1	111177308	111177808	enhancer	intergenic|chr1:111177308-111177808	KCNA3	111217655	40097	FALSE	0.2912652558102969	0.00714440197072125	0.00204176370466472	0.03660897357909115
FIN_rep1	FIN	rep1	EUR	chr1	111186396	111186933	enhancer	intergenic|chr1:111186396-111186933	KCNA3	111217655	30990.5	FALSE	0.047413243194637	8.24509511090448e-4	0.0016229312560696	0.06496420087232475
FIN_rep1	FIN	rep1	EUR	chr1	111187782	111188284	enhancer	intergenic|chr1:111187782-111188284	KCNA3	111217655	29622	FALSE	0.01519208400426626	2.6418816581227743e-4	0.0016229312560696	0.06496420087232475
FIN_rep1	FIN	rep1	EUR	chr1	11119841	11120496	promoter	promoter|chr1:11119841-11120496	EXOSC10	11159967	39798.5	FALSE	0.18454748468716412	0.0098942934214996	7.074552999125729e-4	0.03296080048871496
FIN_rep1	FIN	rep1	EUR	chr1	11119841	11120496	promoter	promoter|chr1:11119841-11120496	LOC105376736	11159731	39562.5	FALSE	0.18454748468716412	0.00989597420447747	7.079638815660031e-4	0.03296080048871496
FIN_rep1	FIN	rep1	EUR	chr1	11119841	11120496	promoter	promoter|chr1:11119841-11120496	SRM	11120091	77.5	TRUE	0.5688227319406078	0.00989253981473799	7.059865233754553e-4	0.1107215706279588
FIN_rep1	FIN	rep1	EUR	chr1	111213850	111214350	enhancer	genic|chr1:111213850-111214350	KCNA3	111217655	3555	FALSE	0.01267762396341642	2.2046206569238368e-4	0.00148782677341587	0.07086337872467509
FIN_rep1	FIN	rep1	EUR	chr1	111217232	111217905	promoter	promoter|chr1:111217232-111217905	KCNA3	111217655	86.5	TRUE	0.1142380491494026	0.00343486664268412	0.00118862801871319	0.05130092143837501
FIN_rep1	FIN	rep1	EUR	chr1	11121943	11122443	enhancer	intergenic|chr1:11121943-11122443	SRM	11120091	2102	FALSE	0.01437814530722678	2.6647541081859134e-4	7.102155150029425e-4	0.10327972767527048
FIN_rep1	FIN	rep1	EUR	chr1	11122998	11123498	enhancer	intergenic|chr1:11122998-11123498	EXOSC10	11159967	36719	FALSE	0.03038543014089554	0.00173565385609421	7.116930897868713e-4	0.03075267738399061
FIN_rep1	FIN	rep1	EUR	chr1	11122998	11123498	enhancer	intergenic|chr1:11122998-11123498	LOC105376736	11159731	36483	FALSE	0.03038543014089554	0.00173594869851828	7.122047179397502e-4	0.03075267738399061
FIN_rep1	FIN	rep1	EUR	chr1	11122998	11123498	enhancer	intergenic|chr1:11122998-11123498	SRM	11120091	3157	FALSE	0.09363363135551636	0.00173534623894479	7.102155150029425e-4	0.10327972767527048
FIN_rep1	FIN	rep1	EUR	chr1	11132613	11133119	enhancer	genic|chr1:11132613-11133119	EXOSC10	11159967	27101	FALSE	0.0126990729942467	7.253869670128881e-4	6.949687007722777e-4	0.03149273911517164
FIN_rep1	FIN	rep1	EUR	chr1	11132613	11133119	enhancer	genic|chr1:11132613-11133119	LOC105376736	11159731	26865	FALSE	0.0126990729942467	7.255101913821873e-4	6.954683059501096e-4	0.03149273911517164
FIN_rep1	FIN	rep1	EUR	chr1	11132613	11133119	enhancer	genic|chr1:11132613-11133119	SRM	11120091	12775	FALSE	0.0038548513051288	7.252584036647092e-4	6.93525848168231e-4	0.01041865651317042
FIN_rep1	FIN	rep1	EUR	chr1	111411422	111411947	enhancer	intergenic|chr1:111411422-111411947	CD53	111415721	4036.5	FALSE	0.00815264985046725	1.5980928886542145e-4	0.0018437634957313	0.07905931525880629
FIN_rep1	FIN	rep1	EUR	chr1	111413509	111414019	enhancer	intergenic|chr1:111413509-111414019	CD53	111415721	1957	FALSE	0.03313517343759674	6.495199230457873e-4	0.0018437634957313	0.07905931525880629
FIN_rep1	FIN	rep1	EUR	chr1	111417929	111418429	enhancer	genic|chr1:111417929-111418429	CD53	111415721	2458	FALSE	0.0915832771478798	0.00325460873677388	0.00279866577413852	0.02872948539194706
FIN_rep1	FIN	rep1	EUR	chr1	111417929	111418429	enhancer	genic|chr1:111417929-111418429	CEPT1	111682784	264605	FALSE	0.01691501297193752	0.00323003428285619	0.00277784068923176	0.00416326488597354
FIN_rep1	FIN	rep1	EUR	chr1	111417929	111418429	enhancer	genic|chr1:111417929-111418429	CHI3L2	111770280	352101	FALSE	0.00723070825211559	0.00320646662779057	0.00275890048353713	0.00213467866431759
FIN_rep1	FIN	rep1	EUR	chr1	111417929	111418429	enhancer	genic|chr1:111417929-111418429	DENND2D	111743325	325146	FALSE	0.00872105809863253	0.00320792299444256	0.00276497850113445	0.00349888115484433
FIN_rep1	FIN	rep1	EUR	chr1	111417929	111418429	enhancer	genic|chr1:111417929-111418429	DRAM2	111682838	264659	FALSE	0.01691501297193752	0.00323003428285619	0.00277784068923176	0.00416326488597354
FIN_rep1	FIN	rep1	EUR	chr1	111417929	111418429	enhancer	genic|chr1:111417929-111418429	LRIF1	111506566	88387	FALSE	0.08903296063075725	0.0032569326692565	0.00280346472706554	0.04805492061539271
FIN_rep1	FIN	rep1	EUR	chr1	111417929	111418429	enhancer	genic|chr1:111417929-111418429	PIFO	111889181	471002	FALSE	0.03208628841054829	0.00319675282515899	0.00274120433437815	0.00982458657599474
FIN_rep1	FIN	rep1	EUR	chr1	111419761	111420276	enhancer	genic|chr1:111419761-111420276	CD53	111415721	4297.5	FALSE	0.0116660936816269	2.085733941678243e-4	0.00258909192305834	0.06172776757548431
FIN_rep1	FIN	rep1	EUR	chr1	111422585	111423097	enhancer	genic|chr1:111422585-111423097	CD53	111415721	7120	FALSE	0.26878664563727006	0.00480552827000198	0.00258909192305834	0.06172776757548431
FIN_rep1	FIN	rep1	EUR	chr1	111422585	111423097	enhancer	genic|chr1:111422585-111423097	CEPT1	111682784	259943	FALSE	0.02497552842701145	0.00476924334527754	0.00256982629311876	0.00450026004920038
FIN_rep1	FIN	rep1	EUR	chr1	111422585	111423097	enhancer	genic|chr1:111422585-111423097	DRAM2	111682838	259997	FALSE	0.02497552842701145	0.00476924334527754	0.00256982629311876	0.00450026004920038
FIN_rep1	FIN	rep1	EUR	chr1	111422585	111423097	enhancer	genic|chr1:111422585-111423097	LRIF1	111506566	83725	FALSE	0.11051205304722764	0.00480895962662455	0.00259353151365801	0.04366745810530925
FIN_rep1	FIN	rep1	EUR	chr1	111424136	111424636	enhancer	genic|chr1:111424136-111424636	CD53	111415721	8665	FALSE	0.0403195920793252	7.208577610422735e-4	0.00258909192305834	0.06172776757548431
FIN_rep1	FIN	rep1	EUR	chr1	111424136	111424636	enhancer	genic|chr1:111424136-111424636	LRIF1	111506566	82180	FALSE	0.01657746383994876	7.213724849005678e-4	0.00259353151365801	0.04366745810530925
FIN_rep1	FIN	rep1	EUR	chr1	111506316	111506881	promoter	promoter|chr1:111506316-111506881	CD53	111415721	90877.5	FALSE	0.21844159609812192	0.01489319590116748	0.0020159347455694	0.02078894539038827
FIN_rep1	FIN	rep1	EUR	chr1	111506316	111506881	promoter	promoter|chr1:111506316-111506881	CEPT1	111682784	176185.5	FALSE	0.08246744225374196	0.01478074239724084	0.0020009340217849	0.00615785819648923
FIN_rep1	FIN	rep1	EUR	chr1	111506316	111506881	promoter	promoter|chr1:111506316-111506881	DRAM2	111682838	176239.5	FALSE	0.08246744225374196	0.01478074239724084	0.0020009340217849	0.00615785819648923
FIN_rep1	FIN	rep1	EUR	chr1	111506316	111506881	promoter	promoter|chr1:111506316-111506881	LRIF1	111506566	32.5	TRUE	0.45393594718230507	0.01490383029212624	0.00201939152702481	0.0743305035687032
FIN_rep1	FIN	rep1	EUR	chr1	111506316	111506881	promoter	promoter|chr1:111506316-111506881	PIFO	111889181	382582.5	FALSE	0.03979447864413413	0.01462844535957846	0.00197454412507667	0.00369660520596666
FIN_rep1	FIN	rep1	EUR	chr1	11159481	11160217	promoter	promoter|chr1:11159481-11160217	EXOSC10	11159967	118	TRUE	0.38185761853209377	0.00462159184443222	7.280941250956348e-4	0.14187169416610765
FIN_rep1	FIN	rep1	EUR	chr1	11159481	11160217	promoter	promoter|chr1:11159481-11160217	LOC105376736	11159731	118	TRUE	0.38185761853209377	0.00462237693262112	7.286175437682204e-4	0.14187169416610765
FIN_rep1	FIN	rep1	EUR	chr1	11159481	11160217	promoter	promoter|chr1:11159481-11160217	MTOR-AS1	11203954	44105	FALSE	0.4814815081238436	0.00456856460801653	7.261380745893373e-4	0.11002551183261124
FIN_rep1	FIN	rep1	EUR	chr1	11159481	11160217	promoter	promoter|chr1:11159481-11160217	SRM	11120091	39758	FALSE	0.04242192639057825	0.00462077274049396	7.265824994595192e-4	0.0171771202117075
FIN_rep1	FIN	rep1	EUR	chr1	111670839	111671349	enhancer	genic|chr1:111670839-111671349	CEPT1	111682784	11690	FALSE	0.05678174248343862	0.00145569023509797	0.00193455346920372	0.04452820461452218
FIN_rep1	FIN	rep1	EUR	chr1	111670839	111671349	enhancer	genic|chr1:111670839-111671349	DRAM2	111682838	11744	FALSE	0.05678174248343862	0.00145569023509797	0.00193455346920372	0.04452820461452218
FIN_rep1	FIN	rep1	EUR	chr1	111674837	111675339	enhancer	genic|chr1:111674837-111675339	CEPT1	111682784	7696	FALSE	0.03606475786340019	6.948497765981807e-4	0.00175997823390425	0.06512698554889262
FIN_rep1	FIN	rep1	EUR	chr1	111674837	111675339	enhancer	genic|chr1:111674837-111675339	DRAM2	111682838	7750	FALSE	0.03606475786340019	6.948497765981807e-4	0.00175997823390425	0.06512698554889262
FIN_rep1	FIN	rep1	EUR	chr1	111682483	111683088	promoter	promoter|chr1:111682483-111683088	CEPT1	111682784	1.5	TRUE	0.18714719951556733	0.00570725272784885	0.00213525792638949	0.03391423779411566
FIN_rep1	FIN	rep1	EUR	chr1	111682483	111683088	promoter	promoter|chr1:111682483-111683088	DRAM2	111682838	52.5	TRUE	0.18714719951556733	0.00570725272784885	0.00213525792638949	0.03391423779411566
FIN_rep1	FIN	rep1	EUR	chr1	111684927	111685445	enhancer	genic|chr1:111684927-111685445	CEPT1	111682784	2402	FALSE	0.01229716852892822	2.4417900772551534e-4	0.00184482918501256	0.06028604803127167
FIN_rep1	FIN	rep1	EUR	chr1	111684927	111685445	enhancer	genic|chr1:111684927-111685445	DRAM2	111682838	2348	FALSE	0.01229716852892822	2.4417900772551534e-4	0.00184482918501256	0.06028604803127167
FIN_rep1	FIN	rep1	EUR	chr1	111688139	111688642	enhancer	genic|chr1:111688139-111688642	CEPT1	111682784	5606.5	FALSE	0.01667293573335497	3.3106652914975817e-4	0.00184482918501256	0.06028604803127167
FIN_rep1	FIN	rep1	EUR	chr1	111688139	111688642	enhancer	genic|chr1:111688139-111688642	DRAM2	111682838	5552.5	FALSE	0.01667293573335497	3.3106652914975817e-4	0.00184482918501256	0.06028604803127167
FIN_rep1	FIN	rep1	EUR	chr1	111691045	111691562	enhancer	genic|chr1:111691045-111691562	CEPT1	111682784	8519.5	FALSE	0.01681118407929752	3.741745084370423e-4	0.00179173518013715	0.05537662214116893
FIN_rep1	FIN	rep1	EUR	chr1	111691045	111691562	enhancer	genic|chr1:111691045-111691562	DRAM2	111682838	8465.5	FALSE	0.01681118407929752	3.741745084370423e-4	0.00179173518013715	0.05537662214116893
FIN_rep1	FIN	rep1	EUR	chr1	111735618	111736131	enhancer	genic|chr1:111735618-111736131	CEPT1	111682784	53090.5	FALSE	0.00334685390235594	0.00103612318926867	0.00142128838340015	0.00501902466642946
FIN_rep1	FIN	rep1	EUR	chr1	111735618	111736131	enhancer	genic|chr1:111735618-111736131	CHI3L2	111770280	34405.5	FALSE	0.00231945045742006	0.00102856320946914	0.00141159758491868	0.00417212813489015
FIN_rep1	FIN	rep1	EUR	chr1	111735618	111736131	enhancer	genic|chr1:111735618-111736131	DENND2D	111743325	7450.5	FALSE	0.02339745300875166	0.00102903037951381	0.0014147074161767	0.05719386712181065
FIN_rep1	FIN	rep1	EUR	chr1	111735618	111736131	enhancer	genic|chr1:111735618-111736131	DRAM2	111682838	53036.5	FALSE	0.00334685390235594	0.00103612318926867	0.00142128838340015	0.00501902466642946
FIN_rep1	FIN	rep1	EUR	chr1	111740090	111740592	enhancer	genic|chr1:111740090-111740592	DENND2D	111743325	2984	FALSE	0.02839908245627466	0.00102903037951381	0.00168547913487044	0.05826777527711555
FIN_rep1	FIN	rep1	EUR	chr1	111746896	111747396	enhancer	intergenic|chr1:111746896-111747396	CD53	111415721	331425	FALSE	0.0142692747569783	0.00564397414997089	0.0018839544792789	0.00383449317436266
FIN_rep1	FIN	rep1	EUR	chr1	111746896	111747396	enhancer	intergenic|chr1:111746896-111747396	CEPT1	111682784	64362	FALSE	0.0180933391159352	0.00560135840292456	0.00186993583069499	0.00381482687122143
FIN_rep1	FIN	rep1	EUR	chr1	111746896	111747396	enhancer	intergenic|chr1:111746896-111747396	CHI3L2	111770280	23134	FALSE	0.01253912029418758	0.00556048859437805	0.00185718601051762	0.00317112339088791
FIN_rep1	FIN	rep1	EUR	chr1	111746896	111747396	enhancer	intergenic|chr1:111746896-111747396	DENND2D	111743325	3821	FALSE	0.1826290229168147	0.00556301415010579	0.00186127749889162	0.0627659647743021
FIN_rep1	FIN	rep1	EUR	chr1	111746896	111747396	enhancer	intergenic|chr1:111746896-111747396	DRAM2	111682838	64308	FALSE	0.0180933391159352	0.00560135840292456	0.00186993583069499	0.00381482687122143
FIN_rep1	FIN	rep1	EUR	chr1	111746896	111747396	enhancer	intergenic|chr1:111746896-111747396	LRIF1	111506566	240580	FALSE	0.0127856455186853	0.00564800419349347	0.0018871849503649	0.00591158733415215
FIN_rep1	FIN	rep1	EUR	chr1	111746896	111747396	enhancer	intergenic|chr1:111746896-111747396	PIFO	111889181	142035	FALSE	0.09880422959170317	0.00554364342023128	0.00184527364149444	0.02591580711983282
FIN_rep1	FIN	rep1	EUR	chr1	111758621	111759121	enhancer	intergenic|chr1:111758621-111759121	CEPT1	111682784	76087	FALSE	0.02682603768126814	0.00830483807440513	0.00193455346920372	0.00368740464812856
FIN_rep1	FIN	rep1	EUR	chr1	111758621	111759121	enhancer	intergenic|chr1:111758621-111759121	CHI3L2	111770280	11409	FALSE	0.1695507496697978	0.00824424256922669	0.00192136306531339	0.02795464266082433
FIN_rep1	FIN	rep1	EUR	chr1	111758621	111759121	enhancer	intergenic|chr1:111758621-111759121	DENND2D	111743325	15546	FALSE	0.18753760228871785	0.00824798707722957	0.00192559593945709	0.04201950488110351
FIN_rep1	FIN	rep1	EUR	chr1	111758621	111759121	enhancer	intergenic|chr1:111758621-111759121	DRAM2	111682838	76033	FALSE	0.02682603768126814	0.00830483807440513	0.00193455346920372	0.00368740464812856
FIN_rep1	FIN	rep1	EUR	chr1	111759752	111760252	enhancer	intergenic|chr1:111759752-111760252	ATP5F1	111991742	231740	FALSE	0.0327420547243286	8.450032330982925e-4	0.0030569337806901	0.03043301211151401
FIN_rep1	FIN	rep1	EUR	chr1	111759752	111760252	enhancer	intergenic|chr1:111759752-111760252	C1orf162	112016490	256488	FALSE	0.02026228303721502	8.447512936521795e-4	0.00305176553848793	0.01926801577909397
FIN_rep1	FIN	rep1	EUR	chr1	111759752	111760252	enhancer	intergenic|chr1:111759752-111760252	CEPT1	111682784	77218	FALSE	0.02214204683024702	8.767719307000584e-4	0.00317929930382931	0.01754186997742401
FIN_rep1	FIN	rep1	EUR	chr1	111759752	111760252	enhancer	intergenic|chr1:111759752-111760252	CHI3L2	111770280	10278	FALSE	0.04051072704934928	8.703746430478423e-4	0.00315762182498298	0.03849622309466279
FIN_rep1	FIN	rep1	EUR	chr1	111759752	111760252	enhancer	intergenic|chr1:111759752-111760252	CHIAP2	111823145	63143	FALSE	0.02267307268772004	8.687893704938893e-4	0.00314578307913778	0.04594137412992846
FIN_rep1	FIN	rep1	EUR	chr1	111759752	111760252	enhancer	intergenic|chr1:111759752-111760252	DENND2D	111743325	16677	FALSE	0.03803780282499958	8.707699643631761e-4	0.00316457824879473	0.04912152584214124
FIN_rep1	FIN	rep1	EUR	chr1	111759752	111760252	enhancer	intergenic|chr1:111759752-111760252	DRAM2	111682838	77164	FALSE	0.02214204683024702	8.767719307000584e-4	0.00317929930382931	0.01754186997742401
FIN_rep1	FIN	rep1	EUR	chr1	111759752	111760252	enhancer	intergenic|chr1:111759752-111760252	PGCP1	111932473	172471	FALSE	0.01590088437065179	8.509759054322159e-4	0.00310095165926107	0.02423461676052614
FIN_rep1	FIN	rep1	EUR	chr1	111759752	111760252	enhancer	intergenic|chr1:111759752-111760252	PIFO	111889181	129179	FALSE	0.02181473818501136	8.67737894102812e-4	0.00313736819599709	0.02150013666733974
FIN_rep1	FIN	rep1	EUR	chr1	111759752	111760252	enhancer	intergenic|chr1:111759752-111760252	WDR77	111991930	231928	FALSE	0.0327420547243286	8.450032330982925e-4	0.0030569337806901	0.03043301211151401
FIN_rep1	FIN	rep1	EUR	chr1	111762377	111762877	enhancer	intergenic|chr1:111762377-111762877	ATP5F1	111991742	229115	FALSE	0.2275718878484454	0.00587314945910627	0.0030569337806901	0.03043301211151401
FIN_rep1	FIN	rep1	EUR	chr1	111762377	111762877	enhancer	intergenic|chr1:111762377-111762877	C1orf162	112016490	253863	FALSE	0.14083190690755007	0.00587139836755572	0.00305176553848793	0.01926801577909397
FIN_rep1	FIN	rep1	EUR	chr1	111762377	111762877	enhancer	intergenic|chr1:111762377-111762877	CD53	111415721	346906	FALSE	0.03264324902818689	0.00614031956472767	0.00320313406807728	0.00474229730300625
FIN_rep1	FIN	rep1	EUR	chr1	111762377	111762877	enhancer	intergenic|chr1:111762377-111762877	CEPT1	111682784	79843	FALSE	0.15389710390545222	0.00609395608070012	0.00317929930382931	0.01754186997742401
FIN_rep1	FIN	rep1	EUR	chr1	111762377	111762877	enhancer	intergenic|chr1:111762377-111762877	CHI3L2	111770280	7653	FALSE	0.2815676264166572	0.00604949207743638	0.00315762182498298	0.03849622309466279
FIN_rep1	FIN	rep1	EUR	chr1	111762377	111762877	enhancer	intergenic|chr1:111762377-111762877	CHIAP2	111823145	60518	FALSE	0.15758797052634516	0.00603847372593416	0.00314578307913778	0.04594137412992846
FIN_rep1	FIN	rep1	EUR	chr1	111762377	111762877	enhancer	intergenic|chr1:111762377-111762877	DDX20	112298189	535562	FALSE	0.04699181816109753	0.00551080276417428	0.00271445571638397	0.00606931556926852
FIN_rep1	FIN	rep1	EUR	chr1	111762377	111762877	enhancer	intergenic|chr1:111762377-111762877	DENND2D	111743325	19302	FALSE	0.2643796997889719	0.00605223973694628	0.00316457824879473	0.04912152584214124
FIN_rep1	FIN	rep1	EUR	chr1	111762377	111762877	enhancer	intergenic|chr1:111762377-111762877	DRAM2	111682838	79789	FALSE	0.15389710390545222	0.00609395608070012	0.00317929930382931	0.01754186997742401
FIN_rep1	FIN	rep1	EUR	chr1	111762377	111762877	enhancer	intergenic|chr1:111762377-111762877	FAM212B	112282046	519419	FALSE	0.01661446829493521	0.00551240252503177	0.002725283805341	0.0027011882475571
FIN_rep1	FIN	rep1	EUR	chr1	111762377	111762877	enhancer	intergenic|chr1:111762377-111762877	FAM212B-AS1	112282462	519835	FALSE	0.01661446829493521	0.00551240252503177	0.002725283805341	0.0027011882475571
FIN_rep1	FIN	rep1	EUR	chr1	111762377	111762877	enhancer	intergenic|chr1:111762377-111762877	LOC101928718	112298131	535504	FALSE	0.04699181816109753	0.00551080276417428	0.00271445571638397	0.00606931556926852
FIN_rep1	FIN	rep1	EUR	chr1	111762377	111762877	enhancer	intergenic|chr1:111762377-111762877	LRIF1	111506566	256061	FALSE	0.05648322376543496	0.00614470402050844	0.00320862657445432	0.01411855522473458
FIN_rep1	FIN	rep1	EUR	chr1	111762377	111762877	enhancer	intergenic|chr1:111762377-111762877	PGCP1	111932473	169846	FALSE	0.11051824038398891	0.00591466219647034	0.00310095165926107	0.02423461676052614
FIN_rep1	FIN	rep1	EUR	chr1	111762377	111762877	enhancer	intergenic|chr1:111762377-111762877	PIFO	111889181	126554	FALSE	0.15162216279584467	0.00603116549591133	0.00313736819599709	0.02150013666733974
FIN_rep1	FIN	rep1	EUR	chr1	111762377	111762877	enhancer	intergenic|chr1:111762377-111762877	RAP1A	112162404	399777	FALSE	0.01251267960361755	0.00557008850573291	0.00276946278626923	0.00246485600951463
FIN_rep1	FIN	rep1	EUR	chr1	111762377	111762877	enhancer	intergenic|chr1:111762377-111762877	WDR77	111991930	229303	FALSE	0.2275718878484454	0.00587314945910627	0.0030569337806901	0.03043301211151401
FIN_rep1	FIN	rep1	EUR	chr1	111768549	111769099	enhancer	intergenic|chr1:111768549-111769099	CHI3L2	111770280	1456	FALSE	0.04300014545622806	5.695480388881934e-4	0.00217613277293065	0.09060842982805642
FIN_rep1	FIN	rep1	EUR	chr1	111768549	111769099	enhancer	intergenic|chr1:111768549-111769099	PIFO	111889181	120357	FALSE	0.0142749348816331	5.67822626500921e-4	0.00216217461446523	0.03119722363699369
FIN_rep1	FIN	rep1	EUR	chr1	111770990	111771522	enhancer	genic|chr1:111770990-111771522	CHI3L2	111770280	976	FALSE	0.00602427917461118	2.9292479636309343e-4	0.00143028836494957	0.03755257976557433
FIN_rep1	FIN	rep1	EUR	chr1	111772197	111772697	enhancer	genic|chr1:111772197-111772697	CHI3L2	111770280	2167	FALSE	0.01303913557797835	6.340154603105017e-4	0.00143028836494957	0.03755257976557433
FIN_rep1	FIN	rep1	EUR	chr1	111772197	111772697	enhancer	genic|chr1:111772197-111772697	PIFO	111889181	116734	FALSE	0.00391338669990817	6.32094747650201e-4	0.00142111420430205	0.01168925603986206
FIN_rep1	FIN	rep1	EUR	chr1	111888931	111889439	promoter	promoter|chr1:111888931-111889439	PIFO	111889181	4	TRUE	0.15103810156850517	0.00797092093425846	0.00144030677048343	0.03529947802485592
FIN_rep1	FIN	rep1	EUR	chr1	111891481	111891981	enhancer	genic|chr1:111891481-111891981	PIFO	111889181	2550	FALSE	0.00754380986533516	1.6930527001225807e-4	0.00127358943182499	0.09387200180311532
FIN_rep1	FIN	rep1	EUR	chr1	111984141	111984641	enhancer	genic|chr1:111984141-111984641	ATP5F1	111991742	7351	FALSE	0.01682485468641552	6.780875237357835e-4	0.00100511062061429	0.05927002586073006
FIN_rep1	FIN	rep1	EUR	chr1	111984141	111984641	enhancer	genic|chr1:111984141-111984641	WDR77	111991930	7539	FALSE	0.01682485468641552	6.780875237357835e-4	0.00100511062061429	0.05927002586073006
FIN_rep1	FIN	rep1	EUR	chr1	111985036	111985536	enhancer	genic|chr1:111985036-111985536	ATP5F1	111991742	6456	FALSE	0.00934158770245051	5.137173166359794e-4	0.00100922971556801	0.04326033431619459
FIN_rep1	FIN	rep1	EUR	chr1	111985036	111985536	enhancer	genic|chr1:111985036-111985536	WDR77	111991930	6644	FALSE	0.00934158770245051	5.137173166359794e-4	0.00100922971556801	0.04326033431619459
FIN_rep1	FIN	rep1	EUR	chr1	111997488	111997990	enhancer	genic|chr1:111997488-111997990	ATP5F1	111991742	5997	FALSE	0.00503692008674986	4.490641780311076e-4	0.0010750747739266	0.02504963413045471
FIN_rep1	FIN	rep1	EUR	chr1	111997488	111997990	enhancer	genic|chr1:111997488-111997990	WDR77	111991930	5809	FALSE	0.00503692008674986	4.490641780311076e-4	0.0010750747739266	0.02504963413045471
FIN_rep1	FIN	rep1	EUR	chr1	112013602	112014168	enhancer	intergenic|chr1:112013602-112014168	C1orf162	112016490	2605	FALSE	0.02854642777733943	6.181264815761684e-4	0.00135259403524005	0.08370195417412855
FIN_rep1	FIN	rep1	EUR	chr1	112018263	112018763	enhancer	genic|chr1:112018263-112018763	C1orf162	112016490	2023	FALSE	0.01067022716092927	5.22894531920329e-4	0.00126799287878985	0.03945221546230346
FIN_rep1	FIN	rep1	EUR	chr1	112019258	112019972	enhancer	genic|chr1:112019258-112019972	C1orf162	112016490	3125	FALSE	0.02073049204919124	0.00101589785981612	0.00126799287878985	0.03945221546230346
FIN_rep1	FIN	rep1	EUR	chr1	112019258	112019972	enhancer	genic|chr1:112019258-112019972	DDX20	112298189	278574	FALSE	0.01732534197284861	9.535058572978568e-4	0.00112784238328828	0.03112613080548025
FIN_rep1	FIN	rep1	EUR	chr1	112019258	112019972	enhancer	genic|chr1:112019258-112019972	LOC101928718	112298131	278516	FALSE	0.01732534197284861	9.535058572978568e-4	0.00112784238328828	0.03112613080548025
FIN_rep1	FIN	rep1	EUR	chr1	112024175	112024708	enhancer	intergenic|chr1:112024175-112024708	C1orf162	112016490	7951.5	FALSE	0.01323877149103429	6.487660588288442e-4	0.00100341131814326	0.04985505679889233
FIN_rep1	FIN	rep1	EUR	chr1	112048311	112048838	enhancer	genic|chr1:112048311-112048838	ADORA3	112046743	1831.5	FALSE	0.0886148183298762	0.00288461535536587	0.00157626823179952	0.06035581439000313
FIN_rep1	FIN	rep1	EUR	chr1	112048311	112048838	enhancer	genic|chr1:112048311-112048838	C1orf162	112016490	32084.5	FALSE	0.03787610418409481	0.00289859626772811	0.00159524254233741	0.02008072999056465
FIN_rep1	FIN	rep1	EUR	chr1	112048311	112048838	enhancer	genic|chr1:112048311-112048838	RAP1A	112162404	113829.5	FALSE	0.01001466317881357	0.0027498453933648	0.00144767505903024	0.00764461886217682
FIN_rep1	FIN	rep1	EUR	chr1	112050736	112051239	enhancer	genic|chr1:112050736-112051239	ADORA3	112046743	4244.5	FALSE	0.15239599456103947	0.00269785874446073	0.00184266663236061	0.09493762668108265
FIN_rep1	FIN	rep1	EUR	chr1	112050736	112051239	enhancer	genic|chr1:112050736-112051239	DDX20	112298189	247201.5	FALSE	0.03852738641770378	0.002544440762432	0.0016587272070061	0.01763670029743194
FIN_rep1	FIN	rep1	EUR	chr1	112050736	112051239	enhancer	genic|chr1:112050736-112051239	FAM212B	112282046	231058.5	FALSE	0.0328327827634373	0.00254517940195697	0.0016653439462826	0.018919358790392
FIN_rep1	FIN	rep1	EUR	chr1	112050736	112051239	enhancer	genic|chr1:112050736-112051239	FAM212B-AS1	112282462	231474.5	FALSE	0.0328327827634373	0.00254517940195697	0.0016653439462826	0.018919358790392
FIN_rep1	FIN	rep1	EUR	chr1	112050736	112051239	enhancer	genic|chr1:112050736-112051239	LINC01160	112150940	99952.5	FALSE	0.02228456222353181	0.00257240720683296	0.00169485363031633	0.02504665075652811
FIN_rep1	FIN	rep1	EUR	chr1	112050736	112051239	enhancer	genic|chr1:112050736-112051239	LOC101928718	112298131	247143.5	FALSE	0.03852738641770378	0.002544440762432	0.0016587272070061	0.01763670029743194
FIN_rep1	FIN	rep1	EUR	chr1	112058177	112058970	enhancer	genic|chr1:112058177-112058970	ADORA3	112046743	11830.5	FALSE	0.00659055562083218	0.0021778825556165	9.995863556365272e-4	0.00937557798574204
FIN_rep1	FIN	rep1	EUR	chr1	112135380	112135881	enhancer	intergenic|chr1:112135380-112135881	ADORA3	112046743	88887.5	FALSE	0.10805512516862048	0.00767650182539428	0.00260211140015693	0.01675278151257277
FIN_rep1	FIN	rep1	EUR	chr1	112135380	112135881	enhancer	intergenic|chr1:112135380-112135881	CD53	111415721	719909.5	FALSE	0.00349234096942823	0.00806701011381363	0.00276405345394292	4.475268425928165e-4
FIN_rep1	FIN	rep1	EUR	chr1	112135380	112135881	enhancer	intergenic|chr1:112135380-112135881	DDX20	112298189	162558.5	FALSE	0.01442447804648689	0.00723996547169898	0.00234236236728921	0.00164332941424851
FIN_rep1	FIN	rep1	EUR	chr1	112135380	112135881	enhancer	intergenic|chr1:112135380-112135881	LINC01160	112150940	15309.5	FALSE	0.08652016430697664	0.00731954134346565	0.00239337809432932	0.02420135177875946
FIN_rep1	FIN	rep1	EUR	chr1	112135380	112135881	enhancer	intergenic|chr1:112135380-112135881	LOC101928718	112298131	162500.5	FALSE	0.01442447804648689	0.00723996547169898	0.00234236236728921	0.00164332941424851
FIN_rep1	FIN	rep1	EUR	chr1	112135380	112135881	enhancer	intergenic|chr1:112135380-112135881	RAP1A	112162404	26773.5	FALSE	0.10710172648570704	0.00731785371053035	0.00238982915396632	0.01860993057605895
FIN_rep1	FIN	rep1	EUR	chr1	112135380	112135881	enhancer	intergenic|chr1:112135380-112135881	TMIGD3	112106625	29005.5	FALSE	0.4014739373008256	0.00741946787157017	0.00245673626196048	0.0744214967093031
FIN_rep1	FIN	rep1	EUR	chr1	112139084	112139584	enhancer	intergenic|chr1:112139084-112139584	ADORA3	112046743	92591	FALSE	0.01414359211914067	0.001004795566622	0.00260211140015693	0.01675278151257277
FIN_rep1	FIN	rep1	EUR	chr1	112139084	112139584	enhancer	intergenic|chr1:112139084-112139584	LINC01160	112150940	11606	FALSE	0.01132482991555756	9.580721608495162e-4	0.00239337809432932	0.02420135177875946
FIN_rep1	FIN	rep1	EUR	chr1	112139084	112139584	enhancer	intergenic|chr1:112139084-112139584	RAP1A	112162404	23070	FALSE	0.01401879949984555	9.578512625640672e-4	0.00238982915396632	0.01860993057605895
FIN_rep1	FIN	rep1	EUR	chr1	112139084	112139584	enhancer	intergenic|chr1:112139084-112139584	TMIGD3	112106625	32709	FALSE	0.05254987772942141	9.711517815818664e-4	0.00245673626196048	0.0744214967093031
FIN_rep1	FIN	rep1	EUR	chr1	112140103	112140605	enhancer	intergenic|chr1:112140103-112140605	ADORA3	112046743	93611	FALSE	0.01343700066478724	5.30908432268767e-4	0.00384178968992422	0.02040233740518067
FIN_rep1	FIN	rep1	EUR	chr1	112140103	112140605	enhancer	intergenic|chr1:112140103-112140605	C1orf162	112016490	123864	FALSE	0.00907188966993827	5.334815948396866e-4	0.00388803518870881	0.01072202407100139
FIN_rep1	FIN	rep1	EUR	chr1	112140103	112140605	enhancer	intergenic|chr1:112140103-112140605	LINC01160	112150940	10586	FALSE	0.03762386665929913	5.062209725178018e-4	0.00353361323667016	0.10306750155553349
FIN_rep1	FIN	rep1	EUR	chr1	112140103	112140605	enhancer	intergenic|chr1:112140103-112140605	OVGP1	111970399	169955	FALSE	0.02070919582596918	5.3388186666279e-4	0.00390202380359967	0.02991705777604542
FIN_rep1	FIN	rep1	EUR	chr1	112140103	112140605	enhancer	intergenic|chr1:112140103-112140605	RAP1A	112162404	22050	FALSE	0.02344457730465516	5.061042554797152e-4	0.00352837353690331	0.03989575804139619
FIN_rep1	FIN	rep1	EUR	chr1	112140103	112140605	enhancer	intergenic|chr1:112140103-112140605	TMIGD3	112106625	33729	FALSE	0.01255176219694187	5.131319115867581e-4	0.00362715602471652	0.02278671803822796
FIN_rep1	FIN	rep1	EUR	chr1	112141069	112141569	enhancer	intergenic|chr1:112141069-112141569	ADORA3	112046743	94576	FALSE	0.03902683073196919	0.00154198649216606	0.00384178968992422	0.02040233740518067
FIN_rep1	FIN	rep1	EUR	chr1	112141069	112141569	enhancer	intergenic|chr1:112141069-112141569	C1orf162	112016490	124829	FALSE	0.02634867046599098	0.00154946006328556	0.00388803518870881	0.01072202407100139
FIN_rep1	FIN	rep1	EUR	chr1	112141069	112141569	enhancer	intergenic|chr1:112141069-112141569	DDX20	112298189	156870	FALSE	0.01692116132207442	0.00145429900429094	0.00345829298168228	0.00650024572953224
FIN_rep1	FIN	rep1	EUR	chr1	112141069	112141569	enhancer	intergenic|chr1:112141069-112141569	FAM212B	112282046	140727	FALSE	0.03998711989470471	0.00145472118064558	0.0034720882717727	0.01933617943194613
FIN_rep1	FIN	rep1	EUR	chr1	112141069	112141569	enhancer	intergenic|chr1:112141069-112141569	FAM212B-AS1	112282462	141143	FALSE	0.03998711989470471	0.00145472118064558	0.0034720882717727	0.01933617943194613
FIN_rep1	FIN	rep1	EUR	chr1	112141069	112141569	enhancer	intergenic|chr1:112141069-112141569	LINC01160	112150940	9621	FALSE	0.10927589513652047	0.00147028348812974	0.00353361323667016	0.10306750155553349
FIN_rep1	FIN	rep1	EUR	chr1	112141069	112141569	enhancer	intergenic|chr1:112141069-112141569	LOC101928718	112298131	156812	FALSE	0.01692116132207442	0.00145429900429094	0.00345829298168228	0.00650024572953224
FIN_rep1	FIN	rep1	EUR	chr1	112141069	112141569	enhancer	intergenic|chr1:112141069-112141569	OVGP1	111970399	170920	FALSE	0.06014841408866592	0.00155062262486286	0.00390202380359967	0.02991705777604542
FIN_rep1	FIN	rep1	EUR	chr1	112141069	112141569	enhancer	intergenic|chr1:112141069-112141569	RAP1A	112162404	21085	FALSE	0.06809313870535787	0.0014699444916377	0.00352837353690331	0.03989575804139619
FIN_rep1	FIN	rep1	EUR	chr1	112141069	112141569	enhancer	intergenic|chr1:112141069-112141569	TMIGD3	112106625	34694	FALSE	0.03645571737833479	0.00149035582837676	0.00362715602471652	0.02278671803822796
FIN_rep1	FIN	rep1	EUR	chr1	112143411	112143911	enhancer	genic|chr1:112143411-112143911	ADORA3	112046743	96918	FALSE	0.15663110831134722	0.00618864121782891	0.00384178968992422	0.02040233740518067
FIN_rep1	FIN	rep1	EUR	chr1	112143411	112143911	enhancer	genic|chr1:112143411-112143911	C1orf162	112016490	127171	FALSE	0.1057483116157301	0.0062186358063091	0.00388803518870881	0.01072202407100139
FIN_rep1	FIN	rep1	EUR	chr1	112143411	112143911	enhancer	genic|chr1:112143411-112143911	CAPZA1	113162074	1018413	FALSE	0.02345652421888976	0.00551143653914517	0.00331093794363169	0.00240998137810671
FIN_rep1	FIN	rep1	EUR	chr1	112143411	112143911	enhancer	genic|chr1:112143411-112143911	CD53	111415721	727940	FALSE	0.01644225706557367	0.00650346113770715	0.00408088295570932	0.00177020773935656
FIN_rep1	FIN	rep1	EUR	chr1	112143411	112143911	enhancer	genic|chr1:112143411-112143911	CEPT1	111682784	460877	FALSE	0.03380010883146927	0.00645435569402407	0.00405051679522223	0.00285516322607239
FIN_rep1	FIN	rep1	EUR	chr1	112143411	112143911	enhancer	genic|chr1:112143411-112143911	DDX20	112298189	154528	FALSE	0.06791174692083143	0.00583671439842498	0.00345829298168228	0.00650024572953224
FIN_rep1	FIN	rep1	EUR	chr1	112143411	112143911	enhancer	genic|chr1:112143411-112143911	DRAM2	111682838	460823	FALSE	0.03380010883146927	0.00645435569402407	0.00405051679522223	0.00285516322607239
FIN_rep1	FIN	rep1	EUR	chr1	112143411	112143911	enhancer	genic|chr1:112143411-112143911	FAM212B	112282046	138385	FALSE	0.16048515315786943	0.00583840876994044	0.0034720882717727	0.01933617943194613
FIN_rep1	FIN	rep1	EUR	chr1	112143411	112143911	enhancer	genic|chr1:112143411-112143911	FAM212B-AS1	112282462	138801	FALSE	0.16048515315786943	0.00583840876994044	0.0034720882717727	0.01933617943194613
FIN_rep1	FIN	rep1	EUR	chr1	112143411	112143911	enhancer	genic|chr1:112143411-112143911	LINC01160	112150940	7279	FALSE	0.4385701899418398	0.00590086686411329	0.00353361323667016	0.10306750155553349
FIN_rep1	FIN	rep1	EUR	chr1	112143411	112143911	enhancer	genic|chr1:112143411-112143911	LOC101928718	112298131	154470	FALSE	0.06791174692083143	0.00583671439842498	0.00345829298168228	0.00650024572953224
FIN_rep1	FIN	rep1	EUR	chr1	112143411	112143911	enhancer	genic|chr1:112143411-112143911	OVGP1	111970399	173262	FALSE	0.24140091791158955	0.00622330165554455	0.00390202380359967	0.02991705777604542
FIN_rep1	FIN	rep1	EUR	chr1	112143411	112143911	enhancer	genic|chr1:112143411-112143911	RAP1A	112162404	18743	FALSE	0.27328644380753553	0.00589950632841858	0.00352837353690331	0.03989575804139619
FIN_rep1	FIN	rep1	EUR	chr1	112143411	112143911	enhancer	genic|chr1:112143411-112143911	ST7L	113162040	1018379	FALSE	0.02345652421888976	0.00551143653914517	0.00331093794363169	0.00240998137810671
FIN_rep1	FIN	rep1	EUR	chr1	112143411	112143911	enhancer	genic|chr1:112143411-112143911	TMIGD3	112106625	37036	FALSE	0.14631214757021865	0.00598142561921401	0.00362715602471652	0.02278671803822796
FIN_rep1	FIN	rep1	EUR	chr1	112145499	112146001	enhancer	genic|chr1:112145499-112146001	LINC01160	112150940	5190	FALSE	0.03519933241246671	0.00101107962718921	0.00197996166758546	0.08616080613651357
FIN_rep1	FIN	rep1	EUR	chr1	112145499	112146001	enhancer	genic|chr1:112145499-112146001	RAP1A	112162404	16654	FALSE	0.01056252823991892	0.00101084650721639	0.00197702574789273	0.0160608750117147
FIN_rep1	FIN	rep1	EUR	chr1	112146512	112147012	enhancer	genic|chr1:112146512-112147012	LINC01160	112150940	4178	FALSE	0.03817111453012936	0.00109644227896921	0.00197996166758546	0.08616080613651357
FIN_rep1	FIN	rep1	EUR	chr1	112146512	112147012	enhancer	genic|chr1:112146512-112147012	RAP1A	112162404	15642	FALSE	0.01145429323627948	0.00109618947732293	0.00197702574789273	0.0160608750117147
FIN_rep1	FIN	rep1	EUR	chr1	112158895	112159395	enhancer	intergenic|chr1:112158895-112159395	ADORA3	112046743	112402	FALSE	0.00620471172831224	0.00205037848296227	0.00181260937888164	0.005170280999283
FIN_rep1	FIN	rep1	EUR	chr1	112158895	112159395	enhancer	intergenic|chr1:112158895-112159395	C1orf162	112016490	142655	FALSE	0.01973069344411523	0.00206031608584801	0.00183442864323332	0.01279782945769848
FIN_rep1	FIN	rep1	EUR	chr1	112158895	112159395	enhancer	intergenic|chr1:112158895-112159395	LINC01160	112150940	8205	FALSE	0.04241993042490198	0.00195503504293427	0.00166720747648604	0.06377393653289559
FIN_rep1	FIN	rep1	EUR	chr1	112158895	112159395	enhancer	intergenic|chr1:112158895-112159395	RAP1A	112162404	3259	FALSE	0.09443524059742936	0.0019545842795089	0.00166473531384663	0.08819284585501422
FIN_rep1	FIN	rep1	EUR	chr1	112162106	112162654	promoter	promoter|chr1:112162106-112162654	LINC01160	112150940	11440	FALSE	0.06762844253448698	0.00732729915369913	0.00172617826027942	0.02620096512052249
FIN_rep1	FIN	rep1	EUR	chr1	112162106	112162654	promoter	promoter|chr1:112162106-112162654	RAP1A	112162404	24	TRUE	0.14611193321205895	0.00732560973208125	0.00172361865479287	0.0351641061573901
FIN_rep1	FIN	rep1	EUR	chr1	112166914	112167417	enhancer	genic|chr1:112166914-112167417	RAP1A	112162404	4761.5	FALSE	0.01304915280090191	6.487099255955861e-4	0.00142763906126516	0.04281660329611365
FIN_rep1	FIN	rep1	EUR	chr1	112275878	112276378	enhancer	genic|chr1:112275878-112276378	FAM212B	112282046	5918	FALSE	0.02068444673341755	4.958636746291011e-4	0.00104517010569573	0.09748003977382044
FIN_rep1	FIN	rep1	EUR	chr1	112275878	112276378	enhancer	genic|chr1:112275878-112276378	FAM212B-AS1	112282462	6334	FALSE	0.02068444673341755	4.958636746291011e-4	0.00104517010569573	0.09748003977382044
FIN_rep1	FIN	rep1	EUR	chr1	112281796	112282712	promoter	promoter|chr1:112281796-112282712	DDX20	112298189	15935	FALSE	0.14939991604311628	0.01209469864620863	9.92498304303853e-4	0.02404587731170918
FIN_rep1	FIN	rep1	EUR	chr1	112281796	112282712	promoter	promoter|chr1:112281796-112282712	FAM212B	112282046	208	TRUE	0.16627672969220883	0.01209820968195157	9.964574257821798e-4	0.03368780245370391
FIN_rep1	FIN	rep1	EUR	chr1	112281796	112282712	promoter	promoter|chr1:112281796-112282712	FAM212B-AS1	112282462	208	TRUE	0.16627672969220883	0.01209820968195157	9.964574257821798e-4	0.03368780245370391
FIN_rep1	FIN	rep1	EUR	chr1	112281796	112282712	promoter	promoter|chr1:112281796-112282712	LOC101928718	112298131	15877	FALSE	0.14939991604311628	0.01209469864620863	9.92498304303853e-4	0.02404587731170918
FIN_rep1	FIN	rep1	EUR	chr1	112289795	112290295	enhancer	genic|chr1:112289795-112290295	DDX20	112298189	8144	FALSE	0.01864161214589957	0.00102594721642124	8.616603947101828e-4	0.04074153780968807
FIN_rep1	FIN	rep1	EUR	chr1	112289795	112290295	enhancer	genic|chr1:112289795-112290295	FAM212B	112282046	7999	FALSE	0.00816583356806874	0.00102624504420948	8.650975977370568e-4	0.02246494749092268
FIN_rep1	FIN	rep1	EUR	chr1	112289795	112290295	enhancer	genic|chr1:112289795-112290295	FAM212B-AS1	112282462	7583	FALSE	0.00816583356806874	0.00102624504420948	8.650975977370568e-4	0.02246494749092268
FIN_rep1	FIN	rep1	EUR	chr1	112289795	112290295	enhancer	genic|chr1:112289795-112290295	LOC101928718	112298131	8086	FALSE	0.01864161214589957	0.00102594721642124	8.616603947101828e-4	0.04074153780968807
FIN_rep1	FIN	rep1	EUR	chr1	112297881	112298497	promoter	promoter|chr1:112297881-112298497	C1orf162	112016490	281699	FALSE	0.26246522718919385	0.01196963676884196	0.00150539536748402	0.03570827517703771
FIN_rep1	FIN	rep1	EUR	chr1	112297881	112298497	promoter	promoter|chr1:112297881-112298497	DDX20	112298189	0	TRUE	0.3733481035713429	0.01123451403951607	0.00133900491671114	0.04795043875864263
FIN_rep1	FIN	rep1	EUR	chr1	112297881	112298497	promoter	promoter|chr1:112297881-112298497	FAM212B	112282046	16143	FALSE	0.20999916144673964	0.01123777536759882	0.00134434626903622	0.03395057470382138
FIN_rep1	FIN	rep1	EUR	chr1	112297881	112298497	promoter	promoter|chr1:112297881-112298497	FAM212B-AS1	112282462	15727	FALSE	0.20999916144673964	0.01123777536759882	0.00134434626903622	0.03395057470382138
FIN_rep1	FIN	rep1	EUR	chr1	112297881	112298497	promoter	promoter|chr1:112297881-112298497	LOC101928718	112298131	58	TRUE	0.3733481035713429	0.01123451403951607	0.00133900491671114	0.04795043875864263
FIN_rep1	FIN	rep1	EUR	chr1	112933385	112933885	enhancer	intergenic|chr1:112933385-112933885	CTTNBP2NL	112938799	5164	FALSE	0.10376992065657276	0.00197912355779686	8.33700014746899e-4	0.11247695786968036
FIN_rep1	FIN	rep1	EUR	chr1	112936735	112937235	enhancer	intergenic|chr1:112936735-112937235	CTTNBP2NL	112938799	1814	FALSE	0.01227801064266151	0.00122761332100979	9.441254955945672e-4	0.01894573602328496
FIN_rep1	FIN	rep1	EUR	chr1	112938542	112939054	promoter	promoter|chr1:112938542-112939054	CTTNBP2NL	112938799	1	TRUE	0.0683272999158116	0.00609312463583063	9.341671099997892e-4	0.02146863434181739
FIN_rep1	FIN	rep1	EUR	chr1	112942054	112942557	enhancer	genic|chr1:112942054-112942557	CTTNBP2NL	112938799	3506.5	FALSE	0.03156911685920076	5.369183285963378e-4	0.00133252698342709	0.07891380519554748
FIN_rep1	FIN	rep1	EUR	chr1	112942054	112942557	enhancer	genic|chr1:112942054-112942557	WNT2B	113009162	66856.5	FALSE	0.0873581872336483	5.378584794274826e-4	0.00133437297123687	0.110238449368458
FIN_rep1	FIN	rep1	EUR	chr1	112944717	112945217	enhancer	genic|chr1:112944717-112945217	WNT2B	113009162	64195	FALSE	0.01812102960692804	1.115699597105258e-4	0.00133437297123687	0.110238449368458
FIN_rep1	FIN	rep1	EUR	chr1	113161790	113162640	promoter	promoter|chr1:113161790-113162640	CAPZA1	113162074	141	TRUE	0.5051235064472751	0.0059890401444543	0.00277952428273371	0.05688997757729636
FIN_rep1	FIN	rep1	EUR	chr1	113161790	113162640	promoter	promoter|chr1:113161790-113162640	CTTNBP2NL	112938799	223416	FALSE	0.29921788319594794	0.00605685906839135	0.00280902039586106	0.03145284824166643
FIN_rep1	FIN	rep1	EUR	chr1	113161790	113162640	promoter	promoter|chr1:113161790-113162640	FAM19A3	113263188	100973	FALSE	0.1078098304984606	0.00582972012402022	0.00268744108669293	0.01205257181146214
FIN_rep1	FIN	rep1	EUR	chr1	113161790	113162640	promoter	promoter|chr1:113161790-113162640	MOV10	113216933	54718	FALSE	0.21805700394332317	0.00584282791187646	0.00269936739218817	0.02435656382379849
FIN_rep1	FIN	rep1	EUR	chr1	113161790	113162640	promoter	promoter|chr1:113161790-113162640	PPM1J	113257950	95735	FALSE	0.3989945189286347	0.00582972012402022	0.00268744108669293	0.06371804672467032
FIN_rep1	FIN	rep1	EUR	chr1	113161790	113162640	promoter	promoter|chr1:113161790-113162640	RHOC	113250025	87810	FALSE	0.32431688296014693	0.00583030818674658	0.00268893453449341	0.07435151240851215
FIN_rep1	FIN	rep1	EUR	chr1	113161790	113162640	promoter	promoter|chr1:113161790-113162640	SLC16A1	113498975	336760	FALSE	0.0499456324728005	0.00579481287126168	0.00269018147729141	0.00671858718360732
FIN_rep1	FIN	rep1	EUR	chr1	113161790	113162640	promoter	promoter|chr1:113161790-113162640	SLC16A1-AS1	113499036	336821	FALSE	0.0499456324728005	0.00579481287126168	0.00269018147729141	0.00671858718360732
FIN_rep1	FIN	rep1	EUR	chr1	113161790	113162640	promoter	promoter|chr1:113161790-113162640	ST7L	113162040	175	TRUE	0.5051235064472751	0.0059890401444543	0.00277952428273371	0.05688997757729636
FIN_rep1	FIN	rep1	EUR	chr1	113161790	113162640	promoter	promoter|chr1:113161790-113162640	WNT2B	113009162	153053	FALSE	0.4994841556823667	0.00606746470575553	0.00281291181229966	0.02650532167584981
FIN_rep1	FIN	rep1	EUR	chr1	113164226	113164726	enhancer	genic|chr1:113164226-113164726	CAPZA1	113162074	2402	FALSE	0.00984121390100337	1.1651865265152454e-4	0.00271125162380965	0.05840489831402214
FIN_rep1	FIN	rep1	EUR	chr1	113164226	113164726	enhancer	genic|chr1:113164226-113164726	MOV10	113216933	52457	FALSE	0.00394733459838431	1.1367404785171936e-4	0.00263306360401031	0.02323337685285432
FIN_rep1	FIN	rep1	EUR	chr1	113164226	113164726	enhancer	genic|chr1:113164226-113164726	ST7L	113162040	2436	FALSE	0.00984121390100337	1.1651865265152454e-4	0.00271125162380965	0.05840489831402214
FIN_rep1	FIN	rep1	EUR	chr1	113178072	113178572	enhancer	genic|chr1:113178072-113178572	CAPZA1	113162074	16248	FALSE	0.01302226267298854	0.00138750614963891	0.00102369433969939	0.01718886151443128
FIN_rep1	FIN	rep1	EUR	chr1	113178072	113178572	enhancer	genic|chr1:113178072-113178572	MOV10	113216933	38611	FALSE	0.00799568384988982	0.00135363254602948	9.941726853468491e-4	0.01046704448673184
FIN_rep1	FIN	rep1	EUR	chr1	113178072	113178572	enhancer	genic|chr1:113178072-113178572	ST7L	113162040	16282	FALSE	0.01302226267298854	0.00138750614963891	0.00102369433969939	0.01718886151443128
FIN_rep1	FIN	rep1	EUR	chr1	113179105	113179634	enhancer	genic|chr1:113179105-113179634	MOV10	113216933	37563.5	FALSE	0.00366642090869543	6.207082174117662e-4	9.941726853468491e-4	0.01046704448673184
FIN_rep1	FIN	rep1	EUR	chr1	113211252	113211763	enhancer	genic|chr1:113211252-113211763	MOV10	113216933	5425.5	FALSE	0.00132743088145689	5.932817890931597e-4	0.00106542148190203	0.00369964898292112
FIN_rep1	FIN	rep1	EUR	chr1	113217242	113217742	promoter	promoter|chr1:113217242-113217742	MOV10	113216933	559	TRUE	0.15374661729107805	0.00371033982454048	0.00107818574571579	0.06770634446363072
FIN_rep1	FIN	rep1	EUR	chr1	113220566	113221082	enhancer	genic|chr1:113220566-113221082	MOV10	113216933	3891	FALSE	0.00607011503105814	2.530761603428051e-4	9.13650434224668e-4	0.04624839763387028
FIN_rep1	FIN	rep1	EUR	chr1	11322358	11322948	promoter	promoter|chr1:11322358-11322948	MTOR	11322608	45	TRUE	0.6511592398395871	0.01096163956521968	7.132332436440222e-4	0.12673520712522487
FIN_rep1	FIN	rep1	EUR	chr1	11322358	11322948	promoter	promoter|chr1:11322358-11322948	UBIAD1	11333254	10601	FALSE	0.2873381168719424	0.01096281522532873	7.128450505561503e-4	0.04913742446283493
FIN_rep1	FIN	rep1	EUR	chr1	113229388	113229889	enhancer	genic|chr1:113229388-113229889	MOV10	113216933	12705.5	FALSE	0.0052568807121559	3.091459994684769e-4	9.735871706065628e-4	0.03076951989392521
FIN_rep1	FIN	rep1	EUR	chr1	113243334	113243834	enhancer	genic|chr1:113243334-113243834	CAPZA1	113162074	81510	FALSE	0.01690744302455892	0.00247597025657615	0.00106588772498483	0.0120112146566492
FIN_rep1	FIN	rep1	EUR	chr1	113243334	113243834	enhancer	genic|chr1:113243334-113243834	MOV10	113216933	26651	FALSE	0.04928979726040321	0.00241552365239943	0.00103514928307367	0.03472752419882622
FIN_rep1	FIN	rep1	EUR	chr1	113243334	113243834	enhancer	genic|chr1:113243334-113243834	RHOC	113250025	6441	FALSE	0.03876316538071328	0.00241034778676914	0.00103114850674571	0.05605447591436153
FIN_rep1	FIN	rep1	EUR	chr1	113243334	113243834	enhancer	genic|chr1:113243334-113243834	ST7L	113162040	81544	FALSE	0.01690744302455892	0.00247597025657615	0.00106588772498483	0.0120112146566492
FIN_rep1	FIN	rep1	EUR	chr1	113249554	113250275	promoter	promoter|chr1:113249554-113250275	CAPZA1	113162074	87840.5	FALSE	0.1032594479628372	0.0085331773877637	0.00116699671511912	0.01944085098715561
FIN_rep1	FIN	rep1	EUR	chr1	113249554	113250275	promoter	promoter|chr1:113249554-113250275	MOV10	113216933	32981.5	FALSE	0.11548331275295153	0.00832485436992537	0.00113334245689159	0.02156316474617416
FIN_rep1	FIN	rep1	EUR	chr1	113249554	113250275	promoter	promoter|chr1:113249554-113250275	RHOC	113250025	110.5	TRUE	0.46208631523502536	0.0083070162802144	0.00112896217112301	0.17708861689155683
FIN_rep1	FIN	rep1	EUR	chr1	113249554	113250275	promoter	promoter|chr1:113249554-113250275	ST7L	113162040	87874.5	FALSE	0.1032594479628372	0.0085331773877637	0.00116699671511912	0.01944085098715561
FIN_rep1	FIN	rep1	EUR	chr1	113257700	113258372	promoter	promoter|chr1:113257700-113258372	RHOC	113250025	8011	FALSE	0.03788042832998693	0.0118585125059722	6.44081571896178e-4	0.01782525626538459
FIN_rep1	FIN	rep1	EUR	chr1	113259766	113260266	enhancer	intergenic|chr1:113259766-113260266	FAM19A3	113263188	3172	FALSE	0.01415962398244058	3.36430317248772e-4	5.554050428967196e-4	0.13272563116841687
FIN_rep1	FIN	rep1	EUR	chr1	113261258	113261759	enhancer	intergenic|chr1:113261258-113261759	FAM19A3	113263188	1679.5	FALSE	0.07526935047516513	0.00178838728280297	5.554050428967196e-4	0.13272563116841687
FIN_rep1	FIN	rep1	EUR	chr1	11333004	11333780	promoter	promoter|chr1:11333004-11333780	MTOR	11322608	10784	FALSE	0.18244518991802536	0.00733146480401168	6.3687941907055e-4	0.05945681151466842
FIN_rep1	FIN	rep1	EUR	chr1	11333004	11333780	promoter	promoter|chr1:11333004-11333780	UBIAD1	11333254	138	TRUE	0.2504541018169187	0.00733225111984151	6.365327832533164e-4	0.07171440888761037
FIN_rep1	FIN	rep1	EUR	chr1	11335543	11336264	enhancer	genic|chr1:11335543-11336264	UBIAD1	11333254	2649.5	FALSE	0.00929253511660007	1.7900138312749566e-4	6.503049488121882e-4	0.10668347316769164
FIN_rep1	FIN	rep1	EUR	chr1	113466520	113467038	enhancer	genic|chr1:113466520-113467038	AKR7A2P1	113465971	808	FALSE	0.00834049884416122	1.192511209316034e-4	7.583630771761034e-4	0.14590504914862826
FIN_rep1	FIN	rep1	EUR	chr1	113496197	113496722	enhancer	genic|chr1:113496197-113496722	SLC16A1	113498975	2515.5	FALSE	0.01017891408750253	1.5832007606430288e-4	0.00130924265145798	0.10297854428426634
FIN_rep1	FIN	rep1	EUR	chr1	113496197	113496722	enhancer	genic|chr1:113496197-113496722	SLC16A1-AS1	113499036	2576.5	FALSE	0.01017891408750253	1.5832007606430288e-4	0.00130924265145798	0.10297854428426634
FIN_rep1	FIN	rep1	EUR	chr1	113498633	113499286	promoter	promoter|chr1:113498633-113499286	AKR7A2P1	113465971	32988.5	FALSE	0.2662993695086088	0.00751210617817162	0.00133935873296768	0.04187255402196677
FIN_rep1	FIN	rep1	EUR	chr1	113498633	113499286	promoter	promoter|chr1:113498633-113499286	SLC16A1	113498975	15.5	TRUE	0.509848832708066	0.00746994547948236	0.00134092222684973	0.10673868349242881
FIN_rep1	FIN	rep1	EUR	chr1	113498633	113499286	promoter	promoter|chr1:113498633-113499286	SLC16A1-AS1	113499036	76.5	TRUE	0.509848832708066	0.00746994547948236	0.00134092222684973	0.10673868349242881
FIN_rep1	FIN	rep1	EUR	chr1	113527683	113528183	enhancer	intergenic|chr1:113527683-113528183	SLC16A1	113498975	28958	FALSE	0.00180160958285289	6.187201974057236e-4	9.907895276089638e-4	0.00616291838794004
FIN_rep1	FIN	rep1	EUR	chr1	113527683	113528183	enhancer	intergenic|chr1:113527683-113528183	SLC16A1-AS1	113499036	28897	FALSE	0.00180160958285289	6.187201974057236e-4	9.907895276089638e-4	0.00616291838794004
FIN_rep1	FIN	rep1	EUR	chr1	113573765	113574382	enhancer	genic|chr1:113573765-113574382	SLC16A1	113498975	75098.5	FALSE	0.01521873591470749	0.00122114833601831	9.265734718936284e-4	0.02820536545172902
FIN_rep1	FIN	rep1	EUR	chr1	113573765	113574382	enhancer	genic|chr1:113573765-113574382	SLC16A1-AS1	113499036	75037.5	FALSE	0.01521873591470749	0.00122114833601831	9.265734718936284e-4	0.02820536545172902
FIN_rep1	FIN	rep1	EUR	chr1	113615474	113616041	promoter	promoter|chr1:113615474-113616041	LOC100996251	113615724	33.5	TRUE	0.5600797762652344	0.01132659688933455	0.00119774704287302	0.09383158483534727
FIN_rep1	FIN	rep1	EUR	chr1	113615474	113616041	promoter	promoter|chr1:113615474-113616041	LRIG2	113615791	33.5	TRUE	0.5600797762652344	0.01132659688933455	0.00119774704287302	0.09383158483534727
FIN_rep1	FIN	rep1	EUR	chr1	1136613	1137113	enhancer	intergenic|chr1:1136613-1137113	TNFRSF18	1142089	5226	FALSE	0.24678363381619609	0.0051872075813882	0.00135286112199343	0.0939834252276588
FIN_rep1	FIN	rep1	EUR	chr1	1141839	1142339	promoter	promoter|chr1:1141839-1142339	TNFRSF4	1149548	7459	FALSE	0.02856795048267944	0.00334804808895009	0.00107747220082302	0.03264762972540637
FIN_rep1	FIN	rep1	EUR	chr1	114295952	114296463	enhancer	genic|chr1:114295952-114296463	PHTF1	114302162	5954.5	FALSE	0.04437042655627232	7.334074269037591e-4	0.00119253036852779	0.09365888310802628
FIN_rep1	FIN	rep1	EUR	chr1	114300501	114301010	enhancer	genic|chr1:114300501-114301010	PHTF1	114302162	1406.5	FALSE	0.01719353931646314	3.69227648695434e-4	0.00176024861520311	0.04883904709026434
FIN_rep1	FIN	rep1	EUR	chr1	114301890	114302412	promoter	promoter|chr1:114301890-114302412	PHTF1	114302162	11	TRUE	0.3048353055690439	0.00622746216032847	0.00181248725104875	0.04985966184869351
FIN_rep1	FIN	rep1	EUR	chr1	114301890	114302412	promoter	promoter|chr1:114301890-114302412	RSBN1	114355098	52947	FALSE	0.07852688499018166	0.0062272827036702	0.00181302104829983	0.02297936974670802
FIN_rep1	FIN	rep1	EUR	chr1	114323291	114323803	enhancer	genic|chr1:114323291-114323803	PHTF1	114302162	21385	FALSE	0.02175825245471159	5.425577052343403e-4	0.00131601825441218	0.05625825847995996
FIN_rep1	FIN	rep1	EUR	chr1	114326676	114327176	enhancer	genic|chr1:114326676-114327176	PHTF1	114302162	24764	FALSE	0.02136623917929345	0.00150491196559666	0.00143304734173473	0.0182905419634144
FIN_rep1	FIN	rep1	EUR	chr1	114326676	114327176	enhancer	genic|chr1:114326676-114327176	RSBN1	114355098	28172	FALSE	0.04461165252051347	0.00150486859857726	0.00143346938979672	0.06832544649837198
FIN_rep1	FIN	rep1	EUR	chr1	1143335	1143837	enhancer	intergenic|chr1:1143335-1143837	B3GALT6	1167628	24042	FALSE	0.00666243614391811	0.00266052588315326	0.001088820306052	0.00419499249222568
FIN_rep1	FIN	rep1	EUR	chr1	1143335	1143837	enhancer	intergenic|chr1:1143335-1143837	SDF4	1167447	23861	FALSE	0.00666243614391811	0.00266052588315326	0.001088820306052	0.00419499249222568
FIN_rep1	FIN	rep1	EUR	chr1	1143335	1143837	enhancer	intergenic|chr1:1143335-1143837	TNFRSF4	1149548	5962	FALSE	0.0196229567789055	0.00266768802544225	0.00109391180251063	0.02772154511904934
FIN_rep1	FIN	rep1	EUR	chr1	114337068	114337568	enhancer	genic|chr1:114337068-114337568	PHTF1	114302162	35156	FALSE	0.00933745023381777	9.276678440885128e-4	0.00100951278319756	0.0184074697848854
FIN_rep1	FIN	rep1	EUR	chr1	114354783	114355348	promoter	promoter|chr1:114354783-114355348	PHTF1	114302162	52903.5	FALSE	0.07069548780268516	0.01170589563433178	9.701087725923408e-4	0.01149308814382206
FIN_rep1	FIN	rep1	EUR	chr1	114354783	114355348	promoter	promoter|chr1:114354783-114355348	RSBN1	114355098	32.5	TRUE	0.20069602340428375	0.01170555830576061	9.703944801998104e-4	0.05837400467448904
FIN_rep1	FIN	rep1	EUR	chr1	114401021	114401535	enhancer	genic|chr1:114401021-114401535	AP4B1-AS1	114399256	2022	FALSE	0.01915804306244961	6.266112997093014e-4	0.00150522064268316	0.05883145450984026
FIN_rep1	FIN	rep1	EUR	chr1	114401021	114401535	enhancer	genic|chr1:114401021-114401535	BCL2L15	114430169	28891	FALSE	0.01222380242481802	6.303897058450459e-4	0.00150833697587021	0.03768148581636445
FIN_rep1	FIN	rep1	EUR	chr1	114401021	114401535	enhancer	genic|chr1:114401021-114401535	PTPN22	114414381	13103	FALSE	0.01673549467374541	6.265765135147659e-4	0.00150490623443581	0.03875869278418659
FIN_rep1	FIN	rep1	EUR	chr1	114401021	114401535	enhancer	genic|chr1:114401021-114401535	RSBN1	114355098	46180	FALSE	0.00173014979500433	6.256461266620306e-4	0.00150034825100657	0.00608953372779897
FIN_rep1	FIN	rep1	EUR	chr1	114401994	114402500	enhancer	genic|chr1:114401994-114402500	AP4B1	114447746	45499	FALSE	0.01449568857496569	0.0014463123507000501	0.00151024584500784	0.02738264098244315
FIN_rep1	FIN	rep1	EUR	chr1	114401994	114402500	enhancer	genic|chr1:114401994-114402500	AP4B1-AS1	114399256	2991	FALSE	0.04393705705496344	0.00143707039058571	0.00150522064268316	0.05883145450984026
FIN_rep1	FIN	rep1	EUR	chr1	114401994	114402500	enhancer	genic|chr1:114401994-114402500	BCL2L15	114430169	27922	FALSE	0.02803406918008865	0.00144573578743349	0.00150833697587021	0.03768148581636445
FIN_rep1	FIN	rep1	EUR	chr1	114401994	114402500	enhancer	genic|chr1:114401994-114402500	DCLRE1B	114447914	45667	FALSE	0.01449568857496569	0.0014463123507000501	0.00151024584500784	0.02738264098244315
FIN_rep1	FIN	rep1	EUR	chr1	114401994	114402500	enhancer	genic|chr1:114401994-114402500	PHTF1	114302162	100085	FALSE	0.00813367974473924	0.00143489821209831	0.00149990651219012	0.00697705111911941
FIN_rep1	FIN	rep1	EUR	chr1	114401994	114402500	enhancer	genic|chr1:114401994-114402500	PTPN22	114414381	12134	FALSE	0.03838118444177722	0.00143699061192517	0.00150490623443581	0.03875869278418659
FIN_rep1	FIN	rep1	EUR	chr1	114401994	114402500	enhancer	genic|chr1:114401994-114402500	RSBN1	114355098	47149	FALSE	0.00396792563880053	0.0014348568626639	0.00150034825100657	0.00608953372779897
FIN_rep1	FIN	rep1	EUR	chr1	114404909	114405409	enhancer	genic|chr1:114404909-114405409	PTPN22	114414381	9222	FALSE	0.00651742160326601	1.4736686194965866e-4	0.00118044565921966	0.08181710361164873
FIN_rep1	FIN	rep1	EUR	chr1	114417142	114417643	enhancer	genic|chr1:114417142-114417643	AP4B1-AS1	114399256	18136.5	FALSE	0.01153673067013825	5.148715669785691e-4	0.0014236797853988401	0.04558567129993911
FIN_rep1	FIN	rep1	EUR	chr1	114417142	114417643	enhancer	genic|chr1:114417142-114417643	BCL2L15	114430169	12776.5	FALSE	0.01307096807256278	5.179761932256456e-4	0.00142662730049209	0.05184616185205162
FIN_rep1	FIN	rep1	EUR	chr1	114417142	114417643	enhancer	genic|chr1:114417142-114417643	PTPN22	114414381	3011.5	FALSE	0.02676678701804047	5.148429839917988e-4	0.00142338240928439	0.07976529406180223
FIN_rep1	FIN	rep1	EUR	chr1	114418289	114418789	enhancer	genic|chr1:114418289-114418789	AP4B1	114447746	29207	FALSE	0.0081656716330807	8.147327168080863e-4	0.0014284327623142	0.02895097400459922
FIN_rep1	FIN	rep1	EUR	chr1	114418289	114418789	enhancer	genic|chr1:114418289-114418789	AP4B1-AS1	114399256	19283	FALSE	0.0181390671090281	8.095265611191391e-4	0.0014236797853988401	0.04558567129993911
FIN_rep1	FIN	rep1	EUR	chr1	114418289	114418789	enhancer	genic|chr1:114418289-114418789	BCL2L15	114430169	11630	FALSE	0.0205513306869405	8.144079287660354e-4	0.00142662730049209	0.05184616185205162
FIN_rep1	FIN	rep1	EUR	chr1	114418289	114418789	enhancer	genic|chr1:114418289-114418789	DCLRE1B	114447914	29375	FALSE	0.0081656716330807	8.147327168080863e-4	0.0014284327623142	0.02895097400459922
FIN_rep1	FIN	rep1	EUR	chr1	114418289	114418789	enhancer	genic|chr1:114418289-114418789	PTPN22	114414381	4158	FALSE	0.04208510711531414	8.094816204223308e-4	0.00142338240928439	0.07976529406180223
FIN_rep1	FIN	rep1	EUR	chr1	114447296	114448164	promoter	promoter|chr1:114447296-114448164	AP4B1	114447746	16	TRUE	0.47537469268767873	0.02057495020911866	0.00169998382114236	0.05607879889822645
FIN_rep1	FIN	rep1	EUR	chr1	114447296	114448164	promoter	promoter|chr1:114447296-114448164	AP4B1-AS1	114399256	48474	FALSE	0.6635696351395278	0.02044347593311233	0.00169432728338186	0.05548700573982244
FIN_rep1	FIN	rep1	EUR	chr1	114447296	114448164	promoter	promoter|chr1:114447296-114448164	BCL2L15	114430169	17561	FALSE	0.3113972940265774	0.02056674813541294	0.00169783513345593	0.0261386332982683
FIN_rep1	FIN	rep1	EUR	chr1	114447296	114448164	promoter	promoter|chr1:114447296-114448164	DCLRE1B	114447914	184	TRUE	0.47537469268767873	0.02057495020911866	0.00169998382114236	0.05607879889822645
FIN_rep1	FIN	rep1	EUR	chr1	114447296	114448164	promoter	promoter|chr1:114447296-114448164	HIPK1	114471995	24265	FALSE	0.4183480665554292	0.02054651304230569	0.00169826520406323	0.03632226380123222
FIN_rep1	FIN	rep1	EUR	chr1	114447296	114448164	promoter	promoter|chr1:114447296-114448164	HIPK1-AS1	114471880	24150	FALSE	0.4183480665554292	0.02054651304230569	0.00169826520406323	0.03632226380123222
FIN_rep1	FIN	rep1	EUR	chr1	114447296	114448164	promoter	promoter|chr1:114447296-114448164	PHTF1	114302162	145568	FALSE	0.03136013956319986	0.02041257495643053	0.0016883455182994	0.00167992149315122
FIN_rep1	FIN	rep1	EUR	chr1	114447296	114448164	promoter	promoter|chr1:114447296-114448164	PTPN22	114414381	33349	FALSE	0.4139465005326201	0.02044234101784489	0.00169397337482088	0.02610484548935905
FIN_rep1	FIN	rep1	EUR	chr1	114447296	114448164	promoter	promoter|chr1:114447296-114448164	RSBN1	114355098	92632	FALSE	0.16708287275592945	0.02041198672764744	0.00168884275445708	0.01601321787440304
FIN_rep1	FIN	rep1	EUR	chr1	114471630	114472408	promoter	promoter|chr1:114471630-114472408	AP4B1	114447746	24273	FALSE	0.3456046054288019	0.00709369387272745	0.00291493978165425	0.06896420242241437
FIN_rep1	FIN	rep1	EUR	chr1	114471630	114472408	promoter	promoter|chr1:114471630-114472408	AP4B1-AS1	114399256	72763	FALSE	0.10922452779794783	0.00704836505022007	0.00290524059114464	0.01544921837358811
FIN_rep1	FIN	rep1	EUR	chr1	114471630	114472408	promoter	promoter|chr1:114471630-114472408	BCL2L15	114430169	41850	FALSE	0.3927169875190394	0.00709086601655291	0.00291125545528735	0.05576083654044372
FIN_rep1	FIN	rep1	EUR	chr1	114471630	114472408	promoter	promoter|chr1:114471630-114472408	DCLRE1B	114447914	24105	FALSE	0.3456046054288019	0.00709369387272745	0.00291493978165425	0.06896420242241437
FIN_rep1	FIN	rep1	EUR	chr1	114471630	114472408	promoter	promoter|chr1:114471630-114472408	HIPK1	114471995	24	TRUE	0.3523737779416147	0.00708388949634119	0.00291199289167149	0.05175118228919815
FIN_rep1	FIN	rep1	EUR	chr1	114471630	114472408	promoter	promoter|chr1:114471630-114472408	HIPK1-AS1	114471880	139	TRUE	0.3523737779416147	0.00708388949634119	0.00291199289167149	0.05175118228919815
FIN_rep1	FIN	rep1	EUR	chr1	114471630	114472408	promoter	promoter|chr1:114471630-114472408	PHTF1	114302162	169857	FALSE	0.1882803585665829	0.00703771121792784	0.00289498373764608	0.01706072833814672
FIN_rep1	FIN	rep1	EUR	chr1	114471630	114472408	promoter	promoter|chr1:114471630-114472408	PTPN22	114414381	57638	FALSE	0.20269416938093504	0.00704797376171648	0.00290463374881435	0.02162219197020546
FIN_rep1	FIN	rep1	EUR	chr1	114471630	114472408	promoter	promoter|chr1:114471630-114472408	RSBN1	114355098	116921	FALSE	0.2537765352706598	0.00703750841233794	0.00289583634191141	0.04114145946031365
FIN_rep1	FIN	rep1	EUR	chr1	114471630	114472408	promoter	promoter|chr1:114471630-114472408	SLC16A1	113498975	973044	FALSE	0.02283239561029113	0.00675969501139597	0.00281701920288434	0.00251440948317002
FIN_rep1	FIN	rep1	EUR	chr1	114471630	114472408	promoter	promoter|chr1:114471630-114472408	SLC16A1-AS1	113499036	972983	FALSE	0.02283239561029113	0.00675969501139597	0.00281701920288434	0.00251440948317002
FIN_rep1	FIN	rep1	EUR	chr1	114483228	114483728	enhancer	genic|chr1:114483228-114483728	HIPK1	114471995	11483	FALSE	0.01339774598949434	0.00111634365767572	0.00114752414808242	0.03168478602119198
FIN_rep1	FIN	rep1	EUR	chr1	114483228	114483728	enhancer	genic|chr1:114483228-114483728	HIPK1-AS1	114471880	11598	FALSE	0.01339774598949434	0.00111634365767572	0.00114752414808242	0.03168478602119198
FIN_rep1	FIN	rep1	EUR	chr1	1148151	1148651	enhancer	genic|chr1:1148151-1148651	B3GALT6	1167628	19227	FALSE	0.0180473076020695	0.00168384875591121	8.713414977308484e-4	0.0224358625528457
FIN_rep1	FIN	rep1	EUR	chr1	1148151	1148651	enhancer	genic|chr1:1148151-1148651	SDF4	1167447	19046	FALSE	0.0180473076020695	0.00168384875591121	8.713414977308484e-4	0.0224358625528457
FIN_rep1	FIN	rep1	EUR	chr1	1148151	1148651	enhancer	genic|chr1:1148151-1148651	TNFRSF18	1142089	6312	FALSE	0.00881726054689315	0.00169022992182963	8.78211122078724e-4	0.01587488960909327
FIN_rep1	FIN	rep1	EUR	chr1	115025113	115025614	enhancer	genic|chr1:115025113-115025614	TRIM33	115053781	28417.5	FALSE	0.00978827755729021	4.919144139962702e-4	0.00104808149035298	0.03094382431147494
FIN_rep1	FIN	rep1	EUR	chr1	115047796	115048296	enhancer	genic|chr1:115047796-115048296	TRIM33	115053781	5735	FALSE	0.00990329614925326	1.4986053571653123e-4	0.00103232893267419	0.10433420154630065
FIN_rep1	FIN	rep1	EUR	chr1	115053531	115054180	promoter	promoter|chr1:115053531-115054180	BCAS2	115124265	70409.5	FALSE	0.13339428710602522	0.00814398965436188	0.00161076377835204	0.03645035020929149
FIN_rep1	FIN	rep1	EUR	chr1	115053531	115054180	promoter	promoter|chr1:115053531-115054180	CSDE1	115300671	246815.5	FALSE	0.1335902286204215	0.00834450095739083	0.00161029074892376	0.02399223752524533
FIN_rep1	FIN	rep1	EUR	chr1	115053531	115054180	promoter	promoter|chr1:115053531-115054180	NRAS	115259515	205659.5	FALSE	0.06958378322318486	0.00832016554405806	0.00161258278867811	0.01091112744768248
FIN_rep1	FIN	rep1	EUR	chr1	115053531	115054180	promoter	promoter|chr1:115053531-115054180	TRIM33	115053781	74.5	TRUE	0.23983558706513017	0.00803536553978799	0.00159834086280249	0.03043623258626464
FIN_rep1	FIN	rep1	EUR	chr1	115124015	115124607	promoter	promoter|chr1:115124015-115124607	BCAS2	115124265	46	TRUE	0.2708789131122742	0.00692795654883873	0.00134157043637141	0.10446964208913374
FIN_rep1	FIN	rep1	EUR	chr1	115124015	115124607	promoter	promoter|chr1:115124015-115124607	NRAS	115259515	135204	FALSE	0.01505806355455809	0.00707782644806121	0.00134308545086932	0.00333258435196639
FIN_rep1	FIN	rep1	EUR	chr1	115124015	115124607	promoter	promoter|chr1:115124015-115124607	TRIM33	115053781	70530	FALSE	0.11096049990776775	0.00683555182119753	0.00133122365774453	0.01987449526133012
FIN_rep1	FIN	rep1	EUR	chr1	115242268	115242839	enhancer	intergenic|chr1:115242268-115242839	AMPD1	115238239	4314.5	FALSE	0.01218873176946459	1.4566700529706402e-4	7.075797038349335e-4	0.07660133771440275
FIN_rep1	FIN	rep1	EUR	chr1	115243852	115244562	enhancer	intergenic|chr1:115243852-115244562	AMPD1	115238239	5968	FALSE	0.01485677427348044	1.7755266566895858e-4	7.075797038349335e-4	0.07660133771440275
FIN_rep1	FIN	rep1	EUR	chr1	115259179	115259765	promoter	promoter|chr1:115259179-115259765	BCAS2	115124265	135207	FALSE	0.01532307815582719	0.00500011162541881	0.00153615705446011	0.00715095821574317
FIN_rep1	FIN	rep1	EUR	chr1	115259179	115259765	promoter	promoter|chr1:115259179-115259765	CSDE1	115300671	41199	FALSE	0.04628823930580768	0.00512321822793837	0.00153570593462306	0.01419778089050316
FIN_rep1	FIN	rep1	EUR	chr1	115259179	115259765	promoter	promoter|chr1:115259179-115259765	NRAS	115259515	43	TRUE	0.3009270431707131	0.00510827717468575	0.00153789181258051	0.0805891467967924
FIN_rep1	FIN	rep1	EUR	chr1	115259179	115259765	promoter	promoter|chr1:115259179-115259765	SIKE1	115323308	63836	FALSE	0.11021460386569468	0.00515034351148171	0.00154228531271811	0.03915082608222432
FIN_rep1	FIN	rep1	EUR	chr1	115296302	115296803	enhancer	genic|chr1:115296302-115296803	CSDE1	115300671	4118.5	FALSE	0.01165910047398557	3.7914939253452513e-4	8.262650430160074e-4	0.08981234315698589
FIN_rep1	FIN	rep1	EUR	chr1	115299959	115300921	promoter	promoter|chr1:115299959-115300921	CSDE1	115300671	231	TRUE	0.15337121568254636	0.01248501898253164	0.00138662497339304	0.02137944176910451
FIN_rep1	FIN	rep1	EUR	chr1	115299959	115300921	promoter	promoter|chr1:115299959-115300921	NRAS	115259515	40925	FALSE	0.10411106174640226	0.01244860840519948	0.00138859865396316	0.01267111722814103
FIN_rep1	FIN	rep1	EUR	chr1	115299959	115300921	promoter	promoter|chr1:115299959-115300921	SIKE1	115323308	22868	FALSE	0.2214474994707749	0.01255112190161059	0.00139256564847302	0.03574993529491541
FIN_rep1	FIN	rep1	EUR	chr1	115299959	115300921	promoter	promoter|chr1:115299959-115300921	TRIM33	115053781	246659	FALSE	0.25433666497670393	0.01202249143574936	0.00137633489966814	0.02505201620279269
FIN_rep1	FIN	rep1	EUR	chr1	115323044	115323558	promoter	promoter|chr1:115323044-115323558	CSDE1	115300671	22630	FALSE	0.1125944742713977	0.00703303458686476	0.00123850867173808	0.03119435415713787
FIN_rep1	FIN	rep1	EUR	chr1	115323044	115323558	promoter	promoter|chr1:115323044-115323558	NRAS	115259515	63786	FALSE	0.12604094618105544	0.00701252385716038	0.00124027152798849	0.03048850348906817
FIN_rep1	FIN	rep1	EUR	chr1	115323044	115323558	promoter	promoter|chr1:115323044-115323558	SIKE1	115323308	7	TRUE	0.3384180478450354	0.00707027154395913	0.00124381477666457	0.108583644704573
FIN_rep1	FIN	rep1	EUR	chr1	115641867	115642375	enhancer	intergenic|chr1:115641867-115642375	TSPAN2	115632121	10000	FALSE	0.462383837158803	0.00269579432033741	0.00124087280686363	0.1452996326406039
FIN_rep1	FIN	rep1	EUR	chr1	116647188	116647728	enhancer	intergenic|chr1:116647188-116647728	MAB21L3	116654375	6917	FALSE	0.01084610933870461	4.0462761446572674e-4	9.084009129747488e-4	0.05142214625375979
FIN_rep1	FIN	rep1	EUR	chr1	116648684	116649193	enhancer	intergenic|chr1:116648684-116649193	MAB21L3	116654375	5436.5	FALSE	0.00366407150660765	1.366927500592178e-4	9.084009129747488e-4	0.05142214625375979
FIN_rep1	FIN	rep1	EUR	chr1	116655266	116655792	enhancer	genic|chr1:116655266-116655792	MAB21L3	116654375	1154	FALSE	0.00925694844238319	1.620683892947857e-4	0.00117951114760148	0.08438723958893814
FIN_rep1	FIN	rep1	EUR	chr1	116658589	116659091	enhancer	genic|chr1:116658589-116659091	MAB21L3	116654375	4465	FALSE	0.01615898560379175	2.829075678388392e-4	0.00117951114760148	0.08438723958893814
FIN_rep1	FIN	rep1	EUR	chr1	1167162	1167878	promoter	promoter|chr1:1167162-1167878	B3GALT6	1167628	108	TRUE	0.2520998692678082	0.01027261409536545	0.00151815330331671	0.02948477692803729
FIN_rep1	FIN	rep1	EUR	chr1	1167162	1167878	promoter	promoter|chr1:1167162-1167878	SDF4	1167447	73	TRUE	0.2520998692678082	0.01027261409536545	0.00151815330331671	0.02948477692803729
FIN_rep1	FIN	rep1	EUR	chr1	1167162	1167878	promoter	promoter|chr1:1167162-1167878	TNFRSF18	1142089	25431	FALSE	0.06239784006961497	0.01031154351508224	0.00153012236817065	0.01056918432899507
FIN_rep1	FIN	rep1	EUR	chr1	1167162	1167878	promoter	promoter|chr1:1167162-1167878	TNFRSF4	1149548	17972	FALSE	0.34549580230106125	0.01030026799803815	0.0015252524289709	0.09066149127176912
FIN_rep1	FIN	rep1	EUR	chr1	1167162	1167878	promoter	promoter|chr1:1167162-1167878	UBE2J2	1209234	41714	FALSE	0.09951970718994774	0.01019062179610637	0.00150432267437678	0.01467246861497349
FIN_rep1	FIN	rep1	EUR	chr1	116915544	116916074	promoter	promoter|chr1:116915544-116916074	ATP1A1	116915794	15	TRUE	0.09583221975979984	0.01439259248873897	0.00159591308480692	0.01783211630275064
FIN_rep1	FIN	rep1	EUR	chr1	116920406	116920908	enhancer	genic|chr1:116920406-116920908	ATP1A1	116915794	4863	FALSE	0.4812850731756216	0.00800791307314424	0.00288085422134113	0.08916642703808729
FIN_rep1	FIN	rep1	EUR	chr1	116920406	116920908	enhancer	genic|chr1:116920406-116920908	ATP1A1-AS1	116961197	40540	FALSE	0.24589936637586116	0.00802569764974698	0.00288889916953642	0.02445774479118123
FIN_rep1	FIN	rep1	EUR	chr1	116920406	116920908	enhancer	genic|chr1:116920406-116920908	CD58	117113715	193058	FALSE	0.03964145617118019	0.00829912342373516	0.00299220155451358	0.00742358956481075
FIN_rep1	FIN	rep1	EUR	chr1	116920406	116920908	enhancer	genic|chr1:116920406-116920908	LINC01762	117021448	100791	FALSE	0.1614466511204623	0.00816808560439432	0.00293325311258653	0.03318916715756931
FIN_rep1	FIN	rep1	EUR	chr1	116920406	116920908	enhancer	genic|chr1:116920406-116920908	LOC101929099	117602112	681455	FALSE	0.02867650247567419	0.00917440408826821	0.00335673524648962	0.00425599620943916
FIN_rep1	FIN	rep1	EUR	chr1	116920406	116920908	enhancer	genic|chr1:116920406-116920908	MAB21L3	116654375	266282	FALSE	0.04738598581967591	0.00756615492200636	0.00269822627562464	0.00404487984358645
FIN_rep1	FIN	rep1	EUR	chr1	116920406	116920908	enhancer	genic|chr1:116920406-116920908	TTF2	117602948	682291	FALSE	0.02867650247567419	0.00917675885853208	0.0033585514712527	0.00425599620943916
FIN_rep1	FIN	rep1	EUR	chr1	116921761	116922283	enhancer	genic|chr1:116921761-116922283	ATP1A1	116915794	6228	FALSE	0.01736989720232241	2.890108890513893e-4	0.00288085422134113	0.08916642703808729
FIN_rep1	FIN	rep1	EUR	chr1	116921761	116922283	enhancer	genic|chr1:116921761-116922283	ATP1A1-AS1	116961197	39175	FALSE	0.00887467107151761	2.8965274620548325e-4	0.00288889916953642	0.02445774479118123
FIN_rep1	FIN	rep1	EUR	chr1	116923277	116923778	enhancer	genic|chr1:116923277-116923778	ATP1A1	116915794	7733.5	FALSE	0.05119516370706966	8.518161970546004e-4	0.00288085422134113	0.08916642703808729
FIN_rep1	FIN	rep1	EUR	chr1	116923277	116923778	enhancer	genic|chr1:116923277-116923778	ATP1A1-AS1	116961197	37669.5	FALSE	0.02615676034582361	8.537079746338023e-4	0.00288889916953642	0.02445774479118123
FIN_rep1	FIN	rep1	EUR	chr1	116923277	116923778	enhancer	genic|chr1:116923277-116923778	LINC01762	117021448	97920.5	FALSE	0.01717337227920679	8.688540388987646e-4	0.00293325311258653	0.03318916715756931
FIN_rep1	FIN	rep1	EUR	chr1	116923277	116923778	enhancer	genic|chr1:116923277-116923778	MAB21L3	116654375	269152.5	FALSE	0.00504053301601972	8.048255835348167e-4	0.00269822627562464	0.00404487984358645
FIN_rep1	FIN	rep1	EUR	chr1	116932735	116933242	enhancer	genic|chr1:116932735-116933242	ATP1A1	116915794	17194.5	FALSE	0.01541015767946889	0.00138862766754472	0.00139850718569246	0.03391533966659322
FIN_rep1	FIN	rep1	EUR	chr1	1169423	1170196	enhancer	genic|chr1:1169423-1170196	B3GALT6	1167628	2181.5	FALSE	0.0083955442704533	3.676109561792142e-4	0.00151057932052216	0.02757647193935664
FIN_rep1	FIN	rep1	EUR	chr1	1169423	1170196	enhancer	genic|chr1:1169423-1170196	SDF4	1167447	2362.5	FALSE	0.0083955442704533	3.676109561792142e-4	0.00151057932052216	0.02757647193935664
FIN_rep1	FIN	rep1	EUR	chr1	117046959	117047459	enhancer	intergenic|chr1:117046959-117047459	ATP1A1	116915794	131415	FALSE	0.0098833317102084	0.00676855084210974	0.00199964335660282	0.00312100695305928
FIN_rep1	FIN	rep1	EUR	chr1	117046959	117047459	enhancer	intergenic|chr1:117046959-117047459	CD58	117113715	66506	FALSE	0.02060289792769461	0.00701469138406111	0.00207693118095864	0.00657635208986643
FIN_rep1	FIN	rep1	EUR	chr1	117046959	117047459	enhancer	intergenic|chr1:117046959-117047459	LOC101929099	117602112	554903	FALSE	0.0242383206720144	0.00775450731673848	0.00232995938697402	0.00613154571063343
FIN_rep1	FIN	rep1	EUR	chr1	117046959	117047459	enhancer	intergenic|chr1:117046959-117047459	MAB21L3	116654375	392834	FALSE	0.10573778104446988	0.00639516236016919	0.00187287860895377	0.01538431946530076
FIN_rep1	FIN	rep1	EUR	chr1	117046959	117047459	enhancer	intergenic|chr1:117046959-117047459	TTF2	117602948	555739	FALSE	0.0242383206720144	0.0077564976458176	0.00233122005533922	0.00613154571063343
FIN_rep1	FIN	rep1	EUR	chr1	117048642	117049160	enhancer	intergenic|chr1:117048642-117049160	MAB21L3	116654375	394526	FALSE	0.01492930521274568	9.029443385035206e-4	0.00187287860895377	0.01538431946530076
FIN_rep1	FIN	rep1	EUR	chr1	117051578	117052098	enhancer	intergenic|chr1:117051578-117052098	CD58	117113715	61877	FALSE	0.01734982979282088	0.00287573511526053	0.00233806271228238	0.01199989934547334
FIN_rep1	FIN	rep1	EUR	chr1	117057555	117058065	enhancer	genic|chr1:117057555-117058065	CD58	117113715	55905	FALSE	0.02326420200871706	0.00487046901080834	0.00214784456147108	0.01034193844115224
FIN_rep1	FIN	rep1	EUR	chr1	117081138	117081638	enhancer	genic|chr1:117081138-117081638	CD58	117113715	32327	FALSE	0.06095400186068608	0.00431521628361306	0.00367677906406744	0.01786567967186821
FIN_rep1	FIN	rep1	EUR	chr1	117081138	117081638	enhancer	genic|chr1:117081138-117081638	LOC101929099	117602112	520724	FALSE	0.0317722225125427	0.00477032764700386	0.00412471341019559	0.00738032712580151
FIN_rep1	FIN	rep1	EUR	chr1	117081138	117081638	enhancer	genic|chr1:117081138-117081638	TTF2	117602948	521560	FALSE	0.0317722225125427	0.00477155203450456	0.00412694516399389	0.00738032712580151
FIN_rep1	FIN	rep1	EUR	chr1	117082707	117083209	enhancer	genic|chr1:117082707-117083209	CD58	117113715	30757	FALSE	0.01602811917633702	0.00113470483896201	0.00367677906406744	0.01786567967186821
FIN_rep1	FIN	rep1	EUR	chr1	117087339	117087850	enhancer	genic|chr1:117087339-117087850	CD58	117113715	26120.5	FALSE	0.03009103012094812	0.00310555388484796	0.00344984047801492	0.01306129966747846
FIN_rep1	FIN	rep1	EUR	chr1	117087339	117087850	enhancer	genic|chr1:117087339-117087850	MAB21L3	116654375	433219.5	FALSE	0.01773196093563017	0.00283127513734735	0.00311090347856146	0.00350830591528229
FIN_rep1	FIN	rep1	EUR	chr1	117095958	117096458	enhancer	genic|chr1:117095958-117096458	CD58	117113715	17507	FALSE	0.01992219015299932	0.00158540774829451	0.00320703761109464	0.01822130477883864
FIN_rep1	FIN	rep1	EUR	chr1	117095958	117096458	enhancer	genic|chr1:117095958-117096458	LOC101929099	117602112	505904	FALSE	0.0054781628007719	0.00175261537693567	0.00359774433301143	0.0039708915261337
FIN_rep1	FIN	rep1	EUR	chr1	117095958	117096458	enhancer	genic|chr1:117095958-117096458	TTF2	117602948	506740	FALSE	0.0054781628007719	0.00175306521613328	0.00359969096027543	0.0039708915261337
FIN_rep1	FIN	rep1	EUR	chr1	117099150	117099650	enhancer	genic|chr1:117099150-117099650	CD58	117113715	14315	FALSE	0.10588771235364552	0.00842654338330249	0.00320703761109464	0.01822130477883864
FIN_rep1	FIN	rep1	EUR	chr1	117099150	117099650	enhancer	genic|chr1:117099150-117099650	LOC101929099	117602112	502712	FALSE	0.02911678497292353	0.00931526260287207	0.00359774433301143	0.0039708915261337
FIN_rep1	FIN	rep1	EUR	chr1	117099150	117099650	enhancer	genic|chr1:117099150-117099650	TTF2	117602948	503548	FALSE	0.02911678497292353	0.00931765352692189	0.00359969096027543	0.0039708915261337
FIN_rep1	FIN	rep1	EUR	chr1	117101960	117102460	enhancer	genic|chr1:117101960-117102460	ATP1A1	116915794	186416	FALSE	0.01211106687521865	0.00314174403493937	0.00375178077280731	0.00439150876915594
FIN_rep1	FIN	rep1	EUR	chr1	117101960	117102460	enhancer	genic|chr1:117101960-117102460	CD58	117113715	11505	FALSE	0.08658643099499644	0.00325599457356596	0.00389679011781516	0.03173558966705981
FIN_rep1	FIN	rep1	EUR	chr1	117101960	117102460	enhancer	genic|chr1:117101960-117102460	LOC101929099	117602112	499902	FALSE	0.04994447617252087	0.00359939338191676	0.00437152795302553	0.01450757730598667
FIN_rep1	FIN	rep1	EUR	chr1	117101960	117102460	enhancer	genic|chr1:117101960-117102460	TTF2	117602948	500738	FALSE	0.04994447617252087	0.00360031722878704	0.00437389325047612	0.01450757730598667
FIN_rep1	FIN	rep1	EUR	chr1	117103327	117103827	enhancer	genic|chr1:117103327-117103827	ATP1A1	116915794	187783	FALSE	0.00723554635192329	0.00187698035399313	0.00375178077280731	0.00439150876915594
FIN_rep1	FIN	rep1	EUR	chr1	117103327	117103827	enhancer	genic|chr1:117103327-117103827	CD58	117113715	10138	FALSE	0.05172955788014291	0.00194523735203319	0.00389679011781516	0.03173558966705981
FIN_rep1	FIN	rep1	EUR	chr1	117103327	117103827	enhancer	genic|chr1:117103327-117103827	LOC101929099	117602112	498535	FALSE	0.02983845899722019	0.00215039500004366	0.00437152795302553	0.01450757730598667
FIN_rep1	FIN	rep1	EUR	chr1	117103327	117103827	enhancer	genic|chr1:117103327-117103827	TTF2	117602948	499371	FALSE	0.02983845899722019	0.0021509469362951	0.00437389325047612	0.01450757730598667
FIN_rep1	FIN	rep1	EUR	chr1	117105097	117105597	enhancer	genic|chr1:117105097-117105597	CD58	117113715	8368	FALSE	0.05604213102600629	0.00188044748633264	0.00319105732036015	0.04343164181316231
FIN_rep1	FIN	rep1	EUR	chr1	117113410	117113965	promoter	promoter|chr1:117113410-117113965	ATP1A1	116915794	197893.5	FALSE	0.10618699313686451	0.00900020260949436	0.00360997831079658	0.01396863755982237
FIN_rep1	FIN	rep1	EUR	chr1	117113410	117113965	promoter	promoter|chr1:117113410-117113965	CD58	117113715	27.5	TRUE	0.20645744306416067	0.00932749789021986	0.00374950687657402	0.02745229464087569
FIN_rep1	FIN	rep1	EUR	chr1	117113410	117113965	promoter	promoter|chr1:117113410-117113965	LOC101929099	117602112	488424.5	FALSE	0.06084525413796684	0.01031123775465337	0.00420630150083497	0.00641188189304947
FIN_rep1	FIN	rep1	EUR	chr1	117113410	117113965	promoter	promoter|chr1:117113410-117113965	TTF2	117602948	489260.5	FALSE	0.06084525413796684	0.01031388431303632	0.00420857739940481	0.00641188189304947
FIN_rep1	FIN	rep1	EUR	chr1	11721192	11721692	enhancer	genic|chr1:11721192-11721692	FBXO6	11724149	2707	FALSE	6.996073830469974e-4	1.3412206238242312e-4	6.259191482821305e-4	0.00802904169950971
FIN_rep1	FIN	rep1	EUR	chr1	11723899	11724513	promoter	promoter|chr1:11723899-11724513	FBXO6	11724149	57	TRUE	0.02237427289354738	0.00369774348405685	6.181599533200379e-4	0.00943059455971146
FIN_rep1	FIN	rep1	EUR	chr1	11723899	11724513	promoter	promoter|chr1:11723899-11724513	MAD2L2	11741271	17065	FALSE	0.07689115992491878	0.0036907483140548	6.148029137991722e-4	0.03509935315661454
FIN_rep1	FIN	rep1	EUR	chr1	117279881	117280381	enhancer	intergenic|chr1:117279881-117280381	CD2	117297051	16920	FALSE	0.1112915365762169	0.0014830269450075	0.00250367985600488	0.08922059442808956
FIN_rep1	FIN	rep1	EUR	chr1	117279881	117280381	enhancer	intergenic|chr1:117279881-117280381	LOC101929099	117602112	321981	FALSE	0.01544544062594988	0.00152812775730343	0.00258944137267607	0.01784039886056859
FIN_rep1	FIN	rep1	EUR	chr1	117279881	117280381	enhancer	intergenic|chr1:117279881-117280381	TTF2	117602948	322817	FALSE	0.01544544062594988	0.00152851997785178	0.00259084243865186	0.01784039886056859
FIN_rep1	FIN	rep1	EUR	chr1	117281347	117281847	enhancer	intergenic|chr1:117281347-117281847	CD2	117297051	15454	FALSE	0.21229906078334965	0.00282901321364966	0.00250367985600488	0.08922059442808956
FIN_rep1	FIN	rep1	EUR	chr1	117281347	117281847	enhancer	intergenic|chr1:117281347-117281847	LOC101929099	117602112	320515	FALSE	0.02946362894386425	0.00291504724988956	0.00258944137267607	0.01784039886056859
FIN_rep1	FIN	rep1	EUR	chr1	117281347	117281847	enhancer	intergenic|chr1:117281347-117281847	TTF2	117602948	321351	FALSE	0.02946362894386425	0.00291579544743087	0.00259084243865186	0.01784039886056859
FIN_rep1	FIN	rep1	EUR	chr1	117283291	117283791	enhancer	intergenic|chr1:117283291-117283791	CD2	117297051	13510	FALSE	0.01636735299974717	2.1810486460891953e-4	0.00250367985600488	0.08922059442808956
FIN_rep1	FIN	rep1	EUR	chr1	117284528	117285058	enhancer	intergenic|chr1:117284528-117285058	CD2	117297051	12258	FALSE	0.01156747356505575	1.5414357201269e-4	0.00250367985600488	0.08922059442808956
FIN_rep1	FIN	rep1	EUR	chr1	11730719	11731228	enhancer	genic|chr1:11730719-11731228	MAD2L2	11741271	10297.5	FALSE	0.0020986068534533	4.5933966264746794e-4	5.436663688495246e-4	0.00870437752674309
FIN_rep1	FIN	rep1	EUR	chr1	1173329	1173831	enhancer	intergenic|chr1:1173329-1173831	B3GALT6	1167628	5952	FALSE	0.04595935382952559	0.00149454837274809	9.797740721781e-4	0.05724793475005563
FIN_rep1	FIN	rep1	EUR	chr1	1173329	1173831	enhancer	intergenic|chr1:1173329-1173831	SDF4	1167447	6133	FALSE	0.04595935382952559	0.00149454837274809	9.797740721781e-4	0.05724793475005563
FIN_rep1	FIN	rep1	EUR	chr1	11735290	11735790	enhancer	genic|chr1:11735290-11735790	MAD2L2	11741271	5731	FALSE	0.00238864580120496	1.980389836672015e-4	4.314540192498349e-4	0.02895606849276724
FIN_rep1	FIN	rep1	EUR	chr1	117369672	117370223	enhancer	intergenic|chr1:117369672-117370223	LOC101929099	117602112	232164.5	FALSE	0.01526740565039732	0.00791875251536795	0.0012659246704595	0.00696098368076706
FIN_rep1	FIN	rep1	EUR	chr1	117369672	117370223	enhancer	intergenic|chr1:117369672-117370223	TTF2	117602948	233000.5	FALSE	0.01526740565039732	0.00792078500083194	0.0012666096228212	0.00696098368076706
FIN_rep1	FIN	rep1	EUR	chr1	11737245	11737745	enhancer	genic|chr1:11737245-11737745	MAD2L2	11741271	3776	FALSE	0.00330425865019668	2.739510498075555e-4	4.314540192498349e-4	0.02895606849276724
FIN_rep1	FIN	rep1	EUR	chr1	11741021	11741536	promoter	promoter|chr1:11741021-11741536	FBXO6	11724149	17129.5	FALSE	0.1659964670262236	0.00697878535639405	5.993384680097127e-4	0.03823619260078609
FIN_rep1	FIN	rep1	EUR	chr1	11741021	11741536	promoter	promoter|chr1:11741021-11741536	MAD2L2	11741271	7.5	TRUE	0.3118751027870984	0.00696558330758069	5.960836422762154e-4	0.07780169505892305
FIN_rep1	FIN	rep1	EUR	chr1	117546028	117546609	enhancer	genic|chr1:117546028-117546609	CD101	117544371	1947.5	FALSE	0.0086628092306756	2.891316255674145e-4	9.680432371889948e-4	0.12247663891796055
FIN_rep1	FIN	rep1	EUR	chr1	117602574	117603198	promoter	promoter|chr1:117602574-117603198	LOC101929099	117602112	774	TRUE	0.3051115789959799	0.02255865276147116	0.00268854133612855	0.0229931682108432
FIN_rep1	FIN	rep1	EUR	chr1	117602574	117603198	promoter	promoter|chr1:117602574-117603198	TRIM45	117664411	61525	FALSE	0.08499013563475472	0.02257789195372036	0.00269291012138232	0.00436519739029104
FIN_rep1	FIN	rep1	EUR	chr1	117602574	117603198	promoter	promoter|chr1:117602574-117603198	TTF2	117602948	62	TRUE	0.3051115789959799	0.02256444283178032	0.00268999602200417	0.0229931682108432
FIN_rep1	FIN	rep1	EUR	chr1	117604446	117605012	enhancer	genic|chr1:117604446-117605012	LOC101929099	117602112	2617	FALSE	0.04368908861635919	0.00347808339065475	0.00260864977039255	0.02200833678362845
FIN_rep1	FIN	rep1	EUR	chr1	117604446	117605012	enhancer	genic|chr1:117604446-117605012	TRIM45	117664411	59682	FALSE	0.01129632982497376	0.00348104968104979	0.00261288873465768	0.00387834857676261
FIN_rep1	FIN	rep1	EUR	chr1	117604446	117605012	enhancer	genic|chr1:117604446-117605012	TTF2	117602948	1781	FALSE	0.04368908861635919	0.00347897610120736	0.00261006122943335	0.02200833678362845
FIN_rep1	FIN	rep1	EUR	chr1	117626046	117626549	enhancer	genic|chr1:117626046-117626549	TRIM45	117664411	38113.5	FALSE	0.00514053224653383	6.00035600677415e-4	0.00189767064241797	0.01409778373970127
FIN_rep1	FIN	rep1	EUR	chr1	117655857	117656384	enhancer	genic|chr1:117655857-117656384	TRIM45	117664411	8290.5	FALSE	0.03144639917646259	2.354335841513797e-4	0.00199878334330807	0.208678353180476
FIN_rep1	FIN	rep1	EUR	chr1	117657435	117657935	enhancer	genic|chr1:117657435-117657935	TRIM45	117664411	6726	FALSE	0.124366171452969	9.31107352802204e-4	0.00199878334330807	0.208678353180476
FIN_rep1	FIN	rep1	EUR	chr1	117659497	117660017	enhancer	genic|chr1:117659497-117660017	TRIM45	117664411	4654	FALSE	0.02492152310267115	1.8658300028719864e-4	0.00199878334330807	0.208678353180476
FIN_rep1	FIN	rep1	EUR	chr1	117664161	117664762	promoter	promoter|chr1:117664161-117664762	TRIM45	117664411	50.5	TRUE	0.3360047023019291	0.01670038653293132	0.0013888233575509	0.04523894140407188
FIN_rep1	FIN	rep1	EUR	chr1	11790317	11790820	enhancer	intergenic|chr1:11790317-11790820	AGTRAP	11796141	5572.5	FALSE	0.00307279554371001	3.053790117606049e-4	4.6937050843297306e-4	0.0273823185265326
FIN_rep1	FIN	rep1	EUR	chr1	117904296	117904801	enhancer	intergenic|chr1:117904296-117904801	MAN1A2	117910084	5535.5	FALSE	0.00228816006882115	0.002168536965437	0.00109688165888392	0.00794088102827149
FIN_rep1	FIN	rep1	EUR	chr1	117906006	117906509	enhancer	intergenic|chr1:117906006-117906509	MAN1A2	117910084	3826.5	FALSE	0.03277927442409981	0.00163503164461478	0.00152803680984971	0.10830493564274364
FIN_rep1	FIN	rep1	EUR	chr1	117909761	117910334	promoter	promoter|chr1:117909761-117910334	MAN1A2	117910084	36.5	TRUE	0.41491526152717295	0.01160637063439635	0.00218756657845459	0.1348995764406454
FIN_rep1	FIN	rep1	EUR	chr1	117914049	117914584	enhancer	genic|chr1:117914049-117914584	MAN1A2	117910084	4232.5	FALSE	0.01658980538986547	4.931776717682046e-4	0.00214159265361482	0.12966116170129446
FIN_rep1	FIN	rep1	EUR	chr1	11795891	11796397	promoter	promoter|chr1:11795891-11796397	AGTRAP	11796141	3	TRUE	0.23886867374304388	0.0028590917761224	6.376927439347659e-4	0.16734439245733113
FIN_rep1	FIN	rep1	EUR	chr1	11809148	11809648	enhancer	genic|chr1:11809148-11809648	AGTRAP	11796141	13257	FALSE	0.00901837859194086	8.962599375436356e-4	3.7418127384217714e-4	0.03434819876713861
FIN_rep1	FIN	rep1	EUR	chr1	11814701	11815345	enhancer	intergenic|chr1:11814701-11815345	C1orf167	11822249	7226	FALSE	0.00250057379066126	1.850830956899155e-4	4.264977259650779e-4	0.03978375862913853
FIN_rep1	FIN	rep1	EUR	chr1	118148142	118148853	promoter	promoter|chr1:118148142-118148853	FAM46C	118148603	105.5	TRUE	0.12995426693095738	0.01845217486436802	0.00157824559379127	0.01895600656978363
FIN_rep1	FIN	rep1	EUR	chr1	118148142	118148853	promoter	promoter|chr1:118148142-118148853	LOC100996263	118148392	105.5	TRUE	0.12995426693095738	0.01845217486436802	0.00157824559379127	0.01895600656978363
FIN_rep1	FIN	rep1	EUR	chr1	118152349	118152861	enhancer	genic|chr1:118152349-118152861	FAM46C	118148603	4002	FALSE	0.01237244052680619	5.788168231544157e-4	0.00134774117947098	0.06737304641302126
FIN_rep1	FIN	rep1	EUR	chr1	118152349	118152861	enhancer	genic|chr1:118152349-118152861	LOC100996263	118148392	4213	FALSE	0.01237244052680619	5.788168231544157e-4	0.00134774117947098	0.06737304641302126
FIN_rep1	FIN	rep1	EUR	chr1	118197209	118197709	enhancer	intergenic|chr1:118197209-118197709	FAM46C	118148603	48856	FALSE	0.19136759446994783	0.011558340196555	0.00307258259353715	0.02289010647603776
FIN_rep1	FIN	rep1	EUR	chr1	118197209	118197709	enhancer	intergenic|chr1:118197209-118197709	GDAP2	118472302	274843	FALSE	0.05547784650971327	0.01270350811671103	0.00335634720984428	0.01961795689583676
FIN_rep1	FIN	rep1	EUR	chr1	118197209	118197709	enhancer	intergenic|chr1:118197209-118197709	LOC100996263	118148392	49067	FALSE	0.19136759446994783	0.011558340196555	0.00307258259353715	0.02289010647603776
FIN_rep1	FIN	rep1	EUR	chr1	118197209	118197709	enhancer	intergenic|chr1:118197209-118197709	MAN1A2	117910084	287375	FALSE	0.05040651942545454	0.01116152069064836	0.00299370433906456	0.0124526942845302
FIN_rep1	FIN	rep1	EUR	chr1	118197209	118197709	enhancer	intergenic|chr1:118197209-118197709	WDR3	118472371	274912	FALSE	0.05547784650971327	0.01270350811671103	0.00335634720984428	0.01961795689583676
FIN_rep1	FIN	rep1	EUR	chr1	118198753	118199258	enhancer	intergenic|chr1:118198753-118199258	FAM46C	118148603	50402.5	FALSE	0.16649313853194753	0.01005595717955588	0.00307258259353715	0.02289010647603776
FIN_rep1	FIN	rep1	EUR	chr1	118198753	118199258	enhancer	intergenic|chr1:118198753-118199258	GDAP2	118472302	273296.5	FALSE	0.04826669222644345	0.01105227320527057	0.00335634720984428	0.01961795689583676
FIN_rep1	FIN	rep1	EUR	chr1	118198753	118199258	enhancer	intergenic|chr1:118198753-118199258	LOC100996263	118148392	50613.5	FALSE	0.16649313853194753	0.01005595717955588	0.00307258259353715	0.02289010647603776
FIN_rep1	FIN	rep1	EUR	chr1	118198753	118199258	enhancer	intergenic|chr1:118198753-118199258	MAN1A2	117910084	288921.5	FALSE	0.04385454938105224	0.00971071730154994	0.00299370433906456	0.0124526942845302
FIN_rep1	FIN	rep1	EUR	chr1	118198753	118199258	enhancer	intergenic|chr1:118198753-118199258	WDR3	118472371	273365.5	FALSE	0.04826669222644345	0.01105227320527057	0.00335634720984428	0.01961795689583676
FIN_rep1	FIN	rep1	EUR	chr1	118201273	118201784	enhancer	intergenic|chr1:118201273-118201784	FAM46C	118148603	52925.5	FALSE	0.03092579549587576	0.00263468772416419	0.00264730610475993	0.01883501734766486
FIN_rep1	FIN	rep1	EUR	chr1	118201273	118201784	enhancer	intergenic|chr1:118201273-118201784	LOC100996263	118148392	53136.5	FALSE	0.03092579549587576	0.00263468772416419	0.00264730610475993	0.01883501734766486
FIN_rep1	FIN	rep1	EUR	chr1	118206897	118207397	enhancer	intergenic|chr1:118206897-118207397	FAM46C	118148603	58544	FALSE	0.23317068575022687	0.00731452481349934	0.00337714699786686	0.0400974100369043
FIN_rep1	FIN	rep1	EUR	chr1	118206897	118207397	enhancer	intergenic|chr1:118206897-118207397	LOC100996263	118148392	58755	FALSE	0.23317068575022687	0.00731452481349934	0.00337714699786686	0.0400974100369043
FIN_rep1	FIN	rep1	EUR	chr1	118206897	118207397	enhancer	intergenic|chr1:118206897-118207397	MAN1A2	117910084	297063	FALSE	0.01967603166858482	0.00706340345238039	0.00329045007364116	0.00698838922315589
FIN_rep1	FIN	rep1	EUR	chr1	118208112	118208660	enhancer	intergenic|chr1:118208112-118208660	FAM46C	118148603	59783	FALSE	0.03853493408309128	0.00120883433794618	0.00337714699786686	0.0400974100369043
FIN_rep1	FIN	rep1	EUR	chr1	118208112	118208660	enhancer	intergenic|chr1:118208112-118208660	LOC100996263	118148392	59994	FALSE	0.03853493408309128	0.00120883433794618	0.00337714699786686	0.0400974100369043
FIN_rep1	FIN	rep1	EUR	chr1	11824058	11824566	enhancer	genic|chr1:11824058-11824566	C1orf167	11822249	2063	FALSE	0.00608813258746013	1.7068967640638115e-4	3.9091742657441214e-4	0.11458860357980229
FIN_rep1	FIN	rep1	EUR	chr1	118472052	118472621	promoter	promoter|chr1:118472052-118472621	GDAP2	118472302	34.5	TRUE	0.5547842929686806	0.02571902893592049	0.00201225456628347	0.16162606538130111
FIN_rep1	FIN	rep1	EUR	chr1	118472052	118472621	promoter	promoter|chr1:118472052-118472621	WDR3	118472371	34.5	TRUE	0.5547842929686806	0.02571902893592049	0.00201225456628347	0.16162606538130111
FIN_rep1	FIN	rep1	EUR	chr1	1186204	1186707	enhancer	intergenic|chr1:1186204-1186707	B3GALT6	1167628	18827.5	FALSE	0.01850893738533641	0.00172691970884141	0.00131905366498437	0.0148206995656326
FIN_rep1	FIN	rep1	EUR	chr1	1186204	1186707	enhancer	intergenic|chr1:1186204-1186707	C1QTNF12	1182102	4353.5	FALSE	0.03081387147224189	0.00172377259284254	0.0013145390549028	0.04346329990707753
FIN_rep1	FIN	rep1	EUR	chr1	1186204	1186707	enhancer	intergenic|chr1:1186204-1186707	SDF4	1167447	19008.5	FALSE	0.01850893738533641	0.00172691970884141	0.00131905366498437	0.0148206995656326
FIN_rep1	FIN	rep1	EUR	chr1	1186204	1186707	enhancer	intergenic|chr1:1186204-1186707	TNFRSF18	1142089	44366.5	FALSE	0.0387031674439246	0.00173346409779037	0.00132945303560626	0.04488284893141319
FIN_rep1	FIN	rep1	EUR	chr1	1186204	1186707	enhancer	intergenic|chr1:1186204-1186707	UBE2J2	1209234	22778.5	FALSE	0.00968588584355217	0.00171313605881336	0.0013070368668439	0.00977677087574681
FIN_rep1	FIN	rep1	EUR	chr1	11863418	11863918	enhancer	genic|chr1:11863418-11863918	CLCN6	11866152	2484	FALSE	0.08452874603131444	0.00327701375658532	6.313080353269778e-4	0.04862829083540325
FIN_rep1	FIN	rep1	EUR	chr1	11863418	11863918	enhancer	genic|chr1:11863418-11863918	MTHFR	11866160	2492	FALSE	0.08452874603131444	0.00327701375658532	6.313080353269778e-4	0.04862829083540325
FIN_rep1	FIN	rep1	EUR	chr1	11865887	11866410	promoter	promoter|chr1:11865887-11866410	AGTRAP	11796141	70007.5	FALSE	0.33565337856713745	0.01420393843949561	0.00123503243489602	0.02443967440912158
FIN_rep1	FIN	rep1	EUR	chr1	11865887	11866410	promoter	promoter|chr1:11865887-11866410	C1orf167	11822249	43899.5	FALSE	0.5674589861554528	0.01418958999273057	0.00123032778701993	0.04082191834034623
FIN_rep1	FIN	rep1	EUR	chr1	11865887	11866410	promoter	promoter|chr1:11865887-11866410	CLCN6	11866152	3.5	TRUE	0.5082689936097907	0.01434206403560861	0.00123187443712557	0.03423889003312381
FIN_rep1	FIN	rep1	EUR	chr1	11865887	11866410	promoter	promoter|chr1:11865887-11866410	MAD2L2	11741271	124877.5	FALSE	0.2965848426319058	0.01423596690421589	0.0012446253201077301	0.01733789618813553
FIN_rep1	FIN	rep1	EUR	chr1	11865887	11866410	promoter	promoter|chr1:11865887-11866410	MIIP	12079298	213149.5	FALSE	0.0572183038362292	0.0139506591340157	0.00121693941644552	0.00421214720750028
FIN_rep1	FIN	rep1	EUR	chr1	11865887	11866410	promoter	promoter|chr1:11865887-11866410	MTHFR	11866160	11.5	TRUE	0.5082689936097907	0.01434206403560861	0.00123187443712557	0.03423889003312381
FIN_rep1	FIN	rep1	EUR	chr1	11865887	11866410	promoter	promoter|chr1:11865887-11866410	NPPA	11907840	41691.5	FALSE	0.25096958293949445	0.01430286089775266	0.00122870315910451	0.00931336217994754
FIN_rep1	FIN	rep1	EUR	chr1	11865887	11866410	promoter	promoter|chr1:11865887-11866410	NPPA-AS1	11900375	34226.5	FALSE	0.4446849951493512	0.01430999949318112	0.00122934841382206	0.02419935498393443
FIN_rep1	FIN	rep1	EUR	chr1	11865887	11866410	promoter	promoter|chr1:11865887-11866410	PLOD1	11994723	128574.5	FALSE	0.04944613927414502	0.01402957596952342	0.00122103483038308	0.00268994751679325
FIN_rep1	FIN	rep1	EUR	chr1	11875188	11875727	enhancer	genic|chr1:11875188-11875727	CLCN6	11866152	9305.5	FALSE	0.00548604925445065	4.899093895870563e-4	6.903192860463685e-4	0.01930625744510411
FIN_rep1	FIN	rep1	EUR	chr1	11875188	11875727	enhancer	genic|chr1:11875188-11875727	MTHFR	11866160	9297.5	FALSE	0.00548604925445065	4.899093895870563e-4	6.903192860463685e-4	0.01930625744510411
FIN_rep1	FIN	rep1	EUR	chr1	1187867	1188372	enhancer	intergenic|chr1:1187867-1188372	C1QTNF12	1182102	6017.5	FALSE	0.00286035180995143	1.6001222242792486e-4	0.0013145390549028	0.04346329990707753
FIN_rep1	FIN	rep1	EUR	chr1	11898640	11899142	enhancer	genic|chr1:11898640-11899142	NPPA-AS1	11900375	1484	FALSE	0.01745497537025816	9.702134681860796e-4	4.261582225854355e-4	0.04041540985088494
FIN_rep1	FIN	rep1	EUR	chr1	11901199	11901782	enhancer	genic|chr1:11901199-11901782	NPPA	11907840	6349.5	FALSE	0.00914806722216279	2.290789772966393e-4	5.131545713399638e-4	0.05075177111169988
FIN_rep1	FIN	rep1	EUR	chr1	11901199	11901782	enhancer	genic|chr1:11901199-11901782	NPPA-AS1	11900375	1115.5	FALSE	0.00668488164347074	2.2919331121569055e-4	5.134240549866321e-4	0.05438529510993897
FIN_rep1	FIN	rep1	EUR	chr1	11902184	11902684	enhancer	genic|chr1:11902184-11902684	NPPA	11907840	5406	FALSE	0.01815598020573135	4.546483182011045e-4	5.131545713399638e-4	0.05075177111169988
FIN_rep1	FIN	rep1	EUR	chr1	11902184	11902684	enhancer	genic|chr1:11902184-11902684	NPPA-AS1	11900375	2059	FALSE	0.01326734662623271	4.5487523437046865e-4	5.134240549866321e-4	0.05438529510993897
FIN_rep1	FIN	rep1	EUR	chr1	119527028	119527533	enhancer	genic|chr1:119527028-119527533	TBX15	119532179	4898.5	FALSE	0.09549209204818872	3.9272611373143153e-4	0.00144752814444155	0.24643597946952983
FIN_rep1	FIN	rep1	EUR	chr1	119529986	119530486	enhancer	genic|chr1:119529986-119530486	TBX15	119532179	1943	FALSE	0.0535932399393541	9.433571681035112e-4	0.00114454459261809	0.07282066563668607
FIN_rep1	FIN	rep1	EUR	chr1	119534353	119534853	enhancer	intergenic|chr1:119534353-119534853	TBX15	119532179	2424	FALSE	0.01388606521967803	2.4442484120309755e-4	0.00114454459261809	0.07282066563668607
FIN_rep1	FIN	rep1	EUR	chr1	119682738	119683545	promoter	promoter|chr1:119682738-119683545	LOC101929147	119683018	123.5	TRUE	0.7384474902019188	0.03518790608617261	0.00315965167429065	0.11181676447144612
FIN_rep1	FIN	rep1	EUR	chr1	119682738	119683545	promoter	promoter|chr1:119682738-119683545	WARS2	119683295	153.5	TRUE	0.7384474902019188	0.03518790608617261	0.00315965167429065	0.11181676447144612
FIN_rep1	FIN	rep1	EUR	chr1	11968452	11968952	enhancer	intergenic|chr1:11968452-11968952	CLCN6	11866152	102550	FALSE	0.01568908639723281	0.00734489985335053	8.962428810106754e-4	0.00283654852631111
FIN_rep1	FIN	rep1	EUR	chr1	11968452	11968952	enhancer	intergenic|chr1:11968452-11968952	KIAA2013	11986485	17783	FALSE	0.03277471435430561	0.00718586512613171	8.882620262703351e-4	0.00505201937850509
FIN_rep1	FIN	rep1	EUR	chr1	11968452	11968952	enhancer	intergenic|chr1:11968452-11968952	MTHFR	11866160	102542	FALSE	0.01568908639723281	0.00734489985335053	8.962428810106754e-4	0.00283654852631111
FIN_rep1	FIN	rep1	EUR	chr1	11968452	11968952	enhancer	intergenic|chr1:11968452-11968952	NPPA-AS1	11900375	68327	FALSE	0.21374975380228292	0.00732847886593974	8.94405087860003e-4	0.03121932011120237
FIN_rep1	FIN	rep1	EUR	chr1	11968452	11968952	enhancer	intergenic|chr1:11968452-11968952	PLOD1	11994723	26021	FALSE	0.02182974285565957	0.00718486754941823	8.883565899382007e-4	0.00318732641194302
FIN_rep1	FIN	rep1	EUR	chr1	119808934	119809439	enhancer	intergenic|chr1:119808934-119809439	LOC101929147	119683018	126168.5	FALSE	0.02794738244984949	0.00294965671183342	0.00225100853816713	0.07086184501764353
FIN_rep1	FIN	rep1	EUR	chr1	119808934	119809439	enhancer	intergenic|chr1:119808934-119809439	WARS2	119683295	125891.5	FALSE	0.02794738244984949	0.00294965671183342	0.00225100853816713	0.07086184501764353
FIN_rep1	FIN	rep1	EUR	chr1	11986235	11986851	promoter	promoter|chr1:11986235-11986851	PLOD1	11994723	8180	FALSE	0.08135024719738806	0.0020532953899842	6.101782953435738e-4	0.06051105237435725
FIN_rep1	FIN	rep1	EUR	chr1	11989796	11990314	enhancer	intergenic|chr1:11989796-11990314	KIAA2013	11986485	3570	FALSE	0.02840640204544299	5.071751997019609e-4	6.84172137697275e-4	0.08054509290007432
FIN_rep1	FIN	rep1	EUR	chr1	11989796	11990314	enhancer	intergenic|chr1:11989796-11990314	PLOD1	11994723	4668	FALSE	0.01170957572738135	5.071047911763347e-4	6.842449741181493e-4	0.03144965213295102
FIN_rep1	FIN	rep1	EUR	chr1	11994426	11994973	promoter	promoter|chr1:11994426-11994973	KIAA2013	11986485	8214.5	FALSE	0.404043517117866	0.00679345491778541	6.790717417947517e-4	0.08617236984849565
FIN_rep1	FIN	rep1	EUR	chr1	11994426	11994973	promoter	promoter|chr1:11994426-11994973	PLOD1	11994723	23.5	TRUE	0.16675221710092952	0.0067925118173638	6.791440352315406e-4	0.03368707782975096
FIN_rep1	FIN	rep1	EUR	chr1	1200335	1200835	enhancer	genic|chr1:1200335-1200835	UBE2J2	1209234	8649	FALSE	0.00800631755897775	2.173505792379363e-4	0.00103676022427316	0.08030257433520031
FIN_rep1	FIN	rep1	EUR	chr1	120096251	120096764	enhancer	intergenic|chr1:120096251-120096764	HSD3BP4	120106502	9994.5	FALSE	0.00825364235415997	4.1575608365891745e-4	0.00140286694622521	0.02411715438038172
FIN_rep1	FIN	rep1	EUR	chr1	120103011	120103514	enhancer	intergenic|chr1:120103011-120103514	HSD3BP4	120106502	3239.5	FALSE	0.07113645446031432	3.929075226429162e-4	0.00159507172394702	0.1934448481964009
FIN_rep1	FIN	rep1	EUR	chr1	120156317	120156817	enhancer	intergenic|chr1:120156317-120156817	ZNF697	120190390	33823	FALSE	0.01878283728930361	0.00146521931589391	0.00140719633265302	0.04408063180470589
FIN_rep1	FIN	rep1	EUR	chr1	120159436	120159972	enhancer	intergenic|chr1:120159436-120159972	ZNF697	120190390	30686	FALSE	0.00833801469793817	6.504352885271327e-4	0.00140719633265302	0.04408063180470589
FIN_rep1	FIN	rep1	EUR	chr1	120178372	120178872	enhancer	genic|chr1:120178372-120178872	ZNF697	120190390	11768	FALSE	0.02384946200307875	0.00114757263489381	0.00250095404655644	0.04021023724027098
FIN_rep1	FIN	rep1	EUR	chr1	120186364	120186866	enhancer	genic|chr1:120186364-120186866	ZNF697	120190390	3775	FALSE	0.00736491830623196	5.74525583971124e-4	0.00197904272795301	0.03134348871829057
FIN_rep1	FIN	rep1	EUR	chr1	120190140	120190640	promoter	promoter|chr1:120190140-120190640	ZNF697	120190390	0	TRUE	0.1357228050334253	0.00450823455120804	0.00197229651932944	0.07386148918083862
FIN_rep1	FIN	rep1	EUR	chr1	120190820	120191329	promoter	promoter|chr1:120190820-120191329	ZNF697	120190390	684.5	TRUE	0.2273231233929552	0.00755087517470818	0.00197229651932944	0.07386148918083862
FIN_rep1	FIN	rep1	EUR	chr1	120202269	120202803	enhancer	intergenic|chr1:120202269-120202803	ZNF697	120190390	12146	FALSE	0.01791573930021819	4.854745946143746e-4	0.00218001918448372	0.08191281577092455
FIN_rep1	FIN	rep1	EUR	chr1	120203274	120203774	enhancer	intergenic|chr1:120203274-120203774	ZNF697	120190390	13134	FALSE	0.05500247296653531	0.00149043825759909	0.00218001918448372	0.08191281577092455
FIN_rep1	FIN	rep1	EUR	chr1	120204676	120205242	enhancer	intergenic|chr1:120204676-120205242	ZNF697	120190390	14569	FALSE	0.13447283592628495	0.00364389905512654	0.00218001918448372	0.08191281577092455
FIN_rep1	FIN	rep1	EUR	chr1	1202663	1203307	enhancer	genic|chr1:1202663-1203307	UBE2J2	1209234	6249	FALSE	0.01204604641034316	3.2701865065035515e-4	0.00103676022427316	0.08030257433520031
FIN_rep1	FIN	rep1	EUR	chr1	12039987	12040686	promoter	promoter|chr1:12039987-12040686	MFN2	12040237	99.5	TRUE	0.31119803780090055	0.01081003223114755	6.966961623731659e-4	0.06220925979730839
FIN_rep1	FIN	rep1	EUR	chr1	12039987	12040686	promoter	promoter|chr1:12039987-12040686	MIIP	12079298	38961.5	FALSE	0.01731042479442736	0.0107696402224124	6.947631419653715e-4	0.00289135891995743
FIN_rep1	FIN	rep1	EUR	chr1	1206191	1206759	enhancer	genic|chr1:1206191-1206759	ACAP3	1243269	36794	FALSE	0.00568387907635345	5.458926669349137e-4	0.00134356383583576	0.03711643527904419
FIN_rep1	FIN	rep1	EUR	chr1	1206191	1206759	enhancer	genic|chr1:1206191-1206759	PUSL1	1243959	37484	FALSE	0.00568387907635345	5.457250207556077e-4	0.00134239790710261	0.03711643527904419
FIN_rep1	FIN	rep1	EUR	chr1	1206191	1206759	enhancer	genic|chr1:1206191-1206759	SCNN1D	1215815	9340	FALSE	0.0331733272932134	5.480781274842986e-4	0.00135646666075581	0.15566857103192017
FIN_rep1	FIN	rep1	EUR	chr1	1206191	1206759	enhancer	genic|chr1:1206191-1206759	UBE2J2	1209234	2759	FALSE	0.02594504858920461	5.486708107406644e-4	0.00136005254945175	0.07858193674650803
FIN_rep1	FIN	rep1	EUR	chr1	12079048	12079747	promoter	promoter|chr1:12079048-12079747	MFN2	12040237	39160.5	FALSE	0.02585974445363612	0.01009796753049751	9.459682568440276e-4	0.00407570072513192
FIN_rep1	FIN	rep1	EUR	chr1	12079048	12079747	promoter	promoter|chr1:12079048-12079747	MIIP	12079298	99.5	TRUE	0.18177506505333185	0.01006023617281257	9.433436178057176e-4	0.02393803311654155
FIN_rep1	FIN	rep1	EUR	chr1	12079048	12079747	promoter	promoter|chr1:12079048-12079747	TNFRSF8	12123433	44035.5	FALSE	0.05181063755337024	0.01004440554973946	9.408936580255522e-4	0.00761958137815063
FIN_rep1	FIN	rep1	EUR	chr1	12081825	12082499	enhancer	genic|chr1:12081825-12082499	MIIP	12079298	2864	FALSE	0.01662436046524724	3.763380179702249e-4	7.472038851718852e-4	0.07388562969372021
FIN_rep1	FIN	rep1	EUR	chr1	1208984	1209530	promoter	promoter|chr1:1208984-1209530	ACAP3	1243269	34012	FALSE	0.07568766285840492	0.00648335409024467	0.00133861263388322	0.0417693223445993
FIN_rep1	FIN	rep1	EUR	chr1	1208984	1209530	promoter	promoter|chr1:1208984-1209530	PUSL1	1243959	34702	FALSE	0.07568766285840492	0.00648136302202165	0.00133745100174429	0.0417693223445993
FIN_rep1	FIN	rep1	EUR	chr1	1208984	1209530	promoter	promoter|chr1:1208984-1209530	SCNN1D	1215815	6558	FALSE	0.4197614855491019	0.00650930995199215	0.00135146791026838	0.16646594420987193
FIN_rep1	FIN	rep1	EUR	chr1	1208984	1209530	promoter	promoter|chr1:1208984-1209530	UBE2J2	1209234	23	TRUE	0.3271188024410929	0.00651634901964615	0.00135504058451283	0.08373068662846629
FIN_rep1	FIN	rep1	EUR	chr1	12091235	12091748	enhancer	genic|chr1:12091235-12091748	MIIP	12079298	12193.5	FALSE	0.01665897889839513	8.686878492978606e-4	7.708771907786776e-4	0.0310907846105826
FIN_rep1	FIN	rep1	EUR	chr1	12100412	12100912	enhancer	intergenic|chr1:12100412-12100912	MFN2	12040237	60425	FALSE	0.06578587732146043	0.00510255334749069	0.00140806327937458	0.01378515123818195
FIN_rep1	FIN	rep1	EUR	chr1	12100412	12100912	enhancer	intergenic|chr1:12100412-12100912	MIIP	12079298	21364	FALSE	0.13383321237286944	0.00508348750430203	0.00140415653321823	0.02343251283678195
FIN_rep1	FIN	rep1	EUR	chr1	12100412	12100912	enhancer	intergenic|chr1:12100412-12100912	PLOD1	11994723	105939	FALSE	0.01553250247529642	0.00511224404858633	0.00140888199626013	0.00200973710349752
FIN_rep1	FIN	rep1	EUR	chr1	12100412	12100912	enhancer	intergenic|chr1:12100412-12100912	TNFRSF8	12123433	22771	FALSE	0.1346167631637091	0.00507548821152251	0.00140050979520409	0.0263215903356797
FIN_rep1	FIN	rep1	EUR	chr1	12107306	12107868	enhancer	intergenic|chr1:12107306-12107868	KIAA2013	11986485	121102	FALSE	0.0187442378068353	0.00410967928861179	0.00174163218723422	0.00257661577616699
FIN_rep1	FIN	rep1	EUR	chr1	12107306	12107868	enhancer	intergenic|chr1:12107306-12107868	MFN2	12040237	67350	FALSE	0.06881283880751198	0.00410131959163054	0.00174080541056844	0.01451056173478011
FIN_rep1	FIN	rep1	EUR	chr1	12107306	12107868	enhancer	intergenic|chr1:12107306-12107868	MIIP	12079298	28289	FALSE	0.06952559701836712	0.00408599488831527	0.00173597545374312	0.01224998549252447
FIN_rep1	FIN	rep1	EUR	chr1	12107306	12107868	enhancer	intergenic|chr1:12107306-12107868	TNFRSF1B	12227059	119472	FALSE	0.02213212077725187	0.00403827923239529	0.00172508040050064	0.00411894127749834
FIN_rep1	FIN	rep1	EUR	chr1	12107306	12107868	enhancer	intergenic|chr1:12107306-12107868	TNFRSF8	12123433	15846	FALSE	0.1492019755138746	0.00407956523359898	0.00173146694808225	0.02935779553674657
FIN_rep1	FIN	rep1	EUR	chr1	12112030	12112530	enhancer	intergenic|chr1:12112030-12112530	KIAA2013	11986485	125795	FALSE	0.15285744591220857	0.00783038247888448	0.00121747624491632	0.01577572680485936
FIN_rep1	FIN	rep1	EUR	chr1	12112030	12112530	enhancer	intergenic|chr1:12112030-12112530	MIIP	12079298	32982	FALSE	0.11564215857422032	0.00778525537769712	0.0012135219434859	0.01529776337989104
FIN_rep1	FIN	rep1	EUR	chr1	12112030	12112530	enhancer	intergenic|chr1:12112030-12112530	TNFRSF8	12123433	11153	FALSE	0.2273739991035897	0.00777300462718837	0.00121037030298315	0.03359004381643857
FIN_rep1	FIN	rep1	EUR	chr1	12117447	12117947	enhancer	intergenic|chr1:12117447-12117947	MIIP	12079298	38399	FALSE	0.00563405843296836	0.00154017077730934	9.225850056709872e-4	0.00495539550503885
FIN_rep1	FIN	rep1	EUR	chr1	12117447	12117947	enhancer	intergenic|chr1:12117447-12117947	TNFRSF8	12123433	5736	FALSE	0.03873859100185067	0.00153774718976875	9.20188958127956e-4	0.03805036408653244
FIN_rep1	FIN	rep1	EUR	chr1	12125962	12126469	enhancer	genic|chr1:12125962-12126469	TNFRSF8	12123433	2782.5	FALSE	0.02984204926904278	4.900208443638322e-4	0.00126781231289456	0.06676303624068665
FIN_rep1	FIN	rep1	EUR	chr1	12127045	12127642	enhancer	genic|chr1:12127045-12127642	TNFRSF8	12123433	3910.5	FALSE	0.01057988718106864	1.737268510952913e-4	0.00126781231289456	0.06676303624068665
FIN_rep1	FIN	rep1	EUR	chr1	12127898	12128398	enhancer	genic|chr1:12127898-12128398	MIIP	12079298	48850	FALSE	0.01661171128887427	0.00157743779112904	0.00127111352461907	0.01035404481258991
FIN_rep1	FIN	rep1	EUR	chr1	12127898	12128398	enhancer	genic|chr1:12127898-12128398	TNFRSF1B	12227059	98911	FALSE	0.00323648446540795	0.00155901670130048	0.00126313596393518	0.00213079129543467
FIN_rep1	FIN	rep1	EUR	chr1	12127898	12128398	enhancer	genic|chr1:12127898-12128398	TNFRSF8	12123433	4715	FALSE	0.0959140860705916	0.00157495556082513	0.00126781231289456	0.06676303624068665
FIN_rep1	FIN	rep1	EUR	chr1	12129334	12129834	enhancer	genic|chr1:12129334-12129834	TNFRSF8	12123433	6151	FALSE	0.0099739504875031	1.637770782919861e-4	0.00126781231289456	0.06676303624068665
FIN_rep1	FIN	rep1	EUR	chr1	12139130	12139630	enhancer	genic|chr1:12139130-12139630	MIIP	12079298	60082	FALSE	0.0755033757101688	0.00286790147340939	0.00151570415630835	0.02170800670602223
FIN_rep1	FIN	rep1	EUR	chr1	12139130	12139630	enhancer	genic|chr1:12139130-12139630	TNFRSF1B	12227059	87679	FALSE	0.0722576577307064	0.00283441053579002	0.00150619153477489	0.02194366572410442
FIN_rep1	FIN	rep1	EUR	chr1	12139130	12139630	enhancer	genic|chr1:12139130-12139630	TNFRSF8	12123433	15947	FALSE	0.06784584920872505	0.00286338859056483	0.00151176771771747	0.02178386220863537
FIN_rep1	FIN	rep1	EUR	chr1	12147809	12148309	enhancer	genic|chr1:12147809-12148309	MIIP	12079298	68761	FALSE	0.005307555416863	0.00145091533026495	0.00102478241798744	0.0044612139219725
FIN_rep1	FIN	rep1	EUR	chr1	12147809	12148309	enhancer	genic|chr1:12147809-12148309	TNFRSF8	12123433	24626	FALSE	0.01668004547418894	0.00144863219363576	0.00102212095332059	0.0156571878541339
FIN_rep1	FIN	rep1	EUR	chr1	12203592	12204160	enhancer	genic|chr1:12203592-12204160	TNFRSF1B	12227059	23183	FALSE	0.04776060766973238	0.00214611158679536	7.724787685779416e-4	0.03735074322666679
FIN_rep1	FIN	rep1	EUR	chr1	12208123	12208623	enhancer	intergenic|chr1:12208123-12208623	TNFRSF1B	12227059	18686	FALSE	0.01025438054508869	5.416164332087903e-4	0.00106233748672405	0.0231059242970465
FIN_rep1	FIN	rep1	EUR	chr1	12212005	12212506	enhancer	intergenic|chr1:12212005-12212506	TNFRSF1B	12227059	14803.5	FALSE	0.07377330570665333	0.0033149860083037	0.00129164890806507	0.02233784734617128
FIN_rep1	FIN	rep1	EUR	chr1	12217372	12217872	enhancer	intergenic|chr1:12217372-12217872	TNFRSF1B	12227059	9437	FALSE	0.08795600059803767	0.00132899822744774	0.0013113660683694	0.06543127530635152
FIN_rep1	FIN	rep1	EUR	chr1	12221797	12222297	enhancer	intergenic|chr1:12221797-12222297	TNFRSF1B	12227059	5012	FALSE	0.12435537503316552	0.00432818397110966	8.769543111591613e-4	0.04247663818279014
FIN_rep1	FIN	rep1	EUR	chr1	12226774	12227309	promoter	promoter|chr1:12226774-12227309	TNFRSF1B	12227059	17.5	TRUE	0.18349016276667288	0.00351301003211748	8.692108902896014e-4	0.07790700201504873
FIN_rep1	FIN	rep1	EUR	chr1	12233689	12234237	enhancer	genic|chr1:12233689-12234237	TNFRSF1B	12227059	6904	FALSE	0.02322077335596994	6.50317548756317e-4	8.08587254242576e-4	0.0572522514643221
FIN_rep1	FIN	rep1	EUR	chr1	12239168	12239678	enhancer	genic|chr1:12239168-12239678	TNFRSF1B	12227059	12364	FALSE	0.01061205640976601	6.726098119408033e-4	6.569204065519631e-4	0.03113808169825706
FIN_rep1	FIN	rep1	EUR	chr1	12258959	12259467	enhancer	genic|chr1:12258959-12259467	TNFRSF1B	12227059	32154	FALSE	0.00113006928088165	5.443551178296934e-4	7.818051211793982e-4	0.00344264707916384
FIN_rep1	FIN	rep1	EUR	chr1	12264079	12264583	enhancer	genic|chr1:12264079-12264583	TNFRSF1B	12227059	37272	FALSE	0.01088759518910734	0.00122536490244487	8.153383086204355e-4	0.01412852861021404
FIN_rep1	FIN	rep1	EUR	chr1	12268851	12269352	enhancer	genic|chr1:12268851-12269352	TNFRSF1B	12227059	42042.5	FALSE	0.00581306368630856	0.00106066538300926	7.184456543521353e-4	0.00989010765891948
FIN_rep1	FIN	rep1	EUR	chr1	12289845	12290357	promoter	promoter|chr1:12289845-12290357	VPS13D	12290095	6	TRUE	0.6099002767672618	0.00415339923892475	5.491071775847243e-4	0.20912057577379545
FIN_rep1	FIN	rep1	EUR	chr1	1235324	1235832	enhancer	genic|chr1:1235324-1235832	ACAP3	1243269	7691	FALSE	0.00520718119178269	0.00132028912879737	8.127986887542874e-4	0.02324008133406637
FIN_rep1	FIN	rep1	EUR	chr1	1235324	1235832	enhancer	genic|chr1:1235324-1235832	PUSL1	1243959	8381	FALSE	0.00520718119178269	0.00131988366185958	8.120933517094737e-4	0.02324008133406637
FIN_rep1	FIN	rep1	EUR	chr1	1243019	1244209	promoter	promoter|chr1:1243019-1244209	ACAP3	1243269	345	TRUE	0.06986600304138801	0.01527123874052538	9.695254428002424e-4	0.02260057125800083
FIN_rep1	FIN	rep1	EUR	chr1	1243019	1244209	promoter	promoter|chr1:1243019-1244209	CPTP	1260142	16528	FALSE	0.43215505802963294	0.015119862188399	9.659251070660116e-4	0.07373530212691978
FIN_rep1	FIN	rep1	EUR	chr1	1243019	1244209	promoter	promoter|chr1:1243019-1244209	INTS11	1260067	16453	FALSE	0.43215505802963294	0.015119862188399	9.659251070660116e-4	0.07373530212691978
FIN_rep1	FIN	rep1	EUR	chr1	1243019	1244209	promoter	promoter|chr1:1243019-1244209	PUSL1	1243959	345	TRUE	0.06986600304138801	0.01526654887201607	9.6868410014042e-4	0.02260057125800083
FIN_rep1	FIN	rep1	EUR	chr1	1256005	1256505	enhancer	genic|chr1:1256005-1256505	CPTP	1260142	3887	FALSE	0.01953256863253176	4.100330292407333e-4	0.00112800635811587	0.10523401026517544
FIN_rep1	FIN	rep1	EUR	chr1	1256005	1256505	enhancer	genic|chr1:1256005-1256505	INTS11	1260067	3812	FALSE	0.01953256863253176	4.100330292407333e-4	0.00112800635811587	0.10523401026517544
FIN_rep1	FIN	rep1	EUR	chr1	1256754	1257254	enhancer	genic|chr1:1256754-1257254	CPTP	1260142	3138	FALSE	0.0156269988828095	3.280462396117228e-4	0.00112800635811587	0.10523401026517544
FIN_rep1	FIN	rep1	EUR	chr1	1256754	1257254	enhancer	genic|chr1:1256754-1257254	INTS11	1260067	3063	FALSE	0.0156269988828095	3.280462396117228e-4	0.00112800635811587	0.10523401026517544
FIN_rep1	FIN	rep1	EUR	chr1	1258241	1258741	enhancer	genic|chr1:1258241-1258741	CPTP	1260142	1651	FALSE	0.01434957708677061	3.0123025147918425e-4	0.00112800635811587	0.10523401026517544
FIN_rep1	FIN	rep1	EUR	chr1	1258241	1258741	enhancer	genic|chr1:1258241-1258741	INTS11	1260067	1576	FALSE	0.01434957708677061	3.0123025147918425e-4	0.00112800635811587	0.10523401026517544
FIN_rep1	FIN	rep1	EUR	chr1	1259817	1260392	promoter	promoter|chr1:1259817-1260392	ACAP3	1243269	16835.5	FALSE	0.1900303078999767	0.01056633527199003	9.756463441120172e-4	0.08828624771142214
FIN_rep1	FIN	rep1	EUR	chr1	1259817	1260392	promoter	promoter|chr1:1259817-1260392	CPTP	1260142	37.5	TRUE	0.07606464927718812	0.01046159619814917	9.720232783918098e-4	0.01863954898553006
FIN_rep1	FIN	rep1	EUR	chr1	1259817	1260392	promoter	promoter|chr1:1259817-1260392	INTS11	1260067	37.5	TRUE	0.07606464927718812	0.01046159619814917	9.720232783918098e-4	0.01863954898553006
FIN_rep1	FIN	rep1	EUR	chr1	1259817	1260392	promoter	promoter|chr1:1259817-1260392	PUSL1	1243959	16145.5	FALSE	0.1900303078999767	0.01056309030123861	9.74799689806762e-4	0.08828624771142214
FIN_rep1	FIN	rep1	EUR	chr1	12678152	12678656	promoter	promoter|chr1:12678152-12678656	DHRS3	12677737	667	TRUE	0.09883570844457754	9.732236649579056e-4	5.622826774544714e-4	0.09483271289288432
FIN_rep1	FIN	rep1	EUR	chr1	1310449	1311068	promoter	promoter|chr1:1310449-1311068	AURKAIP1	1310818	59.5	TRUE	0.18119572953767496	0.01316271742584687	0.00147608359006211	0.03181098054105282
FIN_rep1	FIN	rep1	EUR	chr1	1310449	1311068	promoter	promoter|chr1:1310449-1311068	CCNL2	1334718	23959.5	FALSE	0.2775390349842407	0.0130796156255727	0.00146750357476714	0.04219022498801216
FIN_rep1	FIN	rep1	EUR	chr1	1310449	1311068	promoter	promoter|chr1:1310449-1311068	LOC148413	1334909	24150.5	FALSE	0.2775390349842407	0.0130796156255727	0.00146750357476714	0.04219022498801216
FIN_rep1	FIN	rep1	EUR	chr1	1310449	1311068	promoter	promoter|chr1:1310449-1311068	MRPL20	1342693	31934.5	FALSE	0.12733054963537355	0.01307154712705598	0.00146585825345305	0.02336815363478262
FIN_rep1	FIN	rep1	EUR	chr1	1310449	1311068	promoter	promoter|chr1:1310449-1311068	VWA1	1370902	60143.5	FALSE	0.2560130714808494	0.01302430733933426	0.00144730844016623	0.06955068068862649
FIN_rep1	FIN	rep1	EUR	chr1	1334468	1335159	promoter	promoter|chr1:1334468-1335159	AURKAIP1	1310818	23995.5	FALSE	0.3379148468595669	0.01442231255515626	0.001537754754967	0.051972175956616
FIN_rep1	FIN	rep1	EUR	chr1	1334468	1335159	promoter	promoter|chr1:1334468-1335159	CCNL2	1334718	95.5	TRUE	0.26982307547844053	0.01433125839827702	0.00152881626435145	0.0359336541847837
FIN_rep1	FIN	rep1	EUR	chr1	1334468	1335159	promoter	promoter|chr1:1334468-1335159	LOC148413	1334909	95.5	TRUE	0.26982307547844053	0.01433125839827702	0.00152881626435145	0.0359336541847837
FIN_rep1	FIN	rep1	EUR	chr1	1334468	1335159	promoter	promoter|chr1:1334468-1335159	MRPL20	1342693	7879.5	FALSE	0.49325423101082905	0.01432241779160787	0.00152710220107535	0.07930437249888084
FIN_rep1	FIN	rep1	EUR	chr1	1334468	1335159	promoter	promoter|chr1:1334468-1335159	VWA1	1370902	36088.5	FALSE	0.10993038863641916	0.01427065743228997	0.00150777737165674	0.02616324068445206
FIN_rep1	FIN	rep1	EUR	chr1	1342443	1342976	promoter	promoter|chr1:1342443-1342976	CCNL2	1334718	7991.5	FALSE	0.18102580263408663	0.00649182622163269	0.00142495816965665	0.05709964354602075
FIN_rep1	FIN	rep1	EUR	chr1	1342443	1342976	promoter	promoter|chr1:1342443-1342976	LOC148413	1334909	7800.5	FALSE	0.18102580263408663	0.00649182622163269	0.00142495816965665	0.05709964354602075
FIN_rep1	FIN	rep1	EUR	chr1	1342443	1342976	promoter	promoter|chr1:1342443-1342976	MRPL20	1342693	16.5	TRUE	0.2059037224095064	0.00648782157105736	0.00142336054898401	0.0784081363551125
FIN_rep1	FIN	rep1	EUR	chr1	1353197	1353699	enhancer	intergenic|chr1:1353197-1353699	ANKRD65	1356824	3376	FALSE	0.01363412034697605	9.606980860249684e-4	0.00104532782172265	0.0258628846384975
FIN_rep1	FIN	rep1	EUR	chr1	1373349	1373849	enhancer	genic|chr1:1373349-1373849	AURKAIP1	1310818	62781	FALSE	0.00755515378372254	0.00203733786907937	8.709684542701399e-4	0.01452323730916001
FIN_rep1	FIN	rep1	EUR	chr1	1373349	1373849	enhancer	genic|chr1:1373349-1373849	CCNL2	1334718	38881	FALSE	0.00257540495692311	0.0020244752937304	8.659057852523516e-4	0.00428671214761297
FIN_rep1	FIN	rep1	EUR	chr1	1373349	1373849	enhancer	genic|chr1:1373349-1373849	LOC148413	1334909	38690	FALSE	0.00257540495692311	0.0020244752937304	8.659057852523516e-4	0.00428671214761297
FIN_rep1	FIN	rep1	EUR	chr1	14026583	14027089	enhancer	intergenic|chr1:14026583-14027089	PRDM2	14031349	4513	FALSE	0.24182777837174815	0.00226368105865253	0.00235770709338817	0.11342137106846756
FIN_rep1	FIN	rep1	EUR	chr1	14029239	14029739	enhancer	intergenic|chr1:14029239-14029739	EFHD2	15736390	1706901	FALSE	0.00593559756083214	0.00581122309291482	0.00249593536282745	3.7926081769733966e-4
FIN_rep1	FIN	rep1	EUR	chr1	14029239	14029739	enhancer	intergenic|chr1:14029239-14029739	PRDM2	14031349	1860	FALSE	0.5582883572134141	0.00522597853728573	0.00235770709338817	0.11342137106846756
FIN_rep1	FIN	rep1	EUR	chr1	14052265	14052765	enhancer	genic|chr1:14052265-14052765	PRDM2	14031349	21166	FALSE	0.02736073620570522	9.411318626301254e-4	0.00153617136247529	0.04737305920643342
FIN_rep1	FIN	rep1	EUR	chr1	14054570	14055077	enhancer	genic|chr1:14054570-14055077	PRDM2	14031349	23474.5	FALSE	0.01579527251518036	5.433126554490298e-4	0.00153617136247529	0.04737305920643342
FIN_rep1	FIN	rep1	EUR	chr1	14057318	14057818	enhancer	genic|chr1:14057318-14057818	PRDM2	14031349	26219	FALSE	0.05599286568211244	0.00489292061179381	0.00133492222637556	0.02145864797611225
FIN_rep1	FIN	rep1	EUR	chr1	1406842	1407384	promoter	promoter|chr1:1406842-1407384	ATAD3A	1447522	40409	FALSE	0.04780388387231709	0.00507496409157395	0.0010483611151531	0.01851185353392339
FIN_rep1	FIN	rep1	EUR	chr1	1406842	1407384	promoter	promoter|chr1:1406842-1407384	ATAD3B	1407134	21	TRUE	0.077056005450328	0.00510785482524534	0.00106042626330717	0.0284405851687931
FIN_rep1	FIN	rep1	EUR	chr1	14075518	14076018	enhancer	genic|chr1:14075518-14076018	PRDM2	14031349	44419	FALSE	0.02918028214218561	0.00604293891331867	0.00104808972060634	0.01153284923974281
FIN_rep1	FIN	rep1	EUR	chr1	143743250	143743752	enhancer	genic|chr1:143743250-143743752	LINC01138	143744519	1018	FALSE	0.2897624491223959	0.02270849874207298	0.00594685615220021	0.02703197801192634
FIN_rep1	FIN	rep1	EUR	chr1	143744269	143744769	promoter	promoter|chr1:143744269-143744769	LINC01138	143744519	0	TRUE	0.08789845005518188	0.00647932506463567	0.00612136303319719	0.02791996638198104
FIN_rep1	FIN	rep1	EUR	chr1	1440290	1440790	enhancer	intergenic|chr1:1440290-1440790	ATAD3A	1447522	6982	FALSE	0.12470734026172033	0.00388986862157516	0.00120205274508453	0.05494955241582554
FIN_rep1	FIN	rep1	EUR	chr1	1440290	1440790	enhancer	intergenic|chr1:1440290-1440790	ATAD3B	1407134	33406	FALSE	0.05267695556646503	0.00391507877686696	0.00121588666571437	0.02212269965123078
FIN_rep1	FIN	rep1	EUR	chr1	1440290	1440790	enhancer	intergenic|chr1:1440290-1440790	AURKAIP1	1310818	129722	FALSE	0.04241518559328108	0.00397311792317977	0.00125509921403188	0.02901332260817079
FIN_rep1	FIN	rep1	EUR	chr1	1440290	1440790	enhancer	intergenic|chr1:1440290-1440790	CCNL2	1334718	105822	FALSE	0.01325921618481057	0.00394803394990618	0.00124780371225569	0.00785330774651686
FIN_rep1	FIN	rep1	EUR	chr1	1440290	1440790	enhancer	intergenic|chr1:1440290-1440790	LOC148413	1334909	105631	FALSE	0.01325921618481057	0.00394803394990618	0.00124780371225569	0.00785330774651686
FIN_rep1	FIN	rep1	EUR	chr1	1440290	1440790	enhancer	intergenic|chr1:1440290-1440790	SSU72	1510262	69722	FALSE	0.01617724773127387	0.0037928453295154	0.00118592555996366	0.00578041041527978
FIN_rep1	FIN	rep1	EUR	chr1	1440290	1440790	enhancer	intergenic|chr1:1440290-1440790	VWA1	1370902	69638	FALSE	0.02610696134435604	0.00393133934679004	0.00123063198991183	0.02763392459616307
FIN_rep1	FIN	rep1	EUR	chr1	1443376	1444139	enhancer	intergenic|chr1:1443376-1444139	ATAD3A	1447522	3764.5	FALSE	0.01727556699549964	5.388591067268626e-4	0.00120205274508453	0.05494955241582554
FIN_rep1	FIN	rep1	EUR	chr1	1447199	1447772	promoter	promoter|chr1:1447199-1447772	ATAD3A	1447522	36.5	TRUE	0.21221618126016312	0.007878354841836	0.00135155196812579	0.04106206716616124
FIN_rep1	FIN	rep1	EUR	chr1	1447199	1447772	promoter	promoter|chr1:1447199-1447772	ATAD3B	1407134	40351.5	FALSE	0.18428169029877867	0.00792941429096625	0.00136710641257976	0.03398519876409905
FIN_rep1	FIN	rep1	EUR	chr1	144931874	144932667	enhancer	genic|chr1:144931874-144932667	SEC22B	145096406	164135.5	FALSE	0.1507482696799712	0.03906479037389776	0.00374798834639194	0.00608790957349024
FIN_rep1	FIN	rep1	EUR	chr1	144995872	144996538	enhancer	genic|chr1:144995872-144996538	PDE4DIP	144995033	1172	FALSE	0.00827863540628034	3.616438071396427e-4	0.00274180890267811	0.05030969044331861
FIN_rep1	FIN	rep1	EUR	chr1	144996866	144997367	enhancer	genic|chr1:144996866-144997367	PDE4DIP	144995033	2083.5	FALSE	0.00731722427234823	3.1964553500437166e-4	0.00274180890267811	0.05030969044331861
FIN_rep1	FIN	rep1	EUR	chr1	144998710	144999213	enhancer	genic|chr1:144998710-144999213	PDE4DIP	144995033	3928.5	FALSE	0.03442429726145488	0.00150379057764701	0.00274180890267811	0.05030969044331861
FIN_rep1	FIN	rep1	EUR	chr1	145000020	145000584	enhancer	genic|chr1:145000020-145000584	PDE4DIP	144995033	5269	FALSE	0.00423808961770587	4.095447209352734e-4	0.00221957127755771	0.02809382099754895
FIN_rep1	FIN	rep1	EUR	chr1	145004197	145004717	enhancer	genic|chr1:145004197-145004717	PDE4DIP	144995033	9424	FALSE	0.00783694477683663	7.57317482906859e-4	0.00221957127755771	0.02809382099754895
FIN_rep1	FIN	rep1	EUR	chr1	145090168	145090669	enhancer	intergenic|chr1:145090168-145090669	SEC22B	145096406	5987.5	FALSE	0.02335638442382272	4.5445808848517414e-4	0.00192294138751688	0.15803210230317055
FIN_rep1	FIN	rep1	EUR	chr1	145092381	145092881	enhancer	intergenic|chr1:145092381-145092881	SEC22B	145096406	3775	FALSE	0.0633497675204923	0.00123263146088563	0.00192294138751688	0.15803210230317055
FIN_rep1	FIN	rep1	EUR	chr1	145096156	145096711	promoter	promoter|chr1:145096156-145096711	SEC22B	145096406	27.5	TRUE	0.6623941572922742	0.00926332995830149	0.0044306517952306	0.09542920947900092
FIN_rep1	FIN	rep1	EUR	chr1	145100036	145100537	enhancer	genic|chr1:145100036-145100537	SEC22B	145096406	3880.5	FALSE	0.01395236427085089	2.714788676757851e-4	0.00260662005649435	0.11658257187039572
FIN_rep1	FIN	rep1	EUR	chr1	145290400	145290900	enhancer	intergenic|chr1:145290400-145290900	NBPF10	145293370	2720	FALSE	0.12392971405140968	0.00369145068762425	0.00247429216533572	0.07536491029814692
FIN_rep1	FIN	rep1	EUR	chr1	145291587	145292087	enhancer	intergenic|chr1:145291587-145292087	NBPF10	145293370	1533	FALSE	0.07888645205635049	0.00234976292745138	0.00247429216533572	0.07536491029814692
FIN_rep1	FIN	rep1	EUR	chr1	145293120	145293687	promoter	promoter|chr1:145293120-145293687	NBPF10	145293370	33.5	TRUE	0.07233830703222911	0.00200520475967111	0.00246517408707743	0.08128376469561784
FIN_rep1	FIN	rep1	EUR	chr1	145382154	145382744	promoter	promoter|chr1:145382154-145382744	LINC01719	145382404	45	TRUE	0.07666131732248364	0.00609090205046175	0.00245989943940674	0.03859583742708219
FIN_rep1	FIN	rep1	EUR	chr1	145389919	145390442	enhancer	genic|chr1:145389919-145390442	LINC01719	145382404	7776.5	FALSE	0.02083048709309572	8.275128903259975e-4	0.00210095899418883	0.09037956391621069
FIN_rep1	FIN	rep1	EUR	chr1	145396958	145397466	enhancer	genic|chr1:145396958-145397466	ANKRD34A	145470507	73295	FALSE	0.00894355496961334	0.00514448215195783	0.00335055540029453	0.0121989022161836
FIN_rep1	FIN	rep1	EUR	chr1	145396958	145397466	enhancer	genic|chr1:145396958-145397466	HFE2	145413190	15978	FALSE	0.12641649634951416	0.00518370190858348	0.00337435482641155	0.063751003504157
FIN_rep1	FIN	rep1	EUR	chr1	145396958	145397466	enhancer	genic|chr1:145396958-145397466	LINC01719	145382404	14808	FALSE	0.06127828757514888	0.0051872004620596	0.00338916487575877	0.0262932367194305
FIN_rep1	FIN	rep1	EUR	chr1	145396958	145397466	enhancer	genic|chr1:145396958-145397466	LIX1L	145477066	79854	FALSE	0.01265004837311417	0.00514448215195783	0.00335055540029453	0.01153885954079355
FIN_rep1	FIN	rep1	EUR	chr1	145396958	145397466	enhancer	genic|chr1:145396958-145397466	PIAS3	145575987	178775	FALSE	0.0048088034459455	0.00486419293613119	0.00315930044765975	0.00296939449423075
FIN_rep1	FIN	rep1	EUR	chr1	145396958	145397466	enhancer	genic|chr1:145396958-145397466	POLR3GL	145470408	73196	FALSE	0.00894355496961334	0.00514448215195783	0.00335055540029453	0.0121989022161836
FIN_rep1	FIN	rep1	EUR	chr1	145396958	145397466	enhancer	genic|chr1:145396958-145397466	TXNIP	145438437	41225	FALSE	0.02410874967624298	0.00517947148666868	0.00336807650377737	0.0137275657788966
FIN_rep1	FIN	rep1	EUR	chr1	145415254	145415754	enhancer	genic|chr1:145415254-145415754	HFE2	145413190	2314	FALSE	0.01738692180043979	7.129498311054711e-4	0.00193657384946657	0.11108200517221996
FIN_rep1	FIN	rep1	EUR	chr1	145427427	145427927	enhancer	genic|chr1:145427427-145427927	TXNIP	145438437	10760	FALSE	0.00391747778428728	9.892754877286105e-4	0.0025926691879874	0.01517149672292895
FIN_rep1	FIN	rep1	EUR	chr1	145438139	145438687	promoter	promoter|chr1:145438139-145438687	LINC01719	145382404	56009	FALSE	0.12693226871166274	0.00741738007621776	0.0042168306247949	0.0306124797940532
FIN_rep1	FIN	rep1	EUR	chr1	145438139	145438687	promoter	promoter|chr1:145438139-145438687	PIAS3	145575987	137574	FALSE	0.04263303171219539	0.00695549902789242	0.00393083115427875	0.01479674290692401
FIN_rep1	FIN	rep1	EUR	chr1	145438139	145438687	promoter	promoter|chr1:145438139-145438687	TXNIP	145438437	24	TRUE	0.22678258820730152	0.00740632811312253	0.00419059227521377	0.07258010485146241
FIN_rep1	FIN	rep1	EUR	chr1	145439957	145440501	enhancer	genic|chr1:145439957-145440501	TXNIP	145438437	1792	FALSE	0.00866331204492141	3.664978112499498e-4	0.00257190082545795	0.09129449579456292
FIN_rep1	FIN	rep1	EUR	chr1	145450214	145450714	enhancer	genic|chr1:145450214-145450714	TXNIP	145438437	12027	FALSE	0.00978010281674224	3.966921227122975e-4	0.00421383368046089	0.0581163986108595
FIN_rep1	FIN	rep1	EUR	chr1	145455213	145455742	enhancer	genic|chr1:145455213-145455742	ANKRD34A	145470507	15029.5	FALSE	0.20305454608571383	0.01396526107757423	0.00426646026756674	0.0801244368313888
FIN_rep1	FIN	rep1	EUR	chr1	145455213	145455742	enhancer	genic|chr1:145455213-145455742	GNRHR2	145516076	60598.5	FALSE	0.06258844315313351	0.01369563366257551	0.00417200819556241	0.01434510062443518
FIN_rep1	FIN	rep1	EUR	chr1	145455213	145455742	enhancer	genic|chr1:145455213-145455742	HFE2	145413190	42287.5	FALSE	0.3431714454216354	0.0140717274087807	0.0042967654838035	0.05006521933154444
FIN_rep1	FIN	rep1	EUR	chr1	145455213	145455742	enhancer	genic|chr1:145455213-145455742	ITGA10	145524890	69412.5	FALSE	0.1059775604183728	0.01364997267685093	0.00415169350517658	0.02760466290413447
FIN_rep1	FIN	rep1	EUR	chr1	145455213	145455742	enhancer	genic|chr1:145455213-145455742	LIX1L	145477066	21588.5	FALSE	0.05567233319211621	0.01396526107757423	0.00426646026756674	0.01469101583032471
FIN_rep1	FIN	rep1	EUR	chr1	145455213	145455742	enhancer	genic|chr1:145455213-145455742	PEX11B	145516164	60686.5	FALSE	0.06258844315313351	0.01369563366257551	0.00417200819556241	0.01434510062443518
FIN_rep1	FIN	rep1	EUR	chr1	145455213	145455742	enhancer	genic|chr1:145455213-145455742	PIAS3	145575987	120509.5	FALSE	0.13993914168541208	0.01320438525749624	0.00402292402986718	0.02499837519622898
FIN_rep1	FIN	rep1	EUR	chr1	145455213	145455742	enhancer	genic|chr1:145455213-145455742	POLR3GL	145470408	14930.5	FALSE	0.20305454608571383	0.01396526107757423	0.00426646026756674	0.0801244368313888
FIN_rep1	FIN	rep1	EUR	chr1	145455213	145455742	enhancer	genic|chr1:145455213-145455742	RBM8A	145507556	52078.5	FALSE	0.03595029927535299	0.01370586794498396	0.00418534711036612	0.00840537267305589
FIN_rep1	FIN	rep1	EUR	chr1	145455213	145455742	enhancer	genic|chr1:145455213-145455742	TXNIP	145438437	17040.5	FALSE	0.2589750709947991	0.01406024346447621	0.00428877092443482	0.04265977003337589
FIN_rep1	FIN	rep1	EUR	chr1	145470158	145470757	promoter	promoter|chr1:145470158-145470757	ANKRD34A	145470507	49.5	TRUE	0.13418683807576737	0.01221656989993414	0.00279360171337982	0.09244111696096532
FIN_rep1	FIN	rep1	EUR	chr1	145470158	145470757	promoter	promoter|chr1:145470158-145470757	LIX1L	145477066	6608.5	FALSE	0.2667187125315986	0.01221656989993414	0.00279360171337982	0.12287651406281053
FIN_rep1	FIN	rep1	EUR	chr1	145470158	145470757	promoter	promoter|chr1:145470158-145470757	POLR3GL	145470408	49.5	TRUE	0.13418683807576737	0.01221656989993414	0.00279360171337982	0.09244111696096532
FIN_rep1	FIN	rep1	EUR	chr1	145470158	145470757	promoter	promoter|chr1:145470158-145470757	RBM8A	145507556	37098.5	FALSE	0.06902162649365569	0.01198965725445982	0.00274049027187505	0.02817361949684842
FIN_rep1	FIN	rep1	EUR	chr1	145470158	145470757	promoter	promoter|chr1:145470158-145470757	TXNIP	145438437	32020.5	FALSE	0.04315179664569333	0.01229965885633855	0.00280821033161239	0.01240973260257178
FIN_rep1	FIN	rep1	EUR	chr1	145474220	145474720	enhancer	genic|chr1:145474220-145474720	ANKRD34A	145470507	3963	FALSE	0.04556681762606354	0.00445853718196065	0.00277453850596049	0.08660332909415312
FIN_rep1	FIN	rep1	EUR	chr1	145474220	145474720	enhancer	genic|chr1:145474220-145474720	GNRHR2	145516076	41606	FALSE	0.01279544785592781	0.0043724561664773	0.0027131150086562	0.01412532850637936
FIN_rep1	FIN	rep1	EUR	chr1	145474220	145474720	enhancer	genic|chr1:145474220-145474720	LIX1L	145477066	2596	FALSE	0.091693395706545	0.00445853718196065	0.00277453850596049	0.11654243176403346
FIN_rep1	FIN	rep1	EUR	chr1	145474220	145474720	enhancer	genic|chr1:145474220-145474720	PEX11B	145516164	41694	FALSE	0.01279544785592781	0.0043724561664773	0.0027131150086562	0.01412532850637936
FIN_rep1	FIN	rep1	EUR	chr1	145474220	145474720	enhancer	genic|chr1:145474220-145474720	PIAS3	145575987	101517	FALSE	0.00416761655132365	0.00421562062523977	0.00261616350028406	0.0035858650859868
FIN_rep1	FIN	rep1	EUR	chr1	145474220	145474720	enhancer	genic|chr1:145474220-145474720	POLR3GL	145470408	4062	FALSE	0.04556681762606354	0.00445853718196065	0.00277453850596049	0.08660332909415312
FIN_rep1	FIN	rep1	EUR	chr1	145474220	145474720	enhancer	genic|chr1:145474220-145474720	RBM8A	145507556	33086	FALSE	0.02343818448807054	0.00437572355463391	0.00272178949064585	0.02639441539947327
FIN_rep1	FIN	rep1	EUR	chr1	145474220	145474720	enhancer	genic|chr1:145474220-145474720	TXNIP	145438437	36033	FALSE	0.01481304091955465	0.00448886117671317	0.00278904743671143	0.01175271993448336
FIN_rep1	FIN	rep1	EUR	chr1	145476784	145477316	promoter	promoter|chr1:145476784-145477316	ANKRD34A	145470507	6543	FALSE	0.29731148853967587	0.0192614729452982	0.00283907128347223	0.12782474555079015
FIN_rep1	FIN	rep1	EUR	chr1	145476784	145477316	promoter	promoter|chr1:145476784-145477316	GNRHR2	145516076	39026	FALSE	0.05868558469954104	0.01888959152249772	0.00277621914177283	0.01465520368067964
FIN_rep1	FIN	rep1	EUR	chr1	145476784	145477316	promoter	promoter|chr1:145476784-145477316	ITGA10	145524890	47840	FALSE	0.07408550025091076	0.01882661397869784	0.00276270094390153	0.02102580927538567
FIN_rep1	FIN	rep1	EUR	chr1	145476784	145477316	promoter	promoter|chr1:145476784-145477316	LIX1L	145477066	16	TRUE	0.08180897139651834	0.0192614729452982	0.00283907128347223	0.02352146182071461
FIN_rep1	FIN	rep1	EUR	chr1	145476784	145477316	promoter	promoter|chr1:145476784-145477316	PEX11B	145516164	39114	FALSE	0.05868558469954104	0.01888959152249772	0.00277621914177283	0.01465520368067964
FIN_rep1	FIN	rep1	EUR	chr1	145476784	145477316	promoter	promoter|chr1:145476784-145477316	POLR3GL	145470408	6642	FALSE	0.29731148853967587	0.0192614729452982	0.00283907128347223	0.12782474555079015
FIN_rep1	FIN	rep1	EUR	chr1	145476784	145477316	promoter	promoter|chr1:145476784-145477316	RBM8A	145507556	30506	FALSE	0.13178947354690437	0.01890370707340865	0.00278509538287128	0.03357269147909123
FIN_rep1	FIN	rep1	EUR	chr1	145476784	145477316	promoter	promoter|chr1:145476784-145477316	TXNIP	145438437	38613	FALSE	0.09599145704021904	0.01939247663118921	0.00285391767632653	0.01722836664818415
FIN_rep1	FIN	rep1	EUR	chr1	145501972	145502472	enhancer	genic|chr1:145501972-145502472	GNRHR2	145516076	13854	FALSE	0.02655971074333762	0.00431626195553292	0.00244093578222331	0.03301383120603434
FIN_rep1	FIN	rep1	EUR	chr1	145501972	145502472	enhancer	genic|chr1:145501972-145502472	LIX1L	145477066	25156	FALSE	0.02394055225160774	0.00440123666953303	0.00249619728494657	0.03426176278271703
FIN_rep1	FIN	rep1	EUR	chr1	145501972	145502472	enhancer	genic|chr1:145501972-145502472	PEX11B	145516164	13942	FALSE	0.02655971074333762	0.00431626195553292	0.00244093578222331	0.03301383120603434
FIN_rep1	FIN	rep1	EUR	chr1	145501972	145502472	enhancer	genic|chr1:145501972-145502472	RBM8A	145507556	5334	FALSE	0.06553484326690927	0.00431948735166209	0.00244874004168642	0.08309786470463762
FIN_rep1	FIN	rep1	EUR	chr1	145501972	145502472	enhancer	genic|chr1:145501972-145502472	TXNIP	145438437	63785	FALSE	0.01754719888295754	0.00443117094443635	0.0025092506822846	0.01567586386122918
FIN_rep1	FIN	rep1	EUR	chr1	145507306	145507827	promoter	promoter|chr1:145507306-145507827	ANKRD34A	145470507	37059.5	FALSE	0.13277370015153375	0.01208791571538663	0.00437542788906479	0.0590213504316477
FIN_rep1	FIN	rep1	EUR	chr1	145507306	145507827	promoter	promoter|chr1:145507306-145507827	ANKRD35	145549208	41641.5	FALSE	0.04991507674163156	0.01160308639620863	0.00417651919854714	0.01138269259018131
FIN_rep1	FIN	rep1	EUR	chr1	145507306	145507827	promoter	promoter|chr1:145507306-145507827	GNRHR2	145516076	8509.5	FALSE	0.2404596321551598	0.01185453422334307	0.00427856346185582	0.06208639438820627
FIN_rep1	FIN	rep1	EUR	chr1	145507306	145507827	promoter	promoter|chr1:145507306-145507827	HFE2	145413190	94376.5	FALSE	0.3164714825829885	0.0121800698134018	0.00440650711633767	0.05201209793274391
FIN_rep1	FIN	rep1	EUR	chr1	145507306	145507827	promoter	promoter|chr1:145507306-145507827	ITGA10	145524890	17323.5	FALSE	0.261998907951436	0.01181501142861304	0.0042577299236772	0.07687990218872313
FIN_rep1	FIN	rep1	EUR	chr1	145507306	145507827	promoter	promoter|chr1:145507306-145507827	LIX1L	145477066	30500.5	FALSE	0.22743085662074244	0.01208791571538663	0.00437542788906479	0.06760932530340029
FIN_rep1	FIN	rep1	EUR	chr1	145507306	145507827	promoter	promoter|chr1:145507306-145507827	NUDT17	145589435	81868.5	FALSE	0.03088835004714622	0.01126982784555404	0.00402446007945914	0.00734113042074871
FIN_rep1	FIN	rep1	EUR	chr1	145507306	145507827	promoter	promoter|chr1:145507306-145507827	PEX11B	145516164	8597.5	FALSE	0.2404596321551598	0.01185453422334307	0.00427856346185582	0.06208639438820627
FIN_rep1	FIN	rep1	EUR	chr1	145507306	145507827	promoter	promoter|chr1:145507306-145507827	PIAS3	145575987	68420.5	FALSE	0.11073192762432192	0.01142932417657552	0.00412567160877573	0.02228385106620676
FIN_rep1	FIN	rep1	EUR	chr1	145507306	145507827	promoter	promoter|chr1:145507306-145507827	POLR3GL	145470408	37158.5	FALSE	0.13277370015153375	0.01208791571538663	0.00437542788906479	0.0590213504316477
FIN_rep1	FIN	rep1	EUR	chr1	145507306	145507827	promoter	promoter|chr1:145507306-145507827	RBM8A	145507556	10.5	TRUE	0.282186706393139	0.01186339271460031	0.00429224305950393	0.07432515525503182
FIN_rep1	FIN	rep1	EUR	chr1	145515826	145516633	promoter	promoter|chr1:145515826-145516633	ANKRD34A	145470507	45722.5	FALSE	0.06259855041392333	0.01533232434929527	0.00349174068930106	0.02749054388510173
FIN_rep1	FIN	rep1	EUR	chr1	145515826	145516633	promoter	promoter|chr1:145515826-145516633	ANKRD35	145549208	32978.5	FALSE	0.24888296468630136	0.01471736635730472	0.00333300477003888	0.05606998080902901
FIN_rep1	FIN	rep1	EUR	chr1	145515826	145516633	promoter	promoter|chr1:145515826-145516633	GNRHR2	145516076	153.5	TRUE	0.29143701820073564	0.01503630303202388	0.00341443957260874	0.07433972458727356
FIN_rep1	FIN	rep1	EUR	chr1	145515826	145516633	promoter	promoter|chr1:145515826-145516633	ITGA10	145524890	8660.5	FALSE	0.4367174641019374	0.01498617227977019	0.00339781369856745	0.1266006316555722
FIN_rep1	FIN	rep1	EUR	chr1	145515826	145516633	promoter	promoter|chr1:145515826-145516633	LIX1L	145477066	39163.5	FALSE	0.0885413790727996	0.01533232434929527	0.00349174068930106	0.02600312052418831
FIN_rep1	FIN	rep1	EUR	chr1	145515826	145516633	promoter	promoter|chr1:145515826-145516633	NUDT17	145589435	73205.5	FALSE	0.15401326885249872	0.01429466087927859	0.00321165640668776	0.03616165846058421
FIN_rep1	FIN	rep1	EUR	chr1	145515826	145516633	promoter	promoter|chr1:145515826-145516633	PEX11B	145516164	65.5	TRUE	0.29143701820073564	0.01503630303202388	0.00341443957260874	0.07433972458727356
FIN_rep1	FIN	rep1	EUR	chr1	145515826	145516633	promoter	promoter|chr1:145515826-145516633	PIAS3	145575987	59757.5	FALSE	0.11580164270342774	0.01449696618462011	0.00329242665912967	0.0230225846876244
FIN_rep1	FIN	rep1	EUR	chr1	145515826	145516633	promoter	promoter|chr1:145515826-145516633	POLR3GL	145470408	45821.5	FALSE	0.06259855041392333	0.01533232434929527	0.00349174068930106	0.02749054388510173
FIN_rep1	FIN	rep1	EUR	chr1	145515826	145516633	promoter	promoter|chr1:145515826-145516633	RBM8A	145507556	8673.5	FALSE	0.2102269359409668	0.01504753915116959	0.00342535635810544	0.05470280635523142
FIN_rep1	FIN	rep1	EUR	chr1	145548920	145549458	promoter	promoter|chr1:145548920-145549458	ANKRD35	145549208	19	TRUE	0.05041838361740282	0.01172008337476899	0.00159328218312281	0.02983779937893651
FIN_rep1	FIN	rep1	EUR	chr1	145575733	145576237	promoter	promoter|chr1:145575733-145576237	ANKRD35	145549208	26777	FALSE	0.31521979136463485	0.01864010724251002	0.00269654858582946	0.06930396673531382
FIN_rep1	FIN	rep1	EUR	chr1	145575733	145576237	promoter	promoter|chr1:145575733-145576237	NUDT17	145589435	13450	FALSE	0.3456391771566974	0.01810473459151307	0.00259837238142416	0.07919951893305364
FIN_rep1	FIN	rep1	EUR	chr1	145575733	145576237	promoter	promoter|chr1:145575733-145576237	PIAS3	145575987	2	TRUE	0.30277339558994215	0.01836096199631794	0.00266371909558345	0.05874439699711813
FIN_rep1	FIN	rep1	EUR	chr1	145589180	145589700	promoter	promoter|chr1:145589180-145589700	NUDT17	145589435	5	TRUE	0.0580339836966321	0.00538639379968902	0.0017537024447188	0.06622493024465866
FIN_rep1	FIN	rep1	EUR	chr1	145589180	145589700	promoter	promoter|chr1:145589180-145589700	POLR3C	145611044	21604	FALSE	0.03240600898917974	0.00524568452207827	0.00170919003817131	0.01050487070391127
FIN_rep1	FIN	rep1	EUR	chr1	145589180	145589700	promoter	promoter|chr1:145589180-145589700	RNF115	145610989	21549	FALSE	0.03240600898917974	0.00524568452207827	0.00170919003817131	0.01050487070391127
FIN_rep1	FIN	rep1	EUR	chr1	145606373	145606885	enhancer	genic|chr1:145606373-145606885	NUDT17	145589435	17194	FALSE	0.0111796083989782	0.00179226913270464	0.00248010978168818	0.02711100367661297
FIN_rep1	FIN	rep1	EUR	chr1	145606373	145606885	enhancer	genic|chr1:145606373-145606885	PIAS3	145575987	30642	FALSE	0.01049410909881626	0.00181763423630578	0.00254248229847842	0.02154833591778122
FIN_rep1	FIN	rep1	EUR	chr1	145606373	145606885	enhancer	genic|chr1:145606373-145606885	POLR3C	145611044	4415	FALSE	0.23461838077612823	0.00174544951566115	0.00241715973265486	0.1616244555431403
FIN_rep1	FIN	rep1	EUR	chr1	145606373	145606885	enhancer	genic|chr1:145606373-145606885	RNF115	145610989	4360	FALSE	0.23461838077612823	0.00174544951566115	0.00241715973265486	0.1616244555431403
FIN_rep1	FIN	rep1	EUR	chr1	145608094	145608604	enhancer	genic|chr1:145608094-145608604	POLR3C	145611044	2695	FALSE	0.02635582500038908	1.9607484217391637e-4	0.00241715973265486	0.1616244555431403
FIN_rep1	FIN	rep1	EUR	chr1	145608094	145608604	enhancer	genic|chr1:145608094-145608604	RNF115	145610989	2640	FALSE	0.02635582500038908	1.9607484217391637e-4	0.00241715973265486	0.1616244555431403
FIN_rep1	FIN	rep1	EUR	chr1	145610739	145611294	promoter	promoter|chr1:145610739-145611294	NUDT17	145589435	21581.5	FALSE	0.02776556573629166	0.01013045842218209	0.00238174166329051	0.01240440421048412
FIN_rep1	FIN	rep1	EUR	chr1	145641990	145642490	enhancer	genic|chr1:145641990-145642490	POLR3C	145611044	31196	FALSE	0.00286915734559367	5.387520990223594e-4	0.00174139467208562	0.00888844652013342
FIN_rep1	FIN	rep1	EUR	chr1	145641990	145642490	enhancer	genic|chr1:145641990-145642490	RNF115	145610989	31251	FALSE	0.00286915734559367	5.387520990223594e-4	0.00174139467208562	0.00888844652013342
FIN_rep1	FIN	rep1	EUR	chr1	145726522	145727022	enhancer	genic|chr1:145726522-145727022	PDZK1	145727665	893	FALSE	0.04492028328130438	8.030010624125105e-4	0.00160784351960644	0.10196277924765568
FIN_rep1	FIN	rep1	EUR	chr1	145744067	145744613	enhancer	genic|chr1:145744067-145744613	PDZK1	145727665	16675	FALSE	0.02770783828566438	8.030010624125105e-4	0.00170908313840483	0.05916739008203307
FIN_rep1	FIN	rep1	EUR	chr1	145826827	145827353	promoter	promoter|chr1:145826827-145827353	GPR89A	145827103	13	TRUE	0.23665009534955	0.01077443705736625	0.00148412137309087	0.08731901749194869
FIN_rep1	FIN	rep1	EUR	chr1	146580557	146581057	enhancer	genic|chr1:146580557-146581057	NBPF13P	146585928	5121	FALSE	0.3620315021546994	7.560581597537612e-4	0.00139272442049924	0.5719114805442793
FIN_rep1	FIN	rep1	EUR	chr1	146643918	146644484	promoter	promoter|chr1:146643918-146644484	CHD1L	146714290	70089	FALSE	0.4087572663248902	0.01394787248851429	0.00183822461262862	0.06165462964467241
FIN_rep1	FIN	rep1	EUR	chr1	146643918	146644484	promoter	promoter|chr1:146643918-146644484	PDIA3P1	146649429	5228	FALSE	0.7866981418895316	0.01402499774850805	0.00185365011071633	0.3246621577837469
FIN_rep1	FIN	rep1	EUR	chr1	146643918	146644484	promoter	promoter|chr1:146643918-146644484	PRKAB2	146644168	33	TRUE	0.6214088532227847	0.01402499774850805	0.00185365011071633	0.10659285153852698
FIN_rep1	FIN	rep1	EUR	chr1	146695303	146695969	enhancer	genic|chr1:146695303-146695969	FMO5	146697230	1594	FALSE	0.00854937390584029	1.3242361481611995e-4	0.00114419673407777	0.16354470798704998
FIN_rep1	FIN	rep1	EUR	chr1	146696709	146697480	promoter	promoter|chr1:146696709-146697480	FMO5	146697230	135.5	TRUE	0.09863433132835436	0.00143906493084013	0.00112330953153514	0.17685469674856444
FIN_rep1	FIN	rep1	EUR	chr1	146713958	146714540	promoter	promoter|chr1:146713958-146714540	CHD1L	146714290	41	TRUE	0.31347975664855965	0.00676733377613458	0.00149396615056837	0.11991068906249527
FIN_rep1	FIN	rep1	EUR	chr1	146713958	146714540	promoter	promoter|chr1:146713958-146714540	FMO5	146697230	17019	FALSE	0.08684708420850464	0.00677237858041791	0.00149677869321375	0.02483274616605924
FIN_rep1	FIN	rep1	EUR	chr1	146713958	146714540	promoter	promoter|chr1:146713958-146714540	PDIA3P1	146649429	64820	FALSE	0.14187745723755282	0.00680475399039154	0.00150650279698273	0.14848587176832323
FIN_rep1	FIN	rep1	EUR	chr1	146713958	146714540	promoter	promoter|chr1:146713958-146714540	PRKAB2	146644168	70081	FALSE	0.12630398094730552	0.00680475399039154	0.00150650279698273	0.05494344337349815
FIN_rep1	FIN	rep1	EUR	chr1	146716762	146717709	enhancer	genic|chr1:146716762-146717709	CHD1L	146714290	2945.5	FALSE	0.0307636541689259	6.071238684978576e-4	0.00149910044275119	0.13071837292317318
FIN_rep1	FIN	rep1	EUR	chr1	146718830	146719418	enhancer	genic|chr1:146718830-146719418	CHD1L	146714290	4834	FALSE	0.01457966436492331	2.8773117075193185e-4	0.00149910044275119	0.13071837292317318
FIN_rep1	FIN	rep1	EUR	chr1	147010827	147011336	enhancer	intergenic|chr1:147010827-147011336	BCL9	147013270	2188.5	FALSE	0.03050169176918392	1.9141494318377692e-4	0.00114663506712077	0.262699079772878
FIN_rep1	FIN	rep1	EUR	chr1	147012968	147013520	promoter	promoter|chr1:147012968-147013520	BCL9	147013270	26	TRUE	0.1268503047197321	7.408191295105274e-4	0.00112592532073966	0.28747853454695516
FIN_rep1	FIN	rep1	EUR	chr1	147016822	147017329	enhancer	genic|chr1:147016822-147017329	BCL9	147013270	3805.5	FALSE	0.03052565142307171	6.617710475221962e-4	7.997617143219069e-4	0.1090265449436396
FIN_rep1	FIN	rep1	EUR	chr1	147137497	147138055	enhancer	genic|chr1:147137497-147138055	ACP6	147142665	4889	FALSE	0.00879794773275034	1.6038707655717993e-4	7.820925288074896e-4	0.12506752489023
FIN_rep1	FIN	rep1	EUR	chr1	147142415	147142942	promoter	promoter|chr1:147142415-147142942	ACP6	147142665	13.5	TRUE	0.4150180423613109	0.00652224310153526	9.983439727254374e-4	0.1136528893878477
FIN_rep1	FIN	rep1	EUR	chr1	147727081	147727586	enhancer	intergenic|chr1:147727081-147727586	LOC101927468	147719342	7991.5	FALSE	0.01297595861768649	3.746383873863187e-4	8.968034065824111e-4	0.09118360754939137
FIN_rep1	FIN	rep1	EUR	chr1	147931104	147931604	enhancer	intergenic|chr1:147931104-147931604	LINC01138	143744519	4186835	FALSE	0.07885340070213402	0.01097328278795793	0.00258111366220709	0.03507424297160647
FIN_rep1	FIN	rep1	EUR	chr1	148176171	148176671	enhancer	intergenic|chr1:148176171-148176671	LINC01138	143744519	4431902	FALSE	0.07765638659793966	0.00791998290360801	0.00278322353149629	0.0443829766897957
FIN_rep1	FIN	rep1	EUR	chr1	148177254	148177754	enhancer	intergenic|chr1:148177254-148177754	LINC01138	143744519	4432985	FALSE	0.01975453528331041	0.00201471622060626	0.00278322353149629	0.0443829766897957
FIN_rep1	FIN	rep1	EUR	chr1	148555732	148556249	enhancer	intergenic|chr1:148555732-148556249	NBPF15	148560846	4855.5	FALSE	0.3320874947350613	0.00520684193477705	0.00113549603477913	0.05438054259278423
FIN_rep1	FIN	rep1	EUR	chr1	149783678	149784264	promoter	promoter|chr1:149783678-149784264	HIST2H2BC	149822340	38369	FALSE	0.11287541707332416	0.00578734722596542	0.00108258120575354	0.02023400266255361
FIN_rep1	FIN	rep1	EUR	chr1	149783678	149784264	promoter	promoter|chr1:149783678-149784264	HIST2H3D	149785236	1265	FALSE	0.4426359013286237	0.00583458136852321	0.00109477091986324	0.19726586629751824
FIN_rep1	FIN	rep1	EUR	chr1	149784986	149785486	promoter	promoter|chr1:149784986-149785486	HIST2H2BF	149783928	1308	FALSE	0.2374064538739353	0.0022711904924039702	9.534656110982426e-4	0.1878444577932218
FIN_rep1	FIN	rep1	EUR	chr1	149784986	149785486	promoter	promoter|chr1:149784986-149785486	HIST2H3D	149785236	0	TRUE	0.13613627759897742	0.0022711904924039702	9.534656110982428e-4	0.17895899740815557
FIN_rep1	FIN	rep1	EUR	chr1	149814979	149815506	enhancer	intergenic|chr1:149814979-149815506	HIST2H2BC	149822340	7097.5	FALSE	0.03190584434232916	2.660658963049593e-4	0.00110086092174473	0.12234072026850866
FIN_rep1	FIN	rep1	EUR	chr1	149815654	149816165	enhancer	intergenic|chr1:149815654-149816165	HIST2H2BC	149822340	6430.5	FALSE	0.01303572053115276	1.0870612386523434e-4	0.00110086092174473	0.12234072026850866
FIN_rep1	FIN	rep1	EUR	chr1	149816917	149817429	enhancer	intergenic|chr1:149816917-149817429	HIST2H2BC	149822340	5167	FALSE	0.02376401393721159	1.9817039161127483e-4	0.00110086092174473	0.12234072026850866
FIN_rep1	FIN	rep1	EUR	chr1	149819145	149819701	enhancer	intergenic|chr1:149819145-149819701	HIST2H2BC	149822340	2917	FALSE	0.01369005857487704	1.1416271157443224e-4	0.00110086092174473	0.12234072026850866
FIN_rep1	FIN	rep1	EUR	chr1	149820277	149820777	enhancer	intergenic|chr1:149820277-149820777	HIST2H2BC	149822340	1813	FALSE	0.00785682279637794	1.3145140075474353e-4	0.00105542750950317	0.06360273447456462
FIN_rep1	FIN	rep1	EUR	chr1	149857982	149858774	promoter	promoter|chr1:149857982-149858774	BOLA1	149871134	12756	FALSE	0.36195807429979737	0.00946494192041982	0.00175401276036274	0.05090025834739078
FIN_rep1	FIN	rep1	EUR	chr1	149857982	149858774	promoter	promoter|chr1:149857982-149858774	HIST2H2AB	149859466	1088	FALSE	0.4365094554371438	0.00945758418541481	0.00175066813549313	0.06412164883269285
FIN_rep1	FIN	rep1	EUR	chr1	149857982	149858774	promoter	promoter|chr1:149857982-149858774	HIST2H2AC	149858524	146	TRUE	0.4365094554371438	0.00946021356208312	0.0017521241205182	0.06412164883269285
FIN_rep1	FIN	rep1	EUR	chr1	149857982	149858774	promoter	promoter|chr1:149857982-149858774	HIST2H2BC	149822340	36038	FALSE	0.3914964944760309	0.0095438179704931	0.00176070410250489	0.02616626959974322
FIN_rep1	FIN	rep1	EUR	chr1	149857982	149858774	promoter	promoter|chr1:149857982-149858774	HIST2H2BE	149858232	146	TRUE	0.4365094554371438	0.00946021356208312	0.0017521241205182	0.06412164883269285
FIN_rep1	FIN	rep1	EUR	chr1	149857982	149858774	promoter	promoter|chr1:149857982-149858774	HIST2H2BF	149783928	74450	FALSE	0.1956584025656174	0.00962171100869569	0.00178052938630554	0.01956867900981591
FIN_rep1	FIN	rep1	EUR	chr1	149857982	149858774	promoter	promoter|chr1:149857982-149858774	HIST2H3D	149785236	73142	FALSE	0.1930737917319948	0.00962171100869569	0.00178052938630554	0.03208190387591663
FIN_rep1	FIN	rep1	EUR	chr1	149857982	149858774	promoter	promoter|chr1:149857982-149858774	LOC105371433	150132925	274547	FALSE	0.04044814346926169	0.00889776187517409	0.00175691401746038	0.00394616282815344
FIN_rep1	FIN	rep1	EUR	chr1	149857982	149858774	promoter	promoter|chr1:149857982-149858774	MTMR11	149908266	49888	FALSE	0.18770634419195364	0.00946970071154579	0.00175391664674678	0.0150525389339359
FIN_rep1	FIN	rep1	EUR	chr1	149857982	149858774	promoter	promoter|chr1:149857982-149858774	OTUD7B	149982686	124308	FALSE	0.19794774479663496	0.00908364927839807	0.00173807600411703	0.0174064047832337
FIN_rep1	FIN	rep1	EUR	chr1	149857982	149858774	promoter	promoter|chr1:149857982-149858774	PLEKHO1	150121623	263245	FALSE	0.07875761881270239	0.00886261510095924	0.00175410235202405	0.00726136619861306
FIN_rep1	FIN	rep1	EUR	chr1	149857982	149858774	promoter	promoter|chr1:149857982-149858774	SF3B4	149900144	41766	FALSE	0.2486595349856816	0.00947465493726953	0.0017615615194981	0.0230974797671026
FIN_rep1	FIN	rep1	EUR	chr1	149857982	149858774	promoter	promoter|chr1:149857982-149858774	SV2A	149889434	31056	FALSE	0.33154659913176066	0.00947296977396739	0.00176062576113242	0.04454014994173152
FIN_rep1	FIN	rep1	EUR	chr1	149859216	149859716	promoter	promoter|chr1:149859216-149859716	BOLA1	149871134	11668	FALSE	0.20045158941186572	0.00524166412176155	0.00175401276036274	0.05090025834739078
FIN_rep1	FIN	rep1	EUR	chr1	149859216	149859716	promoter	promoter|chr1:149859216-149859716	HIST2H2AB	149859466	0	TRUE	0.2417379811320663	0.00523758942421797	0.00175066813549313	0.06412164883269285
FIN_rep1	FIN	rep1	EUR	chr1	149859216	149859716	promoter	promoter|chr1:149859216-149859716	HIST2H2AC	149858524	942	FALSE	0.2417379811320663	0.00523904556726257	0.0017521241205182	0.06412164883269285
FIN_rep1	FIN	rep1	EUR	chr1	149859216	149859716	promoter	promoter|chr1:149859216-149859716	HIST2H2BC	149822340	37126	FALSE	0.2168099018614379	0.00528534550567405	0.00176070410250489	0.02616626959974322
FIN_rep1	FIN	rep1	EUR	chr1	149859216	149859716	promoter	promoter|chr1:149859216-149859716	HIST2H2BE	149858232	1234	FALSE	0.2417379811320663	0.00523904556726257	0.0017521241205182	0.06412164883269285
FIN_rep1	FIN	rep1	EUR	chr1	149859216	149859716	promoter	promoter|chr1:149859216-149859716	HIST2H2BF	149783928	75538	FALSE	0.10835519514776754	0.00532848249976386	0.00178052938630554	0.01956867900981591
FIN_rep1	FIN	rep1	EUR	chr1	149859216	149859716	promoter	promoter|chr1:149859216-149859716	HIST2H3D	149785236	74230	FALSE	0.10692384332445758	0.00532848249976386	0.00178052938630554	0.03208190387591663
FIN_rep1	FIN	rep1	EUR	chr1	149859216	149859716	promoter	promoter|chr1:149859216-149859716	MTMR11	149908266	48800	FALSE	0.10395136262329516	0.00524429952987263	0.00175391664674678	0.0150525389339359
FIN_rep1	FIN	rep1	EUR	chr1	149859216	149859716	promoter	promoter|chr1:149859216-149859716	OTUD7B	149982686	123220	FALSE	0.1096230278651421	0.00503050509105844	0.00173807600411703	0.0174064047832337
FIN_rep1	FIN	rep1	EUR	chr1	149859216	149859716	promoter	promoter|chr1:149859216-149859716	SF3B4	149900144	40678	FALSE	0.137707106290468	0.00524704316923625	0.0017615615194981	0.0230974797671026
FIN_rep1	FIN	rep1	EUR	chr1	149859216	149859716	promoter	promoter|chr1:149859216-149859716	SV2A	149889434	29968	FALSE	0.18360978101849	0.00524610992948746	0.00176062576113242	0.04454014994173152
FIN_rep1	FIN	rep1	EUR	chr1	149870884	149871392	promoter	promoter|chr1:149870884-149871392	BOLA1	149871134	4	TRUE	0.1472114244718473	0.00358631283120398	0.00117830084235059	0.0813297760486473
FIN_rep1	FIN	rep1	EUR	chr1	149870884	149871392	promoter	promoter|chr1:149870884-149871392	SV2A	149889434	18296	FALSE	0.018035219095985	0.00358935462421515	0.00118274328687179	0.00951863915961913
FIN_rep1	FIN	rep1	EUR	chr1	149876204	149876890	enhancer	genic|chr1:149876204-149876890	SV2A	149889434	12887	FALSE	0.00128634025494538	2.9696741296472625e-4	7.24514158449358e-4	0.01339554813114191
FIN_rep1	FIN	rep1	EUR	chr1	149899498	149900394	promoter	promoter|chr1:149899498-149900394	BOLA1	149871134	28812	FALSE	0.05443882507022853	0.00538188415868578	0.0013261647008449	0.01780694237935354
FIN_rep1	FIN	rep1	EUR	chr1	149899498	149900394	promoter	promoter|chr1:149899498-149900394	MTMR11	149908266	8320	FALSE	0.4110630913130701	0.00538459006674001	0.00132609203176994	0.07667577672617214
FIN_rep1	FIN	rep1	EUR	chr1	149899498	149900394	promoter	promoter|chr1:149899498-149900394	SF3B4	149900144	198	TRUE	0.31625396821610585	0.00538740710134681	0.00133187212676945	0.06833046152243988
FIN_rep1	FIN	rep1	EUR	chr1	149899498	149900394	promoter	promoter|chr1:149899498-149900394	SV2A	149889434	10512	FALSE	0.30424762753297574	0.00538644889645165	0.00133116462352824	0.09507212255343628
FIN_rep1	FIN	rep1	EUR	chr1	149901658	149902158	enhancer	genic|chr1:149901658-149902158	MTMR11	149908266	6358	FALSE	0.0169017742342891	1.8236656556504564e-4	0.00101673718161339	0.12140997859484792
FIN_rep1	FIN	rep1	EUR	chr1	149903227	149903824	enhancer	genic|chr1:149903227-149903824	MTMR11	149908266	4740.5	FALSE	0.01804044254370569	1.946525555461913e-4	0.00101673718161339	0.12140997859484792
FIN_rep1	FIN	rep1	EUR	chr1	149910873	149911379	enhancer	intergenic|chr1:149910873-149911379	BOLA1	149871134	39992	FALSE	0.01660542687414236	0.00111602133684769	8.866465883282112e-4	0.03917774352407521
FIN_rep1	FIN	rep1	EUR	chr1	149910873	149911379	enhancer	intergenic|chr1:149910873-149911379	MTMR11	149908266	2860	FALSE	0.01973993469813415	0.00111658245095476	8.86598003271358e-4	0.02655853873328251
FIN_rep1	FIN	rep1	EUR	chr1	149910873	149911379	enhancer	intergenic|chr1:149910873-149911379	SF3B4	149900144	10982	FALSE	0.01280493431215905	0.00111716660896247	8.904624565389379e-4	0.01995558620280615
FIN_rep1	FIN	rep1	EUR	chr1	149967755	149968257	enhancer	genic|chr1:149967755-149968257	OTUD7B	149982686	14680	FALSE	0.02061899515078073	4.880336533228484e-4	0.00137132931134122	0.04277239894078728
FIN_rep1	FIN	rep1	EUR	chr1	149969503	149970003	enhancer	genic|chr1:149969503-149970003	OTUD7B	149982686	12933	FALSE	0.05309208153848081	0.00125664331972832	0.00137132931134122	0.04277239894078728
FIN_rep1	FIN	rep1	EUR	chr1	149982436	149982989	promoter	promoter|chr1:149982436-149982989	OTUD7B	149982686	26.5	TRUE	0.3136741426227549	0.00334908547894304	0.00139635701136796	0.0931201483701387
FIN_rep1	FIN	rep1	EUR	chr1	150121373	150122386	promoter	promoter|chr1:150121373-150122386	LOC105371433	150132925	11045.5	FALSE	0.14067924315963323	0.00417891339279478	0.0013654233715057	0.0376016597854324
FIN_rep1	FIN	rep1	EUR	chr1	150121373	150122386	promoter	promoter|chr1:150121373-150122386	PLEKHO1	150121623	256.5	TRUE	0.2739201668438925	0.00416240639614321	0.00136323822547039	0.06919111888382269
FIN_rep1	FIN	rep1	EUR	chr1	150124968	150125492	enhancer	genic|chr1:150124968-150125492	LOC105371433	150132925	7695	FALSE	0.01055255208335147	2.052324134059982e-4	0.00110727630431574	0.07082119349375653
FIN_rep1	FIN	rep1	EUR	chr1	150124968	150125492	enhancer	genic|chr1:150124968-150125492	PLEKHO1	150121623	3607	FALSE	0.01266705721854858	2.0442173119211753e-4	0.00110550428218923	0.080339814174246793
FIN_rep1	FIN	rep1	EUR	chr1	150130167	150130669	enhancer	genic|chr1:150130167-150130669	LOC105371433	150132925	2507	FALSE	0.01188889887032043	1.63457117609316e-4	0.00167408646051684	0.06626246805268057
FIN_rep1	FIN	rep1	EUR	chr1	150130167	150130669	enhancer	genic|chr1:150130167-150130669	PLEKHO1	150121623	8795	FALSE	0.01008866302926649	1.6281145070037634e-4	0.00167140734759971	0.05313845767608057
FIN_rep1	FIN	rep1	EUR	chr1	150132559	150133175	promoter	promoter|chr1:150132559-150133175	LOC105371433	150132925	58	TRUE	0.26465450986429784	0.00340432532363711	0.00172269786057539	0.06882509579854983
FIN_rep1	FIN	rep1	EUR	chr1	150132559	150133175	promoter	promoter|chr1:150132559-150133175	PLEKHO1	150121623	11244	FALSE	0.22314732874086127	0.00339087800338036	0.00171994095273375	0.05484140486077194
FIN_rep1	FIN	rep1	EUR	chr1	150141112	150141613	enhancer	genic|chr1:150141112-150141613	LOC105371433	150132925	8437.5	FALSE	0.01339398680133478	6.30155416670753e-4	8.138158131752883e-4	0.03983306857013219
FIN_rep1	FIN	rep1	EUR	chr1	150141112	150141613	enhancer	genic|chr1:150141112-150141613	PLEKHO1	150121623	19739.5	FALSE	0.00806513293027225	6.27666259233107e-4	8.125134285561731e-4	0.02266703841913475
FIN_rep1	FIN	rep1	EUR	chr1	150185775	150186275	enhancer	intergenic|chr1:150185775-150186275	ANP32E	150208504	22479	FALSE	0.02725706549710602	0.00172514860631454	9.427607076040244e-4	0.03223990425246022
FIN_rep1	FIN	rep1	EUR	chr1	150208254	150208777	promoter	promoter|chr1:150208254-150208777	ANP32E	150208504	11.5	TRUE	0.4462268180227373	0.00641535839238488	0.00204656539987014	0.06538102847334629
FIN_rep1	FIN	rep1	EUR	chr1	150208254	150208777	promoter	promoter|chr1:150208254-150208777	APH1A	150241609	33093.5	FALSE	0.16147429745707695	0.00634417910999695	0.00203502616975668	0.01469012152104681
FIN_rep1	FIN	rep1	EUR	chr1	150208254	150208777	promoter	promoter|chr1:150208254-150208777	C1orf54	150245182	36666.5	FALSE	0.0751730193771789	0.00629931230778156	0.00203337320622481	0.01244504777315859
FIN_rep1	FIN	rep1	EUR	chr1	150208254	150208777	promoter	promoter|chr1:150208254-150208777	CA14	150230137	21621.5	FALSE	0.19445674367350987	0.00638313058445207	0.00204126672193468	0.03749183320556373
FIN_rep1	FIN	rep1	EUR	chr1	150208254	150208777	promoter	promoter|chr1:150208254-150208777	CIART	150254942	46426.5	FALSE	0.11627301331132528	0.00626334850458145	0.0020323418520005	0.02011063633677089
FIN_rep1	FIN	rep1	EUR	chr1	150208254	150208777	promoter	promoter|chr1:150208254-150208777	ECM1	150480486	271970.5	FALSE	0.12809249675313028	0.00632705532671121	0.00205994943179528	0.0076982666653879
FIN_rep1	FIN	rep1	EUR	chr1	150208254	150208777	promoter	promoter|chr1:150208254-150208777	LOC105371433	150132925	75590.5	FALSE	0.15001223178449843	0.00659992277665965	0.00209195564328328	0.01657078344424788
FIN_rep1	FIN	rep1	EUR	chr1	150208254	150208777	promoter	promoter|chr1:150208254-150208777	MRPS21	150266261	57745.5	FALSE	0.16114099905550305	0.00625948544944071	0.00202648151343765	0.02185322934933841
FIN_rep1	FIN	rep1	EUR	chr1	150208254	150208777	promoter	promoter|chr1:150208254-150208777	OTUD7B	149982686	225829.5	FALSE	0.01737963082392432	0.00673780492316384	0.00206952524092423	0.00173037020481889
FIN_rep1	FIN	rep1	EUR	chr1	150208254	150208777	promoter	promoter|chr1:150208254-150208777	PLEKHO1	150121623	86892.5	FALSE	0.0584185337312439	0.00657385262565753	0.00208860779625257	0.00609840658009055
FIN_rep1	FIN	rep1	EUR	chr1	150208254	150208777	promoter	promoter|chr1:150208254-150208777	PRPF3	150293927	85411.5	FALSE	0.15868202269815398	0.00620833604100826	0.00202295648075819	0.03214985673530436
FIN_rep1	FIN	rep1	EUR	chr1	150208254	150208777	promoter	promoter|chr1:150208254-150208777	RPRD2	150336586	128070.5	FALSE	0.01175253252455264	0.00614565803201303	0.00202477129336911	0.00185362706757181
FIN_rep1	FIN	rep1	EUR	chr1	150227682	150228190	enhancer	intergenic|chr1:150227682-150228190	APH1A	150241609	13673	FALSE	0.01130886858529478	6.710533977588342e-4	8.192588510673747e-4	0.02416063555491958
FIN_rep1	FIN	rep1	EUR	chr1	150227682	150228190	enhancer	intergenic|chr1:150227682-150228190	CA14	150230137	2201	FALSE	0.00476325386506339	6.751734767836588e-4	8.217711664780332e-4	0.02156674523916303
FIN_rep1	FIN	rep1	EUR	chr1	150238378	150239167	enhancer	genic|chr1:150238378-150239167	APH1A	150241609	2836.5	FALSE	0.01567988321818882	2.0517441343457404e-4	9.669042159172568e-4	0.09283325710850636
FIN_rep1	FIN	rep1	EUR	chr1	150241257	150241859	promoter	promoter|chr1:150241257-150241859	ANP32E	150208504	33054	FALSE	0.09449916576650452	0.0043888044241978	0.00187301818012797	0.02211476784816331
FIN_rep1	FIN	rep1	EUR	chr1	150241257	150241859	promoter	promoter|chr1:150241257-150241859	APH1A	150241609	51	TRUE	0.2688132168881907	0.00434011003639459	0.00186245746812309	0.03905988250789214
FIN_rep1	FIN	rep1	EUR	chr1	150241257	150241859	promoter	promoter|chr1:150241257-150241859	C1orf54	150245182	3624	FALSE	0.5580474459389786	0.00430941625312969	0.00186094467466606	0.14755843087136644
FIN_rep1	FIN	rep1	EUR	chr1	150241257	150241859	promoter	promoter|chr1:150241257-150241859	CA14	150230137	11421	FALSE	0.4513671286462297	0.00436675709069176	0.0018681688261301	0.13899587922079398
FIN_rep1	FIN	rep1	EUR	chr1	150241257	150241859	promoter	promoter|chr1:150241257-150241859	CIART	150254942	13384	FALSE	0.4088810632755784	0.00428481309163166	0.00186000077851087	0.1129541552691681
FIN_rep1	FIN	rep1	EUR	chr1	150241257	150241859	promoter	promoter|chr1:150241257-150241859	MRPS21	150266261	24703	FALSE	0.14366501683513622	0.00428217034083651	0.00185463739228798	0.03111851970785585
FIN_rep1	FIN	rep1	EUR	chr1	150241257	150241859	promoter	promoter|chr1:150241257-150241859	PRPF3	150293927	52369	FALSE	0.14147272013940784	0.00424717857010553	0.00185141127975105	0.04578069146803694
FIN_rep1	FIN	rep1	EUR	chr1	150243607	150244119	enhancer	intergenic|chr1:150243607-150244119	APH1A	150241609	2254	FALSE	0.01885632618382679	3.189837834307677e-4	0.00180882623927307	0.03838477919571188
FIN_rep1	FIN	rep1	EUR	chr1	150243607	150244119	enhancer	intergenic|chr1:150243607-150244119	C1orf54	150245182	1319	FALSE	0.03866511652999695	3.1672789152214343e-4	0.00180735700813813	0.1432299620884735
FIN_rep1	FIN	rep1	EUR	chr1	150243607	150244119	enhancer	intergenic|chr1:150243607-150244119	CA14	150230137	13726	FALSE	0.03149299754849763	3.2094225409757534e-4	0.0018143731333105401	0.13586501671980375
FIN_rep1	FIN	rep1	EUR	chr1	150243607	150244119	enhancer	intergenic|chr1:150243607-150244119	CIART	150254942	11079	FALSE	0.02830781335106372	3.149196402397588e-4	0.00180644029236777	0.1095552484735735
FIN_rep1	FIN	rep1	EUR	chr1	150243607	150244119	enhancer	intergenic|chr1:150243607-150244119	MRPS21	150266261	22398	FALSE	0.00993164354501307	3.147254067663606e-4	0.00180123134993694	0.03013773956322885
FIN_rep1	FIN	rep1	EUR	chr1	150243607	150244119	enhancer	intergenic|chr1:150243607-150244119	PRPF3	150293927	50064	FALSE	0.00978008883944498	3.121536269443948e-4	0.00179809813636964	0.04433779528850528
FIN_rep1	FIN	rep1	EUR	chr1	150265998	150266511	promoter	promoter|chr1:150265998-150266511	CIART	150254942	11312.5	FALSE	0.0585724826243294	0.00315515923262809	0.00109715749829321	0.03725234340663323
FIN_rep1	FIN	rep1	EUR	chr1	150265998	150266511	promoter	promoter|chr1:150265998-150266511	MRPS21	150266261	6.5	TRUE	0.14925672848966534	0.00315321322019008	0.00109399380100949	0.07443146560898764
FIN_rep1	FIN	rep1	EUR	chr1	150265998	150266511	promoter	promoter|chr1:150265998-150266511	PRPF3	150293927	27672.5	FALSE	0.0587916413994467	0.00312744672673358	0.00109209081602093	0.04380059198893882
FIN_rep1	FIN	rep1	EUR	chr1	150293677	150294226	promoter	promoter|chr1:150293677-150294226	PRPF3	150293927	24.5	TRUE	0.1379619733038601	0.00341485682540075	0.00103450195057316	0.0993730579523042
FIN_rep1	FIN	rep1	EUR	chr1	150336286	150336836	promoter	promoter|chr1:150336286-150336836	CIART	150254942	81619	FALSE	0.10453850564684428	0.00563123870593424	0.00164311481649567	0.02487451728099558
FIN_rep1	FIN	rep1	EUR	chr1	150336286	150336836	promoter	promoter|chr1:150336286-150336836	PRPF3	150293927	42634	FALSE	0.26232413503121804	0.00558177821144706	0.00163552689887671	0.07311745266961472
FIN_rep1	FIN	rep1	EUR	chr1	150336286	150336836	promoter	promoter|chr1:150336286-150336836	RPRD2	150336586	25	TRUE	0.47494340261124446	0.00552542579388532	0.00163699414489501	0.10305385659104664
FIN_rep1	FIN	rep1	EUR	chr1	150339028	150339576	enhancer	genic|chr1:150339028-150339576	RPRD2	150336586	2716	FALSE	0.0096663529467232	1.1898353496851395e-4	0.00159032696621491	0.10025928990291272
FIN_rep1	FIN	rep1	EUR	chr1	150459588	150460089	promoter	promoter|chr1:150459588-150460089	TARS2	150459839	0.5	TRUE	0.09880356869096955	0.00246408238464639	7.860843646981489e-4	0.09628480202024856
FIN_rep1	FIN	rep1	EUR	chr1	150481554	150482056	enhancer	genic|chr1:150481554-150482056	ECM1	150480486	1319	FALSE	0.01269211366512802	1.6991280686458305e-4	6.832790167311405e-4	0.08563222056717505
FIN_rep1	FIN	rep1	EUR	chr1	150487869	150488482	promoter	promoter|chr1:150487869-150488482	FALEC	150488232	56.5	TRUE	0.1960075285760513	0.00647477810585374	8.819138395391664e-4	0.0813348529311013
FIN_rep1	FIN	rep1	EUR	chr1	150534483	150534983	enhancer	genic|chr1:150534483-150534983	ADAMTSL4-AS1	150547028	12295	FALSE	0.03962161448333329	0.00416151300255425	0.00123728783326554	0.02122213006731272
FIN_rep1	FIN	rep1	EUR	chr1	150534483	150534983	enhancer	genic|chr1:150534483-150534983	ENSA	150602098	67365	FALSE	0.03755629098974338	0.00420668658966061	0.00124072001368215	0.01683809288097443
FIN_rep1	FIN	rep1	EUR	chr1	150534483	150534983	enhancer	genic|chr1:150534483-150534983	MCL1	150552214	17481	FALSE	0.04288281592946202	0.00418327318425777	0.001238113563494	0.01631849497483893
FIN_rep1	FIN	rep1	EUR	chr1	150538357	150538862	enhancer	genic|chr1:150538357-150538862	ADAMTSL4	150521844	16765.5	FALSE	0.02741215603947648	4.940899650302712e-4	0.00242881321126026	0.05782240553623951
FIN_rep1	FIN	rep1	EUR	chr1	150538357	150538862	enhancer	genic|chr1:150538357-150538862	ADAMTSL4-AS1	150547028	8418.5	FALSE	0.02904700818914648	4.895785634385608e-4	0.00241632611464502	0.06771771076724484
FIN_rep1	FIN	rep1	EUR	chr1	150538357	150538862	enhancer	genic|chr1:150538357-150538862	FALEC	150488232	50377.5	FALSE	0.0078429885192789	4.891041049479675e-4	0.00244541670776372	0.01553754418686527
FIN_rep1	FIN	rep1	EUR	chr1	150538357	150538862	enhancer	genic|chr1:150538357-150538862	MCL1	150552214	13604.5	FALSE	0.02918088943443127	4.921385262434431e-4	0.00241793870103037	0.04833251432227731
FIN_rep1	FIN	rep1	EUR	chr1	150539806	150540314	enhancer	genic|chr1:150539806-150540314	ADAMTSL4	150521844	18216	FALSE	0.03665315550439543	0.00307304307260729	0.00170615501915509	0.01769609103466949
FIN_rep1	FIN	rep1	EUR	chr1	150539806	150540314	enhancer	genic|chr1:150539806-150540314	ADAMTSL4-AS1	150547028	6968	FALSE	0.15701013737114178	0.00304498394898532	0.00169738327727473	0.08378023398390516
FIN_rep1	FIN	rep1	EUR	chr1	150539806	150540314	enhancer	genic|chr1:150539806-150540314	ENSA	150602098	62038	FALSE	0.03097092456740068	0.00307803751569832	0.00170209174161675	0.01383316150102627
FIN_rep1	FIN	rep1	EUR	chr1	150539806	150540314	enhancer	genic|chr1:150539806-150540314	FALEC	150488232	51828	FALSE	0.06655999358316299	0.00304203300587587	0.00171781838575881	0.03018054536583685
FIN_rep1	FIN	rep1	EUR	chr1	150539806	150540314	enhancer	genic|chr1:150539806-150540314	MCL1	150552214	12154	FALSE	0.0852144309735639	0.00306090589948111	0.00169851606193781	0.03230479771547985
FIN_rep1	FIN	rep1	EUR	chr1	150547530	150548037	enhancer	genic|chr1:150547530-150548037	MCL1	150552214	4430.5	FALSE	0.00810801445323025	1.7096695266771177e-4	0.00130299052911186	0.07173557743031654
FIN_rep1	FIN	rep1	EUR	chr1	150551816	150552464	promoter	promoter|chr1:150551816-150552464	ADAMTSL4-AS1	150547028	5112	FALSE	0.29877248943637924	0.00645269775805244	0.00149157871534759	0.08561146072480134
FIN_rep1	FIN	rep1	EUR	chr1	150551816	150552464	promoter	promoter|chr1:150551816-150552464	ENSA	150602098	49958	FALSE	0.02162415963098557	0.0065227423557902	0.00149571628715506	0.00518661416298627
FIN_rep1	FIN	rep1	EUR	chr1	150551816	150552464	promoter	promoter|chr1:150551816-150552464	MCL1	150552214	74	TRUE	0.29641704450114564	0.00648643834125066	0.00149257415197946	0.06034405303624934
FIN_rep1	FIN	rep1	EUR	chr1	150583935	150584435	enhancer	intergenic|chr1:150583935-150584435	ADAMTSL4	150521844	62341	FALSE	0.2840735131729072	0.00586539361231184	0.00232720516993584	0.05268075825767695
FIN_rep1	FIN	rep1	EUR	chr1	150583935	150584435	enhancer	intergenic|chr1:150583935-150584435	ADAMTSL4-AS1	150547028	37157	FALSE	0.29967892901141496	0.0058118382925292	0.00231524046401866	0.06142220228978305
FIN_rep1	FIN	rep1	EUR	chr1	150583935	150584435	enhancer	intergenic|chr1:150583935-150584435	ANP32E	150208504	375681	FALSE	0.01427709315663292	0.00588723981717438	0.00232789024159265	0.00200404835944826
FIN_rep1	FIN	rep1	EUR	chr1	150583935	150584435	enhancer	intergenic|chr1:150583935-150584435	APH1A	150241609	342576	FALSE	0.02705704534039913	0.0058219200829052	0.00231476480656951	0.00235816765265529
FIN_rep1	FIN	rep1	EUR	chr1	150583935	150584435	enhancer	intergenic|chr1:150583935-150584435	ARNT	150849244	265059	FALSE	0.03068348465702993	0.00580301283771894	0.00231471599658369	0.00831640854676584
FIN_rep1	FIN	rep1	EUR	chr1	150583935	150584435	enhancer	intergenic|chr1:150583935-150584435	CA14	150230137	354048	FALSE	0.01565341003616907	0.0058576650339	0.00232186319713071	0.00289131195960246
FIN_rep1	FIN	rep1	EUR	chr1	150583935	150584435	enhancer	intergenic|chr1:150583935-150584435	ENSA	150602098	17913	FALSE	0.09430737654516924	0.00587492630479649	0.00232166283621589	0.01617961716498153
FIN_rep1	FIN	rep1	EUR	chr1	150583935	150584435	enhancer	intergenic|chr1:150583935-150584435	MCL1	150552214	31971	FALSE	0.25121772736731734	0.00584222787852816	0.00231678558875512	0.03658132743462375
FIN_rep1	FIN	rep1	EUR	chr1	150583935	150584435	enhancer	intergenic|chr1:150583935-150584435	RPRD2	150336586	247599	FALSE	0.00929745910050212	0.00563974145415663	0.00230310027502174	0.00140484205952222
FIN_rep1	FIN	rep1	EUR	chr1	150588187	150588694	enhancer	intergenic|chr1:150588187-150588694	CTSK	150780917	192476.5	FALSE	0.00104806751454282	1.4798594183508724e-4	0.00246175429651657	0.00376953593948629
FIN_rep1	FIN	rep1	EUR	chr1	150598575	150599086	enhancer	genic|chr1:150598575-150599086	ENSA	150602098	3267.5	FALSE	0.01435457900176572	2.75146414795311e-4	0.00145306550003114	0.08401668857655258
FIN_rep1	FIN	rep1	EUR	chr1	150601848	150602368	promoter	promoter|chr1:150601848-150602368	ADAMTSL4	150521844	80264	FALSE	0.14840280032160652	0.01109715341149737	0.00200317456068719	0.01689914840352755
FIN_rep1	FIN	rep1	EUR	chr1	150601848	150602368	promoter	promoter|chr1:150601848-150602368	ADAMTSL4-AS1	150547028	55080	FALSE	0.01597913475144797	0.01099582831058986	0.0019928757718958	0.00201105470231909
FIN_rep1	FIN	rep1	EUR	chr1	150601848	150602368	promoter	promoter|chr1:150601848-150602368	CERS2	150947479	345371	FALSE	0.07983007659877936	0.01076223889193277	0.00194954569733383	0.00496369314038196
FIN_rep1	FIN	rep1	EUR	chr1	150601848	150602368	promoter	promoter|chr1:150601848-150602368	CTSK	150780917	178809	FALSE	0.09055040684350328	0.01102208148967372	0.00200623479476536	0.00536548300835727
FIN_rep1	FIN	rep1	EUR	chr1	150601848	150602368	promoter	promoter|chr1:150601848-150602368	ENSA	150602098	10	TRUE	0.4714411066603839	0.01111518898726925	0.00199840391903597	0.04966511824895357
FIN_rep1	FIN	rep1	EUR	chr1	150601848	150602368	promoter	promoter|chr1:150601848-150602368	GOLPH3L	150669672	67564	FALSE	0.2102157282067315	0.01108284106633706	0.00200535914592873	0.01578259720857957
FIN_rep1	FIN	rep1	EUR	chr1	150601848	150602368	promoter	promoter|chr1:150601848-150602368	HORMAD1	150693364	91256	FALSE	0.6040694468328479	0.01106940839078508	0.00200221763111491	0.13435536246664967
FIN_rep1	FIN	rep1	EUR	chr1	150601848	150602368	promoter	promoter|chr1:150601848-150602368	MCL1	150552214	49894	FALSE	0.06798470861135003	0.0110533245197504	0.00199420575973063	0.00607885616584095
FIN_rep1	FIN	rep1	EUR	chr1	150601848	150602368	promoter	promoter|chr1:150601848-150602368	MRPS21	150266261	335847	FALSE	0.05234528681019319	0.01086785577454909	0.0019841003867002	0.00417600421080335
FIN_rep1	FIN	rep1	EUR	chr1	150601848	150602368	promoter	promoter|chr1:150601848-150602368	RPRD2	150336586	265522	FALSE	0.05206794239454194	0.01067022611859966	0.00198242593357698	0.0048309783247826
FIN_rep1	FIN	rep1	EUR	chr1	150601848	150602368	promoter	promoter|chr1:150601848-150602368	SETDB1	150898814	296706	FALSE	0.20322525777885336	0.01093324372670525	0.00198579418873057	0.03005347040933822
FIN_rep1	FIN	rep1	EUR	chr1	150669422	150670051	promoter	promoter|chr1:150669422-150670051	CTSS	150738433	68696.5	FALSE	0.07000908206296914	0.00624735750367489	0.0010411288751215	0.01349562317221926
FIN_rep1	FIN	rep1	EUR	chr1	150669422	150670051	promoter	promoter|chr1:150669422-150670051	GOLPH3L	150669672	64.5	TRUE	0.25633704435047666	0.00628834033175023	0.00104447326129387	0.06512302155146982
FIN_rep1	FIN	rep1	EUR	chr1	150681020	150681536	enhancer	genic|chr1:150681020-150681536	GOLPH3L	150669672	11606	FALSE	0.01665839904013431	5.269512149914911e-4	7.529086207680306e-4	0.07006112646722203
FIN_rep1	FIN	rep1	EUR	chr1	150736075	150736578	enhancer	genic|chr1:150736075-150736578	CTSK	150780917	44590.5	FALSE	0.02073000006960062	5.012076110290622e-4	0.00124981220549438	0.04336113867667244
FIN_rep1	FIN	rep1	EUR	chr1	150736075	150736578	enhancer	genic|chr1:150736075-150736578	CTSS	150738433	2106.5	FALSE	0.02032013385714391	5.006860206648506e-4	0.00124526657631246	0.04086374614014222
FIN_rep1	FIN	rep1	EUR	chr1	150736971	150737477	enhancer	genic|chr1:150736971-150737477	CTSS	150738433	1209	FALSE	0.00906408822919835	2.233382072351324e-4	0.00124526657631246	0.04086374614014222
FIN_rep1	FIN	rep1	EUR	chr1	150738108	150738683	promoter	promoter|chr1:150738108-150738683	CTSS	150738433	37.5	TRUE	0.07478661061888532	0.00173281694643115	0.00126866091890261	0.04265451551845927
FIN_rep1	FIN	rep1	EUR	chr1	150743282	150743792	enhancer	intergenic|chr1:150743282-150743792	CTSS	150738433	5104	FALSE	0.04971853472382033	6.91191528602897e-4	9.404899928912896e-4	0.09589702754595442
FIN_rep1	FIN	rep1	EUR	chr1	150808631	150809131	enhancer	genic|chr1:150808631-150809131	ARNT	150849244	40363	FALSE	0.00439037867863462	5.886669301231435e-4	0.00115266588481882	0.02355652812926923
FIN_rep1	FIN	rep1	EUR	chr1	150846843	150847593	enhancer	genic|chr1:150846843-150847593	ARNT	150849244	2026	FALSE	0.01359660420268131	2.2724505832584895e-4	0.00178165116730159	0.12226318673501836
FIN_rep1	FIN	rep1	EUR	chr1	150848994	150849527	promoter	promoter|chr1:150848994-150849527	ARNT	150849244	16.5	TRUE	0.6103241940532695	0.00949815178879235	0.00183782942159856	0.12729128221801347
FIN_rep1	FIN	rep1	EUR	chr1	150848994	150849527	promoter	promoter|chr1:150848994-150849527	CTSK	150780917	68343.5	FALSE	0.30794163101887106	0.00953530883725134	0.00185056831441784	0.02286611133189869
FIN_rep1	FIN	rep1	EUR	chr1	150848994	150849527	promoter	promoter|chr1:150848994-150849527	CTSS	150738433	110827.5	FALSE	0.1067432930628396	0.00952538575328404	0.00184383770537421	0.00762034691632731
FIN_rep1	FIN	rep1	EUR	chr1	150848994	150849527	promoter	promoter|chr1:150848994-150849527	SETDB1	150898814	49553.5	FALSE	0.323267460287557	0.00945845443301667	0.00183171372274483	0.05990794568746883
FIN_rep1	FIN	rep1	EUR	chr1	150894968	150895475	enhancer	intergenic|chr1:150894968-150895475	ARNT	150849244	45977.5	FALSE	0.0178445812368259	0.00239262159939291	0.00108147607269562	0.0251071725255134
FIN_rep1	FIN	rep1	EUR	chr1	150894968	150895475	enhancer	intergenic|chr1:150894968-150895475	SETDB1	150898814	3592.5	FALSE	0.04171621531140503	0.0023826216801476	0.00107787727190355	0.05215316959798714
FIN_rep1	FIN	rep1	EUR	chr1	150898442	150899064	promoter	promoter|chr1:150898442-150899064	SETDB1	150898814	61	TRUE	0.06773424736439211	0.00364401080443309	0.00108348372134946	0.05508159071898143
FIN_rep1	FIN	rep1	EUR	chr1	150946979	150947729	promoter	promoter|chr1:150946979-150947729	ANXA9	150954498	7144	FALSE	0.09822842159295528	0.00287078247383614	8.661083678573182e-4	0.06570388113462837
FIN_rep1	FIN	rep1	EUR	chr1	150946979	150947729	promoter	promoter|chr1:150946979-150947729	CERS2	150947479	125	TRUE	0.0546070008754091	0.00288503233491849	8.695394614424943e-4	0.02839767408803154
FIN_rep1	FIN	rep1	EUR	chr1	150949718	150950218	enhancer	intergenic|chr1:150949718-150950218	ANXA9	150954498	4530	FALSE	0.01973408893240018	6.466480702603517e-4	8.753895005174427e-4	0.05797945665626869
FIN_rep1	FIN	rep1	EUR	chr1	150949718	150950218	enhancer	intergenic|chr1:150949718-150950218	CERS2	150947479	2489	FALSE	0.0109705459390611	6.498578729027879e-4	8.788573613662951e-4	0.02505912414142172
FIN_rep1	FIN	rep1	EUR	chr1	150951812	150952313	enhancer	intergenic|chr1:150951812-150952313	CERS2	150947479	4583.5	FALSE	0.03172049320733446	0.00187901425851099	6.78801148200444e-4	0.03244454694790381
FIN_rep1	FIN	rep1	EUR	chr1	150951812	150952313	enhancer	intergenic|chr1:150951812-150952313	MINDY1	150980854	28791.5	FALSE	0.00661379040247285	0.00186524815937039	6.723842780451334e-4	0.00756883965020447
FIN_rep1	FIN	rep1	EUR	chr1	150951812	150952313	enhancer	intergenic|chr1:150951812-150952313	PRUNE1	150980866	28803.5	FALSE	0.00661379040247285	0.00186524815937039	6.723842780451334e-4	0.00756883965020447
FIN_rep1	FIN	rep1	EUR	chr1	150980595	150981121	promoter	promoter|chr1:150980595-150981121	ANXA9	150954498	26360	FALSE	0.17712174714758397	0.0051764855751585	0.00168243996675452	0.03382390003560065
FIN_rep1	FIN	rep1	EUR	chr1	150980595	150981121	promoter	promoter|chr1:150980595-150981121	BNIPL	151009028	28170	FALSE	0.14177146461966003	0.00514089184299872	0.00166636794343343	0.03481490974738034
FIN_rep1	FIN	rep1	EUR	chr1	150980595	150981121	promoter	promoter|chr1:150980595-150981121	C1orf56	151020215	39357	FALSE	0.09722013478016388	0.00514988491480235	0.00165932814489393	0.02167820434699388
FIN_rep1	FIN	rep1	EUR	chr1	150980595	150981121	promoter	promoter|chr1:150980595-150981121	CDC42SE1	151032125	51267	FALSE	0.11438308126239496	0.00509172303429497	0.00164776793604472	0.01947789401635407
FIN_rep1	FIN	rep1	EUR	chr1	150980595	150981121	promoter	promoter|chr1:150980595-150981121	GABPB2	151043053	62195	FALSE	0.06843141212960362	0.00508202049155156	0.00163569394348957	0.01126453185637818
FIN_rep1	FIN	rep1	EUR	chr1	150980595	150981121	promoter	promoter|chr1:150980595-150981121	MINDY1	150980854	4	TRUE	0.30379172680847855	0.0051640679881814	0.00167313744837801	0.05046443537730237
FIN_rep1	FIN	rep1	EUR	chr1	150980595	150981121	promoter	promoter|chr1:150980595-150981121	MLLT11	151032150	51292	FALSE	0.11438308126239496	0.00509172303429497	0.00164776793604472	0.01947789401635407
FIN_rep1	FIN	rep1	EUR	chr1	150980595	150981121	promoter	promoter|chr1:150980595-150981121	PRUNE1	150980866	8	TRUE	0.30379172680847855	0.0051640679881814	0.00167313744837801	0.05046443537730237
FIN_rep1	FIN	rep1	EUR	chr1	1510012	1510537	promoter	promoter|chr1:1510012-1510537	MIB2	1550794	40519.5	FALSE	0.0269248169783613	0.0032901739379259	0.001208903093721	0.00951589675659845
FIN_rep1	FIN	rep1	EUR	chr1	1510012	1510537	promoter	promoter|chr1:1510012-1510537	SSU72	1510262	12.5	TRUE	0.23610832394104456	0.00331875924771622	0.00121894148669614	0.09380571370879276
FIN_rep1	FIN	rep1	EUR	chr1	151020845	151021345	enhancer	genic|chr1:151020845-151021345	BNIPL	151009028	12067	FALSE	0.02027588617830484	0.0017267014282036	0.00105221230613855	0.02347713171936877
FIN_rep1	FIN	rep1	EUR	chr1	151020845	151021345	enhancer	genic|chr1:151020845-151021345	C1orf56	151020215	880	FALSE	0.07876919307971442	0.00172972198385844	0.00104776709181168	0.08281561433753401
FIN_rep1	FIN	rep1	EUR	chr1	151020845	151021345	enhancer	genic|chr1:151020845-151021345	CDC42SE1	151032125	11030	FALSE	0.0786022047725329	0.00171018681268461	0.00104046750707075	0.06311079913028435
FIN_rep1	FIN	rep1	EUR	chr1	151020845	151021345	enhancer	genic|chr1:151020845-151021345	GABPB2	151043053	21958	FALSE	0.02880093416068102	0.00170692796287336	0.00103284349845919	0.0223538825218094
FIN_rep1	FIN	rep1	EUR	chr1	151020845	151021345	enhancer	genic|chr1:151020845-151021345	MINDY1	150980854	40241	FALSE	0.02124591558158772	0.0017344857357147	0.00105648684612669	0.01664077972583491
FIN_rep1	FIN	rep1	EUR	chr1	151020845	151021345	enhancer	genic|chr1:151020845-151021345	MLLT11	151032150	11055	FALSE	0.0786022047725329	0.00171018681268461	0.00104046750707075	0.06311079913028435
FIN_rep1	FIN	rep1	EUR	chr1	151020845	151021345	enhancer	genic|chr1:151020845-151021345	PRUNE1	150980866	40229	FALSE	0.02124591558158772	0.0017344857357147	0.00105648684612669	0.01664077972583491
FIN_rep1	FIN	rep1	EUR	chr1	151025402	151025922	enhancer	genic|chr1:151025402-151025922	C1orf56	151020215	5447	FALSE	0.0049695824421917	1.0221106885597648e-4	0.00126935395169885	0.07298542156939843
FIN_rep1	FIN	rep1	EUR	chr1	151031875	151032401	promoter	promoter|chr1:151031875-151032401	BNIPL	151009028	23110	FALSE	0.19139049533944577	0.00532537672927571	0.0014757164857163601	0.05123336937751701
FIN_rep1	FIN	rep1	EUR	chr1	151031875	151032401	promoter	promoter|chr1:151031875-151032401	C1orf56	151020215	11923	FALSE	0.33007873701245793	0.00533469252442767	0.00146948212024996	0.08023072932099294
FIN_rep1	FIN	rep1	EUR	chr1	151031875	151032401	promoter	promoter|chr1:151031875-151032401	CDC42SE1	151032125	13	TRUE	0.1335389605720151	0.00527444345978206	0.00145924453086022	0.02478816068300556
FIN_rep1	FIN	rep1	EUR	chr1	151031875	151032401	promoter	promoter|chr1:151031875-151032401	GABPB2	151043053	10915	FALSE	0.1695504328580985	0.00526439273377605	0.00144855194046789	0.03042374361657615
FIN_rep1	FIN	rep1	EUR	chr1	151031875	151032401	promoter	promoter|chr1:151031875-151032401	MINDY1	150980854	51284	FALSE	0.10633479950443304	0.00534938456838213	0.00148171148225133	0.01925488799839866
FIN_rep1	FIN	rep1	EUR	chr1	151031875	151032401	promoter	promoter|chr1:151031875-151032401	MLLT11	151032150	12	TRUE	0.1335389605720151	0.00527444345978206	0.00145924453086022	0.02478816068300556
FIN_rep1	FIN	rep1	EUR	chr1	151031875	151032401	promoter	promoter|chr1:151031875-151032401	PRUNE1	150980866	51272	FALSE	0.10633479950443304	0.00534938456838213	0.00148171148225133	0.01925488799839866
FIN_rep1	FIN	rep1	EUR	chr1	151031875	151032401	promoter	promoter|chr1:151031875-151032401	SEMA6C	151119140	87002	FALSE	0.05441091807634559	0.00507551698595016	0.00140927599930375	0.01448889232506792
FIN_rep1	FIN	rep1	EUR	chr1	151042803	151043303	promoter	promoter|chr1:151042803-151043303	CDC42SE1	151032125	10928	FALSE	0.07837644797151878	0.00220288926213037	0.00162725420168769	0.03123766307965287
FIN_rep1	FIN	rep1	EUR	chr1	151042803	151043303	promoter	promoter|chr1:151042803-151043303	GABPB2	151043053	0	TRUE	0.14778956425657702	0.00219869154220711	0.00161533052318496	0.05693956779719529
FIN_rep1	FIN	rep1	EUR	chr1	151042803	151043303	promoter	promoter|chr1:151042803-151043303	MLLT11	151032150	10903	FALSE	0.07837644797151878	0.00220288926213037	0.00162725420168769	0.03123766307965287
FIN_rep1	FIN	rep1	EUR	chr1	151043352	151043852	promoter	promoter|chr1:151043352-151043852	BNIPL	151009028	34574	FALSE	0.09370352216794142	0.00339786059250895	0.00164562265000654	0.03525379864960652
FIN_rep1	FIN	rep1	EUR	chr1	151043352	151043852	promoter	promoter|chr1:151043352-151043852	C1orf56	151020215	23387	FALSE	0.0855017146497857	0.00340380454255115	0.00163867049278717	0.02920891787015316
FIN_rep1	FIN	rep1	EUR	chr1	151043352	151043852	promoter	promoter|chr1:151043352-151043852	CDC42SE1	151032125	11477	FALSE	0.11973600754366329	0.00336536258193465	0.00162725420168769	0.03123766307965287
FIN_rep1	FIN	rep1	EUR	chr1	151043352	151043852	promoter	promoter|chr1:151043352-151043852	GABPB2	151043053	549	TRUE	0.2257786980488152	0.00335894970871308	0.00161533052318496	0.05693956779719529
FIN_rep1	FIN	rep1	EUR	chr1	151043352	151043852	promoter	promoter|chr1:151043352-151043852	MLLT11	151032150	11452	FALSE	0.11973600754366329	0.00336536258193465	0.00162725420168769	0.03123766307965287
FIN_rep1	FIN	rep1	EUR	chr1	151043352	151043852	promoter	promoter|chr1:151043352-151043852	TNFAIP8L2	151129104	85502	FALSE	0.0451689303759369	0.00321687644067111	0.00156118317191931	0.0157406320495839
FIN_rep1	FIN	rep1	EUR	chr1	151043352	151043852	promoter	promoter|chr1:151043352-151043852	TNFAIP8L2-SCNM1	151129104	85502	FALSE	0.0451689303759369	0.00321687644067111	0.00156118317191931	0.0157406320495839
FIN_rep1	FIN	rep1	EUR	chr1	151103639	151104141	enhancer	intergenic|chr1:151103639-151104141	GABPB2	151043053	60837	FALSE	0.02120700269688862	0.00203082585940103	6.619898664268874e-4	0.02158496597170576
FIN_rep1	FIN	rep1	EUR	chr1	151103639	151104141	enhancer	intergenic|chr1:151103639-151104141	LYSMD1	151138370	34480	FALSE	0.00337228311757904	0.00194416723617815	6.38414578421949e-4	0.0029897068890438
FIN_rep1	FIN	rep1	EUR	chr1	151103639	151104141	enhancer	intergenic|chr1:151103639-151104141	SCNM1	151138497	34607	FALSE	0.00337228311757904	0.00194416723617815	6.38414578421949e-4	0.0029897068890438
FIN_rep1	FIN	rep1	EUR	chr1	151118890	151119479	promoter	promoter|chr1:151118890-151119479	TNFAIP8L2	151129104	9919.5	FALSE	0.12750190361161726	0.00589437973389544	6.296358385554786e-4	0.06012564109605882
FIN_rep1	FIN	rep1	EUR	chr1	151118890	151119479	promoter	promoter|chr1:151118890-151119479	TNFAIP8L2-SCNM1	151129104	9919.5	FALSE	0.12750190361161726	0.00589437973389544	6.296358385554786e-4	0.06012564109605882
FIN_rep1	FIN	rep1	EUR	chr1	151128436	151129354	promoter	promoter|chr1:151128436-151129354	TNFAIP8L2	151129104	209	TRUE	0.12956803954876814	0.00184553572740974	8.013110213955137e-4	0.1533362777688223
FIN_rep1	FIN	rep1	EUR	chr1	151128436	151129354	promoter	promoter|chr1:151128436-151129354	TNFAIP8L2-SCNM1	151129104	209	TRUE	0.12956803954876814	0.00184553572740974	8.013110213955137e-4	0.1533362777688223
FIN_rep1	FIN	rep1	EUR	chr1	151131707	151132210	enhancer	genic|chr1:151131707-151132210	LYSMD1	151138370	6411.5	FALSE	0.02223446070669596	3.2369873771711453e-4	9.233184467398211e-4	0.08186062978441994
FIN_rep1	FIN	rep1	EUR	chr1	151131707	151132210	enhancer	genic|chr1:151131707-151132210	SCNM1	151138497	6538.5	FALSE	0.02223446070669596	3.2369873771711453e-4	9.233184467398211e-4	0.08186062978441994
FIN_rep1	FIN	rep1	EUR	chr1	151131707	151132210	enhancer	genic|chr1:151131707-151132210	TNFAIP8L2	151129104	2854.5	FALSE	0.00657458634707255	3.238254288264079e-4	9.253212157948598e-4	0.03840038393408237
FIN_rep1	FIN	rep1	EUR	chr1	151131707	151132210	enhancer	genic|chr1:151131707-151132210	TNFAIP8L2-SCNM1	151129104	2854.5	FALSE	0.00657458634707255	3.238254288264079e-4	9.253212157948598e-4	0.03840038393408237
FIN_rep1	FIN	rep1	EUR	chr1	151133167	151133670	enhancer	genic|chr1:151133167-151133670	TNFAIP8L2	151129104	4314.5	FALSE	0.00281482996162553	1.3864195726970383e-4	9.253212157948598e-4	0.03840038393408237
FIN_rep1	FIN	rep1	EUR	chr1	151133167	151133670	enhancer	genic|chr1:151133167-151133670	TNFAIP8L2-SCNM1	151129104	4314.5	FALSE	0.00281482996162553	1.3864195726970383e-4	9.253212157948598e-4	0.03840038393408237
FIN_rep1	FIN	rep1	EUR	chr1	151133884	151134526	enhancer	genic|chr1:151133884-151134526	TNFAIP8L2	151129104	5101	FALSE	0.00268053165527143	1.3202721310938973e-4	9.253212157948598e-4	0.03840038393408237
FIN_rep1	FIN	rep1	EUR	chr1	151133884	151134526	enhancer	genic|chr1:151133884-151134526	TNFAIP8L2-SCNM1	151129104	5101	FALSE	0.00268053165527143	1.3202721310938973e-4	9.253212157948598e-4	0.03840038393408237
FIN_rep1	FIN	rep1	EUR	chr1	151138120	151138747	promoter	promoter|chr1:151138120-151138747	LYSMD1	151138370	63.5	TRUE	0.2219318835911211	0.00316074010425009	0.00133172136976959	0.05801743747842316
FIN_rep1	FIN	rep1	EUR	chr1	151138120	151138747	promoter	promoter|chr1:151138120-151138747	SCNM1	151138497	63.5	TRUE	0.2219318835911211	0.00316074010425009	0.00133172136976959	0.05801743747842316
FIN_rep1	FIN	rep1	EUR	chr1	151138120	151138747	promoter	promoter|chr1:151138120-151138747	TMOD4	151148547	10113.5	FALSE	0.35689766203547746	0.00315828509539917	0.0013262283429202	0.1653617442252608
FIN_rep1	FIN	rep1	EUR	chr1	151138120	151138747	promoter	promoter|chr1:151138120-151138747	TNFAIP8L2	151129104	9329.5	FALSE	0.1211947497758633	0.00316197717323843	0.00133461000516805	0.05026217776300615
FIN_rep1	FIN	rep1	EUR	chr1	151138120	151138747	promoter	promoter|chr1:151138120-151138747	TNFAIP8L2-SCNM1	151129104	9329.5	FALSE	0.1211947497758633	0.00316197717323843	0.00133461000516805	0.05026217776300615
FIN_rep1	FIN	rep1	EUR	chr1	151138120	151138747	promoter	promoter|chr1:151138120-151138747	VPS72	151162689	24255.5	FALSE	0.08974741620409417	0.0031579653506315	0.00132428112276775	0.0368527915638143
FIN_rep1	FIN	rep1	EUR	chr1	151162402	151162939	promoter	promoter|chr1:151162402-151162939	LYSMD1	151138370	24300.5	FALSE	0.11839453035088132	0.00368553252614829	0.00125468593140142	0.02817327678050985
FIN_rep1	FIN	rep1	EUR	chr1	151162402	151162939	promoter	promoter|chr1:151162402-151162939	PIP5K1A	151171020	8349.5	FALSE	0.1920373119775764	0.00365518234032052	0.00124071434794629	0.05910468998673636
FIN_rep1	FIN	rep1	EUR	chr1	151162402	151162939	promoter	promoter|chr1:151162402-151162939	PSMD4	151227196	64525.5	FALSE	0.01593560602843542	0.00360890513223248	0.00121768401435324	0.00495400052254004
FIN_rep1	FIN	rep1	EUR	chr1	151162402	151162939	promoter	promoter|chr1:151162402-151162939	SCNM1	151138497	24173.5	FALSE	0.11839453035088132	0.00368553252614829	0.00125468593140142	0.02817327678050985
FIN_rep1	FIN	rep1	EUR	chr1	151162402	151162939	promoter	promoter|chr1:151162402-151162939	TMOD4	151148547	14123.5	FALSE	0.18855991728318136	0.00368266990072714	0.00124951065700455	0.07952571813621884
FIN_rep1	FIN	rep1	EUR	chr1	151162402	151162939	promoter	promoter|chr1:151162402-151162939	VPS72	151162689	18.5	TRUE	0.23800210373452632	0.00368229706724434	0.00124767607674919	0.08896027391507212
FIN_rep1	FIN	rep1	EUR	chr1	151168768	151169273	enhancer	intergenic|chr1:151168768-151169273	PIP5K1A	151171020	1999.5	FALSE	0.00819785122598524	1.988545643386477e-4	7.68620723233186e-4	0.07486340149281406
FIN_rep1	FIN	rep1	EUR	chr1	151170672	151171270	promoter	promoter|chr1:151170672-151171270	PIP5K1A	151171020	49	TRUE	0.17432505702196008	0.0031028886217351	0.00126190734048729	0.06214172993018151
FIN_rep1	FIN	rep1	EUR	chr1	151170672	151171270	promoter	promoter|chr1:151170672-151171270	VPS72	151162689	8282	FALSE	0.10514536264382532	0.00312590634556389	0.00126898798454804	0.04551899204810111
FIN_rep1	FIN	rep1	EUR	chr1	151224092	151224600	enhancer	intergenic|chr1:151224092-151224600	PIP5K1A	151171020	53326	FALSE	0.00149736973376209	6.24730959744402e-4	8.237611443157047e-4	0.00406117678961634
FIN_rep1	FIN	rep1	EUR	chr1	151224092	151224600	enhancer	intergenic|chr1:151224092-151224600	PSMD4	151227196	2850	FALSE	0.03644066501673265	6.168214214693304e-4	8.084703612390111e-4	0.09982981752364092
FIN_rep1	FIN	rep1	EUR	chr1	151226946	151227459	promoter	promoter|chr1:151226946-151227459	PIP5K1A	151171020	56182.5	FALSE	0.0676678885237943	0.00455360037263846	0.00102480699554852	0.02023964107865119
FIN_rep1	FIN	rep1	EUR	chr1	151226946	151227459	promoter	promoter|chr1:151226946-151227459	PSMD4	151227196	6.5	TRUE	0.25329007791326424	0.0044959485532833	0.00100578436796704	0.07652256121216856
FIN_rep1	FIN	rep1	EUR	chr1	151226946	151227459	promoter	promoter|chr1:151226946-151227459	VPS72	151162689	64513.5	FALSE	0.00816575395139235	0.00458737970814857	0.00103055725417181	0.00296616606113291
FIN_rep1	FIN	rep1	EUR	chr1	151249743	151250246	enhancer	intergenic|chr1:151249743-151250246	LOC100507670	151254405	4410.5	FALSE	0.02489043469842411	6.424385922888631e-4	8.618310242610508e-4	0.09720665261722122
FIN_rep1	FIN	rep1	EUR	chr1	151249743	151250246	enhancer	intergenic|chr1:151249743-151250246	PSMD4	151227196	22798.5	FALSE	0.01055195111980986	6.47670136443035e-4	8.682415921523779e-4	0.0256351490056136
FIN_rep1	FIN	rep1	EUR	chr1	151249743	151250246	enhancer	intergenic|chr1:151249743-151250246	ZNF687	151254787	4792.5	FALSE	0.02489043469842411	6.424385922888631e-4	8.618310242610508e-4	0.09720665261722122
FIN_rep1	FIN	rep1	EUR	chr1	151254155	151255037	promoter	promoter|chr1:151254155-151255037	LOC100507670	151254405	191	TRUE	0.4757834236624011	0.01734276989696322	7.906339438255569e-4	0.07502960184127966
FIN_rep1	FIN	rep1	EUR	chr1	151254155	151255037	promoter	promoter|chr1:151254155-151255037	PSMD4	151227196	27400	FALSE	0.0772029385559669	0.01748399657226048	7.965149256322016e-4	0.00757350182560187
FIN_rep1	FIN	rep1	EUR	chr1	151254155	151255037	promoter	promoter|chr1:151254155-151255037	ZNF687	151254787	191	TRUE	0.4757834236624011	0.01734276989696322	7.906339438255569e-4	0.07502960184127966
FIN_rep1	FIN	rep1	EUR	chr1	1512602	1513102	enhancer	intergenic|chr1:1512602-1513102	SSU72	1510262	2590	FALSE	0.02232703442310826	3.372871701338785e-4	0.00122748797498467	0.08667434631136513
FIN_rep1	FIN	rep1	EUR	chr1	151297938	151298438	enhancer	genic|chr1:151297938-151298438	PI4KB	151300191	2003	FALSE	0.01918235039702321	2.7271403970346314e-4	0.00113053085338697	0.10984457027258068
FIN_rep1	FIN	rep1	EUR	chr1	151299312	151299812	promoter	promoter|chr1:151299312-151299812	PI4KB	151300191	629	TRUE	0.14287059871704838	0.00191279891556716	0.00115447520225182	0.11422354354646189
FIN_rep1	FIN	rep1	EUR	chr1	151313276	151313795	enhancer	genic|chr1:151313276-151313795	GBAT2	151319485	5949.5	FALSE	0.0129499880669324	5.978712311447364e-4	7.300397438583865e-4	0.05136987426563809
FIN_rep1	FIN	rep1	EUR	chr1	151313276	151313795	enhancer	genic|chr1:151313276-151313795	RFX5	151319769	6233.5	FALSE	0.0129499880669324	5.978712311447364e-4	7.300397438583865e-4	0.05136987426563809
FIN_rep1	FIN	rep1	EUR	chr1	151316784	151317298	enhancer	genic|chr1:151316784-151317298	GBAT2	151319485	2444	FALSE	0.01330836279195339	2.053480544518165e-4	0.00162838817985382	0.06890795990916604
FIN_rep1	FIN	rep1	EUR	chr1	151316784	151317298	enhancer	genic|chr1:151316784-151317298	RFX5	151319769	2728	FALSE	0.01330836279195339	2.053480544518165e-4	0.00162838817985382	0.06890795990916604
FIN_rep1	FIN	rep1	EUR	chr1	151316784	151317298	enhancer	genic|chr1:151316784-151317298	SELENBP1	151345210	28169	FALSE	0.00895909764862446	2.0496137869247184e-4	0.0016231828829612	0.04892700416938041
FIN_rep1	FIN	rep1	EUR	chr1	151319235	151320040	promoter	promoter|chr1:151319235-151320040	GBAT2	151319485	152.5	TRUE	0.596774943055929	0.00869752265608268	0.00166925522029091	0.07116813138034324
FIN_rep1	FIN	rep1	EUR	chr1	151319235	151320040	promoter	promoter|chr1:151319235-151320040	LOC100507670	151254405	65232.5	FALSE	0.1991552112504433	0.00880471990388084	0.0016910238981912	0.02892301996301005
FIN_rep1	FIN	rep1	EUR	chr1	151319235	151320040	promoter	promoter|chr1:151319235-151320040	PI4KB	151300191	19446.5	FALSE	0.5731479277151548	0.00877740057520668	0.00167878289163608	0.06867093540647622
FIN_rep1	FIN	rep1	EUR	chr1	151319235	151320040	promoter	promoter|chr1:151319235-151320040	PIP5K1A	151171020	148617.5	FALSE	0.06378214333888613	0.00899024187894691	0.00173582287670104	0.0057047878938482
FIN_rep1	FIN	rep1	EUR	chr1	151319235	151320040	promoter	promoter|chr1:151319235-151320040	POGZ	151431941	112303.5	FALSE	0.2596782137565463	0.00857082243311051	0.00163205141006728	0.01602051902751497
FIN_rep1	FIN	rep1	EUR	chr1	151319235	151320040	promoter	promoter|chr1:151319235-151320040	PSMB4	151372040	52402.5	FALSE	0.34372088396145645	0.00865942351024443	0.0016547054969351	0.02152284168133932
FIN_rep1	FIN	rep1	EUR	chr1	151319235	151320040	promoter	promoter|chr1:151319235-151320040	PSMD4	151227196	92441.5	FALSE	0.10001488403156134	0.00887641902266846	0.00170360226123459	0.00903558273140865
FIN_rep1	FIN	rep1	EUR	chr1	151319235	151320040	promoter	promoter|chr1:151319235-151320040	RFX5	151319769	131.5	TRUE	0.596774943055929	0.00869752265608268	0.00166925522029091	0.07116813138034324
FIN_rep1	FIN	rep1	EUR	chr1	151319235	151320040	promoter	promoter|chr1:151319235-151320040	SELENBP1	151345210	25572.5	FALSE	0.4042875057894049	0.00868114499335568	0.00166391928803676	0.05085163209715798
FIN_rep1	FIN	rep1	EUR	chr1	151319235	151320040	promoter	promoter|chr1:151319235-151320040	VPS72	151162689	156948.5	FALSE	0.04113831260688762	0.00905693293039944	0.00174556269162094	0.00446854212976612
FIN_rep1	FIN	rep1	EUR	chr1	151319235	151320040	promoter	promoter|chr1:151319235-151320040	ZNF687	151254787	64850.5	FALSE	0.1991552112504433	0.00880471990388084	0.0016910238981912	0.02892301996301005
FIN_rep1	FIN	rep1	EUR	chr1	1513620	1514120	enhancer	intergenic|chr1:1513620-1514120	SSU72	1510262	3608	FALSE	0.02196890945382969	3.318770939386614e-4	0.00122748797498467	0.08667434631136513
FIN_rep1	FIN	rep1	EUR	chr1	151371741	151372290	promoter	promoter|chr1:151371741-151372290	PSMB4	151372040	24.5	TRUE	0.1291940492181992	0.00169023106825936	0.00127046193213952	0.05398065557026534
FIN_rep1	FIN	rep1	EUR	chr1	151377339	151378249	enhancer	genic|chr1:151377339-151378249	PSMB4	151372040	5754	FALSE	0.02276874399574753	3.0012340706991343e-4	7.648096108894405e-4	0.08899984500950396
FIN_rep1	FIN	rep1	EUR	chr1	151416252	151416752	enhancer	genic|chr1:151416252-151416752	POGZ	151431941	15439	FALSE	0.00854229321999236	5.322663968803514e-4	8.890073477401187e-4	0.01557892458235976
FIN_rep1	FIN	rep1	EUR	chr1	151431691	151432239	promoter	promoter|chr1:151431691-151432239	POGZ	151431941	24	TRUE	0.04044720870847738	0.00133498239509737	0.00105776814319396	0.02471837598541769
FIN_rep1	FIN	rep1	EUR	chr1	151445749	151446252	enhancer	intergenic|chr1:151445749-151446252	POGZ	151431941	14059.5	FALSE	0.00872944651873235	1.8957745341104687e-4	9.054779235959876e-4	0.04388534904484835
FIN_rep1	FIN	rep1	EUR	chr1	151447615	151448115	enhancer	intergenic|chr1:151447615-151448115	POGZ	151431941	15924	FALSE	0.08830004268353325	0.00191761266789476	9.054779235959876e-4	0.04388534904484835
FIN_rep1	FIN	rep1	EUR	chr1	151584201	151584911	promoter	promoter|chr1:151584201-151584911	SNX27	151584661	105	TRUE	0.4054906388489837	0.00438931211178405	9.882769398802617e-4	0.05505550866011348
FIN_rep1	FIN	rep1	EUR	chr1	151682612	151683121	enhancer	genic|chr1:151682612-151683121	CELF3	151689296	6429.5	FALSE	0.04638294830287056	5.476553969819232e-4	4.702075862373446e-4	0.25050209190537215
FIN_rep1	FIN	rep1	EUR	chr1	151693736	151694262	promoter	promoter|chr1:151693736-151694262	CELF3	151689296	4703	FALSE	0.06756860442469625	0.00115357551119158	6.031800796505856e-4	0.13505228618054424
FIN_rep1	FIN	rep1	EUR	chr1	151693736	151694262	promoter	promoter|chr1:151693736-151694262	RIIAD1	151694012	13	TRUE	0.06183088126122966	0.00115308211081784	6.022269631114633e-4	0.09330130179297692
FIN_rep1	FIN	rep1	EUR	chr1	151735737	151736642	promoter	promoter|chr1:151735737-151736642	MRPL9	151736392	202.5	TRUE	0.03376188390928896	0.00243567811564919	5.893877013504696e-4	0.02945548731668858
FIN_rep1	FIN	rep1	EUR	chr1	151735737	151736642	promoter	promoter|chr1:151735737-151736642	OAZ3	151739130	2940.5	FALSE	0.03376188390928896	0.00241707246830634	5.885219787979223e-4	0.02945548731668858
FIN_rep1	FIN	rep1	EUR	chr1	151762760	151763277	promoter	promoter|chr1:151762760-151763277	TDRKH	151763010	8.5	TRUE	0.302891050641038	0.00750828161916889	6.04285969323977e-4	0.12032785904435028
FIN_rep1	FIN	rep1	EUR	chr1	151771603	151772110	enhancer	intergenic|chr1:151771603-151772110	LINGO4	151777918	6061.5	FALSE	0.00391358423624471	1.1329153163054374e-4	3.616664041841027e-4	0.03844748454192843
FIN_rep1	FIN	rep1	EUR	chr1	151774580	151775087	enhancer	genic|chr1:151774580-151775087	LINGO4	151777918	3084.5	FALSE	0.00448466806165343	1.298234260179929e-4	3.616664041841027e-4	0.03844748454192843
FIN_rep1	FIN	rep1	EUR	chr1	151792635	151793137	enhancer	genic|chr1:151792635-151793137	RORC	151804348	11462	FALSE	0.00688037599821526	1.0449331615336822e-4	4.2057260511015824e-4	0.02350812981880022
FIN_rep1	FIN	rep1	EUR	chr1	151793321	151793827	enhancer	genic|chr1:151793321-151793827	RORC	151804348	10774	FALSE	0.00539535371038038	8.194005693355527e-5	4.2057260511015824e-4	0.02350812981880022
FIN_rep1	FIN	rep1	EUR	chr1	151794713	151795312	enhancer	genic|chr1:151794713-151795312	RORC	151804348	9335.5	FALSE	0.04886933559030425	1.73407950493804e-4	4.152177396446115e-4	0.10191237673184644
FIN_rep1	FIN	rep1	EUR	chr1	151796518	151797036	enhancer	genic|chr1:151796518-151797036	RORC	151804348	7571	FALSE	0.01704137857347268	6.046962775980982e-5	4.152177396446115e-4	0.10191237673184644
FIN_rep1	FIN	rep1	EUR	chr1	151798390	151798890	enhancer	genic|chr1:151798390-151798890	RORC	151804348	5708	FALSE	0.04616666678733185	1.6381780050862658e-4	4.152177396446115e-4	0.10191237673184644
FIN_rep1	FIN	rep1	EUR	chr1	151806603	151807141	enhancer	intergenic|chr1:151806603-151807141	RORC	151804348	2524	FALSE	0.036035917159585	1.2786984851187404e-4	5.306318384352981e-4	0.07974611329992233
FIN_rep1	FIN	rep1	EUR	chr1	151807497	151807997	enhancer	intergenic|chr1:151807497-151807997	RORC	151804348	3399	FALSE	0.01916535139403079	6.800633291997982e-5	5.306318384352981e-4	0.07974611329992233
FIN_rep1	FIN	rep1	EUR	chr1	151810694	151811194	promoter	promoter|chr1:151810694-151811194	C2CD4D	151813033	2089	FALSE	0.12830411903489086	0.0012069569763631	4.997196305996333e-4	0.08207227645093719
FIN_rep1	FIN	rep1	EUR	chr1	151810694	151811194	promoter	promoter|chr1:151810694-151811194	LOC100132111	151810944	0	TRUE	0.12830411903489086	0.0012069569763631	4.997196305996333e-4	0.08207227645093719
FIN_rep1	FIN	rep1	EUR	chr1	151812096	151812596	promoter	promoter|chr1:151812096-151812596	C2CD4D	151813033	687	TRUE	0.1148403169014179	0.00108030297619847	4.997196305996333e-4	0.08207227645093719
FIN_rep1	FIN	rep1	EUR	chr1	151812096	151812596	promoter	promoter|chr1:151812096-151812596	LOC100132111	151810944	1402	FALSE	0.1148403169014179	0.00108030297619847	4.997196305996333e-4	0.08207227645093719
FIN_rep1	FIN	rep1	EUR	chr1	151818593	151819148	enhancer	intergenic|chr1:151818593-151819148	C2CD4D	151813033	5837.5	FALSE	0.00262842231944389	1.1274860555450195e-4	4.248575293457227e-4	0.02116970119169889
FIN_rep1	FIN	rep1	EUR	chr1	151818593	151819148	enhancer	intergenic|chr1:151818593-151819148	LOC100132111	151810944	7926.5	FALSE	0.00262842231944389	1.1274860555450195e-4	4.248575293457227e-4	0.02116970119169889
FIN_rep1	FIN	rep1	EUR	chr1	1518365	1519350	enhancer	intergenic|chr1:1518365-1519350	SSU72	1510262	8595.5	FALSE	0.01815034772330778	2.2397102899012023e-4	0.00111880466685733	0.11641674062596416
FIN_rep1	FIN	rep1	EUR	chr1	151881786	151882611	promoter	promoter|chr1:151881786-151882611	THEM4	151882361	162.5	TRUE	0.35414784572095687	0.00628749146938132	7.387974268668783e-4	0.04442816989449728
FIN_rep1	FIN	rep1	EUR	chr1	151891740	151892243	enhancer	intergenic|chr1:151891740-151892243	THEM4	151882361	9630.5	FALSE	0.00487162014467408	1.2528934610955958e-4	6.26501506270567e-4	0.03616710592931353
FIN_rep1	FIN	rep1	EUR	chr1	151893936	151894447	enhancer	intergenic|chr1:151893936-151894447	THEM4	151882361	11830.5	FALSE	0.02301333501141331	5.918617646189869e-4	6.26501506270567e-4	0.03616710592931353
FIN_rep1	FIN	rep1	EUR	chr1	151897667	151898167	enhancer	intergenic|chr1:151897667-151898167	THEM4	151882361	15556	FALSE	0.01857911190795155	2.6908894275018636e-4	7.585442230381538e-4	0.05304259901291462
FIN_rep1	FIN	rep1	EUR	chr1	151966016	151966964	promoter	promoter|chr1:151966016-151966964	S100A10	151966714	224	TRUE	0.12206909726513436	0.00150888129721657	5.188174463834932e-4	0.07997973219477093
FIN_rep1	FIN	rep1	EUR	chr1	151969260	151969772	enhancer	intergenic|chr1:151969260-151969772	S100A10	151966714	2802	FALSE	0.00826539438956862	1.1455148085257998e-4	5.284645158519169e-4	0.07003109251662283
FIN_rep1	FIN	rep1	EUR	chr1	152285684	152286184	promoter	promoter|chr1:152285684-152286184	FLG-AS1	152285934	0	TRUE	0.2655968877759052	1.090198341771616e-4	3.894383727170902e-4	0.18512998656231325
FIN_rep1	FIN	rep1	EUR	chr1	152572887	152573387	promoter	promoter|chr1:152572887-152573387	LCE3C	152573137	0	TRUE	0.11045332306520204	1.6841680597869387e-5	3.042464397315645e-4	0.3768958591961982
FIN_rep1	FIN	rep1	EUR	chr1	152875248	152875807	enhancer	intergenic|chr1:152875248-152875807	IVL	152881020	5492.5	FALSE	0.08055811750719669	7.160733970782428e-5	5.481965368249388e-4	0.19026005122820996
FIN_rep1	FIN	rep1	EUR	chr1	152877262	152877762	enhancer	intergenic|chr1:152877262-152877762	IVL	152881020	3508	FALSE	0.07162350730536202	6.366545020398114e-5	5.481965368249388e-4	0.19026005122820996
FIN_rep1	FIN	rep1	EUR	chr1	152878422	152879087	enhancer	intergenic|chr1:152878422-152879087	IVL	152881020	2265.5	FALSE	0.33231117819553035	2.953882260670858e-4	5.481965368249388e-4	0.19026005122820996
FIN_rep1	FIN	rep1	EUR	chr1	152939556	152940069	enhancer	intergenic|chr1:152939556-152940069	SPRR4	152943128	3315.5	FALSE	0.02090602176050263	2.3900111813928164e-4	3.729822695260279e-4	0.07534688252667407
FIN_rep1	FIN	rep1	EUR	chr1	152940639	152941155	enhancer	intergenic|chr1:152940639-152941155	SPRR4	152943128	2231	FALSE	0.14584202767758603	6.315493631951346e-4	4.6043236548470894e-4	0.16113562132558226
FIN_rep1	FIN	rep1	EUR	chr1	153226094	153226596	enhancer	intergenic|chr1:153226094-153226596	LOR	153232178	5833	FALSE	0.02104184567592139	2.2580720486744908e-4	4.780418418386195e-4	0.0665196330616972
FIN_rep1	FIN	rep1	EUR	chr1	153233612	153234112	enhancer	genic|chr1:153233612-153234112	LOR	153232178	1684	FALSE	0.02399533935341073	2.575021503669649e-4	4.815629018171468e-4	0.06603325918016263
FIN_rep1	FIN	rep1	EUR	chr1	153235196	153235705	enhancer	intergenic|chr1:153235196-153235705	LOR	153232178	3272.5	FALSE	0.03449188783512226	1.673254527206179e-4	4.815629018171468e-4	0.1460735733379355
FIN_rep1	FIN	rep1	EUR	chr1	153235894	153236422	enhancer	intergenic|chr1:153235894-153236422	LOR	153232178	3980	FALSE	0.00777285922506683	3.770733556206143e-5	4.815629018171468e-4	0.1460735733379355
FIN_rep1	FIN	rep1	EUR	chr1	153316124	153316624	enhancer	genic|chr1:153316124-153316624	PGLYRP4	153321317	4943	FALSE	0.02723377913389264	1.9819427741922145e-4	6.902594338228946e-4	0.07511067382986462
FIN_rep1	FIN	rep1	EUR	chr1	153317921	153318472	enhancer	genic|chr1:153317921-153318472	PGLYRP4	153321317	3120.5	FALSE	0.05763797789259142	4.1946133601820104e-4	6.902594338228946e-4	0.07511067382986462
FIN_rep1	FIN	rep1	EUR	chr1	153505519	153506023	enhancer	intergenic|chr1:153505519-153506023	LOC101928034	153518217	12446	FALSE	0.01580971597963578	4.456583604273436e-4	6.213559555535904e-4	0.02931233771099772
FIN_rep1	FIN	rep1	EUR	chr1	153505519	153506023	enhancer	intergenic|chr1:153505519-153506023	S100A2	153538306	32535	FALSE	0.01250532589510554	4.4588352974843544e-4	6.217477865952677e-4	0.02496575297107475
FIN_rep1	FIN	rep1	EUR	chr1	153505519	153506023	enhancer	intergenic|chr1:153505519-153506023	S100A4	153518282	12511	FALSE	0.01580971597963578	4.456583604273436e-4	6.213559555535904e-4	0.02931233771099772
FIN_rep1	FIN	rep1	EUR	chr1	153505519	153506023	enhancer	intergenic|chr1:153505519-153506023	S100A5	153514241	8470	FALSE	0.03869335473572822	4.456738955274555e-4	6.214861988792646e-4	0.09288228965606132
FIN_rep1	FIN	rep1	EUR	chr1	153505519	153506023	enhancer	intergenic|chr1:153505519-153506023	S100A6	153508717	2946	FALSE	0.00805790060382605	4.456738955274555e-4	6.214861988792646e-4	0.01668619306320637
FIN_rep1	FIN	rep1	EUR	chr1	153508386	153508967	promoter	promoter|chr1:153508386-153508967	S100A5	153514241	5564.5	FALSE	0.12143558497065346	0.00131527545371525	6.130518130056383e-4	0.10013301349967102
FIN_rep1	FIN	rep1	EUR	chr1	153508386	153508967	promoter	promoter|chr1:153508386-153508967	S100A6	153508717	40.5	TRUE	0.02666301201902847	0.00131527545371525	6.130518130056383e-4	0.01896615764659462
FIN_rep1	FIN	rep1	EUR	chr1	153513201	153513706	enhancer	genic|chr1:153513201-153513706	LOC101928034	153518217	4763.5	FALSE	0.00714081744124118	3.26336583615861e-4	5.768327876520325e-4	0.01947606165290905
FIN_rep1	FIN	rep1	EUR	chr1	153513201	153513706	enhancer	genic|chr1:153513201-153513706	S100A4	153518282	4828.5	FALSE	0.00714081744124118	3.26336583615861e-4	5.768327876520325e-4	0.01947606165290905
FIN_rep1	FIN	rep1	EUR	chr1	153513201	153513706	enhancer	genic|chr1:153513201-153513706	S100A5	153514241	787.5	FALSE	0.02410461183952398	3.263479593061808e-4	5.76953698411719e-4	0.08511840813109448
FIN_rep1	FIN	rep1	EUR	chr1	153513201	153513706	enhancer	genic|chr1:153513201-153513706	S100A6	153508717	4736.5	FALSE	0.02395942928397957	3.263479593061808e-4	5.769536984117191e-4	0.07298584658280498
FIN_rep1	FIN	rep1	EUR	chr1	153517411	153517911	promoter	promoter|chr1:153517411-153517911	LOC101928034	153518217	556	TRUE	0.05883221746630494	0.00114484129856391	5.685295257433856e-4	0.04640724824170528
FIN_rep1	FIN	rep1	EUR	chr1	153517411	153517911	promoter	promoter|chr1:153517411-153517911	S100A3	153521734	4073	FALSE	0.06312322812992556	0.00114484129856391	5.685295257433855e-4	0.06692511564753499
FIN_rep1	FIN	rep1	EUR	chr1	153517411	153517911	promoter	promoter|chr1:153517411-153517911	S100A4	153518282	621	TRUE	0.05883221746630494	0.00114484129856391	5.685295257433856e-4	0.04640724824170528
FIN_rep1	FIN	rep1	EUR	chr1	153517967	153518532	promoter	promoter|chr1:153517967-153518532	S100A3	153521734	3484.5	FALSE	0.04606169175992741	8.354028868730543e-4	5.685295257433855e-4	0.06692511564753499
FIN_rep1	FIN	rep1	EUR	chr1	153536406	153537028	enhancer	genic|chr1:153536406-153537028	S100A2	153538306	1589	FALSE	0.01242198230791442	1.423912959718482e-4	8.769338363638944e-4	0.05505870205462459
FIN_rep1	FIN	rep1	EUR	chr1	153536406	153537028	enhancer	genic|chr1:153536406-153537028	S100A3	153521734	14983	FALSE	0.00699874546862047	1.423193889618237e-4	8.763811847807397e-4	0.03872231603515398
FIN_rep1	FIN	rep1	EUR	chr1	153536406	153537028	enhancer	genic|chr1:153536406-153537028	S100A6	153508717	28000	FALSE	0.00740787394545745	1.423243500399762e-4	8.765648843156748e-4	0.03405762426221491
FIN_rep1	FIN	rep1	EUR	chr1	153538056	153538556	promoter	promoter|chr1:153538056-153538556	LOC101928034	153518217	20089	FALSE	0.08706229776117089	0.00169418251287133	8.926018019373464e-4	0.02955841090242859
FIN_rep1	FIN	rep1	EUR	chr1	153538056	153538556	promoter	promoter|chr1:153538056-153538556	S100A2	153538306	0	TRUE	0.15738023706387416	0.00169503850023767	8.93164682345477e-4	0.05753398019850486
FIN_rep1	FIN	rep1	EUR	chr1	153538056	153538556	promoter	promoter|chr1:153538056-153538556	S100A3	153521734	16572	FALSE	0.09341230910158078	0.00169418251287133	8.926018019373465e-4	0.04262696330752536
FIN_rep1	FIN	rep1	EUR	chr1	153538056	153538556	promoter	promoter|chr1:153538056-153538556	S100A4	153518282	20024	FALSE	0.08706229776117089	0.00169418251287133	8.926018019373464e-4	0.02955841090242859
FIN_rep1	FIN	rep1	EUR	chr1	153538056	153538556	promoter	promoter|chr1:153538056-153538556	S100A5	153514241	24065	FALSE	0.06256977290989822	0.00169424156998162	8.927889014994382e-4	0.02750335509977439
FIN_rep1	FIN	rep1	EUR	chr1	153538056	153538556	promoter	promoter|chr1:153538056-153538556	S100A6	153508717	29589	FALSE	0.09375349711196636	0.00169424156998162	8.927889014994383e-4	0.03555063841377957
FIN_rep1	FIN	rep1	EUR	chr1	153538922	153539458	enhancer	intergenic|chr1:153538922-153539458	CHTOP	153606457	67267	FALSE	0.01299389149971149	0.00220155000363207	8.77734411648927e-4	0.00681057883154166
FIN_rep1	FIN	rep1	EUR	chr1	153538922	153539458	enhancer	intergenic|chr1:153538922-153539458	LOC101928034	153518217	20973	FALSE	0.10568542622636774	0.00218335329242588	8.763811847807399e-4	0.02835743556641691
FIN_rep1	FIN	rep1	EUR	chr1	153538922	153539458	enhancer	intergenic|chr1:153538922-153539458	S100A2	153538306	884	FALSE	0.1905683840289409	0.00218445643380549	8.769338363638944e-4	0.05505870205462459
FIN_rep1	FIN	rep1	EUR	chr1	153538922	153539458	enhancer	intergenic|chr1:153538922-153539458	S100A3	153521734	17456	FALSE	0.10736930556849292	0.00218335329242588	8.763811847807397e-4	0.03872231603515398
FIN_rep1	FIN	rep1	EUR	chr1	153538922	153539458	enhancer	intergenic|chr1:153538922-153539458	S100A4	153518282	20908	FALSE	0.10568542622636774	0.00218335329242588	8.763811847807399e-4	0.02835743556641691
FIN_rep1	FIN	rep1	EUR	chr1	153538922	153539458	enhancer	intergenic|chr1:153538922-153539458	S100A5	153514241	24949	FALSE	0.07568456615861682	0.00218342940142548	8.765648843156746e-4	0.02629234465714982
FIN_rep1	FIN	rep1	EUR	chr1	153538922	153539458	enhancer	intergenic|chr1:153538922-153539458	S100A6	153508717	30473	FALSE	0.1136458362186268	0.00218342940142548	8.765648843156748e-4	0.03405762426221491
FIN_rep1	FIN	rep1	EUR	chr1	153540968	153541468	enhancer	intergenic|chr1:153540968-153541468	LOC101928034	153518217	23001	FALSE	0.02991572952467816	8.432912386363493e-4	5.712154223631976e-4	0.03188533589057379
FIN_rep1	FIN	rep1	EUR	chr1	153540968	153541468	enhancer	intergenic|chr1:153540968-153541468	S100A2	153538306	2912	FALSE	0.01818317837167192	8.437173123568208e-4	5.715756344637921e-4	0.02086817473736192
FIN_rep1	FIN	rep1	EUR	chr1	153540968	153541468	enhancer	intergenic|chr1:153540968-153541468	S100A4	153518282	22936	FALSE	0.02991572952467816	8.432912386363493e-4	5.712154223631976e-4	0.03188533589057379
FIN_rep1	FIN	rep1	EUR	chr1	153540968	153541468	enhancer	intergenic|chr1:153540968-153541468	S100A5	153514241	26977	FALSE	0.00682994379262814	8.433206347275685e-4	5.713351556587749e-4	0.00942494160614558
FIN_rep1	FIN	rep1	EUR	chr1	153571254	153571756	enhancer	intergenic|chr1:153571254-153571756	CHTOP	153606457	34952	FALSE	0.02694170543072771	0.00257065963440562	8.167737821702598e-4	0.01299616402443007
FIN_rep1	FIN	rep1	EUR	chr1	153571254	153571756	enhancer	intergenic|chr1:153571254-153571756	S100A14	153588808	17303	FALSE	0.11266712048954584	0.00255805966797297	8.163087517942877e-4	0.05824297208366486
FIN_rep1	FIN	rep1	EUR	chr1	153571254	153571756	enhancer	intergenic|chr1:153571254-153571756	S100A16	153585644	14139	FALSE	0.11266712048954584	0.00255805966797297	8.163087517942877e-4	0.05824297208366486
FIN_rep1	FIN	rep1	EUR	chr1	153571254	153571756	enhancer	intergenic|chr1:153571254-153571756	S100A2	153538306	33199	FALSE	0.02484982473791449	0.00255070017407604	8.160288086397817e-4	0.00660760024054707
FIN_rep1	FIN	rep1	EUR	chr1	153590008	153590512	enhancer	intergenic|chr1:153590008-153590512	S100A14	153588808	1452	FALSE	0.00868522616957083	5.676808880110996e-4	5.800797944104468e-4	0.02847085946156192
FIN_rep1	FIN	rep1	EUR	chr1	153590008	153590512	enhancer	intergenic|chr1:153590008-153590512	S100A16	153585644	4616	FALSE	0.00868522616957083	5.676808880110996e-4	5.800797944104468e-4	0.02847085946156192
FIN_rep1	FIN	rep1	EUR	chr1	153599293	153599793	enhancer	genic|chr1:153599293-153599793	S100A1	153600872	1329	FALSE	0.00335780839553303	5.349249450997046e-4	6.12187260924321e-4	0.01884666273730062
FIN_rep1	FIN	rep1	EUR	chr1	153599293	153599793	enhancer	genic|chr1:153599293-153599793	S100A13	153600715	1172	FALSE	0.00335780839553303	5.349249450997046e-4	6.12187260924321e-4	0.01884666273730062
FIN_rep1	FIN	rep1	EUR	chr1	153606207	153607112	promoter	promoter|chr1:153606207-153607112	CHTOP	153606457	202.5	TRUE	0.4395868011257859	0.00787475819588615	0.00114965663307902	0.04917855172157322
FIN_rep1	FIN	rep1	EUR	chr1	153606207	153607112	promoter	promoter|chr1:153606207-153607112	ILF2	153643504	36844.5	FALSE	0.07399007440263189	0.00787475819588615	0.00114965663307902	0.00982253303834097
FIN_rep1	FIN	rep1	EUR	chr1	153606207	153607112	promoter	promoter|chr1:153606207-153607112	LOC101928034	153518217	88442.5	FALSE	0.2951724172811046	0.00780967009864887	0.00114788417637182	0.01690495135410809
FIN_rep1	FIN	rep1	EUR	chr1	153606207	153607112	promoter	promoter|chr1:153606207-153607112	NPR1	153651163	44503.5	FALSE	0.07094539048708172	0.00787475819588615	0.00114965663307902	0.01487231367065029
FIN_rep1	FIN	rep1	EUR	chr1	153606207	153607112	promoter	promoter|chr1:153606207-153607112	S100A1	153600872	5787.5	FALSE	0.5618313933242748	0.00785123707237894	0.00114938145354197	0.11443514209838394
FIN_rep1	FIN	rep1	EUR	chr1	153606207	153607112	promoter	promoter|chr1:153606207-153607112	S100A13	153600715	5944.5	FALSE	0.5618313933242748	0.00785123707237894	0.00114938145354197	0.11443514209838394
FIN_rep1	FIN	rep1	EUR	chr1	153606207	153607112	promoter	promoter|chr1:153606207-153607112	S100A14	153588808	17851.5	FALSE	0.366933710338659	0.00783616044159561	0.00114900207576096	0.04399212456557348
FIN_rep1	FIN	rep1	EUR	chr1	153606207	153607112	promoter	promoter|chr1:153606207-153607112	S100A16	153585644	21015.5	FALSE	0.366933710338659	0.00783616044159561	0.00114900207576096	0.04399212456557348
FIN_rep1	FIN	rep1	EUR	chr1	153606207	153607112	promoter	promoter|chr1:153606207-153607112	S100A2	153538306	68353.5	FALSE	0.13148520713025508	0.0078136159420801	0.00114860803947884	0.00810845882159744
FIN_rep1	FIN	rep1	EUR	chr1	153606207	153607112	promoter	promoter|chr1:153606207-153607112	S100A4	153518282	88377.5	FALSE	0.2951724172811046	0.00780967009864887	0.00114788417637182	0.01690495135410809
FIN_rep1	FIN	rep1	EUR	chr1	153606207	153607112	promoter	promoter|chr1:153606207-153607112	S100A5	153514241	92418.5	FALSE	0.18722504384253005	0.00780994233410454	0.00114812478604375	0.01388264552201193
FIN_rep1	FIN	rep1	EUR	chr1	153606207	153607112	promoter	promoter|chr1:153606207-153607112	S100A6	153508717	97942.5	FALSE	0.06204497281872259	0.00780994233410454	0.00114812478604375	0.00396874981753614
FIN_rep1	FIN	rep1	EUR	chr1	153606207	153607112	promoter	promoter|chr1:153606207-153607112	SNAPIN	153631129	24469.5	FALSE	0.3323402197404107	0.00787475819588615	0.00114965663307902	0.04391154497049297
FIN_rep1	FIN	rep1	EUR	chr1	153607342	153608245	enhancer	genic|chr1:153607342-153608245	S100A1	153600872	6921.5	FALSE	0.00901973589431196	1.3404048049685052e-4	0.00112190466739947	0.11024466383377526
FIN_rep1	FIN	rep1	EUR	chr1	153607342	153608245	enhancer	genic|chr1:153607342-153608245	S100A13	153600715	7078.5	FALSE	0.00901973589431196	1.3404048049685052e-4	0.00112190466739947	0.11024466383377526
FIN_rep1	FIN	rep1	EUR	chr1	153630863	153631379	promoter	promoter|chr1:153630863-153631379	ILF2	153643504	12383	FALSE	0.00644333870825109	0.00366529070016358	6.643505719190439e-4	0.00318024540749925
FIN_rep1	FIN	rep1	EUR	chr1	153630863	153631379	promoter	promoter|chr1:153630863-153631379	SNAPIN	153631129	8	TRUE	0.08412807249490276	0.00366529070016358	6.64350571919044e-4	0.04132723899824889
FIN_rep1	FIN	rep1	EUR	chr1	153643254	153643841	promoter	promoter|chr1:153643254-153643841	ILF2	153643504	43.5	TRUE	0.10217008361457508	0.00455530526811326	0.0010320280485373	0.02611981958056955
FIN_rep1	FIN	rep1	EUR	chr1	153643254	153643841	promoter	promoter|chr1:153643254-153643841	NPR1	153651163	7615.5	FALSE	0.11202735751337088	0.00455530526811326	0.0010320280485373	0.045224610470767083
FIN_rep1	FIN	rep1	EUR	chr1	153643254	153643841	promoter	promoter|chr1:153643254-153643841	SNAPIN	153631129	12418.5	FALSE	0.01956213715104919	0.00455530526811326	0.0010320280485373	0.00497746831336554
FIN_rep1	FIN	rep1	EUR	chr1	153700097	153700792	promoter	promoter|chr1:153700097-153700792	ILF2	153643504	56940.5	FALSE	0.20449583718377448	0.00808991349974184	0.00153177705182678	0.01983354955032745
FIN_rep1	FIN	rep1	EUR	chr1	153700097	153700792	promoter	promoter|chr1:153700097-153700792	INTS3	153700542	97.5	TRUE	0.4403956138252694	0.00808829946239459	0.00152968137811735	0.05448274111919476
FIN_rep1	FIN	rep1	EUR	chr1	153700097	153700792	promoter	promoter|chr1:153700097-153700792	NPR1	153651163	49281.5	FALSE	0.3644188545025622	0.00808991349974184	0.00153177705182679	0.0558111705626611
FIN_rep1	FIN	rep1	EUR	chr1	153700097	153700792	promoter	promoter|chr1:153700097-153700792	S100A2	153538306	162138.5	FALSE	0.03436186223438879	0.00802710070826735	0.00153037992892309	0.00154811797265963
FIN_rep1	FIN	rep1	EUR	chr1	153700097	153700792	promoter	promoter|chr1:153700097-153700792	SLC27A3	153746829	46384.5	FALSE	0.09549865325352314	0.00808726124133591	0.00152831350057338	0.0108477107464447
FIN_rep1	FIN	rep1	EUR	chr1	153700097	153700792	promoter	promoter|chr1:153700097-153700792	SNAPIN	153631129	69315.5	FALSE	0.1365681872791813	0.00808991349974184	0.00153177705182679	0.01318291036776385
FIN_rep1	FIN	rep1	EUR	chr1	153704588	153705168	enhancer	genic|chr1:153704588-153705168	CHTOP	153606457	98421	FALSE	0.01580330003766322	0.00196231184539515	0.00149003243455631	0.00547419804772144
FIN_rep1	FIN	rep1	EUR	chr1	153704588	153705168	enhancer	genic|chr1:153704588-153705168	ILF2	153643504	61374	FALSE	0.04615346269209274	0.00196231184539515	0.00149003243455631	0.01897125025373242
FIN_rep1	FIN	rep1	EUR	chr1	153704588	153705168	enhancer	genic|chr1:153704588-153705168	INTS3	153700542	4336	FALSE	0.10123522460851582	0.00196192034002176	0.00148799387300744	0.05307906997124249
FIN_rep1	FIN	rep1	EUR	chr1	153704588	153705168	enhancer	genic|chr1:153704588-153705168	JTB	153950451	245573	FALSE	0.0080742628134025	0.00196962314048694	0.00149079761776314	0.00550839698170069
FIN_rep1	FIN	rep1	EUR	chr1	153704588	153705168	enhancer	genic|chr1:153704588-153705168	NPR1	153651163	53715	FALSE	0.08266075369402115	0.00196231184539515	0.00149003243455631	0.05365316460160438
FIN_rep1	FIN	rep1	EUR	chr1	153704588	153705168	enhancer	genic|chr1:153704588-153705168	RPS27	153963238	258360	FALSE	0.007115624295069	0.00196943237998525	0.00148985576710036	0.00309980385309973
FIN_rep1	FIN	rep1	EUR	chr1	153704588	153705168	enhancer	genic|chr1:153704588-153705168	S100A2	153538306	166572	FALSE	0.00718526600146197	0.00194707580056517	0.00148867338661975	0.00137197405969193
FIN_rep1	FIN	rep1	EUR	chr1	153704588	153705168	enhancer	genic|chr1:153704588-153705168	SLC27A3	153746829	41951	FALSE	0.0206601566614938	0.0019616685062436	0.00148666327342404	0.00994603879409381
FIN_rep1	FIN	rep1	EUR	chr1	153704588	153705168	enhancer	genic|chr1:153704588-153705168	SNAPIN	153631129	73749	FALSE	0.03109228348117139	0.00196231184539515	0.00149003243455631	0.012720086434625
FIN_rep1	FIN	rep1	EUR	chr1	153707274	153707780	enhancer	genic|chr1:153707274-153707780	ILF2	153643504	64023	FALSE	0.02193634468980947	5.734959610600831e-4	0.00145087042965713	0.03168550835968221
FIN_rep1	FIN	rep1	EUR	chr1	153707274	153707780	enhancer	genic|chr1:153707274-153707780	INTS3	153700542	6985	FALSE	0.02845583171719865	5.733815415548961e-4	0.00144888544691333	0.05242853136003583
FIN_rep1	FIN	rep1	EUR	chr1	153707274	153707780	enhancer	genic|chr1:153707274-153707780	NPR1	153651163	56364	FALSE	0.0214350240790235	5.734959610600831e-4	0.00145087042965713	0.04889052628234119
FIN_rep1	FIN	rep1	EUR	chr1	153707274	153707780	enhancer	genic|chr1:153707274-153707780	S100A2	153538306	169221	FALSE	0.01226360166830758	5.690431467976466e-4	0.00144954710110541	0.00822859788861841
FIN_rep1	FIN	rep1	EUR	chr1	153707274	153707780	enhancer	genic|chr1:153707274-153707780	SLC27A3	153746829	39302	FALSE	0.00603803948288826	5.733079418082658e-4	0.00144758981901659	0.01021450302909362
FIN_rep1	FIN	rep1	EUR	chr1	153707274	153707780	enhancer	genic|chr1:153707274-153707780	SNAPIN	153631129	76398	FALSE	0.00908688343212657	5.734959610600831e-4	0.00145087042965713	0.01306342797435746
FIN_rep1	FIN	rep1	EUR	chr1	153714941	153715734	enhancer	genic|chr1:153714941-153715734	CHTOP	153606457	108880.5	FALSE	0.01278041761464346	0.00216538120597378	0.00116025603811835	0.00515220710541313
FIN_rep1	FIN	rep1	EUR	chr1	153714941	153715734	enhancer	genic|chr1:153714941-153715734	ILF2	153643504	71833.5	FALSE	0.02992772805041416	0.00216538120597378	0.00116025603811835	0.01431663521064079
FIN_rep1	FIN	rep1	EUR	chr1	153714941	153715734	enhancer	genic|chr1:153714941-153715734	INTS3	153700542	14795.5	FALSE	0.05844101965848276	0.00216494918576274	0.00115866865431964	0.03566029946872511
FIN_rep1	FIN	rep1	EUR	chr1	153714941	153715734	enhancer	genic|chr1:153714941-153715734	NPR1	153651163	64174.5	FALSE	0.03848951648763359	0.00216538120597378	0.00116025603811835	0.02907461581229113
FIN_rep1	FIN	rep1	EUR	chr1	153714941	153715734	enhancer	genic|chr1:153714941-153715734	S100A2	153538306	177031.5	FALSE	0.02093211514237042	0.00214856846277721	0.00115919777687656	0.0046514859326164
FIN_rep1	FIN	rep1	EUR	chr1	153714941	153715734	enhancer	genic|chr1:153714941-153715734	SLC27A3	153746829	31491.5	FALSE	0.02279816791212609	0.00216467129102774	0.00115763254519534	0.01277297416403835
FIN_rep1	FIN	rep1	EUR	chr1	153714941	153715734	enhancer	genic|chr1:153714941-153715734	SLC39A1	153936117	220779.5	FALSE	0.0062733612843385	0.00217173363673393	0.00115803339505373	0.00449515908318058
FIN_rep1	FIN	rep1	EUR	chr1	153714941	153715734	enhancer	genic|chr1:153714941-153715734	SNAPIN	153631129	84208.5	FALSE	0.00801632262149444	0.00216538120597378	0.00116025603811835	0.00381670134787637
FIN_rep1	FIN	rep1	EUR	chr1	153716302	153716808	enhancer	genic|chr1:153716302-153716808	ILF2	153643504	73051	FALSE	0.0078659324540872	5.691291458826243e-4	0.00116025603811835	0.01431663521064079
FIN_rep1	FIN	rep1	EUR	chr1	153716302	153716808	enhancer	genic|chr1:153716302-153716808	INTS3	153700542	16013	FALSE	0.01536010726932699	5.6901559761083e-4	0.00115866865431964	0.03566029946872511
FIN_rep1	FIN	rep1	EUR	chr1	153716302	153716808	enhancer	genic|chr1:153716302-153716808	NPR1	153651163	65392	FALSE	0.01011623523082675	5.691291458826243e-4	0.00116025603811835	0.02907461581229113
FIN_rep1	FIN	rep1	EUR	chr1	153716302	153716808	enhancer	genic|chr1:153716302-153716808	SLC27A3	153746829	30274	FALSE	0.00599206356632342	5.689425582805104e-4	0.00115763254519534	0.01277297416403835
FIN_rep1	FIN	rep1	EUR	chr1	153721813	153722313	enhancer	genic|chr1:153721813-153722313	ILF2	153643504	78559	FALSE	0.0198915141372963	0.00106887010007881	7.018702660639615e-4	0.03186702202443425
FIN_rep1	FIN	rep1	EUR	chr1	153721813	153722313	enhancer	genic|chr1:153721813-153722313	NPR1	153651163	70900	FALSE	0.01392399769803624	0.00106887010007881	7.018702660639616e-4	0.03522426173040589
FIN_rep1	FIN	rep1	EUR	chr1	153747991	153748898	enhancer	genic|chr1:153747991-153748898	ILF2	153643504	104940.5	FALSE	0.01053344847081722	0.00263282565235576	6.09854869061239e-4	0.00788455867492689
FIN_rep1	FIN	rep1	EUR	chr1	153747991	153748898	enhancer	genic|chr1:153747991-153748898	SLC27A3	153746829	1615.5	FALSE	0.02771964637920035	0.00263196248688829	6.084759062457227e-4	0.02430073309305176
FIN_rep1	FIN	rep1	EUR	chr1	153756001	153756508	enhancer	intergenic|chr1:153756001-153756508	RPS27	153963238	206983.5	FALSE	0.0126955977148723	0.00270010387458454	7.312645543917819e-4	0.00821872903588776
FIN_rep1	FIN	rep1	EUR	chr1	153756001	153756508	enhancer	intergenic|chr1:153756001-153756508	SLC27A3	153746829	9425.5	FALSE	0.0283252015241268	0.00268945955605669	7.29697585617246e-4	0.02026375156322105
FIN_rep1	FIN	rep1	EUR	chr1	153763390	153763891	enhancer	intergenic|chr1:153763390-153763891	CHTOP	153606457	157183.5	FALSE	0.01369421887644139	0.00232020619980068	0.00120636073184093	0.004955300057363
FIN_rep1	FIN	rep1	EUR	chr1	153763390	153763891	enhancer	intergenic|chr1:153763390-153763891	CREB3L4	153940314	176673.5	FALSE	0.02310185485891553	0.00232702386196219	0.00120394427349113	0.01639597475134908
FIN_rep1	FIN	rep1	EUR	chr1	153763390	153763891	enhancer	intergenic|chr1:153763390-153763891	DENND4B	153919154	155513.5	FALSE	0.0161155863892624	0.00232238409702505	0.00120449055413814	0.00827492156446198
FIN_rep1	FIN	rep1	EUR	chr1	153763390	153763891	enhancer	intergenic|chr1:153763390-153763891	GATAD2B	153895451	131810.5	FALSE	0.00970218048869116	0.00231970833897327	0.0012019947184407	0.00541999487707232
FIN_rep1	FIN	rep1	EUR	chr1	153763390	153763891	enhancer	intergenic|chr1:153763390-153763891	ILF2	153643504	120136.5	FALSE	0.02053449266632963	0.00232020619980068	0.00120636073184093	0.00881729991227606
FIN_rep1	FIN	rep1	EUR	chr1	153763390	153763891	enhancer	intergenic|chr1:153763390-153763891	INTS3	153700542	63098.5	FALSE	0.00543854935916853	0.00231974329009714	0.00120471027072011	0.00297875442830156
FIN_rep1	FIN	rep1	EUR	chr1	153763390	153763891	enhancer	intergenic|chr1:153763390-153763891	JTB	153950451	186810.5	FALSE	0.01302658317976034	0.00232885095840026	0.00120698023981403	0.00928352347160248
FIN_rep1	FIN	rep1	EUR	chr1	153763390	153763891	enhancer	intergenic|chr1:153763390-153763891	RAB13	153958853	195212.5	FALSE	0.01956882477939212	0.00232897791554188	0.00120726942705064	0.01160974814090626
FIN_rep1	FIN	rep1	EUR	chr1	153763390	153763891	enhancer	intergenic|chr1:153763390-153763891	RPS27	153963238	199597.5	FALSE	0.02477919346905378	0.00232862540622835	0.00120621769825554	0.01127634471289214
FIN_rep1	FIN	rep1	EUR	chr1	153763390	153763891	enhancer	intergenic|chr1:153763390-153763891	SLC27A3	153746829	16811.5	FALSE	0.03960335784661444	0.0023194455258581	0.00120363299008514	0.0199162936519592
FIN_rep1	FIN	rep1	EUR	chr1	153763390	153763891	enhancer	intergenic|chr1:153763390-153763891	SLC39A1	153936117	172476.5	FALSE	0.02375687787077954	0.0023270128300572	0.001204049768376	0.01527983121617045
FIN_rep1	FIN	rep1	EUR	chr1	153763390	153763891	enhancer	intergenic|chr1:153763390-153763891	SNAPIN	153631129	132511.5	FALSE	0.00858949056853458	0.00232020619980068	0.00120636073184093	0.00367083465806305
FIN_rep1	FIN	rep1	EUR	chr1	153777699	153778201	enhancer	genic|chr1:153777699-153778201	CRTC2	153931132	153182	FALSE	0.00970129089783305	0.00321995202170949	0.0010209671848997	0.00590621471068368
FIN_rep1	FIN	rep1	EUR	chr1	153777699	153778201	enhancer	genic|chr1:153777699-153778201	DENND4B	153919154	141204	FALSE	0.01655975699411015	0.00321325671848345	0.00102099728141497	0.00725001942634683
FIN_rep1	FIN	rep1	EUR	chr1	153777699	153778201	enhancer	genic|chr1:153777699-153778201	GATAD2B	153895451	117501	FALSE	0.01342396233214025	0.00320955453263575	0.0010188816637763	0.0063940744522486
FIN_rep1	FIN	rep1	EUR	chr1	153777699	153778201	enhancer	genic|chr1:153777699-153778201	JTB	153950451	172501	FALSE	0.01320908741337008	0.00322220428481754	0.0010231076859324	0.00802643280949376
FIN_rep1	FIN	rep1	EUR	chr1	153777699	153778201	enhancer	genic|chr1:153777699-153778201	RAB13	153958853	180903	FALSE	0.02256289767619804	0.00322237994305117	0.00102335281810167	0.01141353999841594
FIN_rep1	FIN	rep1	EUR	chr1	153777699	153778201	enhancer	genic|chr1:153777699-153778201	RPS27	153963238	185288	FALSE	0.02136804946368933	0.00322189221024182	0.00102246131070305	0.00829112561255687
FIN_rep1	FIN	rep1	EUR	chr1	153777699	153778201	enhancer	genic|chr1:153777699-153778201	SLC27A3	153746829	31121	FALSE	0.01280264243680141	0.00320919090372135	0.00102027035951115	0.0054896362033121
FIN_rep1	FIN	rep1	EUR	chr1	153777699	153778201	enhancer	genic|chr1:153777699-153778201	SLC39A1	153936117	158167	FALSE	0.01452398814628042	0.00321966104562842	0.00102062364538828	0.007964940120268
FIN_rep1	FIN	rep1	EUR	chr1	153821948	153822450	enhancer	genic|chr1:153821948-153822450	CRTC2	153931132	108933	FALSE	0.00610946882816684	0.00202779163226834	0.0013977030257922	0.00431425796131635
FIN_rep1	FIN	rep1	EUR	chr1	153821948	153822450	enhancer	genic|chr1:153821948-153822450	DENND4B	153919154	96955	FALSE	0.01582592623775576	0.00202357520923914	0.00139774422789063	0.00803669154905623
FIN_rep1	FIN	rep1	EUR	chr1	153821948	153822450	enhancer	genic|chr1:153821948-153822450	GATAD2B	153895451	73252	FALSE	0.01501151325585275	0.0020212437268343	0.00139484794951977	0.00829362491805767
FIN_rep1	FIN	rep1	EUR	chr1	153821948	153822450	enhancer	genic|chr1:153821948-153822450	JTB	153950451	128252	FALSE	0.01135052156851306	0.00202921001373906	0.00140063336950389	0.00799997317645145
FIN_rep1	FIN	rep1	EUR	chr1	153821948	153822450	enhancer	genic|chr1:153821948-153822450	RAB13	153958853	136654	FALSE	0.01091862762102783	0.00202932063597625	0.00140096895519144	0.00640643609244254
FIN_rep1	FIN	rep1	EUR	chr1	153821948	153822450	enhancer	genic|chr1:153821948-153822450	RPS27	153963238	141039	FALSE	0.00733089278692635	0.00202901348217305	0.00139974848247988	0.00329935035131352
FIN_rep1	FIN	rep1	EUR	chr1	153826610	153827147	enhancer	genic|chr1:153826610-153827147	GATAD2B	153895451	68572.5	FALSE	0.00501679231090932	0.00119947211578655	0.00115264133096172	0.00565206629436136
FIN_rep1	FIN	rep1	EUR	chr1	153895201	153895797	promoter	promoter|chr1:153895201-153895797	CREB3L4	153940314	44815	FALSE	0.08081946290297243	0.01080073648187847	9.969664174878951e-4	0.01492380865666677
FIN_rep1	FIN	rep1	EUR	chr1	153895201	153895797	promoter	promoter|chr1:153895201-153895797	CRTC2	153931132	35633	FALSE	0.07642904766081791	0.01080166138727334	9.97389382012998e-4	0.01419855135750107
FIN_rep1	FIN	rep1	EUR	chr1	153895201	153895797	promoter	promoter|chr1:153895201-153895797	DENND4B	153919154	23655	FALSE	0.13351831075834583	0.010779201301581	9.97418783491519e-4	0.01783741533720544
FIN_rep1	FIN	rep1	EUR	chr1	153895201	153895797	promoter	promoter|chr1:153895201-153895797	GATAD2B	153895451	48	TRUE	0.4069720459046168	0.01076678193705324	9.953520230702093e-4	0.05915172692830187
FIN_rep1	FIN	rep1	EUR	chr1	153895201	153895797	promoter	promoter|chr1:153895201-153895797	JTB	153950451	54952	FALSE	0.10146033199553098	0.01080921683632482	9.99480451181308e-4	0.01881273440508803
FIN_rep1	FIN	rep1	EUR	chr1	153895201	153895797	promoter	promoter|chr1:153895201-153895797	RAB13	153958853	63354	FALSE	0.18444352858526283	0.01080980609999916	9.997199223674906e-4	0.02847048059236632
FIN_rep1	FIN	rep1	EUR	chr1	153918381	153918881	promoter	promoter|chr1:153918381-153918881	CREB3L4	153940314	21683	FALSE	0.08372086419855528	0.00610830562115901	0.00144563889319074	0.01885170922246354
FIN_rep1	FIN	rep1	EUR	chr1	153918381	153918881	promoter	promoter|chr1:153918381-153918881	CRTC2	153931132	12501	FALSE	0.11628673929888868	0.00610882869704667	0.00144625220769883	0.02634323457343267
FIN_rep1	FIN	rep1	EUR	chr1	153918381	153918881	promoter	promoter|chr1:153918381-153918881	DENND4B	153919154	523	TRUE	0.2150951221698297	0.00609612650142173	0.00144629484095119	0.03504087763465989
FIN_rep1	FIN	rep1	EUR	chr1	153918381	153918881	promoter	promoter|chr1:153918381-153918881	GATAD2B	153895451	23180	FALSE	0.13043257010364387	0.00608910278833666	0.00144329796041886	0.02311757196840712
FIN_rep1	FIN	rep1	EUR	chr1	153918381	153918881	promoter	promoter|chr1:153918381-153918881	JTB	153950451	31820	FALSE	0.1084372696200057	0.00611310164565429	0.0014492843368308	0.02451814089935468
FIN_rep1	FIN	rep1	EUR	chr1	153918381	153918881	promoter	promoter|chr1:153918381-153918881	RAB13	153958853	40222	FALSE	0.083358817112359	0.00611343490094853	0.00144963157907936	0.01569048026252665
FIN_rep1	FIN	rep1	EUR	chr1	153918381	153918881	promoter	promoter|chr1:153918381-153918881	SLC39A1	153936117	17486	FALSE	0.1272588388366615	0.00610827666303429	0.00144576556641969	0.02596831604208117
FIN_rep1	FIN	rep1	EUR	chr1	153918904	153919404	promoter	promoter|chr1:153918904-153919404	CRTC2	153931132	11978	FALSE	0.07377651379920362	0.00387566189732298	0.00144625220769883	0.02634323457343267
FIN_rep1	FIN	rep1	EUR	chr1	153918904	153919404	promoter	promoter|chr1:153918904-153919404	DENND4B	153919154	0	TRUE	0.13646412604378086	0.00386760316494771	0.00144629484095119	0.03504087763465989
FIN_rep1	FIN	rep1	EUR	chr1	153918904	153919404	promoter	promoter|chr1:153918904-153919404	GATAD2B	153895451	23703	FALSE	0.08275114055252418	0.00386314706730092	0.00144329796041886	0.02311757196840712
FIN_rep1	FIN	rep1	EUR	chr1	153930882	153931393	promoter	promoter|chr1:153930882-153931393	CREB3L4	153940314	9176.5	FALSE	0.04192862780664601	0.00560335399073395	9.093919414800607e-4	0.01636097195615861
FIN_rep1	FIN	rep1	EUR	chr1	153930882	153931393	promoter	promoter|chr1:153930882-153931393	CRTC2	153931132	5.5	TRUE	0.129185216581069	0.00560383382582151	9.09777752399981e-4	0.05071461637762386
FIN_rep1	FIN	rep1	EUR	chr1	153930882	153931393	promoter	promoter|chr1:153930882-153931393	SLC39A1	153936117	4979.5	FALSE	0.1355855301545344	0.00560332742647313	9.0947162639595e-4	0.04794580296774109
FIN_rep1	FIN	rep1	EUR	chr1	153935860	153936367	promoter	promoter|chr1:153935860-153936367	CREB3L4	153940314	4200.5	FALSE	0.2512834770234793	0.00454961942022199	0.00146072208184241	0.07518286667624843
FIN_rep1	FIN	rep1	EUR	chr1	153935860	153936367	promoter	promoter|chr1:153935860-153936367	CRTC2	153931132	4981.5	FALSE	0.2540240909170154	0.00455000902027875	0.00146134179541632	0.07646306990104138
FIN_rep1	FIN	rep1	EUR	chr1	153935860	153936367	promoter	promoter|chr1:153935860-153936367	DENND4B	153919154	16959.5	FALSE	0.10807129128533507	0.00454054810599599	0.00146138487348612	0.02339336367312355
FIN_rep1	FIN	rep1	EUR	chr1	153935860	153936367	promoter	promoter|chr1:153935860-153936367	JTB	153950451	14337.5	FALSE	0.09559440007339216	0.00455319161970526	0.00146440556050934	0.02871966258545045
FIN_rep1	FIN	rep1	EUR	chr1	153935860	153936367	promoter	promoter|chr1:153935860-153936367	RAB13	153958853	22739.5	FALSE	0.06997456138387569	0.00455343983661722	0.00146475642573758	0.01750099727251911
FIN_rep1	FIN	rep1	EUR	chr1	153935860	153936367	promoter	promoter|chr1:153935860-153936367	SLC39A1	153936117	3.5	TRUE	0.18786087675326263	0.00454959785148349	0.00146085007672659	0.05093661672530343
FIN_rep1	FIN	rep1	EUR	chr1	153939993	153940564	promoter	promoter|chr1:153939993-153940564	CREB3L4	153940314	35.5	TRUE	0.08652349556187228	0.00371340391502349	0.00102077394316401	0.0453868353556247
FIN_rep1	FIN	rep1	EUR	chr1	153939993	153940564	promoter	promoter|chr1:153939993-153940564	SLC39A1	153936117	4161.5	FALSE	0.1095440166506183	0.00371338631059759	0.00102086338786007	0.05207428416664741
FIN_rep1	FIN	rep1	EUR	chr1	153949920	153950701	promoter	promoter|chr1:153949920-153950701	RAB13	153958853	8542.5	FALSE	0.06912274461877889	0.00246150926956288	0.00102986329531126	0.04548493153771915
FIN_rep1	FIN	rep1	EUR	chr1	153962947	153963488	promoter	promoter|chr1:153962947-153963488	JTB	153950451	12766.5	FALSE	0.10800694900042268	0.00317470054652597	0.00152972633256764	0.04455119597860046
FIN_rep1	FIN	rep1	EUR	chr1	153962947	153963488	promoter	promoter|chr1:153962947-153963488	NUP210L	154127592	164374.5	FALSE	0.111241754785379	0.00313003213985015	0.00149853613930066	0.0197481782487009
FIN_rep1	FIN	rep1	EUR	chr1	153962947	153963488	promoter	promoter|chr1:153962947-153963488	RAB13	153958853	4364.5	FALSE	0.17064650670363574	0.00317487361509674	0.00153009284836989	0.05859773133386881
FIN_rep1	FIN	rep1	EUR	chr1	153962947	153963488	promoter	promoter|chr1:153962947-153963488	RPS27	153963238	20.5	TRUE	0.25821382217289657	0.00317439307274761	0.0015287598876639	0.06801207256316164
FIN_rep1	FIN	rep1	EUR	chr1	154130122	154130638	enhancer	genic|chr1:154130122-154130638	NUP210L	154127592	2788	FALSE	0.00678105250531819	8.700474044139985e-4	6.7748519205178e-4	0.00957920813744292
FIN_rep1	FIN	rep1	EUR	chr1	154143295	154143797	enhancer	genic|chr1:154143295-154143797	NUP210L	154127592	15954	FALSE	0.04024096285329523	5.661341252317479e-4	7.816386564578288e-4	0.07572132863832155
FIN_rep1	FIN	rep1	EUR	chr1	154147047	154147601	enhancer	genic|chr1:154147047-154147601	NUP210L	154127592	19732	FALSE	0.02202283326730731	4.838448828665746e-4	9.912182484192612e-4	0.03823604597906287
FIN_rep1	FIN	rep1	EUR	chr1	154147047	154147601	enhancer	genic|chr1:154147047-154147601	TPM3	154155725	8401	FALSE	0.00824526029654191	4.832207034576319e-4	9.898737831422182e-4	0.02238851921646057
FIN_rep1	FIN	rep1	EUR	chr1	154152777	154153281	enhancer	genic|chr1:154152777-154153281	C1orf189	154178841	25812	FALSE	0.00546521674135809	4.3252075986862976e-4	0.00103570651334209	0.01733491496499135
FIN_rep1	FIN	rep1	EUR	chr1	154152777	154153281	enhancer	genic|chr1:154152777-154153281	NUP210L	154127592	25437	FALSE	0.0256938400437598	4.337717179397139e-4	0.00104029624178848	0.04741174933682456
FIN_rep1	FIN	rep1	EUR	chr1	154152777	154153281	enhancer	genic|chr1:154152777-154153281	TPM3	154155725	2696	FALSE	0.02115039811238107	4.3321213493262376e-4	0.0010388852082677	0.06103749830942917
FIN_rep1	FIN	rep1	EUR	chr1	154155458	154155975	promoter	promoter|chr1:154155458-154155975	ATP8B2	154300275	144558.5	FALSE	0.0195775365429908	0.00445445132767387	0.00106099269844845	0.00332027358414359
FIN_rep1	FIN	rep1	EUR	chr1	154155458	154155975	promoter	promoter|chr1:154155458-154155975	C1orf189	154178841	23124.5	FALSE	0.1406408785612257	0.00439199937568402	0.00105450652393562	0.04314773675038279
FIN_rep1	FIN	rep1	EUR	chr1	154155458	154155975	promoter	promoter|chr1:154155458-154155975	HAX1	154245038	89321.5	FALSE	0.12010217337680044	0.00443152097168377	0.00105644953689393	0.02603066136143491
FIN_rep1	FIN	rep1	EUR	chr1	154155458	154155975	promoter	promoter|chr1:154155458-154155975	TPM3	154155725	8.5	TRUE	0.24709410724039088	0.00439901989153244	0.00105774291812015	0.06897197962705684
FIN_rep1	FIN	rep1	EUR	chr1	154158507	154159009	enhancer	intergenic|chr1:154158507-154159009	TPM3	154155725	3033	FALSE	0.01885537377873868	3.605302707304714e-4	0.00103084993023639	0.06589376465339206
FIN_rep1	FIN	rep1	EUR	chr1	154171448	154171956	enhancer	genic|chr1:154171448-154171956	C1orf189	154178841	7139	FALSE	0.00704339229221622	2.650915749383286e-4	5.35652287892361e-4	0.07047920206119174
FIN_rep1	FIN	rep1	EUR	chr1	154192929	154193574	promoter	promoter|chr1:154192929-154193574	ATP8B2	154300275	107023.5	FALSE	0.21958399256068548	0.00717271343822239	0.00152092521949066	0.01613361821646881
FIN_rep1	FIN	rep1	EUR	chr1	154192929	154193574	promoter	promoter|chr1:154192929-154193574	C1orf189	154178841	14410.5	FALSE	0.43701598318407187	0.00707215111924544	0.00151162733609428	0.05808433773481165
FIN_rep1	FIN	rep1	EUR	chr1	154192929	154193574	promoter	promoter|chr1:154192929-154193574	C1orf43	154193273	21.5	TRUE	0.40635456085718896	0.00706920236726308	0.00151001336688515	0.05209693882304458
FIN_rep1	FIN	rep1	EUR	chr1	154192929	154193574	promoter	promoter|chr1:154192929-154193574	HAX1	154245038	51786.5	FALSE	0.14534115705991887	0.00713579017642096	0.00151441263086061	0.01364703233525483
FIN_rep1	FIN	rep1	EUR	chr1	154192929	154193574	promoter	promoter|chr1:154192929-154193574	NUP210L	154127592	65659.5	FALSE	0.34272965850056575	0.00709260554673982	0.00151832610538407	0.02650062076813112
FIN_rep1	FIN	rep1	EUR	chr1	154192929	154193574	promoter	promoter|chr1:154192929-154193574	SLC27A3	153746829	446422.5	FALSE	0.03315616649650538	0.00716477008879004	0.00154562987471168	0.004203502601416
FIN_rep1	FIN	rep1	EUR	chr1	154192929	154193574	promoter	promoter|chr1:154192929-154193574	TPM3	154155725	37526.5	FALSE	0.24941705016661825	0.00708345579958987	0.00151626668332321	0.03016141503918254
FIN_rep1	FIN	rep1	EUR	chr1	154192929	154193574	promoter	promoter|chr1:154192929-154193574	UBAP2L	154193324	72.5	TRUE	0.40635456085718896	0.00706920236726308	0.00151001336688515	0.05209693882304458
FIN_rep1	FIN	rep1	EUR	chr1	154244663	154245288	promoter	promoter|chr1:154244663-154245288	ATP8B2	154300275	55299.5	FALSE	0.07044795756313603	0.00407753528296831	9.48290124447263e-4	0.01460332972034094
FIN_rep1	FIN	rep1	EUR	chr1	154244663	154245288	promoter	promoter|chr1:154244663-154245288	C1orf189	154178841	66134.5	FALSE	0.11343078992385668	0.00402036773998792	9.424929354138688e-4	0.04253486548987617
FIN_rep1	FIN	rep1	EUR	chr1	154244663	154245288	promoter	promoter|chr1:154244663-154245288	HAX1	154245038	62.5	TRUE	0.1703052963361454	0.00405654519266924	9.442295543394632e-4	0.04511595427141494
FIN_rep1	FIN	rep1	EUR	chr1	154244663	154245288	promoter	promoter|chr1:154244663-154245288	TPM3	154155725	89250.5	FALSE	0.05659616891236171	0.00402679421071815	9.45385547821564e-4	0.01930923172993652
FIN_rep1	FIN	rep1	EUR	chr1	154277350	154277851	enhancer	intergenic|chr1:154277350-154277851	ATP8B2	154300275	22674.5	FALSE	0.00434541853079658	0.00114690058933146	7.595668708215916e-4	0.00399817925841711
FIN_rep1	FIN	rep1	EUR	chr1	154277350	154277851	enhancer	intergenic|chr1:154277350-154277851	HAX1	154245038	32562.5	FALSE	0.01384897656010188	0.00114099664362321	7.563144120528883e-4	0.01628421542025641
FIN_rep1	FIN	rep1	EUR	chr1	154300895	154301395	enhancer	genic|chr1:154300895-154301395	ATP8B2	154300275	870	FALSE	0.25417324220032944	0.0032502315347979	7.785791855180795e-4	0.08050728483011807
FIN_rep1	FIN	rep1	EUR	chr1	154300895	154301395	enhancer	genic|chr1:154300895-154301395	C1orf43	154193273	107872	FALSE	0.01778628302885089	0.00320332669886234	7.729932821447813e-4	0.00983029426485928
FIN_rep1	FIN	rep1	EUR	chr1	154300895	154301395	enhancer	genic|chr1:154300895-154301395	HAX1	154245038	56107	FALSE	0.05107483227604618	0.00323350018885634	7.7524531618235e-4	0.02067429977964292
FIN_rep1	FIN	rep1	EUR	chr1	154300895	154301395	enhancer	genic|chr1:154300895-154301395	TPM3	154155725	145420	FALSE	0.00395729799219513	0.00320978547567346	7.761944270510126e-4	0.0020629969309042
FIN_rep1	FIN	rep1	EUR	chr1	154300895	154301395	enhancer	genic|chr1:154300895-154301395	UBAP2L	154193324	107821	FALSE	0.01778628302885089	0.00320332669886234	7.729932821447813e-4	0.00983029426485928
FIN_rep1	FIN	rep1	EUR	chr1	154307447	154307949	enhancer	genic|chr1:154307447-154307949	ATP8B2	154300275	7423	FALSE	0.00900265732470143	5.551637675616136e-4	4.712856601802936e-4	0.02757959088029584
FIN_rep1	FIN	rep1	EUR	chr1	154359019	154359553	enhancer	intergenic|chr1:154359019-154359553	IL6R	154377668	18382	FALSE	0.03306284483849232	0.00135998629830834	6.990488085518565e-4	0.0203137291870593
FIN_rep1	FIN	rep1	EUR	chr1	154375968	154376471	enhancer	intergenic|chr1:154375968-154376471	IL6R	154377668	1448.5	FALSE	0.02250777356557577	3.571693779620787e-4	9.42910451267842e-4	0.03903726137979883
FIN_rep1	FIN	rep1	EUR	chr1	154377418	154377980	promoter	promoter|chr1:154377418-154377980	IL6R	154377668	31	TRUE	0.2335846548871087	0.00348275419745717	9.654122944854016e-4	0.04057888703638805
FIN_rep1	FIN	rep1	EUR	chr1	154383192	154383774	enhancer	genic|chr1:154383192-154383774	IL6R	154377668	5815	FALSE	0.01826758333176786	1.5001827043900122e-4	9.314131752146594e-4	0.07636353741974247
FIN_rep1	FIN	rep1	EUR	chr1	154392586	154393100	enhancer	genic|chr1:154392586-154393100	IL6R	154377668	15175	FALSE	0.03691891696669317	7.28927782978409e-4	8.708820650472291e-4	0.03397008034388861
FIN_rep1	FIN	rep1	EUR	chr1	154412021	154412530	enhancer	genic|chr1:154412021-154412530	IL6R	154377668	34607.5	FALSE	0.0081605898039361	0.00115959617400218	4.7551289833205895e-4	0.00864458094052683
FIN_rep1	FIN	rep1	EUR	chr1	154530870	154531671	promoter	promoter|chr1:154530870-154531671	ADAR	154580724	49453.5	FALSE	0.05700795295523073	0.00700716225573162	0.00109966079941733	0.00541861495240605
FIN_rep1	FIN	rep1	EUR	chr1	154530870	154531671	promoter	promoter|chr1:154530870-154531671	IL6R	154377668	153602.5	FALSE	0.05519365799766561	0.00699498229169613	0.00109939980941078	0.00419216505610608
FIN_rep1	FIN	rep1	EUR	chr1	154530870	154531671	promoter	promoter|chr1:154530870-154531671	KCNN3	154842754	311483.5	FALSE	0.14572356316561724	0.00702294744496505	0.00109830516632544	0.01808065216645949
FIN_rep1	FIN	rep1	EUR	chr1	154530870	154531671	promoter	promoter|chr1:154530870-154531671	UBE2Q1	154531120	150.5	TRUE	0.29983555277546114	0.00700601426777431	0.00109966963694775	0.03061547640384522
FIN_rep1	FIN	rep1	EUR	chr1	154530870	154531671	promoter	promoter|chr1:154530870-154531671	UBE2Q1-AS1	154526084	5186.5	FALSE	0.6942314240925727	0.00700601426777431	0.00109966963694775	0.14342645711938204
FIN_rep1	FIN	rep1	EUR	chr1	154575868	154576420	enhancer	genic|chr1:154575868-154576420	ADAR	154580724	4580	FALSE	0.00688571895661315	1.6141950617440696e-4	8.467958040699371e-4	0.03689507038567213
FIN_rep1	FIN	rep1	EUR	chr1	154580401	154580974	promoter	promoter|chr1:154580401-154580974	ADAR	154580724	36.5	TRUE	0.2334240102189429	0.00239095282499762	0.00101007351607951	0.07079055164331417
FIN_rep1	FIN	rep1	EUR	chr1	154584110	154584612	enhancer	intergenic|chr1:154584110-154584612	ADAR	154580724	3637	FALSE	0.01930831949266201	2.0982511294388752e-4	9.881173011390622e-4	0.06820752164105029
FIN_rep1	FIN	rep1	EUR	chr1	154599892	154600392	enhancer	intergenic|chr1:154599892-154600392	UBE2Q1	154531120	69022	FALSE	0.00856661585102254	0.00216546644454268	5.311361825885775e-4	0.00585926434027399
FIN_rep1	FIN	rep1	EUR	chr1	154757390	154757890	enhancer	genic|chr1:154757390-154757890	ADAR	154580724	176916	FALSE	0.01728070118150509	0.00107658159703608	9.50021707647451e-4	0.01237469893952925
FIN_rep1	FIN	rep1	EUR	chr1	154763665	154764165	enhancer	genic|chr1:154763665-154764165	KCNN3	154842754	78839	FALSE	0.02198779647734019	0.00183034206497951	9.635898504682714e-4	0.01193119613726674
FIN_rep1	FIN	rep1	EUR	chr1	154779489	154779991	enhancer	genic|chr1:154779489-154779991	KCNN3	154842754	63014	FALSE	0.01665222234114603	0.00138618997396132	7.386840134845948e-4	0.01556386667633797
FIN_rep1	FIN	rep1	EUR	chr1	15479975	15480478	promoter	promoter|chr1:15479975-15480478	C1orf195	15498120	17893.5	FALSE	0.03575518609599795	8.925637350839439e-4	6.840313345140678e-4	0.03050694151710742
FIN_rep1	FIN	rep1	EUR	chr1	15479975	15480478	promoter	promoter|chr1:15479975-15480478	TMEM51	15480228	1.5	TRUE	0.12981738595294218	8.89111422877813e-4	6.836705885835369e-4	0.07914052311085554
FIN_rep1	FIN	rep1	EUR	chr1	15479975	15480478	promoter	promoter|chr1:15479975-15480478	TMEM51-AS1	15478960	1266.5	FALSE	0.39557679700264864	8.909683331495314e-4	6.835577457138271e-4	0.21049434916268697
FIN_rep1	FIN	rep1	EUR	chr1	15482768	15483275	enhancer	genic|chr1:15482768-15483275	C1orf195	15498120	15098.5	FALSE	0.02799076065980909	7.444507453721165e-4	6.91222130334078e-4	0.02833583130194495
FIN_rep1	FIN	rep1	EUR	chr1	15482768	15483275	enhancer	genic|chr1:15482768-15483275	TMEM51	15480228	2793.5	FALSE	0.10196482232826502	7.415713135802012e-4	6.908575921060332e-4	0.07375272215550076
FIN_rep1	FIN	rep1	EUR	chr1	15482768	15483275	enhancer	genic|chr1:15482768-15483275	TMEM51-AS1	15478960	4061.5	FALSE	0.3069892811500506	7.431200861569179e-4	6.90743562989444e-4	0.19381816365542
FIN_rep1	FIN	rep1	EUR	chr1	154842504	154843094	promoter	promoter|chr1:154842504-154843094	KCNN3	154842754	45	TRUE	0.14363833250256605	0.00509135224256506	7.645108715455399e-4	0.0353167148713056
FIN_rep1	FIN	rep1	EUR	chr1	154843758	154844258	enhancer	intergenic|chr1:154843758-154844258	KCNN3	154842754	1254	FALSE	0.00827649451599002	3.114498053377824e-4	7.602326573677179e-4	0.03345327191692476
FIN_rep1	FIN	rep1	EUR	chr1	154846838	154847370	enhancer	intergenic|chr1:154846838-154847370	KCNN3	154842754	4350	FALSE	0.02720370419394668	4.868376487187346e-4	7.230786341385525e-4	0.07395799228674359
FIN_rep1	FIN	rep1	EUR	chr1	154850896	154851396	enhancer	intergenic|chr1:154850896-154851396	KCNN3	154842754	8392	FALSE	0.01074204101310577	8.942055448932843e-4	5.968292291174787e-4	0.01926309728298087
FIN_rep1	FIN	rep1	EUR	chr1	154909214	154909734	promoter	promoter|chr1:154909214-154909734	KCNN3	154842754	66720	FALSE	0.03021679774032602	0.00572459711832802	9.778443098353274e-4	0.00516607315176517
FIN_rep1	FIN	rep1	EUR	chr1	154909214	154909734	promoter	promoter|chr1:154909214-154909734	PMVK	154909484	10	TRUE	0.12523835990908547	0.00571033562221551	9.804203996724263e-4	0.03643589724491072
FIN_rep1	FIN	rep1	EUR	chr1	154914936	154915436	enhancer	intergenic|chr1:154914936-154915436	CKS1B	154947117	31931	FALSE	0.02348171249582366	0.00323597866885191	0.00122725586999587	0.01219089974978393
FIN_rep1	FIN	rep1	EUR	chr1	154914936	154915436	enhancer	intergenic|chr1:154914936-154915436	EFNA4	155036212	121026	FALSE	0.03979985356026935	0.0032358836541576	0.00122953364884695	0.0197908132087656
FIN_rep1	FIN	rep1	EUR	chr1	154914936	154915436	enhancer	intergenic|chr1:154914936-154915436	FLAD1	154955769	40583	FALSE	0.00492075548031009	0.00323632273199851	0.00122819302768607	0.00344644346045453
FIN_rep1	FIN	rep1	EUR	chr1	154914936	154915436	enhancer	intergenic|chr1:154914936-154915436	KCNN3	154842754	72432	FALSE	0.01477159607489385	0.00324624955225766	0.00122526735211871	0.0035541963252793
FIN_rep1	FIN	rep1	EUR	chr1	154914936	154915436	enhancer	intergenic|chr1:154914936-154915436	LOC101928120	154933946	18760	FALSE	0.06752487727129729	0.00323529210799088	0.00122698279439127	0.05057294655524115
FIN_rep1	FIN	rep1	EUR	chr1	154914936	154915436	enhancer	intergenic|chr1:154914936-154915436	PBXIP1	154928639	13453	FALSE	0.07964094036206594	0.00323631597012122	0.0012279640391389	0.05586397914600864
FIN_rep1	FIN	rep1	EUR	chr1	154914936	154915436	enhancer	intergenic|chr1:154914936-154915436	PMVK	154909484	5702	FALSE	0.1289241186639094	0.003238162280016	0.00122849526758723	0.05278714143026016
FIN_rep1	FIN	rep1	EUR	chr1	154914936	154915436	enhancer	intergenic|chr1:154914936-154915436	PYGO2	154934258	19072	FALSE	0.06752487727129729	0.00323639590726278	0.00122778507353196	0.05057294655524115
FIN_rep1	FIN	rep1	EUR	chr1	154914936	154915436	enhancer	intergenic|chr1:154914936-154915436	SHC1	154946959	31773	FALSE	0.02348171249582366	0.00323597866885191	0.00122725586999587	0.01219089974978393
FIN_rep1	FIN	rep1	EUR	chr1	154914936	154915436	enhancer	intergenic|chr1:154914936-154915436	UBE2Q1	154531120	384066	FALSE	0.05202141898412336	0.00323842245127128	0.00122678955319516	0.01030077186753686
FIN_rep1	FIN	rep1	EUR	chr1	154914936	154915436	enhancer	intergenic|chr1:154914936-154915436	ZBTB7B	154975105	59919	FALSE	0.02478691690890467	0.00323990743743261	0.00122962952153159	0.01422780464344922
FIN_rep1	FIN	rep1	EUR	chr1	154927564	154928064	enhancer	genic|chr1:154927564-154928064	ADAR	154580724	347090	FALSE	0.01185868791333034	0.00431454574812702	0.00148885903342823	0.00135207799080259
FIN_rep1	FIN	rep1	EUR	chr1	154927564	154928064	enhancer	genic|chr1:154927564-154928064	CKS1B	154947117	19303	FALSE	0.10325881282805582	0.00431058357876017	0.0014894369357565	0.03316008993440709
FIN_rep1	FIN	rep1	EUR	chr1	154927564	154928064	enhancer	genic|chr1:154927564-154928064	DCST1	155006281	78467	FALSE	0.08762520872083099	0.00431516820804441	0.00149566602241799	0.03177120470456033
FIN_rep1	FIN	rep1	EUR	chr1	154927564	154928064	enhancer	genic|chr1:154927564-154928064	DCST2	155006257	78443	FALSE	0.08762520872083099	0.00431516820804441	0.00149566602241799	0.03177120470456033
FIN_rep1	FIN	rep1	EUR	chr1	154927564	154928064	enhancer	genic|chr1:154927564-154928064	FLAD1	154955769	27955	FALSE	0.08049345550532451	0.00431104189851488	0.00149057430027237	0.03487245508244749
FIN_rep1	FIN	rep1	EUR	chr1	154927564	154928064	enhancer	genic|chr1:154927564-154928064	KCNN3	154842754	85060	FALSE	0.05194715534607674	0.00432426522066168	0.00148702360692584	0.00773140348833061
FIN_rep1	FIN	rep1	EUR	chr1	154927564	154928064	enhancer	genic|chr1:154927564-154928064	LOC101928120	154933946	6132	FALSE	0.2755413528460959	0.00430966902453214	0.00148910552247775	0.1276508818145989
FIN_rep1	FIN	rep1	EUR	chr1	154927564	154928064	enhancer	genic|chr1:154927564-154928064	PBXIP1	154928639	825	FALSE	0.12826228982286386	0.00431103289115105	0.00149029639245512	0.05565152313300389
FIN_rep1	FIN	rep1	EUR	chr1	154927564	154928064	enhancer	genic|chr1:154927564-154928064	PMVK	154909484	18330	FALSE	0.15199997426384926	0.00431349232427104	0.00149094110827325	0.03849639537950677
FIN_rep1	FIN	rep1	EUR	chr1	154927564	154928064	enhancer	genic|chr1:154927564-154928064	PYGO2	154934258	6444	FALSE	0.2755413528460959	0.00431113937384609	0.00149007919407644	0.1276508818145989
FIN_rep1	FIN	rep1	EUR	chr1	154927564	154928064	enhancer	genic|chr1:154927564-154928064	SHC1	154946959	19145	FALSE	0.10325881282805582	0.00431058357876017	0.0014894369357565	0.03316008993440709
FIN_rep1	FIN	rep1	EUR	chr1	154927564	154928064	enhancer	genic|chr1:154927564-154928064	SLC50A1	155108287	180473	FALSE	0.00910322244382396	0.0042533880491899	0.00147646821596664	0.00204246986217186
FIN_rep1	FIN	rep1	EUR	chr1	154927564	154928064	enhancer	genic|chr1:154927564-154928064	UBE2Q1	154531120	396694	FALSE	0.0692967097018359	0.00431383889328631	0.00148887099878792	0.00848755824193527
FIN_rep1	FIN	rep1	EUR	chr1	154927564	154928064	enhancer	genic|chr1:154927564-154928064	UBE2Q1-AS1	154526084	401730	FALSE	0.01402433281440023	0.00431383889328631	0.00148887099878792	0.00347551743437184
FIN_rep1	FIN	rep1	EUR	chr1	154927564	154928064	enhancer	genic|chr1:154927564-154928064	ZBTB7B	154975105	47291	FALSE	0.05863038610343399	0.00431581701416309	0.00149231767510056	0.02081712333269744
FIN_rep1	FIN	rep1	EUR	chr1	154928389	154928889	promoter	promoter|chr1:154928389-154928889	LOC101928120	154933946	5307	FALSE	0.1414397919019035	0.00216081434222009	0.00151898351625811	0.12811722384050547
FIN_rep1	FIN	rep1	EUR	chr1	154928389	154928889	promoter	promoter|chr1:154928389-154928889	PYGO2	154934258	5619	FALSE	0.1414397919019035	0.00216155155704276	0.00151997672398337	0.12811722384050547
FIN_rep1	FIN	rep1	EUR	chr1	154933696	154934508	promoter	promoter|chr1:154933696-154934508	CKS1B	154947117	13015	FALSE	0.1199716521108279	0.00675141194355312	0.00107318673365963	0.03413936965550896
FIN_rep1	FIN	rep1	EUR	chr1	154933696	154934508	promoter	promoter|chr1:154933696-154934508	LOC101928120	154933946	156	TRUE	0.08499995213878046	0.00674997953139237	0.00107294793984058	0.03489345717100312
FIN_rep1	FIN	rep1	EUR	chr1	154933696	154934508	promoter	promoter|chr1:154933696-154934508	PBXIP1	154928639	5463	FALSE	0.2383436329961869	0.00675211567495903	0.0010738059995748	0.0916367984135958
FIN_rep1	FIN	rep1	EUR	chr1	154933696	154934508	promoter	promoter|chr1:154933696-154934508	PYGO2	154934258	156	TRUE	0.08499995213878046	0.00675228245250225	0.00107364950122769	0.03489345717100312
FIN_rep1	FIN	rep1	EUR	chr1	154933696	154934508	promoter	promoter|chr1:154933696-154934508	SHC1	154946959	12857	FALSE	0.1199716521108279	0.00675141194355312	0.00107318673365963	0.03413936965550896
FIN_rep1	FIN	rep1	EUR	chr1	15493937	15494442	enhancer	genic|chr1:15493937-15494442	C1orf195	15498120	3930.5	FALSE	0.00391292203265218	1.0406925910997243e-4	5.032463157575914e-4	0.03892001404487576
FIN_rep1	FIN	rep1	EUR	chr1	154943020	154943525	enhancer	genic|chr1:154943020-154943525	CKS1B	154947117	3844.5	FALSE	0.05184193056700474	0.00202373542452504	8.315063183035285e-4	0.06351972954960075
FIN_rep1	FIN	rep1	EUR	chr1	154943020	154943525	enhancer	genic|chr1:154943020-154943525	FLAD1	154955769	12496.5	FALSE	0.00812425965928281	0.00202395059676482	8.321412735395984e-4	0.01342903016883201
FIN_rep1	FIN	rep1	EUR	chr1	154943020	154943525	enhancer	genic|chr1:154943020-154943525	LOC101928120	154933946	9326.5	FALSE	0.01150326901370747	0.00202330605904468	8.313213005772752e-4	0.02033280105239415
FIN_rep1	FIN	rep1	EUR	chr1	154943020	154943525	enhancer	genic|chr1:154943020-154943525	PBXIP1	154928639	14633.5	FALSE	0.01404374952117757	0.00202394636798211	8.319861262484344e-4	0.0232487733285683
FIN_rep1	FIN	rep1	EUR	chr1	154943020	154943525	enhancer	genic|chr1:154943020-154943525	PMVK	154909484	33788.5	FALSE	0.0113964647917947	0.00202510102415296	8.323460510384061e-4	0.0110124920268089
FIN_rep1	FIN	rep1	EUR	chr1	154943020	154943525	enhancer	genic|chr1:154943020-154943525	PYGO2	154934258	9014.5	FALSE	0.01150326901370747	0.00202399635954315	8.31864871148694e-4	0.02033280105239415
FIN_rep1	FIN	rep1	EUR	chr1	154943020	154943525	enhancer	genic|chr1:154943020-154943525	SHC1	154946959	3686.5	FALSE	0.05184193056700474	0.00202373542452504	8.315063183035285e-4	0.06351972954960075
FIN_rep1	FIN	rep1	EUR	chr1	154946690	154947367	promoter	promoter|chr1:154946690-154947367	ADAM15	155023747	76718.5	FALSE	0.19961606083175168	0.00870411194707285	0.00154551075127722	0.02017436983665203
FIN_rep1	FIN	rep1	EUR	chr1	154946690	154947367	promoter	promoter|chr1:154946690-154947367	CKS1B	154947117	88.5	TRUE	0.24107188401256208	0.00869996986982623	0.00153989707442003	0.0371008518464194
FIN_rep1	FIN	rep1	EUR	chr1	154946690	154947367	promoter	promoter|chr1:154946690-154947367	DCST1-AS1	155023641	76612.5	FALSE	0.19961606083175168	0.00870411194707285	0.00154551075127722	0.02017436983665203
FIN_rep1	FIN	rep1	EUR	chr1	154946690	154947367	promoter	promoter|chr1:154946690-154947367	EFNA3	155051347	104318.5	FALSE	0.171118001772104	0.00868947794339264	0.00153950346409586	0.01708285962171014
FIN_rep1	FIN	rep1	EUR	chr1	154946690	154947367	promoter	promoter|chr1:154946690-154947367	EFNA4	155036212	89183.5	FALSE	0.11400257112786776	0.0086997144216103	0.00154275511329742	0.01680459838247321
FIN_rep1	FIN	rep1	EUR	chr1	154946690	154947367	promoter	promoter|chr1:154946690-154947367	FLAD1	154955769	8740.5	FALSE	0.4482159271189069	0.0087008948879784	0.00154107297133012	0.0930589148571731
FIN_rep1	FIN	rep1	EUR	chr1	154946690	154947367	promoter	promoter|chr1:154946690-154947367	KCNN3	154842754	104274.5	FALSE	0.18109412636160857	0.00872758327068903	0.00153740198522442	0.01291664371179856
FIN_rep1	FIN	rep1	EUR	chr1	154946690	154947367	promoter	promoter|chr1:154946690-154947367	LOC101928120	154933946	13082.5	FALSE	0.2283909101069229	0.00869812404220619	0.00153955443330101	0.0507066121622286
FIN_rep1	FIN	rep1	EUR	chr1	154946690	154947367	promoter	promoter|chr1:154946690-154947367	PBXIP1	154928639	18389.5	FALSE	0.17445162992021276	0.00870087670858516	0.00154078564836635	0.03627453423185785
FIN_rep1	FIN	rep1	EUR	chr1	154946690	154947367	promoter	promoter|chr1:154946690-154947367	PMVK	154909484	37544.5	FALSE	0.1694150991130671	0.00870584053625485	0.00154145220629728	0.02056257091614418
FIN_rep1	FIN	rep1	EUR	chr1	154946690	154947367	promoter	promoter|chr1:154946690-154947367	PYGO2	154934258	12770.5	FALSE	0.2283909101069229	0.00870109162060847	0.00154056109159602	0.0507066121622286
FIN_rep1	FIN	rep1	EUR	chr1	154946690	154947367	promoter	promoter|chr1:154946690-154947367	SHC1	154946959	69.5	TRUE	0.24107188401256208	0.00869996986982623	0.00153989707442003	0.0371008518464194
FIN_rep1	FIN	rep1	EUR	chr1	154946690	154947367	promoter	promoter|chr1:154946690-154947367	UBE2Q1	154531120	415908.5	FALSE	0.08088932228694143	0.00870654000998864	0.00153931196426108	0.00474799329714662
FIN_rep1	FIN	rep1	EUR	chr1	154946690	154947367	promoter	promoter|chr1:154946690-154947367	ZBTB7B	154975105	28076.5	FALSE	0.20303384148025944	0.00871053241419853	0.00154287540937439	0.03454738182580435
FIN_rep1	FIN	rep1	EUR	chr1	15494891	15495440	enhancer	genic|chr1:15494891-15495440	C1orf195	15498120	2954.5	FALSE	0.02422493357444409	2.5723665103650356e-4	6.434488735013469e-4	0.07624134757363073
FIN_rep1	FIN	rep1	EUR	chr1	15494891	15495440	enhancer	genic|chr1:15494891-15495440	TMEM51	15480228	14937.5	FALSE	0.01227983826406277	2.5624169549962636e-4	6.431095300372273e-4	0.02761385537272059
FIN_rep1	FIN	rep1	EUR	chr1	15494891	15495440	enhancer	genic|chr1:15494891-15495440	TMEM51-AS1	15478960	16205.5	FALSE	0.02925311657016141	2.5677685658762105e-4	6.430033819505331e-4	0.05741827168081622
FIN_rep1	FIN	rep1	EUR	chr1	154955424	154956019	promoter	promoter|chr1:154955424-154956019	FLAD1	154955769	47.5	TRUE	0.07775110994427543	0.00521795777999066	7.795442686450152e-4	0.05321365365287091
FIN_rep1	FIN	rep1	EUR	chr1	154974427	154975355	promoter	promoter|chr1:154974427-154975355	ADAM15	155023747	48856	FALSE	0.1543616540413047	0.00673082672562753	0.00113567090136795	0.02745487750476981
FIN_rep1	FIN	rep1	EUR	chr1	154974427	154975355	promoter	promoter|chr1:154974427-154975355	CKS1B	154947117	27774	FALSE	0.06652960847871213	0.00672762368729339	0.00113154586409394	0.01801888347568058
FIN_rep1	FIN	rep1	EUR	chr1	154974427	154975355	promoter	promoter|chr1:154974427-154975355	DCST1-AS1	155023641	48750	FALSE	0.1543616540413047	0.00673082672562753	0.00113567090136795	0.02745487750476981
FIN_rep1	FIN	rep1	EUR	chr1	154974427	154975355	promoter	promoter|chr1:154974427-154975355	EFNA4	155036212	61321	FALSE	0.05722495463352951	0.0067274261510382	0.00113364600580137	0.01484480640813834
FIN_rep1	FIN	rep1	EUR	chr1	154974427	154975355	promoter	promoter|chr1:154974427-154975355	FLAD1	154955769	19122	FALSE	0.11662527398588313	0.00672833899713065	0.00113240993566555	0.04261269150372336
FIN_rep1	FIN	rep1	EUR	chr1	154974427	154975355	promoter	promoter|chr1:154974427-154975355	PMVK	154909484	65407	FALSE	0.08674818898997481	0.00673216343112197	0.00113268860478295	0.01852939782518738
FIN_rep1	FIN	rep1	EUR	chr1	154974427	154975355	promoter	promoter|chr1:154974427-154975355	SHC1	154946959	27932	FALSE	0.06652960847871213	0.00672762368729339	0.00113154586409394	0.01801888347568058
FIN_rep1	FIN	rep1	EUR	chr1	154974427	154975355	promoter	promoter|chr1:154974427-154975355	ZBTB7B	154975105	214	TRUE	0.20083103622365756	0.006735791626353	0.00113373440166277	0.06013857416810901
FIN_rep1	FIN	rep1	EUR	chr1	154989901	154990401	enhancer	genic|chr1:154989901-154990401	CKS1B	154947117	43034	FALSE	0.01627303389364296	0.00314104741956043	6.535815690683995e-4	0.01634334698137927
FIN_rep1	FIN	rep1	EUR	chr1	154989901	154990401	enhancer	genic|chr1:154989901-154990401	SHC1	154946959	43192	FALSE	0.01627303389364296	0.00314104741956043	6.535815690683995e-4	0.01634334698137927
FIN_rep1	FIN	rep1	EUR	chr1	154989901	154990401	enhancer	genic|chr1:154989901-154990401	ZBTB7B	154975105	15046	FALSE	0.06026183749873216	0.00314486093308301	6.548456696794197e-4	0.06691511538093352
FIN_rep1	FIN	rep1	EUR	chr1	15500691	15501260	enhancer	genic|chr1:15500691-15501260	C1orf195	15498120	2855.5	FALSE	0.01409212711046637	1.3063008889545636e-4	5.949268789343449e-4	0.09445927313196706
FIN_rep1	FIN	rep1	EUR	chr1	15502541	15503048	enhancer	genic|chr1:15502541-15503048	C1orf195	15498120	4674.5	FALSE	0.06462625859290566	5.990673969085866e-4	5.949268789343449e-4	0.09445927313196706
FIN_rep1	FIN	rep1	EUR	chr1	15502541	15503048	enhancer	genic|chr1:15502541-15503048	TMEM51	15480228	22566.5	FALSE	0.02859798832580282	5.967502876587379e-4	5.946131251050828e-4	0.02986603019926258
FIN_rep1	FIN	rep1	EUR	chr1	15504120	15504621	enhancer	genic|chr1:15504120-15504621	C1orf195	15498120	6250.5	FALSE	0.01839218986168934	1.704904715789976e-4	5.949268789343449e-4	0.09445927313196706
FIN_rep1	FIN	rep1	EUR	chr1	15504120	15504621	enhancer	genic|chr1:15504120-15504621	TMEM51	15480228	24142.5	FALSE	0.00813879129633353	1.6983103818177825e-4	5.946131251050828e-4	0.02986603019926258
FIN_rep1	FIN	rep1	EUR	chr1	155043359	155043859	enhancer	intergenic|chr1:155043359-155043859	EFNA3	155051347	7738	FALSE	0.01972912365944601	0.0017304804441224	6.392461579986062e-4	0.02381837893105022
FIN_rep1	FIN	rep1	EUR	chr1	155043359	155043859	enhancer	intergenic|chr1:155043359-155043859	EFNA4	155036212	7397	FALSE	0.05337250658465629	0.00173251900449251	6.405963363565853e-4	0.0951416380236739
FIN_rep1	FIN	rep1	EUR	chr1	15505241	15505754	enhancer	genic|chr1:15505241-15505754	C1orf195	15498120	7377.5	FALSE	0.00435833174513764	1.879236309534144e-4	5.254933034101217e-4	0.0229904019515602
FIN_rep1	FIN	rep1	EUR	chr1	1550544	1551062	promoter	promoter|chr1:1550544-1551062	FNDC10	1535476	15327	FALSE	0.44421292612154933	0.01089909320085313	0.00117095690032698	0.08504403139963192
FIN_rep1	FIN	rep1	EUR	chr1	1550544	1551062	promoter	promoter|chr1:1550544-1551062	MIB2	1550794	9	TRUE	0.0886794823767809	0.01083650529470013	0.00116637979421996	0.00986282262912045
FIN_rep1	FIN	rep1	EUR	chr1	1550544	1551062	promoter	promoter|chr1:1550544-1551062	SSU72	1510262	40541	FALSE	0.05408086518499394	0.01093065377035448	0.00117606508561631	0.00676149508150979
FIN_rep1	FIN	rep1	EUR	chr1	155057406	155057906	enhancer	genic|chr1:155057406-155057906	CKS1B	154947117	110539	FALSE	0.0177428471080633	0.00720136450513988	5.34464056411002e-4	0.00950466412993177
FIN_rep1	FIN	rep1	EUR	chr1	155057406	155057906	enhancer	genic|chr1:155057406-155057906	KRTCAP2	155145804	88148	FALSE	0.01448933651666068	0.00714493146761937	5.323385597305463e-4	0.00590445920585777
FIN_rep1	FIN	rep1	EUR	chr1	155057406	155057906	enhancer	genic|chr1:155057406-155057906	SHC1	154946959	110697	FALSE	0.0177428471080633	0.00720136450513988	5.34464056411002e-4	0.00950466412993177
FIN_rep1	FIN	rep1	EUR	chr1	155057406	155057906	enhancer	genic|chr1:155057406-155057906	TRIM46	155146262	88606	FALSE	0.01448933651666068	0.00714493146761937	5.323385597305463e-4	0.00590445920585777
FIN_rep1	FIN	rep1	EUR	chr1	15508026	15508553	enhancer	genic|chr1:15508026-15508553	C1orf195	15498120	10169.5	FALSE	0.00251308963129549	1.0836002306417144e-4	5.254933034101217e-4	0.0229904019515602
FIN_rep1	FIN	rep1	EUR	chr1	155108009	155108537	promoter	promoter|chr1:155108009-155108537	DPM3	155112883	4610	FALSE	0.4602249157962349	0.00446620206903105	0.00134162238631	0.13905503142802095
FIN_rep1	FIN	rep1	EUR	chr1	155108009	155108537	promoter	promoter|chr1:155108009-155108537	EFNA1	155100348	7925	FALSE	0.44348676942566634	0.00446748245951337	0.00134345582321084	0.17340789054165714
FIN_rep1	FIN	rep1	EUR	chr1	155108009	155108537	promoter	promoter|chr1:155108009-155108537	EFNA4	155036212	72061	FALSE	0.05931114794241329	0.00452612641988687	0.00135591858694601	0.01912015981716335
FIN_rep1	FIN	rep1	EUR	chr1	155108009	155108537	promoter	promoter|chr1:155108009-155108537	KRTCAP2	155145804	37531	FALSE	0.10381927427039928	0.00449078957484474	0.00134802434403027	0.02658123578295246
FIN_rep1	FIN	rep1	EUR	chr1	155108009	155108537	promoter	promoter|chr1:155108009-155108537	SLC50A1	155108287	14	TRUE	0.32086794726239937	0.00446620206903105	0.00134162238631	0.07545313375852238
FIN_rep1	FIN	rep1	EUR	chr1	155108009	155108537	promoter	promoter|chr1:155108009-155108537	TRIM46	155146262	37989	FALSE	0.10381927427039928	0.00449078957484474	0.00134802434403027	0.02658123578295246
FIN_rep1	FIN	rep1	EUR	chr1	155112633	155113275	promoter	promoter|chr1:155112633-155113275	DPM3	155112883	71	TRUE	0.11062294838645342	0.0025447227288832	8.295922458327542e-4	0.09486921822837406
FIN_rep1	FIN	rep1	EUR	chr1	155112633	155113275	promoter	promoter|chr1:155112633-155113275	EFNA1	155100348	12606	FALSE	0.02207654352409505	0.00254545226120436	8.307259515995045e-4	0.02450094169560965
FIN_rep1	FIN	rep1	EUR	chr1	155112633	155113275	promoter	promoter|chr1:155112633-155113275	SLC50A1	155108287	4667	FALSE	0.1230366011658893	0.0025447227288832	8.295922458327542e-4	0.08211997020832579
FIN_rep1	FIN	rep1	EUR	chr1	155140264	155140764	enhancer	intergenic|chr1:155140264-155140764	KRTCAP2	155145804	5290	FALSE	0.03767463179746677	9.77788632608945e-4	6.31842443217927e-4	0.09451763730669448
FIN_rep1	FIN	rep1	EUR	chr1	155140264	155140764	enhancer	intergenic|chr1:155140264-155140764	SLC50A1	155108287	32227	FALSE	0.0109107086415255	9.724351455910956e-4	6.288417343469993e-4	0.0251403063621
FIN_rep1	FIN	rep1	EUR	chr1	155140264	155140764	enhancer	intergenic|chr1:155140264-155140764	TRIM46	155146262	5748	FALSE	0.03767463179746677	9.77788632608945e-4	6.31842443217927e-4	0.09451763730669448
FIN_rep1	FIN	rep1	EUR	chr1	155157832	155158332	enhancer	genic|chr1:155157832-155158332	GBA	155214653	56571	FALSE	0.00218879708927543	0.00181735914537039	7.322019929911958e-4	0.0024658919595557
FIN_rep1	FIN	rep1	EUR	chr1	155157832	155158332	enhancer	genic|chr1:155157832-155158332	KRTCAP2	155145804	12278	FALSE	0.0280670325081432	0.0018210944625193	7.42737537687405e-4	0.03216223866589176
FIN_rep1	FIN	rep1	EUR	chr1	155157832	155158332	enhancer	genic|chr1:155157832-155158332	MTX1	155178489	20407	FALSE	0.00776897716537313	0.00180844322683182	7.364294775643823e-4	0.00729253227027644
FIN_rep1	FIN	rep1	EUR	chr1	155157832	155158332	enhancer	genic|chr1:155157832-155158332	MUC1	155162706	4624	FALSE	0.05261418280929999	0.00181968535827843	7.41301017588989e-4	0.06091405065961399
FIN_rep1	FIN	rep1	EUR	chr1	155157832	155158332	enhancer	genic|chr1:155157832-155158332	THBS3	155177772	19690	FALSE	0.00776897716537313	0.00180844322683182	7.364294775643823e-4	0.00729253227027644
FIN_rep1	FIN	rep1	EUR	chr1	155157832	155158332	enhancer	genic|chr1:155157832-155158332	TRIM46	155146262	11820	FALSE	0.0280670325081432	0.0018210944625193	7.42737537687405e-4	0.03216223866589176
FIN_rep1	FIN	rep1	EUR	chr1	155164440	155164940	enhancer	intergenic|chr1:155164440-155164940	FDPS	155278538	113848	FALSE	0.00425240680299686	0.00550008167865549	9.18014213856161e-4	0.0013732322271972
FIN_rep1	FIN	rep1	EUR	chr1	155164440	155164940	enhancer	intergenic|chr1:155164440-155164940	GBA	155214653	49963	FALSE	0.03858644241435861	0.00548601701938261	9.117728787922556e-4	0.01156461365304808
FIN_rep1	FIN	rep1	EUR	chr1	155164440	155164940	enhancer	intergenic|chr1:155164440-155164940	GBAP1	155197325	32635	FALSE	0.05186270385565529	0.00545881038002174	9.111602256898248e-4	0.01395543260913067
FIN_rep1	FIN	rep1	EUR	chr1	155164440	155164940	enhancer	intergenic|chr1:155164440-155164940	HCN3	155247217	82527	FALSE	0.0379861565582575	0.00549257707968467	9.175441486073068e-4	0.02016595519132651
FIN_rep1	FIN	rep1	EUR	chr1	155164440	155164940	enhancer	intergenic|chr1:155164440-155164940	KRTCAP2	155145804	18886	FALSE	0.08472525555308302	0.00549729272870178	9.248922420407282e-4	0.02582798391790074
FIN_rep1	FIN	rep1	EUR	chr1	155164440	155164940	enhancer	intergenic|chr1:155164440-155164940	MTX1	155178489	13799	FALSE	0.06230536353823274	0.00545910275701977	9.170371444132732e-4	0.0155585025774968
FIN_rep1	FIN	rep1	EUR	chr1	155164440	155164940	enhancer	intergenic|chr1:155164440-155164940	MUC1	155162706	1984	FALSE	0.11942664807026732	0.00549303910064639	9.231034186311868e-4	0.03678271151910525
FIN_rep1	FIN	rep1	EUR	chr1	155164440	155164940	enhancer	intergenic|chr1:155164440-155164940	THBS3	155177772	13082	FALSE	0.06230536353823274	0.00545910275701977	9.170371444132732e-4	0.0155585025774968
FIN_rep1	FIN	rep1	EUR	chr1	155164440	155164940	enhancer	intergenic|chr1:155164440-155164940	TRIM46	155146262	18428	FALSE	0.08472525555308302	0.00549729272870178	9.248922420407282e-4	0.02582798391790074
FIN_rep1	FIN	rep1	EUR	chr1	155178239	155178874	promoter	promoter|chr1:155178239-155178874	CLK2	155243320	64763.5	FALSE	0.06808731574874376	0.00662028586453496	0.0016352091233719	0.01230889454969844
FIN_rep1	FIN	rep1	EUR	chr1	155178239	155178874	promoter	promoter|chr1:155178239-155178874	EFNA1	155100348	78208.5	FALSE	0.02241274033103673	0.0065942067558213	0.0016458774788179	0.00484628923728518
FIN_rep1	FIN	rep1	EUR	chr1	155178239	155178874	promoter	promoter|chr1:155178239-155178874	FAM189B	155225274	46717.5	FALSE	0.07754528191183539	0.00661285256996004	0.00162790918715379	0.01263847968867842
FIN_rep1	FIN	rep1	EUR	chr1	155178239	155178874	promoter	promoter|chr1:155178239-155178874	FDPS	155278538	99981.5	FALSE	0.10357613947853608	0.00663197201769586	0.00163919309772053	0.01553512118002324
FIN_rep1	FIN	rep1	EUR	chr1	155178239	155178874	promoter	promoter|chr1:155178239-155178874	GBA	155214653	36096.5	FALSE	0.18674674713962927	0.00661501291923408	0.00162804865877515	0.02599532058376116
FIN_rep1	FIN	rep1	EUR	chr1	155178239	155178874	promoter	promoter|chr1:155178239-155178874	GBAP1	155197325	18768.5	FALSE	0.38056324871511377	0.00658220728443105	0.00162695471412631	0.04756206888105621
FIN_rep1	FIN	rep1	EUR	chr1	155178239	155178874	promoter	promoter|chr1:155178239-155178874	HCN3	155247217	68660.5	FALSE	0.13955092590643656	0.00662292300837449	0.00163835375591104	0.03440898873668885
FIN_rep1	FIN	rep1	EUR	chr1	155178239	155178874	promoter	promoter|chr1:155178239-155178874	KRTCAP2	155145804	32752.5	FALSE	0.22421718076786604	0.00662860911526415	0.00165147440682871	0.03174623671303082
FIN_rep1	FIN	rep1	EUR	chr1	155178239	155178874	promoter	promoter|chr1:155178239-155178874	MSTO1	155579960	401403.5	FALSE	0.05056429962099301	0.00668250782105997	0.00157689154395492	0.00618021939373341
FIN_rep1	FIN	rep1	EUR	chr1	155178239	155178874	promoter	promoter|chr1:155178239-155178874	MTX1	155178489	67.5	TRUE	0.3179201967462433	0.00658255983120814	0.00163744845644745	0.03687280893960056
FIN_rep1	FIN	rep1	EUR	chr1	155178239	155178874	promoter	promoter|chr1:155178239-155178874	MUC1	155162706	15850.5	FALSE	0.28281213153498624	0.00662348011102654	0.001648280309241	0.04045631067271985
FIN_rep1	FIN	rep1	EUR	chr1	155178239	155178874	promoter	promoter|chr1:155178239-155178874	RUSC1	155293727	115170.5	FALSE	0.04997864818162514	0.0066318165316816	0.00163837735379881	0.00855868011769157
FIN_rep1	FIN	rep1	EUR	chr1	155178239	155178874	promoter	promoter|chr1:155178239-155178874	RUSC1-AS1	155293967	115410.5	FALSE	0.04997864818162514	0.00665027217356823	0.00163958193702294	0.00855868011769157
FIN_rep1	FIN	rep1	EUR	chr1	155178239	155178874	promoter	promoter|chr1:155178239-155178874	THBS3	155177772	784.5	TRUE	0.3179201967462433	0.00658255983120814	0.00163744845644745	0.03687280893960056
FIN_rep1	FIN	rep1	EUR	chr1	155178239	155178874	promoter	promoter|chr1:155178239-155178874	TRIM46	155146262	32294.5	FALSE	0.22421718076786604	0.00662860911526415	0.00165147440682871	0.03174623671303082
FIN_rep1	FIN	rep1	EUR	chr1	155192708	155193208	enhancer	genic|chr1:155192708-155193208	GBAP1	155197325	4367	FALSE	0.00641111392572919	1.930424735501098e-4	8.476960823876851e-4	0.0524350100632459
FIN_rep1	FIN	rep1	EUR	chr1	155194204	155194709	enhancer	genic|chr1:155194204-155194709	GBAP1	155197325	2868.5	FALSE	0.00994865964674136	2.9956009033120973e-4	8.476960823876851e-4	0.0524350100632459
FIN_rep1	FIN	rep1	EUR	chr1	155194204	155194709	enhancer	genic|chr1:155194204-155194709	MTX1	155178489	15967.5	FALSE	0.00634357680598003	2.995761349405372e-4	8.531636618955663e-4	0.03102738663794786
FIN_rep1	FIN	rep1	EUR	chr1	155194204	155194709	enhancer	genic|chr1:155194204-155194709	THBS3	155177772	16684.5	FALSE	0.00634357680598003	2.995761349405372e-4	8.531636618955663e-4	0.03102738663794786
FIN_rep1	FIN	rep1	EUR	chr1	155197075	155197653	promoter	promoter|chr1:155197075-155197653	GBA	155214653	17289	FALSE	0.06531486644040387	0.00475710185287397	0.00100970641919121	0.02038518631937234
FIN_rep1	FIN	rep1	EUR	chr1	155197075	155197653	promoter	promoter|chr1:155197075-155197653	GBAP1	155197325	39	TRUE	0.13215402961406705	0.00473351010059599	0.00100902796100864	0.03703179912563398
FIN_rep1	FIN	rep1	EUR	chr1	155197075	155197653	promoter	promoter|chr1:155197075-155197653	MTX1	155178489	18875	FALSE	0.10528432860912836	0.00473376363009729	0.001015536119672	0.02737866997275884
FIN_rep1	FIN	rep1	EUR	chr1	155197075	155197653	promoter	promoter|chr1:155197075-155197653	MUC1	155162706	34658	FALSE	0.06539144004166147	0.0047631909254512	0.00102225397250671	0.02097343924145975
FIN_rep1	FIN	rep1	EUR	chr1	155197075	155197653	promoter	promoter|chr1:155197075-155197653	THBS3	155177772	19592	FALSE	0.10528432860912836	0.00473376363009729	0.001015536119672	0.02737866997275884
FIN_rep1	FIN	rep1	EUR	chr1	155210820	155211327	enhancer	genic|chr1:155210820-155211327	FAM189B	155225274	14200.5	FALSE	0.02087932249177791	7.571948009276671e-4	9.442839077946826e-4	0.05123475461159448
FIN_rep1	FIN	rep1	EUR	chr1	155210820	155211327	enhancer	genic|chr1:155210820-155211327	GBA	155214653	3579.5	FALSE	0.03754824019752614	7.574421684927509e-4	9.4436480960953e-4	0.07869380085296408
FIN_rep1	FIN	rep1	EUR	chr1	155210820	155211327	enhancer	genic|chr1:155210820-155211327	GBAP1	155197325	13748.5	FALSE	0.00841680820480729	7.536858083061001e-4	9.437302568125654e-4	0.01583762754006583
FIN_rep1	FIN	rep1	EUR	chr1	155214200	155214903	promoter	promoter|chr1:155214200-155214903	FAM189B	155225274	10722.5	FALSE	0.10295287446120224	0.00351181742424809	9.66751186870694e-4	0.05320473736229315
FIN_rep1	FIN	rep1	EUR	chr1	155214200	155214903	promoter	promoter|chr1:155214200-155214903	GBA	155214653	101.5	TRUE	0.18531588064399357	0.0035129646980067	9.668340135766012e-4	0.08179507237922953
FIN_rep1	FIN	rep1	EUR	chr1	155220376	155220876	enhancer	genic|chr1:155220376-155220876	CLK2	155243320	22694	FALSE	0.02976048654058436	0.00419177996115307	5.467813233757365e-4	0.02541152684866225
FIN_rep1	FIN	rep1	EUR	chr1	155220376	155220876	enhancer	genic|chr1:155220376-155220876	FAM189B	155225274	4648	FALSE	0.07462152490114068	0.00418707340680148	5.443403702714213e-4	0.05744357635163673
FIN_rep1	FIN	rep1	EUR	chr1	155220376	155220876	enhancer	genic|chr1:155220376-155220876	FDPS	155278538	57912	FALSE	0.0138954896109701	0.00419917930668666	5.481134849540357e-4	0.00984388824405568
FIN_rep1	FIN	rep1	EUR	chr1	155220376	155220876	enhancer	genic|chr1:155220376-155220876	GBA	155214653	5973	FALSE	0.01331745076166504	0.00418844127957636	5.443870068004209e-4	0.0087559067349065
FIN_rep1	FIN	rep1	EUR	chr1	155220376	155220876	enhancer	genic|chr1:155220376-155220876	SCAMP3	155232176	11550	FALSE	0.02201536185759278	0.00418994420806049	5.449639455525294e-4	0.01626080349112728
FIN_rep1	FIN	rep1	EUR	chr1	155225024	155225534	promoter	promoter|chr1:155225024-155225534	SCAMP3	155232176	6897	FALSE	0.06661166748569902	0.00242901726560238	8.38401607585017e-4	0.05516451258516582
FIN_rep1	FIN	rep1	EUR	chr1	155231882	155232426	promoter	promoter|chr1:155231882-155232426	CLK2	155243320	11166	FALSE	0.1321198996648158	0.00538156684411273	0.00103454016986815	0.04644243908134325
FIN_rep1	FIN	rep1	EUR	chr1	155231882	155232426	promoter	promoter|chr1:155231882-155232426	FAM189B	155225274	6880	FALSE	0.23778857119344848	0.00537552439029043	0.00102992175308758	0.07535713519928018
FIN_rep1	FIN	rep1	EUR	chr1	155231882	155232426	promoter	promoter|chr1:155231882-155232426	HCN3	155247217	15063	FALSE	0.05393601012556014	0.0053837105530311	0.00103652966994781	0.02585901334703434
FIN_rep1	FIN	rep1	EUR	chr1	155231882	155232426	promoter	promoter|chr1:155231882-155232426	RUSC1	155293727	61573	FALSE	0.15970678049639883	0.00539094001277592	0.00103654459951399	0.05317892958765958
FIN_rep1	FIN	rep1	EUR	chr1	155231882	155232426	promoter	promoter|chr1:155231882-155232426	RUSC1-AS1	155293967	61813	FALSE	0.15970678049639883	0.00540594242694598	0.00103730669759398	0.05317892958765958
FIN_rep1	FIN	rep1	EUR	chr1	155231882	155232426	promoter	promoter|chr1:155231882-155232426	SCAMP3	155232176	22	TRUE	0.18720166551076303	0.00537921003434014	0.0010311015916257	0.0569222335848573
FIN_rep1	FIN	rep1	EUR	chr1	155243053	155243612	promoter	promoter|chr1:155243053-155243612	CLK2	155243320	12.5	TRUE	0.04444545431761062	0.00587576917311643	8.051837474801534e-4	0.01838529089217912
FIN_rep1	FIN	rep1	EUR	chr1	155243053	155243612	promoter	promoter|chr1:155243053-155243612	HCN3	155247217	3884.5	FALSE	0.19186443719692453	0.00587810974402144	8.06732177571523e-4	0.10824902380609434
FIN_rep1	FIN	rep1	EUR	chr1	155243053	155243612	promoter	promoter|chr1:155243053-155243612	RUSC1	155293727	50394.5	FALSE	0.11318951803819702	0.0058860031025799	8.067437972692332e-4	0.04435257286747807
FIN_rep1	FIN	rep1	EUR	chr1	155243053	155243612	promoter	promoter|chr1:155243053-155243612	RUSC1-AS1	155293967	50634.5	FALSE	0.11318951803819702	0.00590238322481126	8.073369390397226e-4	0.04435257286747807
FIN_rep1	FIN	rep1	EUR	chr1	155243053	155243612	promoter	promoter|chr1:155243053-155243612	SCAMP3	155232176	11156.5	FALSE	0.07820615703807238	0.00587319593178917	8.025074982673182e-4	0.02798398384429734
FIN_rep1	FIN	rep1	EUR	chr1	155246844	155247467	promoter	promoter|chr1:155246844-155247467	CLK2	155243320	3835.5	FALSE	0.1598835147611077	0.00477149569837308	6.914066031973101e-4	0.0948458885863019
FIN_rep1	FIN	rep1	EUR	chr1	155278241	155278788	promoter	promoter|chr1:155278241-155278788	CLK2	155243320	35194.5	FALSE	0.2332374195844704	0.00759205708316199	0.00125244074699187	0.0480047770407362
FIN_rep1	FIN	rep1	EUR	chr1	155278241	155278788	promoter	promoter|chr1:155278241-155278788	FAM189B	155225274	53240.5	FALSE	0.06823676508894297	0.0075835326783427	0.00124684957370441	0.0126616783436099
FIN_rep1	FIN	rep1	EUR	chr1	155278241	155278788	promoter	promoter|chr1:155278241-155278788	FDPS	155278538	23.5	TRUE	0.3168244280420407	0.00760545861048204	0.00125549215597552	0.0541012096817069
FIN_rep1	FIN	rep1	EUR	chr1	155278241	155278788	promoter	promoter|chr1:155278241-155278788	GBA	155214653	63861.5	FALSE	0.08953734991669414	0.00758601013858289	0.00124695639792594	0.0141899138581346
FIN_rep1	FIN	rep1	EUR	chr1	155278241	155278788	promoter	promoter|chr1:155278241-155278788	HCN3	155247217	31297.5	FALSE	0.30877952145006105	0.00759508132516239	0.0012548492865909	0.08668043207515888
FIN_rep1	FIN	rep1	EUR	chr1	155278241	155278788	promoter	promoter|chr1:155278241-155278788	MSTO1	155579960	301445.5	FALSE	0.01475094571428005	0.00766341240760418	0.00120777409751944	0.0020526417218022
FIN_rep1	FIN	rep1	EUR	chr1	155278241	155278788	promoter	promoter|chr1:155278241-155278788	MSTO2P	155715558	437043.5	FALSE	0.05651672380232391	0.0076740508569322	0.0011656235943492	0.01116044040499808
FIN_rep1	FIN	rep1	EUR	chr1	155278241	155278788	promoter	promoter|chr1:155278241-155278788	PKLR	155271225	7289.5	FALSE	0.6903460964291637	0.00760620161070242	0.00125622553940643	0.19436158026260617
FIN_rep1	FIN	rep1	EUR	chr1	155278241	155278788	promoter	promoter|chr1:155278241-155278788	RUSC1	155293727	15212.5	FALSE	0.22530668655042776	0.00760528030115824	0.00125486736070494	0.04392681967682809
FIN_rep1	FIN	rep1	EUR	chr1	155278241	155278788	promoter	promoter|chr1:155278241-155278788	RUSC1-AS1	155293967	15452.5	FALSE	0.22530668655042776	0.00762644498944766	0.00125578997610103	0.04392681967682809
FIN_rep1	FIN	rep1	EUR	chr1	155278241	155278788	promoter	promoter|chr1:155278241-155278788	SCAMP3	155232176	46338.5	FALSE	0.11388591488685285	0.00758873220866987	0.00124827791636625	0.02027597205095694
FIN_rep1	FIN	rep1	EUR	chr1	155290411	155290911	enhancer	genic|chr1:155290411-155290911	FDPS	155278538	12123	FALSE	0.00596912211391277	0.0018038525278044	4.900103306947996e-4	0.0110111308945199
FIN_rep1	FIN	rep1	EUR	chr1	155290411	155290911	enhancer	genic|chr1:155290411-155290911	RUSC1	155293727	3066	FALSE	0.03093775436885023	0.00180381023663684	4.89766477210178e-4	0.06515948047710862
FIN_rep1	FIN	rep1	EUR	chr1	155290411	155290911	enhancer	genic|chr1:155290411-155290911	RUSC1-AS1	155293967	3306	FALSE	0.03093775436885023	0.00180883004917233	4.901265679309275e-4	0.06515948047710862
FIN_rep1	FIN	rep1	EUR	chr1	155293477	155294492	promoter	promoter|chr1:155293477-155294492	FDPS	155278538	15446.5	FALSE	0.03103729281449397	0.00880345858696279	4.820343695384302e-4	0.01192559977295766
FIN_rep1	FIN	rep1	EUR	chr1	155293477	155294492	promoter	promoter|chr1:155293477-155294492	RUSC1	155293727	257.5	TRUE	0.1692890498460047	0.00880325219063244	4.817944852883315e-4	0.07426644377707284
FIN_rep1	FIN	rep1	EUR	chr1	155293477	155294492	promoter	promoter|chr1:155293477-155294492	RUSC1-AS1	155293967	17.5	TRUE	0.1692890498460047	0.00882775070760617	4.8214871476612016e-4	0.07426644377707284
FIN_rep1	FIN	rep1	EUR	chr1	155435917	155436417	enhancer	genic|chr1:155435917-155436417	POU5F1P4	155402970	33197	FALSE	0.01119230444147178	2.460796622749347e-4	9.003316380077275e-4	0.04976006447167038
FIN_rep1	FIN	rep1	EUR	chr1	155515893	155516400	enhancer	genic|chr1:155515893-155516400	ASH1L	155532324	16177.5	FALSE	0.02721724623823292	6.062628527763829e-4	0.00125221473067238	0.04260239238594117
FIN_rep1	FIN	rep1	EUR	chr1	155515893	155516400	enhancer	genic|chr1:155515893-155516400	ASH1L-AS1	155531771	15624.5	FALSE	0.02721724623823292	6.062628527763829e-4	0.00125221473067238	0.04260239238594117
FIN_rep1	FIN	rep1	EUR	chr1	155517354	155517856	enhancer	genic|chr1:155517354-155517856	ASH1L	155532324	14719	FALSE	0.02599128538340885	5.789546336151902e-4	0.00125221473067238	0.04260239238594117
FIN_rep1	FIN	rep1	EUR	chr1	155517354	155517856	enhancer	genic|chr1:155517354-155517856	ASH1L-AS1	155531771	14166	FALSE	0.02599128538340885	5.789546336151902e-4	0.00125221473067238	0.04260239238594117
FIN_rep1	FIN	rep1	EUR	chr1	155532074	155532574	promoter	promoter|chr1:155532074-155532574	ASH1L	155532324	0	TRUE	0.193016704426451	0.00329631884009861	0.00143659415944347	0.04843520696825703
FIN_rep1	FIN	rep1	EUR	chr1	155532074	155532574	promoter	promoter|chr1:155532074-155532574	ASH1L-AS1	155531771	553	TRUE	0.193016704426451	0.00329631884009861	0.00143659415944347	0.04843520696825703
FIN_rep1	FIN	rep1	EUR	chr1	155532074	155532574	promoter	promoter|chr1:155532074-155532574	POU5F1P4	155402970	129354	FALSE	0.06580292891486769	0.00329266365233504	0.00146813509817562	0.01340823111244174
FIN_rep1	FIN	rep1	EUR	chr1	155532760	155533260	promoter	promoter|chr1:155532760-155533260	ASH1L	155532324	686	TRUE	0.25673039368505396	0.00438441447876055	0.00143659415944347	0.04843520696825703
FIN_rep1	FIN	rep1	EUR	chr1	155532760	155533260	promoter	promoter|chr1:155532760-155533260	ASH1L-AS1	155531771	1239	FALSE	0.25673039368505396	0.00438441447876055	0.00143659415944347	0.04843520696825703
FIN_rep1	FIN	rep1	EUR	chr1	155532760	155533260	promoter	promoter|chr1:155532760-155533260	MSTO1	155579960	46950	FALSE	0.10871406475566416	0.00442674332358053	0.00143781943248434	0.02199876197141285
FIN_rep1	FIN	rep1	EUR	chr1	155532760	155533260	promoter	promoter|chr1:155532760-155533260	POU5F1P4	155402970	130040	FALSE	0.08752409226000908	0.00437955273481811	0.00146813509817562	0.01340823111244174
FIN_rep1	FIN	rep1	EUR	chr1	155579612	155580210	promoter	promoter|chr1:155579612-155580210	MSTO1	155579960	49	TRUE	0.22405674489485097	0.00503829451240762	9.006997396240572e-4	0.06359099655185015
FIN_rep1	FIN	rep1	EUR	chr1	15558112	15558612	enhancer	intergenic|chr1:15558112-15558612	FHAD1	15573767	15405	FALSE	0.14975801083681012	0.00145160221139042	5.475072097217783e-4	0.07129601353939935
FIN_rep1	FIN	rep1	EUR	chr1	15564836	15565336	enhancer	intergenic|chr1:15564836-15565336	FHAD1	15573767	8681	FALSE	0.00613889014831112	1.0566161477512794e-4	5.548659259062481e-4	0.03961842538298714
FIN_rep1	FIN	rep1	EUR	chr1	155658290	155659131	promoter	promoter|chr1:155658290-155659131	DAP3	155658881	170.5	TRUE	0.5125273334197934	0.00713726413998039	0.00116664762612398	0.0998436540793948
FIN_rep1	FIN	rep1	EUR	chr1	155658290	155659131	promoter	promoter|chr1:155658290-155659131	GON4L	155827086	168375.5	FALSE	0.01793075588901716	0.00700355874124913	0.00111845155941155	0.00254925232851268
FIN_rep1	FIN	rep1	EUR	chr1	155658290	155659131	promoter	promoter|chr1:155658290-155659131	MSTO1	155579960	78750.5	FALSE	0.0537596155951021	0.00710479635561483	0.00118663377696934	0.00821275771085368
FIN_rep1	FIN	rep1	EUR	chr1	155658290	155659131	promoter	promoter|chr1:155658290-155659131	MSTO2P	155715558	56847.5	FALSE	0.1734765511943745	0.00711465932683378	0.00114522105675883	0.03760838659313281
FIN_rep1	FIN	rep1	EUR	chr1	155658290	155659131	promoter	promoter|chr1:155658290-155659131	SYT11	155829259	170548.5	FALSE	0.01793075588901716	0.00700355874124913	0.00111845155941155	0.00254925232851268
FIN_rep1	FIN	rep1	EUR	chr1	155658290	155659131	promoter	promoter|chr1:155658290-155659131	YY1AP1	155658568	142.5	TRUE	0.5125273334197934	0.00713726413998039	0.00116664762612398	0.0998436540793948
FIN_rep1	FIN	rep1	EUR	chr1	155686780	155687280	enhancer	genic|chr1:155686780-155687280	DAP3	155658881	28149	FALSE	0.00957768085067256	9.4556000482164e-4	7.359610893581255e-4	0.02232499242940438
FIN_rep1	FIN	rep1	EUR	chr1	155686780	155687280	enhancer	genic|chr1:155686780-155687280	YY1AP1	155658568	28462	FALSE	0.00957768085067256	9.4556000482164e-4	7.359610893581255e-4	0.02232499242940438
FIN_rep1	FIN	rep1	EUR	chr1	15570020	15570520	enhancer	intergenic|chr1:15570020-15570520	FHAD1	15573767	3497	FALSE	0.01121333021012707	3.128973140221985e-4	6.203974231184468e-4	0.02185623940273374
FIN_rep1	FIN	rep1	EUR	chr1	15571288	15571804	enhancer	intergenic|chr1:15571288-15571804	FHAD1	15573767	2221	FALSE	0.00452509283543191	1.2626841155796966e-4	6.203974231184468e-4	0.02185623940273374
FIN_rep1	FIN	rep1	EUR	chr1	155715149	155715808	promoter	promoter|chr1:155715149-155715808	MSTO2P	155715558	79.5	TRUE	0.12562993653534688	0.00515236320728588	7.716887721182323e-4	0.05581254748460133
FIN_rep1	FIN	rep1	EUR	chr1	155717794	155718429	enhancer	genic|chr1:155717794-155718429	MSTO2P	155715558	2553.5	FALSE	0.00603728052905499	2.660638821417399e-4	7.61269787294959e-4	0.05265070557899561
FIN_rep1	FIN	rep1	EUR	chr1	15573465	15574017	promoter	promoter|chr1:15573465-15574017	FHAD1	15573767	26	TRUE	0.06082718986987261	0.00151383029650899	6.116442646922222e-4	0.0248561751633051
FIN_rep1	FIN	rep1	EUR	chr1	15575438	15575941	enhancer	genic|chr1:15575438-15575941	FHAD1	15573767	1922.5	FALSE	0.05389692135713608	4.353517261613492e-4	5.475072097217783e-4	0.08555521624727923
FIN_rep1	FIN	rep1	EUR	chr1	15578770	15579272	enhancer	genic|chr1:15578770-15579272	FHAD1	15573767	5254	FALSE	0.02965800810325681	2.3956219941958896e-4	5.475072097217783e-4	0.08555521624727923
FIN_rep1	FIN	rep1	EUR	chr1	155826796	155827336	promoter	promoter|chr1:155826796-155827336	GON4L	155827086	20	TRUE	0.1014917835763796	0.00248295054300225	9.079385436951272e-4	0.05013679221316426
FIN_rep1	FIN	rep1	EUR	chr1	155826796	155827336	promoter	promoter|chr1:155826796-155827336	SYT11	155829259	2193	FALSE	0.1014917835763796	0.00248295054300225	9.079385436951272e-4	0.05013679221316426
FIN_rep1	FIN	rep1	EUR	chr1	155829009	155829520	promoter	promoter|chr1:155829009-155829520	GON4L	155827086	2178.5	FALSE	0.16851511089948182	0.004122645906573	9.079385436951272e-4	0.05013679221316426
FIN_rep1	FIN	rep1	EUR	chr1	155829009	155829520	promoter	promoter|chr1:155829009-155829520	SYT11	155829259	5.5	TRUE	0.16851511089948182	0.004122645906573	9.079385436951272e-4	0.05013679221316426
FIN_rep1	FIN	rep1	EUR	chr1	155880943	155881456	promoter	promoter|chr1:155880943-155881456	RIT1	155881193	6.5	TRUE	0.2335234563595757	0.00303376359627364	5.933915067742741e-4	0.14333546743515752
FIN_rep1	FIN	rep1	EUR	chr1	155903952	155904483	promoter	promoter|chr1:155903952-155904483	ARHGEF2	155948336	44118.5	FALSE	0.1136065450653991	0.00496636836295623	0.00109133698236919	0.01755851438409569
FIN_rep1	FIN	rep1	EUR	chr1	155903952	155904483	promoter	promoter|chr1:155903952-155904483	KIAA0907	155904233	15.5	TRUE	0.17874132873187484	0.00496445166785346	0.00108996065440174	0.03584956116711444
FIN_rep1	FIN	rep1	EUR	chr1	155903952	155904483	promoter	promoter|chr1:155903952-155904483	RAB25	156030939	126721.5	FALSE	0.15334213070877442	0.00494211380268415	0.00108605412127878	0.02196748740670126
FIN_rep1	FIN	rep1	EUR	chr1	155903952	155904483	promoter	promoter|chr1:155903952-155904483	RIT1	155881193	23024.5	FALSE	0.132990162528916	0.00494064319759376	0.00108887523155157	0.02731518367534177
FIN_rep1	FIN	rep1	EUR	chr1	155903952	155904483	promoter	promoter|chr1:155903952-155904483	RXFP4	155911479	7261.5	FALSE	0.16193283854501947	0.00496445166785346	0.00108996065440174	0.05033126021364956
FIN_rep1	FIN	rep1	EUR	chr1	155903952	155904483	promoter	promoter|chr1:155903952-155904483	SSR2	155990758	86540.5	FALSE	0.05564750848259726	0.00498667172157718	0.00109413515620244	0.01037690143551237
FIN_rep1	FIN	rep1	EUR	chr1	155907849	155908366	enhancer	intergenic|chr1:155907849-155908366	KIAA0907	155904233	3874.5	FALSE	0.01286331374512466	3.0971715667104294e-4	6.581043081710419e-4	0.06849105166024956
FIN_rep1	FIN	rep1	EUR	chr1	155907849	155908366	enhancer	intergenic|chr1:155907849-155908366	RXFP4	155911479	3371.5	FALSE	0.01226479078233236	3.0971715667104294e-4	6.581043081710419e-4	0.10120107609572045
FIN_rep1	FIN	rep1	EUR	chr1	155915922	155916432	enhancer	intergenic|chr1:155915922-155916432	ARHGEF2	155948336	32159	FALSE	0.13841814811596267	0.00301725125611523	0.0012882749497408	0.02983013453398187
FIN_rep1	FIN	rep1	EUR	chr1	155915922	155916432	enhancer	intergenic|chr1:155915922-155916432	DAP3	155658881	257296	FALSE	0.0106888863483551	0.00303788169961515	0.00134152267506422	0.00425440167254642
FIN_rep1	FIN	rep1	EUR	chr1	155915922	155916432	enhancer	intergenic|chr1:155915922-155916432	GON4L	155827086	89091	FALSE	0.06000321699839308	0.00298097177222852	0.00128610224228244	0.01742975801799545
FIN_rep1	FIN	rep1	EUR	chr1	155915922	155916432	enhancer	intergenic|chr1:155915922-155916432	KIAA0907	155904233	11944	FALSE	0.14664185088999257	0.00301608679341658	0.00128665025556134	0.04101045216385007
FIN_rep1	FIN	rep1	EUR	chr1	155915922	155916432	enhancer	intergenic|chr1:155915922-155916432	LAMTOR2	156024516	108339	FALSE	0.0128089751608354	0.00300337200886667	0.00128412241304091	0.0035285567159628
FIN_rep1	FIN	rep1	EUR	chr1	155915922	155916432	enhancer	intergenic|chr1:155915922-155916432	RAB25	156030939	114762	FALSE	0.05393530336681772	0.00300251571958248	0.00128203876631104	0.01077382161872832
FIN_rep1	FIN	rep1	EUR	chr1	155915922	155916432	enhancer	intergenic|chr1:155915922-155916432	RIT1	155881193	34984	FALSE	0.13466068349337665	0.00300162227295671	0.0012853689619826	0.03856587463608529
FIN_rep1	FIN	rep1	EUR	chr1	155915922	155916432	enhancer	intergenic|chr1:155915922-155916432	RXFP4	155911479	4698	FALSE	0.40870911104277446	0.00301608679341658	0.00128665025556134	0.17713115615418257
FIN_rep1	FIN	rep1	EUR	chr1	155915922	155916432	enhancer	intergenic|chr1:155915922-155916432	SSR2	155990758	74581	FALSE	0.0432978445501954	0.00302958629246883	0.0012915780699618	0.0112581234470973
FIN_rep1	FIN	rep1	EUR	chr1	155915922	155916432	enhancer	intergenic|chr1:155915922-155916432	SYT11	155829259	86918	FALSE	0.06000321699839308	0.00298097177222852	0.00128610224228244	0.01742975801799545
FIN_rep1	FIN	rep1	EUR	chr1	155915922	155916432	enhancer	intergenic|chr1:155915922-155916432	UBQLN4	156023616	107439	FALSE	0.0128089751608354	0.00300342264370445	0.00128435267329979	0.0035285567159628
FIN_rep1	FIN	rep1	EUR	chr1	155915922	155916432	enhancer	intergenic|chr1:155915922-155916432	YY1AP1	155658568	257609	FALSE	0.0106888863483551	0.00303788169961515	0.00134152267506422	0.00425440167254642
FIN_rep1	FIN	rep1	EUR	chr1	155931674	155932201	enhancer	genic|chr1:155931674-155932201	ARHGEF2	155948336	16398.5	FALSE	0.01239749221978841	5.025305841354251e-4	7.531638209543116e-4	0.02743873671937741
FIN_rep1	FIN	rep1	EUR	chr1	155940281	155940782	enhancer	genic|chr1:155940281-155940782	ARHGEF2	155948336	7804.5	FALSE	0.1033252256606573	0.0016306123433956	8.903010110300702e-4	0.059621237594953
FIN_rep1	FIN	rep1	EUR	chr1	155940281	155940782	enhancer	genic|chr1:155940281-155940782	KIAA0907	155904233	36298.5	FALSE	0.02364395820884286	0.00162998303310996	8.891782174285298e-4	0.01770472779167004
FIN_rep1	FIN	rep1	EUR	chr1	155940281	155940782	enhancer	genic|chr1:155940281-155940782	RIT1	155881193	59338.5	FALSE	0.02527961164223198	0.00162216597592741	8.882927411031472e-4	0.01938497366346957
FIN_rep1	FIN	rep1	EUR	chr1	155940281	155940782	enhancer	genic|chr1:155940281-155940782	RXFP4	155911479	29052.5	FALSE	0.04253404758328005	0.00162998303310996	8.891782174285298e-4	0.04935711851150347
FIN_rep1	FIN	rep1	EUR	chr1	155948086	155948634	promoter	promoter|chr1:155948086-155948634	ARHGEF2	155948336	24	TRUE	0.1221544959476692	0.00277905549592254	0.00115021265407613	0.03201225824482413
FIN_rep1	FIN	rep1	EUR	chr1	155948086	155948634	promoter	promoter|chr1:155948086-155948634	RXFP4	155911479	36881	FALSE	0.04928106193586012	0.00277798296129158	0.00114876207568477	0.02597199879362618
FIN_rep1	FIN	rep1	EUR	chr1	155950922	155951428	enhancer	intergenic|chr1:155950922-155951428	ARHGEF2	155948336	2839	FALSE	0.02317160704310384	4.8607824662675047e-4	7.235620010615912e-4	0.05518949681691258
FIN_rep1	FIN	rep1	EUR	chr1	155953402	155953903	enhancer	intergenic|chr1:155953402-155953903	ARHGEF2	155948336	5316.5	FALSE	0.03798400739323542	7.968027284087864e-4	7.235620010615912e-4	0.05518949681691258
FIN_rep1	FIN	rep1	EUR	chr1	155959093	155959593	enhancer	intergenic|chr1:155959093-155959593	ARHGEF2	155948336	11007	FALSE	0.02585358738293195	0.00130389715669869	5.931178105423217e-4	0.02800391339111821
FIN_rep1	FIN	rep1	EUR	chr1	155959093	155959593	enhancer	intergenic|chr1:155959093-155959593	KIAA0907	155904233	55110	FALSE	0.01890657212701687	0.00130339393722077	5.923698063567866e-4	0.02657572706933792
FIN_rep1	FIN	rep1	EUR	chr1	155959093	155959593	enhancer	intergenic|chr1:155959093-155959593	RXFP4	155911479	47864	FALSE	0.00372936153398388	0.00130339393722077	5.923698063567866e-4	0.00812364356981463
FIN_rep1	FIN	rep1	EUR	chr1	155982204	155982707	enhancer	genic|chr1:155982204-155982707	SSR2	155990758	8302.5	FALSE	0.03728975250619867	7.382606238510431e-4	7.431887304587093e-4	0.06914876041746842
FIN_rep1	FIN	rep1	EUR	chr1	155990508	155991033	promoter	promoter|chr1:155990508-155991033	SSR2	155990758	12.5	TRUE	0.12349662993569438	0.00249823698947485	7.752993120316598e-4	0.06487177671659758
FIN_rep1	FIN	rep1	EUR	chr1	156023366	156023866	promoter	promoter|chr1:156023366-156023866	LAMTOR2	156024516	900	FALSE	0.18083841130972772	0.00469183501481798	9.727138373701783e-4	0.04209796774589109
FIN_rep1	FIN	rep1	EUR	chr1	156023366	156023866	promoter	promoter|chr1:156023366-156023866	RAB25	156030939	7323	FALSE	0.0370220779904062	0.00469049732903195	9.71135489398246e-4	0.0062494986022881
FIN_rep1	FIN	rep1	EUR	chr1	156023366	156023866	promoter	promoter|chr1:156023366-156023866	SSR2	155990758	32858	FALSE	0.09358330823017293	0.00473278668291965	9.783614458691704e-4	0.02056297049357571
FIN_rep1	FIN	rep1	EUR	chr1	156023366	156023866	promoter	promoter|chr1:156023366-156023866	UBQLN4	156023616	0	TRUE	0.18083841130972772	0.00469191411600962	9.728882579220922e-4	0.04209796774589109
FIN_rep1	FIN	rep1	EUR	chr1	156024266	156024818	promoter	promoter|chr1:156024266-156024818	LAMTOR2	156024516	26	TRUE	0.16299489471727982	0.00422888671014312	9.727138373701783e-4	0.04209796774589109
FIN_rep1	FIN	rep1	EUR	chr1	156024266	156024818	promoter	promoter|chr1:156024266-156024818	RAB25	156030939	6397	FALSE	0.03336907054511696	0.00422768101522311	9.71135489398246e-4	0.0062494986022881
FIN_rep1	FIN	rep1	EUR	chr1	156024266	156024818	promoter	promoter|chr1:156024266-156024818	SSR2	155990758	33784	FALSE	0.0843493445988444	0.00426579763400264	9.783614458691704e-4	0.02056297049357571
FIN_rep1	FIN	rep1	EUR	chr1	156024266	156024818	promoter	promoter|chr1:156024266-156024818	UBQLN4	156023616	926	FALSE	0.16299489471727982	0.00422895800633684	9.728882579220922e-4	0.04209796774589109
FIN_rep1	FIN	rep1	EUR	chr1	156046464	156046969	enhancer	genic|chr1:156046464-156046969	MEX3A	156051789	5072.5	FALSE	0.01599031052551853	0.00163251613888756	5.376735902536174e-4	0.02188017158164744
FIN_rep1	FIN	rep1	EUR	chr1	156060438	156060943	enhancer	intergenic|chr1:156060438-156060943	MEX3A	156051789	8901.5	FALSE	0.00650290117007701	0.00107633529439836	8.703195969532632e-4	0.00833778752571427
FIN_rep1	FIN	rep1	EUR	chr1	156066652	156067152	enhancer	intergenic|chr1:156066652-156067152	ARHGEF2	155948336	118566	FALSE	0.01704581816042931	0.00618714152631072	0.00188207081856761	0.0012262359835352
FIN_rep1	FIN	rep1	EUR	chr1	156066652	156067152	enhancer	intergenic|chr1:156066652-156067152	BGLAP	156211752	144850	FALSE	0.2657388672445229	0.00597596214622861	0.00183020382585007	0.02020029891321439
FIN_rep1	FIN	rep1	EUR	chr1	156066652	156067152	enhancer	intergenic|chr1:156066652-156067152	CCT3	156308206	241304	FALSE	0.08339590601395622	0.00610086604720685	0.00184391792433089	0.00838641518413809
FIN_rep1	FIN	rep1	EUR	chr1	156066652	156067152	enhancer	intergenic|chr1:156066652-156067152	GLMP	156265480	198578	FALSE	0.1314703833329295	0.00609517443877469	0.00183764959350821	0.01292678049715128
FIN_rep1	FIN	rep1	EUR	chr1	156066652	156067152	enhancer	intergenic|chr1:156066652-156067152	KIAA0907	155904233	162669	FALSE	0.03126834607516047	0.00618475369218386	0.00187969726507665	0.00291900985782396
FIN_rep1	FIN	rep1	EUR	chr1	156066652	156067152	enhancer	intergenic|chr1:156066652-156067152	LAMTOR2	156024516	42386	FALSE	0.06578758942288235	0.00615868089783922	0.00187600428118173	0.00604951725547191
FIN_rep1	FIN	rep1	EUR	chr1	156066652	156067152	enhancer	intergenic|chr1:156066652-156067152	LMNA	156084460	17558	FALSE	0.21751602069059264	0.00615510272588173	0.00185876923419705	0.05949556997513473
FIN_rep1	FIN	rep1	EUR	chr1	156066652	156067152	enhancer	intergenic|chr1:156066652-156067152	MEX3A	156051789	15113	FALSE	0.3344437761369327	0.00618187189152046	0.00186994771416892	0.03474910859572724
FIN_rep1	FIN	rep1	EUR	chr1	156066652	156067152	enhancer	intergenic|chr1:156066652-156067152	PAQR6	156217908	151006	FALSE	0.15334051143105226	0.00597596214622861	0.00183020382585007	0.01393029076701648
FIN_rep1	FIN	rep1	EUR	chr1	156066652	156067152	enhancer	intergenic|chr1:156066652-156067152	PMF1	156182778	115876	FALSE	0.06315043550248503	0.00602220514136919	0.00183930387080176	0.00486902706501792
FIN_rep1	FIN	rep1	EUR	chr1	156066652	156067152	enhancer	intergenic|chr1:156066652-156067152	PMF1-BGLAP	156182778	115876	FALSE	0.06315043550248503	0.00602220514136919	0.00183930387080176	0.00486902706501792
FIN_rep1	FIN	rep1	EUR	chr1	156066652	156067152	enhancer	intergenic|chr1:156066652-156067152	RAB25	156030939	35963	FALSE	0.1105991271090417	0.00615692500065364	0.00187296023324205	0.0073746664405259
FIN_rep1	FIN	rep1	EUR	chr1	156066652	156067152	enhancer	intergenic|chr1:156066652-156067152	RXFP4	155911479	155423	FALSE	0.04671809504820902	0.00618475369218386	0.00187969726507665	0.00675864742717456
FIN_rep1	FIN	rep1	EUR	chr1	156066652	156067152	enhancer	intergenic|chr1:156066652-156067152	SEMA4A	156123321	56419	FALSE	0.14341305516556113	0.00613082749728844	0.00184921716548342	0.01388705419773477
FIN_rep1	FIN	rep1	EUR	chr1	156066652	156067152	enhancer	intergenic|chr1:156066652-156067152	SLC25A44	156163722	96820	FALSE	0.04542016102980761	0.00604104752300677	0.00183886639000221	0.00368907382657766
FIN_rep1	FIN	rep1	EUR	chr1	156066652	156067152	enhancer	intergenic|chr1:156066652-156067152	SSR2	155990758	76144	FALSE	0.06506924570138854	0.00621243561327058	0.00188689642367575	0.00564767282164802
FIN_rep1	FIN	rep1	EUR	chr1	156066652	156067152	enhancer	intergenic|chr1:156066652-156067152	TSACC	156307104	240202	FALSE	0.08339590601395622	0.00610086604720685	0.00184391792433089	0.00838641518413809
FIN_rep1	FIN	rep1	EUR	chr1	156066652	156067152	enhancer	intergenic|chr1:156066652-156067152	UBQLN4	156023616	43286	FALSE	0.06578758942288235	0.00615878472906867	0.00187634067374606	0.00604951725547191
FIN_rep1	FIN	rep1	EUR	chr1	156066652	156067152	enhancer	intergenic|chr1:156066652-156067152	VHLL	156269428	202526	FALSE	0.1314703833329295	0.00609441217402819	0.00183773568219694	0.01292678049715128
FIN_rep1	FIN	rep1	EUR	chr1	156069995	156070495	enhancer	intergenic|chr1:156069995-156070495	LMNA	156084460	14215	FALSE	0.02228576665104556	6.306256551894865e-4	0.0017225914069192	0.06419893574099617
FIN_rep1	FIN	rep1	EUR	chr1	156069995	156070495	enhancer	intergenic|chr1:156069995-156070495	MEX3A	156051789	18456	FALSE	0.01321924993199092	6.333683100843939e-4	0.00173295092502812	0.01446552611052288
FIN_rep1	FIN	rep1	EUR	chr1	156069995	156070495	enhancer	intergenic|chr1:156069995-156070495	SMG5	156252681	182436	FALSE	0.01878921695985965	6.148027489950933e-4	0.00170121542692702	0.01483170725525443
FIN_rep1	FIN	rep1	EUR	chr1	156069995	156070495	enhancer	intergenic|chr1:156069995-156070495	TMEM79	156254069	183824	FALSE	0.01878921695985965	6.148027489950933e-4	0.00170121542692702	0.01483170725525443
FIN_rep1	FIN	rep1	EUR	chr1	156076013	156076515	enhancer	intergenic|chr1:156076013-156076515	ARHGEF2	155948336	127928	FALSE	0.02970179415934503	0.00664989887354133	0.00180326575813845	0.00207486633074036
FIN_rep1	FIN	rep1	EUR	chr1	156076013	156076515	enhancer	intergenic|chr1:156076013-156076515	CCT3	156308206	231942	FALSE	0.03113580197416129	0.00655717055807168	0.00176671038143732	0.00304048537455402
FIN_rep1	FIN	rep1	EUR	chr1	156076013	156076515	enhancer	intergenic|chr1:156076013-156076515	KIAA0907	155904233	172031	FALSE	0.04585629670847151	0.00664733244518294	0.00180099158880692	0.0041570080426974404
FIN_rep1	FIN	rep1	EUR	chr1	156076013	156076515	enhancer	intergenic|chr1:156076013-156076515	LAMTOR2	156024516	51748	FALSE	0.01741318064787336	0.0066193095779178	0.00179745323555402	0.0015549129706837
FIN_rep1	FIN	rep1	EUR	chr1	156076013	156076515	enhancer	intergenic|chr1:156076013-156076515	LMNA	156084460	8196	FALSE	0.3908325655402881	0.00661546378231602	0.00178093984521782	0.10380908373926102
FIN_rep1	FIN	rep1	EUR	chr1	156076013	156076515	enhancer	intergenic|chr1:156076013-156076515	MEF2D	156470634	394370	FALSE	0.02089077407751625	0.00655000360683895	0.00176700133847283	0.0024112483767037
FIN_rep1	FIN	rep1	EUR	chr1	156076013	156076515	enhancer	intergenic|chr1:156076013-156076515	MEX3A	156051789	24475	FALSE	0.06507952969060671	0.00664423510485158	0.00179165026586855	0.00656623149829213
FIN_rep1	FIN	rep1	EUR	chr1	156076013	156076515	enhancer	intergenic|chr1:156076013-156076515	PMF1	156182778	106514	FALSE	0.0913913029501651	0.0064726263356877	0.00176228952508419	0.00684261243204852
FIN_rep1	FIN	rep1	EUR	chr1	156076013	156076515	enhancer	intergenic|chr1:156076013-156076515	PMF1-BGLAP	156182778	106514	FALSE	0.0913913029501651	0.0064726263356877	0.00176228952508419	0.00684261243204852
FIN_rep1	FIN	rep1	EUR	chr1	156076013	156076515	enhancer	intergenic|chr1:156076013-156076515	SEMA4A	156123321	47057	FALSE	0.10506728272133808	0.00658937292685538	0.00177178773560497	0.00987961856555839
FIN_rep1	FIN	rep1	EUR	chr1	156076013	156076515	enhancer	intergenic|chr1:156076013-156076515	SLC25A44	156163722	87458	FALSE	0.04881728927385369	0.00649287800310047	0.00176187036224617	0.00385029115381797
FIN_rep1	FIN	rep1	EUR	chr1	156076013	156076515	enhancer	intergenic|chr1:156076013-156076515	SSR2	155990758	85506	FALSE	0.06993599578283134	0.00667708479124925	0.00180788930809628	0.00589448347392453
FIN_rep1	FIN	rep1	EUR	chr1	156076013	156076515	enhancer	intergenic|chr1:156076013-156076515	TSACC	156307104	230840	FALSE	0.03113580197416129	0.00655717055807168	0.00176671038143732	0.00304048537455402
FIN_rep1	FIN	rep1	EUR	chr1	156076013	156076515	enhancer	intergenic|chr1:156076013-156076515	UBQLN4	156023616	52648	FALSE	0.01741318064787336	0.00661942117503786	0.00179777554286922	0.0015549129706837
FIN_rep1	FIN	rep1	EUR	chr1	156079067	156080041	enhancer	intergenic|chr1:156079067-156080041	LMNA	156084460	4906	FALSE	0.01010676842447341	1.7107315603532243e-4	0.00178093984521782	0.10380908373926102
FIN_rep1	FIN	rep1	EUR	chr1	156084150	156084710	promoter	promoter|chr1:156084150-156084710	LMNA	156084460	30	TRUE	0.1699187681266617	0.00609439513542974	0.00123204685254676	0.07081702522773632
FIN_rep1	FIN	rep1	EUR	chr1	156089603	156090103	enhancer	genic|chr1:156089603-156090103	LMNA	156084460	5393	FALSE	0.02619734723423757	9.731277232209724e-4	0.00104094864630942	0.08093051937794316
FIN_rep1	FIN	rep1	EUR	chr1	156095954	156096454	enhancer	genic|chr1:156095954-156096454	CCT3	156308206	212002	FALSE	0.00890903886392413	0.00495326090214662	0.00116254502678323	0.00175022776963807
FIN_rep1	FIN	rep1	EUR	chr1	156095954	156096454	enhancer	genic|chr1:156095954-156096454	LAMTOR2	156024516	71688	FALSE	0.0131538483132719	0.00500020047383774	0.00118277468781766	0.00236298880839018
FIN_rep1	FIN	rep1	EUR	chr1	156095954	156096454	enhancer	genic|chr1:156095954-156096454	LMNA	156084460	11744	FALSE	0.05024291810849973	0.00499729537493522	0.00117190841340597	0.02684728196912715
FIN_rep1	FIN	rep1	EUR	chr1	156095954	156096454	enhancer	genic|chr1:156095954-156096454	MEX3A	156051789	44415	FALSE	0.0114861731976418	0.00501902911904882	0.00117895617086134	0.0023314601644991
FIN_rep1	FIN	rep1	EUR	chr1	156095954	156096454	enhancer	genic|chr1:156095954-156096454	PMF1	156182778	86574	FALSE	0.00562187553178791	0.00488939652840062	0.00115963597919883	8.467966937402852e-4
FIN_rep1	FIN	rep1	EUR	chr1	156095954	156096454	enhancer	genic|chr1:156095954-156096454	PMF1-BGLAP	156182778	86574	FALSE	0.00562187553178791	0.00488939652840062	0.00115963597919883	8.467966937402852e-4
FIN_rep1	FIN	rep1	EUR	chr1	156095954	156096454	enhancer	genic|chr1:156095954-156096454	RAB25	156030939	65265	FALSE	0.03401319954945921	0.00499877487019225	0.00118085549025097	0.00443067870893885
FIN_rep1	FIN	rep1	EUR	chr1	156095954	156096454	enhancer	genic|chr1:156095954-156096454	SEMA4A	156123321	27117	FALSE	0.02245667111171798	0.00497758644512895	0.00116588606835905	0.00424814087419063
FIN_rep1	FIN	rep1	EUR	chr1	156095954	156096454	enhancer	genic|chr1:156095954-156096454	SLC25A44	156163722	67518	FALSE	0.04425166644682868	0.00490469455847481	0.00115936015828451	0.00702150801521587
FIN_rep1	FIN	rep1	EUR	chr1	156095954	156096454	enhancer	genic|chr1:156095954-156096454	SSR2	155990758	105446	FALSE	0.05282937670995424	0.00504384364321597	0.00118964191651605	0.00895779940275378
FIN_rep1	FIN	rep1	EUR	chr1	156095954	156096454	enhancer	genic|chr1:156095954-156096454	TSACC	156307104	210900	FALSE	0.00890903886392413	0.00495326090214662	0.00116254502678323	0.00175022776963807
FIN_rep1	FIN	rep1	EUR	chr1	156095954	156096454	enhancer	genic|chr1:156095954-156096454	UBQLN4	156023616	72588	FALSE	0.0131538483132719	0.00500028477386421	0.0011829867750790101	0.00236298880839018
FIN_rep1	FIN	rep1	EUR	chr1	156123992	156124509	enhancer	genic|chr1:156123992-156124509	BGLAP	156211752	87501.5	FALSE	0.06158794171127647	0.0036563888454414	0.00112740098189681	0.01242152504122806
FIN_rep1	FIN	rep1	EUR	chr1	156123992	156124509	enhancer	genic|chr1:156123992-156124509	LAMTOR2	156024516	99734.5	FALSE	0.00991282986463701	0.00376818520373387	0.00115561394789706	0.00241852684042655
FIN_rep1	FIN	rep1	EUR	chr1	156123992	156124509	enhancer	genic|chr1:156123992-156124509	LMNA	156084460	39790.5	FALSE	0.0060468424503167	0.00376599590137346	0.00114499720203568	0.00438832259335865
FIN_rep1	FIN	rep1	EUR	chr1	156123992	156124509	enhancer	genic|chr1:156123992-156124509	MEX3A	156051789	72461.5	FALSE	0.03704793044643253	0.00378237459927151	0.00115188311775633	0.01021318068501996
FIN_rep1	FIN	rep1	EUR	chr1	156123992	156124509	enhancer	genic|chr1:156123992-156124509	PMF1	156182778	58527.5	FALSE	0.03863855598579618	0.00368468259420929	0.00113300658684033	0.00790429679027807
FIN_rep1	FIN	rep1	EUR	chr1	156123992	156124509	enhancer	genic|chr1:156123992-156124509	PMF1-BGLAP	156182778	58527.5	FALSE	0.03863855598579618	0.00368468259420929	0.00113300658684033	0.00790429679027807
FIN_rep1	FIN	rep1	EUR	chr1	156123992	156124509	enhancer	genic|chr1:156123992-156124509	SEMA4A	156123321	929.5	FALSE	0.16100508464502244	0.00375114311735691	0.0011391131515847	0.04136543034073618
FIN_rep1	FIN	rep1	EUR	chr1	156123992	156124509	enhancer	genic|chr1:156123992-156124509	SLC25A44	156163722	39471.5	FALSE	0.05675071424352922	0.00369621129408311	0.00113273709976135	0.01222972020644587
FIN_rep1	FIN	rep1	EUR	chr1	156123992	156124509	enhancer	genic|chr1:156123992-156124509	UBQLN4	156023616	100634.5	FALSE	0.00991282986463701	0.00376824873280917	0.00115582116487583	0.00241852684042655
FIN_rep1	FIN	rep1	EUR	chr1	156127195	156127695	enhancer	genic|chr1:156127195-156127695	PMF1	156182778	55333	FALSE	0.01509561374243497	7.633019320253349e-4	0.001104962418025	0.01528557481256965
FIN_rep1	FIN	rep1	EUR	chr1	156127195	156127695	enhancer	genic|chr1:156127195-156127695	PMF1-BGLAP	156182778	55333	FALSE	0.01509561374243497	7.633019320253349e-4	0.001104962418025	0.01528557481256965
FIN_rep1	FIN	rep1	EUR	chr1	156127195	156127695	enhancer	genic|chr1:156127195-156127695	SEMA4A	156123321	4124	FALSE	0.06550553388848425	7.770695889197754e-4	0.0011109178331339	0.08330375818308544
FIN_rep1	FIN	rep1	EUR	chr1	156127195	156127695	enhancer	genic|chr1:156127195-156127695	SLC25A44	156163722	36277	FALSE	0.01790702194644177	7.656901645697769e-4	0.00110469960128777	0.01910104836338063
FIN_rep1	FIN	rep1	EUR	chr1	156128799	156129309	enhancer	genic|chr1:156128799-156129309	PMF1	156182778	53724	FALSE	0.01878509319196606	9.498585596686568e-4	0.001104962418025	0.01528557481256965
FIN_rep1	FIN	rep1	EUR	chr1	156128799	156129309	enhancer	genic|chr1:156128799-156129309	PMF1-BGLAP	156182778	53724	FALSE	0.01878509319196606	9.498585596686568e-4	0.001104962418025	0.01528557481256965
FIN_rep1	FIN	rep1	EUR	chr1	156128799	156129309	enhancer	genic|chr1:156128799-156129309	SEMA4A	156123321	5733	FALSE	0.0815155699980291	9.669911335546764e-4	0.0011109178331339	0.08330375818308544
FIN_rep1	FIN	rep1	EUR	chr1	156128799	156129309	enhancer	genic|chr1:156128799-156129309	SLC25A44	156163722	34668	FALSE	0.02228363031765214	9.528304938792756e-4	0.00110469960128777	0.01910104836338063
FIN_rep1	FIN	rep1	EUR	chr1	156163472	156164087	promoter	promoter|chr1:156163472-156164087	PMF1	156182778	18998.5	FALSE	0.14537730909974608	0.00539402620859446	0.00104406574979077	0.02204604011608408
FIN_rep1	FIN	rep1	EUR	chr1	156163472	156164087	promoter	promoter|chr1:156163472-156164087	PMF1-BGLAP	156182778	18998.5	FALSE	0.14537730909974608	0.00539402620859446	0.00104406574979077	0.02204604011608408
FIN_rep1	FIN	rep1	EUR	chr1	156163472	156164087	promoter	promoter|chr1:156163472-156164087	SEMA4A	156123321	40458.5	FALSE	0.0707597630990329	0.00549131811760679	0.00104969295017294	0.01347646356943376
FIN_rep1	FIN	rep1	EUR	chr1	156163472	156164087	promoter	promoter|chr1:156163472-156164087	SLC25A44	156163722	57.5	TRUE	0.31229066974781955	0.00541090313291032	0.00104381741740467	0.0498879679747966
FIN_rep1	FIN	rep1	EUR	chr1	156168768	156169268	enhancer	genic|chr1:156168768-156169268	PMF1	156182778	13760	FALSE	0.02133199809873674	7.350488787607545e-4	9.424418042038688e-4	0.0262987825208839
FIN_rep1	FIN	rep1	EUR	chr1	156168768	156169268	enhancer	genic|chr1:156168768-156169268	PMF1-BGLAP	156182778	13760	FALSE	0.02133199809873674	7.350488787607545e-4	9.424418042038688e-4	0.0262987825208839
FIN_rep1	FIN	rep1	EUR	chr1	156168768	156169268	enhancer	genic|chr1:156168768-156169268	SLC25A44	156163722	5296	FALSE	0.04519674519165657	7.373487126539481e-4	9.422176432043872e-4	0.05869675686654713
FIN_rep1	FIN	rep1	EUR	chr1	156182507	156183028	promoter	promoter|chr1:156182507-156183028	PMF1	156182778	10.5	TRUE	0.3082641583923797	0.00483063343756059	9.500910694989696e-4	0.05736256757716521
FIN_rep1	FIN	rep1	EUR	chr1	156182507	156183028	promoter	promoter|chr1:156182507-156183028	PMF1-BGLAP	156182778	10.5	TRUE	0.3082641583923797	0.00483063343756059	9.500910694989696e-4	0.05736256757716521
FIN_rep1	FIN	rep1	EUR	chr1	156182507	156183028	promoter	promoter|chr1:156182507-156183028	SLC25A44	156163722	19045.5	FALSE	0.11236763039734166	0.00484574760863997	9.498650891118654e-4	0.02202670880842338
FIN_rep1	FIN	rep1	EUR	chr1	156187633	156188138	enhancer	genic|chr1:156187633-156188138	PMF1	156182778	5107.5	FALSE	0.02744446773397932	3.5946843981390746e-4	8.55182679043415e-4	0.0762447629372288
FIN_rep1	FIN	rep1	EUR	chr1	156187633	156188138	enhancer	genic|chr1:156187633-156188138	PMF1-BGLAP	156182778	5107.5	FALSE	0.02744446773397932	3.5946843981390746e-4	8.55182679043415e-4	0.0762447629372288
FIN_rep1	FIN	rep1	EUR	chr1	156192683	156193184	enhancer	genic|chr1:156192683-156193184	PMF1	156182778	10155.5	FALSE	0.01559287853980022	7.137509984007766e-4	7.557239923980698e-4	0.02468830225996256
FIN_rep1	FIN	rep1	EUR	chr1	156192683	156193184	enhancer	genic|chr1:156192683-156193184	PMF1-BGLAP	156182778	10155.5	FALSE	0.01559287853980022	7.137509984007766e-4	7.557239923980698e-4	0.02468830225996256
FIN_rep1	FIN	rep1	EUR	chr1	156192683	156193184	enhancer	genic|chr1:156192683-156193184	SEMA4A	156123321	69612.5	FALSE	0.00601753722811318	7.266249064072351e-4	7.597971174284522e-4	0.01196573332171981
FIN_rep1	FIN	rep1	EUR	chr1	156195987	156196487	enhancer	genic|chr1:156195987-156196487	CCT3	156308206	111969	FALSE	0.00609589921109466	0.00128379062999995	7.51068644953704e-4	0.00715201880936468
FIN_rep1	FIN	rep1	EUR	chr1	156195987	156196487	enhancer	genic|chr1:156195987-156196487	PMF1	156182778	13459	FALSE	0.01561992732665315	0.00126723820398694	7.491892386709517e-4	0.01405089828493118
FIN_rep1	FIN	rep1	EUR	chr1	156195987	156196487	enhancer	genic|chr1:156195987-156196487	PMF1-BGLAP	156182778	13459	FALSE	0.01561992732665315	0.00126723820398694	7.491892386709517e-4	0.01405089828493118
FIN_rep1	FIN	rep1	EUR	chr1	156195987	156196487	enhancer	genic|chr1:156195987-156196487	SEMA4A	156123321	72916	FALSE	0.0058203402816355	0.00129009534617931	7.532271433441124e-4	0.00657550422261246
FIN_rep1	FIN	rep1	EUR	chr1	156195987	156196487	enhancer	genic|chr1:156195987-156196487	SLC25A44	156163722	32515	FALSE	0.01146918683845262	0.00127120316122514	7.490110430436015e-4	0.01086827319773278
FIN_rep1	FIN	rep1	EUR	chr1	156195987	156196487	enhancer	genic|chr1:156195987-156196487	TSACC	156307104	110867	FALSE	0.00609589921109466	0.00128379062999995	7.51068644953704e-4	0.00715201880936468
FIN_rep1	FIN	rep1	EUR	chr1	156215397	156215958	enhancer	genic|chr1:156215397-156215958	BGLAP	156211752	3925.5	FALSE	0.05795990145189381	0.00130340804364513	4.816623254374808e-4	0.07675639634198238
FIN_rep1	FIN	rep1	EUR	chr1	156252363	156252931	promoter	promoter|chr1:156252363-156252931	GLMP	156265480	12833	FALSE	0.09872698764787316	0.0058619498755788	5.957262944448888e-4	0.03113567627405252
FIN_rep1	FIN	rep1	EUR	chr1	156252363	156252931	promoter	promoter|chr1:156252363-156252931	SMG5	156252681	34	TRUE	0.18751071150726464	0.00577105791554164	5.950953793956255e-4	0.04507768947115145
[truncated: 312,725 more rows]
