# Supplementary material for: Chromatin activity identifies differential gene regulation across human ancestries
Source: Genome Biol. 2024 Jan 15;25:21. doi: 10.1186/s13059-024-03165-2 (PMC10789071; doi:10.1186/s13059-024-03165-2)
Supplement: Supplementary file 6 — Additional file 6. Differential score statistics. Results of tests for differential ABC, ATAC, ChIP, and HiC scores between AFR and EUR populations for all E-G pairs after filtering across the 14 samples not including CEU. [file 13059_2024_3165_MOESM6_ESM.gz › TableS3_allZerosFilt.meanQN.14.AFR_EUR.diff.allComponents.txt]

## distance = absolute distance between target gene TSS and CRE midpoint
## isSelfPromoter = TRUE if CRE is the promoter of its target gene
## Score_AFR = mean score among AFR samples
## Score_EUR = mean score among EUR samples
## n_AFR = number of AFR samples
## n_EUR = number of EUR samples
## log2FoldChange = log2(Score_EUR/Score_AFR)
## gsea_stat = gene set enrichment analysis ranking statistic (see Methods under 'GO analysis')
## p = P-value from unpaired, two-sample t-test on AFR versus EUR sample scores
## score_type = score type used to calculate statistics in each row
## 
chr	start	end	CRE_type	name	TargetGene	TargetGeneTSS	distance	isSelfPromoter	Score_AFR	Score_EUR	n_AFR	n_EUR	log2FoldChange	gsea_stat	p	score_type
chr19	58838084	58838864	promoter	promoter|chr19:58838084-58838864	A1BG	58864865	26391	FALSE	0.10966075904497433	0.12721517268946902	8	6	0.21422338336132657	0.15621107850600646	0.47	ABC
chr19	58873687	58874546	promoter	promoter|chr19:58873687-58874546	A1BG	58864865	9251.5	FALSE	0.325822394227574	0.30436753082900586	8	6	-0.09827130178149857	-0.13814000395751402	0.646	ABC
chr19	58838084	58838864	promoter	promoter|chr19:58838084-58838864	A1BG-AS1	58863335	24861	FALSE	0.10966075904497433	0.12721517268946902	8	6	0.21422338336132657	0.15621107850600646	0.47	ABC
chr19	58873687	58874546	promoter	promoter|chr19:58873687-58874546	A1BG-AS1	58863335	10781.5	FALSE	0.325822394227574	0.30436753082900586	8	6	-0.09827130178149857	-0.13814000395751402	0.646	ABC
chr12	9255999	9256500	enhancer	genic|chr12:9255999-9256500	A2M	9268825	12575.5	FALSE	0.02700160132322583	0.03554470994434138	8	6	0.3965898936136868	0.0930625794436123	0.611	ABC
chr12	9270663	9271300	enhancer	intergenic|chr12:9270663-9271300	A2M	9268825	2156.5	FALSE	0.14366257485585385	0.12375653201396808	8	6	-0.21517960387685203	-0.12196917700682426	0.697	ABC
chr22	43116666	43117166	promoter	promoter|chr22:43116666-43117166	A4GALT	43116916	0	TRUE	0.3277711393700002	0.3297609838883091	8	6	0.00873188542640373	0.00900397130450133	0.983	ABC
chr17	31860529	31861029	promoter	promoter|chr17:31860529-31861029	AA06	31860779	0	TRUE	0.01086786477515815	0.03567142650286641	8	6	1.714700390574221	0.2573971186921751	0.273	ABC
chr12	53886720	53887220	enhancer	genic|chr12:53886720-53887220	AAAS	53715412	171558	FALSE	0.01713485188591694	0.01934447040728707	8	6	0.17498751150387326	0.05352310271632202	0.519	ABC
chr12	53602620	53603120	enhancer	intergenic|chr12:53602620-53603120	AAAS	53715412	112542	FALSE	0.01198288624494246	0.01155037084655887	8	6	-0.0530362703192374	-0.01154709617538692	0.871	ABC
chr12	53718446	53718946	enhancer	intergenic|chr12:53718446-53718946	AAAS	53715412	3284	FALSE	0.1253893083404773	0.12625006138738604	8	6	0.00986975127759773	0.00881408378635896	0.96	ABC
chr12	53738460	53739396	enhancer	intergenic|chr12:53738460-53739396	AAAS	53715412	23516	FALSE	0.01322659770211273	0.01559581089950619	8	6	0.23771656446363756	0.07215516104842046	0.26	ABC
chr12	53714871	53715662	promoter	promoter|chr12:53714871-53715662	AAAS	53715412	145.5	TRUE	0.20436190429789783	0.22025476625635093	8	6	0.10804695470799865	0.1273908646598056	0.571	ABC
chr12	53773640	53774228	promoter	promoter|chr12:53773640-53774228	AAAS	53715412	58522	FALSE	0.06519704350004431	0.0675736604037067	8	6	0.05165446287963289	0.02644148430513099	0.877	ABC
chr12	53894432	53894954	promoter	promoter|chr12:53894432-53894954	AAAS	53715412	179281	FALSE	0.12048127643814008	0.1030823764244035	8	6	-0.22501125775580724	-0.12896925695394287	0.619	ABC
chr9	98637649	98638509	promoter	promoter|chr9:98637649-98638509	AAED1	99417599	779520	FALSE	0.0477442710765763	0.05423223968339635	8	6	0.1838231201265632	0.07132472301999591	0.687	ABC
chr9	99180419	99180919	promoter	promoter|chr9:99180419-99180919	AAED1	99417599	236930	FALSE	0.29611628429034637	0.2971408334809011	8	6	0.00498304516396843	0.00686382886144981	0.981	ABC
chr9	99212186	99212686	promoter	promoter|chr9:99212186-99212686	AAED1	99417599	205163	FALSE	0.08006073027901747	0.05438753304852219	8	6	-0.5578187870015179	-0.2266221855523852	0.304	ABC
chr9	99417349	99417849	promoter	promoter|chr9:99417349-99417849	AAED1	99417599	0	TRUE	0.4370516810007733	0.41390918874765487	8	6	-0.07848961068476934	-0.1471828523709136	0.508	ABC
chr15	67378153	67378653	enhancer	genic|chr15:67378153-67378653	AAGAB	67547074	168671	FALSE	0.02372734089527805	0.03562611449104033	8	6	0.5863847187965215	0.20085131468833797	0.107	ABC
chr15	67383471	67383971	enhancer	genic|chr15:67383471-67383971	AAGAB	67547074	163353	FALSE	0.01874063267933101	0.02003849353937414	8	6	0.09660439433250352	0.02822430867276745	0.77	ABC
chr15	67393413	67393915	enhancer	genic|chr15:67393413-67393915	AAGAB	67547074	153410	FALSE	0.03955056912171266	0.04584839882065582	8	6	0.21317289613810983	0.08031911010361599	0.596	ABC
chr15	67413312	67413812	enhancer	genic|chr15:67413312-67413812	AAGAB	67547074	133512	FALSE	0.02294085348753861	0.01807597822670501	8	6	-0.3438453417943178	-0.1005925199397978	0.286	ABC
chr15	67533472	67533972	enhancer	genic|chr15:67533472-67533972	AAGAB	67547074	13352	FALSE	0.02610716990062037	0.03450167494898618	8	6	0.4022203285029287	0.18441016891942835	0.0316	ABC
chr15	67546778	67547387	promoter	promoter|chr15:67546778-67547387	AAGAB	67547074	8.5	TRUE	0.6165949208141497	0.5874595794753249	8	6	-0.06983341577258348	-0.15574193870883485	0.27	ABC
chr2	69870727	69871227	promoter	promoter|chr2:69870727-69871227	AAK1	69870977	0	TRUE	0.6280125102401167	0.6043132206363915	8	6	-0.05549679401499736	-0.1251775848211499	0.527	ABC
chr2	70056487	70056987	promoter	promoter|chr2:70056487-70056987	AAK1	69870977	185760	FALSE	0.05011819207198764	0.05114193573209083	8	6	0.02917239505373491	0.01025305020864159	0.96	ABC
chr11	77531630	77532409	promoter	promoter|chr11:77531630-77532409	AAMDC	77532159	139.5	TRUE	0.5368066392615436	0.4188654089056292	8	6	-0.3579157677279311	-0.5603844621144667	0.199	ABC
chr11	77705467	77706238	promoter	promoter|chr11:77705467-77706238	AAMDC	77532159	173693.5	FALSE	0.19647251664541063	0.25975704065137317	8	6	0.40283533686211015	0.3946317732804979	0.232	ABC
chr2	219149034	219149534	enhancer	genic|chr2:219149034-219149534	AAMP	219134932	14352	FALSE	0.01297862725788525	0.0166667353881411	8	6	0.3608337444395302	0.09381047568565608	0.238	ABC
chr2	219151795	219152297	enhancer	genic|chr2:219151795-219152297	AAMP	219134932	17114	FALSE	0.0950261373608346	0.08495239568036819	8	6	-0.1616697553305122	-0.11137079254502329	0.523	ABC
chr2	219194481	219195011	enhancer	genic|chr2:219194481-219195011	AAMP	219134932	59814	FALSE	0.01346520693934719	0.01597261776085766	8	6	0.24636437419246257	0.04761365617924461	0.635	ABC
chr2	219260658	219261158	enhancer	genic|chr2:219260658-219261158	AAMP	219134932	125976	FALSE	0.05985949297528191	0.04268902093975802	8	6	-0.4877149837286903	-0.2257675711794846	0.147	ABC
chr2	219122241	219122743	enhancer	intergenic|chr2:219122241-219122743	AAMP	219134932	12440	FALSE	0.02330329980924562	0.02344234214047248	8	6	0.00858245881110078	0.00275329958041035	0.977	ABC
chr2	219081482	219082369	promoter	promoter|chr2:219081482-219082369	AAMP	219134932	53006.5	FALSE	0.05441187937886421	0.0662608880317021	8	6	0.2842358788713167	0.13566430266420518	0.422	ABC
chr2	219134682	219135364	promoter	promoter|chr2:219134682-219135364	AAMP	219134932	91	TRUE	0.3867343564618549	0.4087325910984523	8	6	0.07981434873424616	0.13902297802914904	0.598	ABC
chr17	74469569	74470086	enhancer	genic|chr17:74469569-74470086	AANAT	74463629	6198.5	FALSE	0.01792067482722537	0.01407594345243658	8	6	-0.3483933416047719	-0.0822970305960204	0.363	ABC
chr17	74475649	74476159	enhancer	genic|chr17:74475649-74476159	AANAT	74463629	12275	FALSE	0.01386804455890088	0.01630202649730689	8	6	0.2332869392205995	0.0691037217424903	0.317	ABC
chr17	74477129	74477635	enhancer	genic|chr17:74477129-74477635	AANAT	74463629	13753	FALSE	0.2727696177844553	0.26808365915028	8	6	-0.02499967638604335	-0.03733225741249924	0.862	ABC
chr17	74461987	74462488	enhancer	intergenic|chr17:74461987-74462488	AANAT	74463629	1391.5	FALSE	0.01762103065856014	0.00903228027801318	8	6	-0.9641361505651952	-0.1920874385160319	0.0606	ABC
chr17	74502369	74502870	enhancer	intergenic|chr17:74502369-74502870	AANAT	74463629	38990.5	FALSE	0.02542776418431046	0.02385847542519566	8	6	-0.09190275746792308	-0.02989910537049038	0.765	ABC
chr17	74511446	74511946	enhancer	intergenic|chr17:74511446-74511946	AANAT	74463629	48067	FALSE	0.09228120658327382	0.06312635955427043	8	6	-0.5477943130313558	-0.2767490321007443	0.19	ABC
chr20	34824088	34824588	promoter	promoter|chr20:34824088-34824588	AAR2	34824338	0	TRUE	0.19362323479815505	0.14336882997458977	8	6	-0.43352068677143807	-0.32178853174293537	0.295	ABC
chr16	70415167	70415667	enhancer	genic|chr16:70415167-70415667	AARS	70323412	92005	FALSE	0.01658824514849876	0.02182283411216837	8	6	0.3956772020520109	0.11794287509341568	0.186	ABC
chr16	70438133	70438633	enhancer	genic|chr16:70438133-70438633	AARS	70323412	114971	FALSE	0.0112796107433959	0.01041014665895303	8	6	-0.11572688796318564	-0.02905169715122259	0.617	ABC
chr16	70464472	70464978	enhancer	genic|chr16:70464472-70464978	AARS	70323412	141313	FALSE	0.03018217595561017	0.0250825608384864	8	6	-0.2670121697666125	-0.10048185967832166	0.309	ABC
chr16	70510349	70510849	enhancer	genic|chr16:70510349-70510849	AARS	70323412	187187	FALSE	0.00805711482040105	0.01219312772938743	8	6	0.5977330270836589	0.11286586346802412	0.145	ABC
chr16	70323162	70323669	promoter	promoter|chr16:70323162-70323669	AARS	70323412	3.5	TRUE	0.5385225284439451	0.5564991764324182	8	6	0.04737285306463826	0.10047205483516032	0.192	ABC
chr6	44214444	44214944	promoter	promoter|chr6:44214444-44214944	AARS2	44281063	66369	FALSE	0.10630911567428396	0.14532190852508803	8	6	0.45098690926606966	0.31047691571842795	0.24	ABC
chr6	44225058	44225558	promoter	promoter|chr6:44225058-44225558	AARS2	44281063	55755	FALSE	0.20822073563958185	0.213391298221234	8	6	0.03538759998840611	0.03771573166189003	0.885	ABC
chr6	44233275	44233775	promoter	promoter|chr6:44233275-44233775	AARS2	44281063	47538	FALSE	0.28124187291151354	0.2805399462330961	8	6	-0.00360519557767743	-0.00506856268280731	0.985	ABC
chr6	44280813	44281313	promoter	promoter|chr6:44280813-44281313	AARS2	44281063	0	TRUE	0.1260989286962944	0.11714423787446984	8	6	-0.10627002672175644	-0.07297004909569937	0.755	ABC
chr17	41080595	41081095	enhancer	intergenic|chr17:41080595-41081095	AARSD1	41116515	35670	FALSE	0.00726803952533861	0.0127681564017809	8	6	0.8129120584492393	0.13936119112998135	0.114	ABC
chr17	40984908	40985685	promoter	promoter|chr17:40984908-40985685	AARSD1	41116515	131218.5	FALSE	0.07569653959332354	0.06822362038848619	8	6	-0.14995603431667115	-0.06737464686654242	0.755	ABC
chr17	41116216	41116765	promoter	promoter|chr17:41116216-41116765	AARSD1	41116515	24.5	TRUE	0.08255335972543575	0.1022346182025139	8	6	0.30848496186672136	0.1760825662116612	0.436	ABC
chr17	41132295	41132828	promoter	promoter|chr17:41132295-41132828	AARSD1	41116515	16046.5	FALSE	0.12184038954079116	0.1408815807265522	8	6	0.2094905423282293	0.1565748219869586	0.502	ABC
chr4	56814723	56815223	promoter	promoter|chr4:56814723-56815223	AASDH	57253674	438701	FALSE	0.06892678333579148	0.05684664979601912	8	6	-0.27798936167936134	-0.12488889996059029	0.501	ABC
chr4	57253424	57253924	promoter	promoter|chr4:57253424-57253924	AASDH	57253674	0	TRUE	0.33266806839633956	0.251170426595615	8	6	-0.4054167859138667	-0.4226740364459274	0.262	ABC
chr4	57301552	57302518	promoter	promoter|chr4:57301552-57302518	AASDH	57253674	48361	FALSE	0.40332268646884334	0.42133868736472424	8	6	0.06304583232389203	0.09379440045638102	0.799	ABC
chr11	105962166	105962666	enhancer	genic|chr11:105962166-105962666	AASDHPPT	105948291	14125	FALSE	0.01835002157848176	0.02759217914672877	8	6	0.5884776412860087	0.18340463553398717	0.127	ABC
chr11	105892764	105893320	promoter	promoter|chr11:105892764-105893320	AASDHPPT	105948291	55249	FALSE	0.25704195240169947	0.2717012719592459	8	6	0.08001747532231342	0.11384067647853208	0.558	ABC
chr11	105947893	105948715	promoter	promoter|chr11:105947893-105948715	AASDHPPT	105948291	13	TRUE	0.6600211074727648	0.6271970927876481	8	6	-0.07359329036805946	-0.1697128367504636	0.284	ABC
chr17	35305924	35306438	promoter	promoter|chr17:35305924-35306438	AATF	35306174	7	TRUE	0.5050905183634652	0.4875900544552805	8	6	-0.05087326042777328	-0.09953864509964612	0.756	ABC
chr20	30311552	30312052	promoter	promoter|chr20:30311552-30312052	ABALON	30309309	2493	FALSE	0.8223829094281312	0.7799377990774206	8	6	-0.0764512110883172	-0.19671290138029712	0.0281	ABC
chr17	66770563	66771063	enhancer	intergenic|chr17:66770563-66771063	ABCA10	67240956	470143	FALSE	0.14591091557142785	0.1819337824707512	8	6	0.3183256403865281	0.25831352315868866	0.338	ABC
chr4	467748	468248	promoter	promoter|chr4:467748-468248	ABCA11P	467998	0	TRUE	0.35273105426486623	0.31304995554527393	8	6	-0.1721756991537624	-0.25272940159798046	0.409	ABC
chr4	492710	493238	promoter	promoter|chr4:492710-493238	ABCA11P	467998	24976	FALSE	0.35173724743102935	0.27716423118983124	8	6	-0.34375703242201916	-0.4421000425948309	0.185	ABC
chr4	667877	668377	promoter	promoter|chr4:667877-668377	ABCA11P	467998	200129	FALSE	0.05509709403467636	0.13877008294473572	8	6	1.3326484404433852	0.6186412074627592	0.0747	ABC
chr2	215884145	215884656	enhancer	genic|chr2:215884145-215884656	ABCA12	216003151	118750.5	FALSE	0.01290044087700481	0.01072168914848166	8	6	-0.2668881580031749	-0.04420618263410485	0.638	ABC
chr2	216001334	216001834	enhancer	genic|chr2:216001334-216001834	ABCA12	216003151	1567	FALSE	0.06350148148794063	0.05828402007306111	8	6	-0.12368986125508244	-0.06525814004905085	0.669	ABC
chr2	216004866	216005383	enhancer	intergenic|chr2:216004866-216005383	ABCA12	216003151	1973.5	FALSE	0.01035904440810279	0.01723506325649722	8	6	0.7344556690091208	0.11026368782931324	0.421	ABC
chr9	139927042	139927542	promoter	promoter|chr9:139927042-139927542	ABCA2	139922740	4552	FALSE	0.08514570058794858	0.083004720902085	8	6	-0.03674029097477631	-0.02202582077564945	0.907	ABC
chr19	1035776	1036314	enhancer	genic|chr19:1035776-1036314	ABCA7	1040101	4056	FALSE	0.01146553788993469	0.00960778734496431	8	6	-0.2550279141016683	-0.06338100260815678	0.269	ABC
chr19	1045148	1045648	enhancer	genic|chr19:1045148-1045648	ABCA7	1040101	5297	FALSE	0.02693854832999161	0.03434064667911135	8	6	0.35024509877370485	0.1269139533916724	0.267	ABC
chr19	1062884	1063391	enhancer	genic|chr19:1062884-1063391	ABCA7	1040101	23036.5	FALSE	0.01416545858656283	0.01395740626428384	8	6	-0.02134644043010567	-0.00479369957515347	0.954	ABC
chr19	1076959	1077459	enhancer	genic|chr19:1076959-1077459	ABCA7	1040101	37108	FALSE	0.01377154390725474	0.02164167322871046	8	6	0.6521217386972337	0.14368577358583629	0.232	ABC
chr19	947694	948194	enhancer	genic|chr19:947694-948194	ABCA7	1040101	92157	FALSE	0.09766963906680284	0.1328388400293773	8	6	0.4436949597293935	0.2819650310598952	0.252	ABC
chr19	1102469	1102979	enhancer	intergenic|chr19:1102469-1102979	ABCA7	1040101	62623	FALSE	0.06212222409463525	0.04814833922131457	8	6	-0.3676234457899858	-0.1914527930567088	0.199	ABC
chr19	1039788	1040351	promoter	promoter|chr19:1039788-1040351	ABCA7	1040101	31.5	TRUE	0.1456496110381359	0.12797582884685424	8	6	-0.1866304986184705	-0.17548639864146395	0.375	ABC
chr19	1103674	1104304	promoter	promoter|chr19:1103674-1104304	ABCA7	1040101	63888	FALSE	0.14422561742810372	0.1296956562090582	8	6	-0.15319727818280274	-0.11806355288780662	0.623	ABC
chr1	229643838	229644434	promoter	promoter|chr1:229643838-229644434	ABCB10	229694442	50306	FALSE	0.1804672972444214	0.1286092232563233	8	6	-0.48874331805151106	-0.3299674923393318	0.282	ABC
chr1	229761544	229762212	promoter	promoter|chr1:229761544-229762212	ABCB10	229694442	67436	FALSE	0.20295313022105463	0.16591765927542287	8	6	-0.2906791451966197	-0.2016128597841298	0.566	ABC
chr7	86849653	86850153	promoter	promoter|chr7:86849653-86850153	ABCB4	87105019	255116	FALSE	0.10526433544755552	0.1959063384244255	8	6	0.8961473554121937	0.6810585628343315	0.0252	ABC
chr7	87104769	87105269	promoter	promoter|chr7:87104769-87105269	ABCB4	87105019	0	TRUE	0.22844692737187175	0.2091219323943977	8	6	-0.1275146607684286	-0.1124334180106948	0.75	ABC
chr7	87505293	87505942	promoter	promoter|chr7:87505293-87505942	ABCB4	87105019	400598.5	FALSE	0.34095155374560604	0.31397696258940655	8	6	-0.1189080511437106	-0.12205354535179952	0.772	ABC
chr2	220071223	220071755	promoter	promoter|chr2:220071223-220071755	ABCB6	220083712	12223	FALSE	0.20506418000446017	0.22427474698995556	8	6	0.12919167602255352	0.16304735337690263	0.472	ABC
chr2	220083462	220083985	promoter	promoter|chr2:220083462-220083985	ABCB6	220083712	11.5	TRUE	0.1030148654546432	0.0911947814111626	8	6	-0.17582936490554585	-0.15773862085577522	0.207	ABC
chr2	220094160	220094728	promoter	promoter|chr2:220094160-220094728	ABCB6	220083712	10732	FALSE	0.1477400319721753	0.12706095620472957	8	6	-0.21754001359622724	-0.21797103332198	0.236	ABC
chr2	220109901	220110426	promoter	promoter|chr2:220109901-220110426	ABCB6	220083712	26451.5	FALSE	0.0627550679145761	0.07138493399095791	8	6	0.1858876495990729	0.09841221666087184	0.577	ABC
chr2	220143772	220144289	promoter	promoter|chr2:220143772-220144289	ABCB6	220083712	60318.5	FALSE	0.2262672542445142	0.17888170341211365	8	6	-0.3390219790875208	-0.3217847077107117	0.27	ABC
chrX	74375925	74376425	promoter	promoter|chrX:74375925-74376425	ABCB7	74376175	0	TRUE	0.15397620438918935	0.14586446420231114	8	6	-0.07807895909413859	-0.04523538929634312	0.898	ABC
chr7	150725258	150725758	promoter	promoter|chr7:150725258-150725758	ABCB8	150725508	0	TRUE	0.4400849143906924	0.4857295561529953	8	6	0.1423713569307219	0.27679636253286893	0.319	ABC
chr7	150754802	150755302	promoter	promoter|chr7:150754802-150755302	ABCB8	150725508	29544	FALSE	0.13802965963843075	0.1269708281316953	8	6	-0.1204812325568766	-0.102000415614092	0.635	ABC
chr7	150780163	150780663	promoter	promoter|chr7:150780163-150780663	ABCB8	150725508	54905	FALSE	0.11307146299458104	0.098364560229017	8	6	-0.20102434187162457	-0.15602260435226095	0.402	ABC
chr12	123450795	123451315	promoter	promoter|chr12:123450795-123451315	ABCB9	123451056	1	TRUE	0.1081974695356194	0.10448295080929726	8	6	-0.05039921139096899	-0.03889783055858905	0.836	ABC
chr12	123458999	123459569	promoter	promoter|chr12:123458999-123459569	ABCB9	123451056	8228	FALSE	0.26848373271265147	0.1499472834549671	8	6	-0.8403792931118356	-0.8518445268399273	0.00809	ABC
chr16	16046175	16046684	enhancer	genic|chr16:16046175-16046684	ABCC1	16043433	2996.5	FALSE	0.02418444579098208	0.02177989585834339	8	6	-0.15108242171379477	-0.05369760219670266	0.545	ABC
chr16	16048438	16049026	enhancer	genic|chr16:16048438-16049026	ABCC1	16043433	5299	FALSE	0.01470540952624485	0.01153559132414263	8	6	-0.3502550022557553	-0.08712065197284294	0.222	ABC
chr16	16049139	16049639	enhancer	genic|chr16:16049139-16049639	ABCC1	16043433	5956	FALSE	0.0142635920823695	0.012907627389119	8	6	-0.14411351317641602	-0.03528750807025831	0.635	ABC
chr16	16052500	16053000	enhancer	genic|chr16:16052500-16053000	ABCC1	16043433	9317	FALSE	0.01187798846813652	0.00985719667871777	8	6	-0.26904121992779706	-0.0713787427083733	0.212	ABC
chr16	16054128	16054665	enhancer	genic|chr16:16054128-16054665	ABCC1	16043433	10963.5	FALSE	0.01065417524076474	0.00929492267533202	8	6	-0.19690414728019712	-0.04733673319422765	0.396	ABC
chr16	16054870	16055370	enhancer	genic|chr16:16054870-16055370	ABCC1	16043433	11687	FALSE	0.05879440428211842	0.06567461164542085	8	6	0.1596569102106542	0.0931014778268202	0.516	ABC
chr16	16092194	16092694	enhancer	genic|chr16:16092194-16092694	ABCC1	16043433	49011	FALSE	0.02858174814804456	0.03112508404159817	8	6	0.12298357382253668	0.03624372815794011	0.796	ABC
chr16	16101509	16102060	enhancer	genic|chr16:16101509-16102060	ABCC1	16043433	58351.5	FALSE	0.09388554748341577	0.12856909620761697	8	6	0.4535689127227456	0.33316442065081997	0.12	ABC
chr16	16102414	16102918	enhancer	genic|chr16:16102414-16102918	ABCC1	16043433	59233	FALSE	0.00813303595803073	0.01066110455927669	8	6	0.3904910208516956	0.0784343738504262	0.215	ABC
chr16	16103281	16103781	enhancer	genic|chr16:16103281-16103781	ABCC1	16043433	60098	FALSE	0.00761484548646117	0.01103475257053775	8	6	0.5351676125318854	0.10893541937512737	0.0882	ABC
chr16	16115810	16116326	enhancer	genic|chr16:16115810-16116326	ABCC1	16043433	72635	FALSE	0.02099464814369052	0.01395395190086127	8	6	-0.5893478439608766	-0.14222116901808163	0.191	ABC
chr16	16118968	16119468	enhancer	genic|chr16:16118968-16119468	ABCC1	16043433	75785	FALSE	0.05448536256903361	0.03633248173823199	8	6	-0.584608789239565	-0.22840520360776717	0.191	ABC
chr16	15991585	15992092	enhancer	intergenic|chr16:15991585-15992092	ABCC1	16043433	51594.5	FALSE	0.01646557665918225	0.03118024259362746	8	6	0.9211791137338105	0.23370904004557552	0.087	ABC
chr16	15993463	15993963	enhancer	intergenic|chr16:15993463-15993963	ABCC1	16043433	49720	FALSE	0.02879446591960852	0.04636316905426759	8	6	0.687187618875162	0.21862031340471724	0.179	ABC
chr16	16001822	16002353	enhancer	intergenic|chr16:16001822-16002353	ABCC1	16043433	41345.5	FALSE	0.05207911213788319	0.04795355799823216	8	6	-0.1190669906654198	-0.05182929226112785	0.733	ABC
chr16	16043096	16043683	promoter	promoter|chr16:16043096-16043683	ABCC1	16043433	43.5	TRUE	0.07692708935917031	0.08195954939088983	8	6	0.09142032946017709	0.06426552649555885	0.666	ABC
chr6	43336931	43337431	promoter	promoter|chr6:43336931-43337431	ABCC10	43399488	62307	FALSE	0.16282623801200352	0.20355423148491164	8	6	0.32208001661376223	0.2944806693812942	0.274	ABC
chr6	43445010	43445510	promoter	promoter|chr6:43445010-43445510	ABCC10	43399488	45772	FALSE	0.097343339246964	0.0546230955611918	8	6	-0.8335711895887161	-0.41069395894474714	0.0839	ABC
chr6	43484478	43485011	promoter	promoter|chr6:43484478-43485011	ABCC10	43399488	85256.5	FALSE	0.11779698812852477	0.07515077962366867	8	6	-0.6484426763144494	-0.4012172581257768	0.0654	ABC
chr16	48263554	48264135	enhancer	genic|chr16:48263554-48264135	ABCC11	48269088	5243.5	FALSE	0.01114244398334281	0.00690750546813533	8	6	-0.6898290038554205	-0.11253622384244603	0.142	ABC
chr16	48265689	48266191	enhancer	genic|chr16:48265689-48266191	ABCC11	48269088	3148	FALSE	0.03864430174426246	0.02536607784865636	8	6	-0.6073552343335102	-0.16557348353791346	0.306	ABC
chr16	48277827	48278436	promoter	promoter|chr16:48277827-48278436	ABCC11	48269088	9043.5	FALSE	0.2921727015517321	0.3317980789397742	8	6	0.1834841436104504	0.2625223604337142	0.378	ABC
chr17	48714159	48715078	enhancer	genic|chr17:48714159-48715078	ABCC3	48712217	2401.5	FALSE	0.01359142421458182	0.0143087086044225	8	6	0.0741968304466556	0.0129848470629789	0.901	ABC
chr13	95879581	95880086	enhancer	genic|chr13:95879581-95880086	ABCC4	95953700	73866.5	FALSE	0.02194511621824393	0.01774231893147004	8	6	-0.30670532747856405	-0.0797004179847137	0.444	ABC
chr13	95903800	95904300	enhancer	genic|chr13:95903800-95904300	ABCC4	95953700	49650	FALSE	0.01433947198814726	0.00828273717211002	8	6	-0.7918123868430432	-0.1736270507173376	0.0204	ABC
chr13	95912252	95912753	enhancer	genic|chr13:95912252-95912753	ABCC4	95953700	41197.5	FALSE	0.06015532411190418	0.04551632794580935	8	6	-0.402308258192076	-0.1639954735043733	0.347	ABC
chr13	95948738	95949239	enhancer	genic|chr13:95948738-95949239	ABCC4	95953700	4711.5	FALSE	0.02959696101895025	0.0372984816717683	8	6	0.33366785392267545	0.16916618885296636	0.0328	ABC
chr13	95949771	95950291	enhancer	genic|chr13:95949771-95950291	ABCC4	95953700	3669	FALSE	0.0120213179500676	0.01355584557753572	8	6	0.1733200337201721	0.04932887790817047	0.41	ABC
chr13	95953450	95953997	promoter	promoter|chr13:95953450-95953997	ABCC4	95953700	23.5	TRUE	0.519528975020495	0.5129945645382228	8	6	-0.01826067318634971	-0.03767119879648034	0.889	ABC
chr3	183735498	183735998	promoter	promoter|chr3:183735498-183735998	ABCC5	183735748	0	TRUE	0.5583082676123269	0.4859935538890645	8	6	-0.2001247418084978	-0.3790354448651612	0.306	ABC
chr3	183735498	183735998	promoter	promoter|chr3:183735498-183735998	ABCC5-AS1	183724125	11623	FALSE	0.4182257559720859	0.2895835714312285	8	6	-0.5303021532488119	-0.6024702645609471	0.169	ABC
chrX	152989588	152990572	promoter	promoter|chrX:152989588-152990572	ABCD1	152990322	242	TRUE	0.5258202021316831	0.5637986515544987	8	6	0.10061045570541124	0.15963216073751307	0.737	ABC
chr12	40011670	40012191	enhancer	genic|chr12:40011670-40012191	ABCD2	40013843	1912.5	FALSE	0.02790263749569666	0.02368207326368233	8	6	-0.2366061109482228	-0.09608884396585264	0.262	ABC
chr12	40015078	40015580	enhancer	intergenic|chr12:40015078-40015580	ABCD2	40013843	1486	FALSE	0.1157247416137558	0.13485454389426535	8	6	0.22070679225207357	0.2225558949625754	0.0727	ABC
chr12	40016061	40016577	enhancer	intergenic|chr12:40016061-40016577	ABCD2	40013843	2476	FALSE	0.02253982036278966	0.02486167977128914	8	6	0.14144775729700526	0.05747825145264945	0.408	ABC
chr12	40017665	40018171	enhancer	intergenic|chr12:40017665-40018171	ABCD2	40013843	4075	FALSE	0.02028046900527849	0.02035629749422187	8	6	0.00538416421156859	0.00162890877408764	0.986	ABC
chr12	39836882	39837442	promoter	promoter|chr12:39836882-39837442	ABCD2	40013843	176681	FALSE	0.19298252863684065	0.20303508067506884	8	6	0.07325877841463584	0.06442923101641662	0.838	ABC
chr12	40013593	40014127	promoter	promoter|chr12:40013593-40014127	ABCD2	40013843	17	TRUE	0.4378144594203697	0.43699328551882655	8	6	-0.00270848965451155	-0.00465420011029914	0.988	ABC
chr1	94887587	94888087	enhancer	genic|chr1:94887587-94888087	ABCD3	94883932	3905	FALSE	0.00518886363152225	0.00836650364712652	8	6	0.6892062270910926	0.08969536834753462	0.272	ABC
chr1	94889449	94890000	enhancer	genic|chr1:94889449-94890000	ABCD3	94883932	5792.5	FALSE	0.00705553545288729	0.00899218863758254	8	6	0.3499167258430003	0.05418022165993699	0.468	ABC
chr1	94876716	94877246	enhancer	intergenic|chr1:94876716-94877246	ABCD3	94883932	6951	FALSE	0.01719419873851396	0.01830020727808003	8	6	0.0899381024988408	0.0212635182905956	0.836	ABC
chr1	94883682	94884184	promoter	promoter|chr1:94883682-94884184	ABCD3	94883932	1	TRUE	0.7395963573244221	0.7633453064794729	8	6	0.04559770231180853	0.11330271212297016	0.302	ABC
chr14	74760901	74761406	enhancer	genic|chr14:74760901-74761406	ABCD4	74769767	8613.5	FALSE	0.00757898021825364	0.01297550880902016	8	6	0.7757154658894704	0.16401358685524714	0.0254	ABC
chr14	74769468	74770017	promoter	promoter|chr14:74769468-74770017	ABCD4	74769767	24.5	TRUE	0.30441283049581086	0.30114346203292225	8	6	-0.01557822965681619	-0.0189067757287784	0.955	ABC
chr4	146018905	146019621	promoter	promoter|chr4:146018905-146019621	ABCE1	146019155	108	TRUE	0.8092149882315294	0.7932251871162557	8	6	-0.02879255376173731	-0.07401479008184123	0.59	ABC
chr4	146540289	146540789	promoter	promoter|chr4:146540289-146540789	ABCE1	146019155	521384	FALSE	0.0847170604250291	0.09918001600019424	8	6	0.22739692759044255	0.15204070071366027	0.407	ABC
chr7	150924210	150924710	promoter	promoter|chr7:150924210-150924710	ABCF2	150924460	0	TRUE	0.2029385900710709	0.22937288523409968	8	6	0.17665162782444613	0.18176897882564472	0.519	ABC
chr7	150929324	150929824	promoter	promoter|chr7:150929324-150929824	ABCF2	150924460	5114	FALSE	0.44420912182272	0.37584490372606416	8	6	-0.24110157716844843	-0.4446986656247923	0.0305	ABC
chr3	183873033	183873533	promoter	promoter|chr3:183873033-183873533	ABCF3	183903862	30579	FALSE	0.08237840674113064	0.08071693842692891	8	6	-0.0293947692708635	-0.01546011903413978	0.94	ABC
chr3	183892383	183892883	promoter	promoter|chr3:183892383-183892883	ABCF3	183903862	11229	FALSE	0.4309663714211637	0.4544330308252752	8	6	0.07649240278836732	0.14575304230584624	0.563	ABC
chr3	183903612	183904112	promoter	promoter|chr3:183903612-183904112	ABCF3	183903862	0	TRUE	0.2039675959266592	0.21281144412014813	8	6	0.06123576383414855	0.07518966909902665	0.708	ABC
chr3	183966509	183967009	promoter	promoter|chr3:183966509-183967009	ABCF3	183903862	62897	FALSE	0.05591957115911751	0.04278149636264833	8	6	-0.3863663525542624	-0.1731737073231531	0.243	ABC
chr3	184032032	184032532	promoter	promoter|chr3:184032032-184032532	ABCF3	183903862	128420	FALSE	0.07032574763701993	0.05881768730283301	8	6	-0.2578029260726003	-0.13671851921111847	0.409	ABC
chr7	72936365	72936865	promoter	promoter|chr7:72936365-72936865	ABHD11	73153197	216582	FALSE	0.06406386202269376	0.06885686316947325	8	6	0.10408968716551996	0.05026915756138613	0.783	ABC
chr7	72992763	72993263	promoter	promoter|chr7:72992763-72993263	ABHD11	73153197	160184	FALSE	0.0993437551425567	0.10789255236086429	8	6	0.11909409543657486	0.0845742149189698	0.66	ABC
chr7	73152947	73153447	promoter	promoter|chr7:73152947-73153447	ABHD11	73153197	0	TRUE	0.5472179833226409	0.5561306930676917	8	6	0.02330831968776373	0.04965460546680856	0.766	ABC
chr7	73097531	73098147	promoter	promoter|chr7:73097531-73098147	ABHD11-AS1	73149398	51559	FALSE	0.09379547367423674	0.12913285119081863	8	6	0.4612658578283422	0.25177758988804577	0.382	ABC
chr7	73152947	73153447	promoter	promoter|chr7:73152947-73153447	ABHD11-AS1	73149398	3799	FALSE	0.4619183625281109	0.5595436661293975	8	6	0.2766128233872617	0.5617759401890355	0.0732	ABC
chr20	25371368	25371868	promoter	promoter|chr20:25371368-25371868	ABHD12	25371618	0	TRUE	0.4295692463219408	0.4115140282308665	8	6	-0.06194909977357376	-0.07950494520238957	0.866	ABC
chr20	25388068	25388568	promoter	promoter|chr20:25388068-25388568	ABHD12	25371618	16700	FALSE	0.08272019437308885	0.10145414340817276	8	6	0.29451630549619895	0.1826569394561064	0.361	ABC
chr14	51297589	51298192	promoter	promoter|chr14:51297589-51298192	ABHD12B	51338877	40986.5	FALSE	0.34759576711722756	0.34750703619234613	8	6	-3.683244129810721e-4	-4.768747793310031e-4	0.999	ABC
chr13	108865052	108865560	enhancer	genic|chr13:108865052-108865560	ABHD13	108870762	5456	FALSE	0.04207902355041865	0.03363906903686321	8	6	-0.3229634476012544	-0.1553873975217044	0.169	ABC
chr13	108872329	108872829	enhancer	genic|chr13:108872329-108872829	ABHD13	108870762	1817	FALSE	0.01895173508714746	0.0162790446267545	8	6	-0.21931390321612745	-0.07019550311315681	0.368	ABC
chr13	108878352	108878853	enhancer	genic|chr13:108878352-108878853	ABHD13	108870762	7840.5	FALSE	0.02618009220622231	0.02368382706011849	8	6	-0.1445679541432537	-0.05194586049449482	0.583	ABC
chr13	108867632	108868188	promoter	promoter|chr13:108867632-108868188	ABHD13	108870762	2852	FALSE	0.1342522882130483	0.13650290394318	8	6	0.0239849652610411	0.02392159600415956	0.887	ABC
chr13	108870512	108871078	promoter	promoter|chr13:108870512-108871078	ABHD13	108870762	33	TRUE	0.4532371775190854	0.4448903261098327	8	6	-0.02681647716540991	-0.05160583080202918	0.748	ABC
chr13	108921726	108922669	promoter	promoter|chr13:108921726-108922669	ABHD13	108870762	51435.5	FALSE	0.11998450712700924	0.11384938374266187	8	6	-0.07572164907734033	-0.05209437861587966	0.825	ABC
chr3	51975707	51976570	promoter	promoter|chr3:51975707-51976570	ABHD14A	52009041	32902.5	FALSE	0.5315549054766434	0.49885381829068176	8	6	-0.09160160148303886	-0.18906047818697264	0.457	ABC
chr3	52008396	52009291	promoter	promoter|chr3:52008396-52009291	ABHD14A	52009041	197.5	TRUE	0.13238707895618848	0.12020793234904234	8	6	-0.13923022070599644	-0.13301018741389709	0.413	ABC
chr3	52029708	52030208	promoter	promoter|chr3:52029708-52030208	ABHD14A	52009041	20917	FALSE	0.05523616817571183	0.06699104221697888	8	6	0.2783549559393575	0.16552138080666615	0.235	ABC
chr3	51975707	51976570	promoter	promoter|chr3:51975707-51976570	ABHD14A-ACY1	52009041	32902.5	FALSE	0.5315549054766434	0.49885381829068176	8	6	-0.09160160148303886	-0.18906047818697264	0.457	ABC
chr3	52008396	52009291	promoter	promoter|chr3:52008396-52009291	ABHD14A-ACY1	52009041	197.5	TRUE	0.13238707895618848	0.12020793234904234	8	6	-0.13923022070599644	-0.13301018741389709	0.413	ABC
chr3	52029708	52030208	promoter	promoter|chr3:52029708-52030208	ABHD14A-ACY1	52009041	20917	FALSE	0.05523616817571183	0.06699104221697888	8	6	0.2783549559393575	0.16552138080666615	0.235	ABC
chr3	51975707	51976570	promoter	promoter|chr3:51975707-51976570	ABHD14B	52008646	32507.5	FALSE	0.5315549054766434	0.49885381829068176	8	6	-0.09160160148303886	-0.18906047818697264	0.457	ABC
chr3	52008396	52009291	promoter	promoter|chr3:52008396-52009291	ABHD14B	52008646	197.5	TRUE	0.13238707895618848	0.12020793234904234	8	6	-0.13923022070599644	-0.13301018741389709	0.413	ABC
chr3	52029708	52030208	promoter	promoter|chr3:52029708-52030208	ABHD14B	52008646	21312	FALSE	0.05523616817571183	0.06699104221697888	8	6	0.2783549559393575	0.16552138080666615	0.235	ABC
chr17	27876154	27876656	enhancer	genic|chr17:27876154-27876656	ABHD15	27894042	17637	FALSE	0.02343286407853893	0.03335412998539593	8	6	0.5093321121239358	0.17356308401787282	0.13	ABC
chr17	27887272	27887777	enhancer	genic|chr17:27887272-27887777	ABHD15	27894042	6517.5	FALSE	0.05348589770441105	0.03667895837559588	8	6	-0.5442058859229878	-0.32529188233191964	0.00265	ABC
chr17	27888828	27889345	enhancer	genic|chr17:27888828-27889345	ABHD15	27894042	4955.5	FALSE	0.02179898800390662	0.01617524194441343	8	6	-0.4304738691120153	-0.16663416550248067	0.0196	ABC
chr17	27899743	27900243	enhancer	genic|chr17:27899743-27900243	ABHD15	27894042	5951	FALSE	0.04744919331219448	0.058819227645255	8	6	0.30990428026111	0.1390273035877414	0.379	ABC
chr17	27882825	27883334	enhancer	intergenic|chr17:27882825-27883334	ABHD15	27894042	10962.5	FALSE	0.00645964161400726	0.00645095766831384	8	6	-0.00194077548263118	-2.5082966507894953e-4	0.997	ABC
chr17	27883922	27884465	enhancer	intergenic|chr17:27883922-27884465	ABHD15	27894042	9848.5	FALSE	0.00583142184314816	0.00488277685244869	8	6	-0.2561458436784204	-0.0288147531992035	0.667	ABC
chr17	27884720	27885221	enhancer	intergenic|chr17:27884720-27885221	ABHD15	27894042	9071.5	FALSE	0.01535405043924081	0.01819564979961772	8	6	0.24497428076956387	0.05390616074349355	0.593	ABC
chr17	27886545	27887046	enhancer	intergenic|chr17:27886545-27887046	ABHD15	27894042	7246.5	FALSE	0.01394734980831443	0.01092200243243713	8	6	-0.3527536326171838	-0.09321661209672738	0.149	ABC
chr17	27893792	27894292	promoter	promoter|chr17:27893792-27894292	ABHD15	27894042	0	TRUE	0.18623157579232613	0.16604616005898595	8	6	-0.16551334452156766	-0.15384755431822433	0.542	ABC
chr17	27894801	27895308	promoter	promoter|chr17:27894801-27895308	ABHD15	27894042	1012.5	FALSE	0.07387780596286929	0.07836480106101197	8	6	0.08506476626352201	0.04068219891180471	0.846	ABC
chr17	27895411	27895911	promoter	promoter|chr17:27895411-27895911	ABHD15	27894042	1619	FALSE	0.07506566129744785	0.08038268767650468	8	6	0.09873171675743936	0.04989661786496863	0.805	ABC
chr20	62258204	62258837	promoter	promoter|chr20:62258204-62258837	ABHD16B	62492565	234044.5	FALSE	0.055691671693182	0.04201517359512989	8	6	-0.4065511536007691	-0.1665323933488374	0.321	ABC
chr20	62496330	62496830	promoter	promoter|chr20:62496330-62496830	ABHD16B	62492565	4015	FALSE	0.7433787044217084	0.766509624568821	8	6	0.04420654710216926	0.11010381947756688	0.335	ABC
chr19	2089969	2090469	enhancer	genic|chr19:2089969-2090469	ABHD17A	1885518	204701	FALSE	0.06181385417534814	0.04972308518666451	8	6	-0.3140144071867481	-0.1350371585954402	0.444	ABC
chr19	1875961	1876461	enhancer	intergenic|chr19:1875961-1876461	ABHD17A	1885518	9307	FALSE	0.09474218021490528	0.08467770302683966	8	6	-0.16202473648720234	-0.11959359780014062	0.464	ABC
chr19	1895278	1895786	enhancer	intergenic|chr19:1895278-1895786	ABHD17A	1885518	10014	FALSE	0.01038091130064931	0.00917034226639167	8	6	-0.17888561204230274	-0.04500695024390144	0.388	ABC
chr19	1897480	1897980	enhancer	intergenic|chr19:1897480-1897980	ABHD17A	1885518	12212	FALSE	0.10813255576177978	0.10914812946392596	8	6	0.01348646164194121	0.0107531622991728	0.953	ABC
chr19	1863314	1864084	promoter	promoter|chr19:1863314-1864084	ABHD17A	1885518	21819	FALSE	0.04132169649910206	0.05466916899421127	8	6	0.403827959280764	0.14215569156548766	0.433	ABC
chr19	1904962	1905580	promoter	promoter|chr19:1904962-1905580	ABHD17A	1885518	19753	FALSE	0.07508591854353823	0.1093388859234742	8	6	0.5421923026047925	0.31204817113639693	0.172	ABC
chr4	128886160	128886660	promoter	promoter|chr4:128886160-128886660	ABHD18	128886410	0	TRUE	0.6825270790750534	0.6953902551332845	8	6	0.02693656426948243	0.06412152421982512	0.496	ABC
chr4	128886889	128887389	promoter	promoter|chr4:128886889-128887389	ABHD18	128886410	729	TRUE	0.1343459405559931	0.1380276227070563	8	6	0.03900428546984557	0.04126686798962464	0.658	ABC
chr15	89181837	89182337	enhancer	genic|chr15:89181837-89182337	ABHD2	89631380	449293	FALSE	0.03686763954800599	0.04918254334176237	8	6	0.41579129113718566	0.15609412176629223	0.332	ABC
chr15	89633902	89634405	enhancer	genic|chr15:89633902-89634405	ABHD2	89631380	2773.5	FALSE	0.03236987892287194	0.02686298282603192	8	6	-0.2690324608720057	-0.13337839385289454	0.00794	ABC
chr15	89611411	89611912	enhancer	intergenic|chr15:89611411-89611912	ABHD2	89631380	19718.5	FALSE	0.02145839511362299	0.0201254638643422	8	6	-0.09252014433996486	-0.02516901785282485	0.811	ABC
chr15	89631130	89631728	promoter	promoter|chr15:89631130-89631728	ABHD2	89631380	49	TRUE	0.7317602370033642	0.706088856167564	8	6	-0.05152127580247648	-0.1255173420344235	0.117	ABC
chr18	19262590	19263091	enhancer	genic|chr18:19262590-19263091	ABHD3	19284766	21925.5	FALSE	0.01232022914680945	0.01049744540168405	8	6	-0.23099080471918107	-0.05213530542878205	0.443	ABC
chr18	19265387	19265896	enhancer	genic|chr18:19265387-19265896	ABHD3	19284766	19124.5	FALSE	0.06229844501075953	0.08178573129560004	8	6	0.3926530125265841	0.2695150789418222	0.0684	ABC
chr18	19286559	19287142	enhancer	intergenic|chr18:19286559-19287142	ABHD3	19284766	2084.5	FALSE	0.00473357693160244	0.00676430913543087	8	6	0.5150118243513513	0.06081666294684887	0.4	ABC
chr18	19180430	19180943	promoter	promoter|chr18:19180430-19180943	ABHD3	19284766	104079.5	FALSE	0.12126227486985866	0.1237007593006052	8	6	0.02872356325887672	0.02266544966061775	0.911	ABC
chr18	19284516	19285042	promoter	promoter|chr18:19284516-19285042	ABHD3	19284766	13	TRUE	0.4509489493638027	0.4574179226902248	8	6	0.02054877561939637	0.03972286024623209	0.857	ABC
chr18	19320386	19320899	promoter	promoter|chr18:19320386-19320899	ABHD3	19284766	35876.5	FALSE	0.10989716237190034	0.0926782801950984	8	6	-0.24585095741193708	-0.1941306593601744	0.272	ABC
chr18	19321039	19321539	promoter	promoter|chr18:19321039-19321539	ABHD3	19284766	36523	FALSE	0.0817250410185125	0.06540179995553642	8	6	-0.3214478546948966	-0.21153208564086415	0.192	ABC
chr14	23039119	23039619	enhancer	genic|chr14:23039119-23039619	ABHD4	23067146	27777	FALSE	0.01773506467335586	0.02005396786106658	8	6	0.177283124071319	0.0518869892900214	0.563	ABC
chr14	23355899	23356399	enhancer	genic|chr14:23355899-23356399	ABHD4	23067146	289003	FALSE	0.01973840366193913	0.01728242575551846	8	6	-0.19169958903179796	-0.05197859895399268	0.564	ABC
chr14	22852083	22852583	enhancer	intergenic|chr14:22852083-22852583	ABHD4	23067146	214813	FALSE	0.01126715302054898	0.01691733502304488	8	6	0.5863792975438451	0.11221387761189926	0.314	ABC
chr14	23005797	23006297	enhancer	intergenic|chr14:23005797-23006297	ABHD4	23067146	61099	FALSE	0.01335457906653163	0.0174210544037605	8	6	0.3834974419851313	0.08945989807791088	0.32	ABC
chr14	23025184	23025684	enhancer	intergenic|chr14:23025184-23025684	ABHD4	23067146	41712	FALSE	0.05469009535731106	0.05637047090969149	8	6	0.04366004199328345	0.02475787937447078	0.854	ABC
chr14	23030507	23031007	enhancer	intergenic|chr14:23030507-23031007	ABHD4	23067146	36389	FALSE	0.00866069609619899	0.00719373890687628	8	6	-0.2677411864834545	-0.04063325817337304	0.58	ABC
chr14	23057893	23058621	promoter	promoter|chr14:23057893-23058621	ABHD4	23067146	8889	FALSE	0.41049440407115056	0.4163747329344474	8	6	0.02051996847026277	0.03784594282688233	0.786	ABC
chr14	23066896	23067421	promoter	promoter|chr14:23066896-23067421	ABHD4	23067146	12.5	TRUE	0.14677678829057983	0.122587966413761	8	6	-0.25980646731997076	-0.2720511649629188	0.0991	ABC
chr3	58222978	58223478	promoter	promoter|chr3:58222978-58223478	ABHD6	58223228	0	TRUE	0.3638814081854586	0.35897989902165706	8	6	-0.01956527835115845	-0.02818764224098398	0.932	ABC
chr3	58291721	58292221	promoter	promoter|chr3:58291721-58292221	ABHD6	58223228	68743	FALSE	0.34046509359613825	0.3734674339962362	8	6	0.13347555429121344	0.17282552955900707	0.649	ABC
chr19	17403106	17403607	enhancer	genic|chr19:17403106-17403607	ABHD8	17414282	10925.5	FALSE	0.04346747938013234	0.02387580872332451	8	6	-0.8643868370638994	-0.29535444328972127	0.0361	ABC
chr19	17404756	17405256	enhancer	genic|chr19:17404756-17405256	ABHD8	17414282	9276	FALSE	0.02040236747193389	0.02114475724238505	8	6	0.05156342633002281	0.01681972873594741	0.848	ABC
chr19	17414032	17414549	promoter	promoter|chr19:17414032-17414549	ABHD8	17414282	8.5	TRUE	0.10433232696790996	0.13471910169371346	8	6	0.368768183063649	0.245213951754312	0.338	ABC
chr19	17416099	17416726	promoter	promoter|chr19:17416099-17416726	ABHD8	17414282	2130.5	FALSE	0.146548560193154	0.10743542019956127	8	6	-0.44790908253829664	-0.3786622054303781	0.08	ABC
chr19	17420045	17420586	promoter	promoter|chr19:17420045-17420586	ABHD8	17414282	6033.5	FALSE	0.15691294368211312	0.19909546647072177	8	6	0.3434960058407012	0.2792492662897587	0.386	ABC
chr10	27026593	27027096	enhancer	genic|chr10:27026593-27027096	ABI1	27150016	123171.5	FALSE	0.05626264761584142	0.05706633413215047	8	6	0.02046244431575813	0.01086182223377067	0.941	ABC
chr10	27030275	27030808	enhancer	genic|chr10:27030275-27030808	ABI1	27150016	119474.5	FALSE	0.00504553353869516	0.00289143676784954	8	6	-0.8032202823203467	-0.07213025883914803	0.307	ABC
chr10	27146972	27147472	enhancer	genic|chr10:27146972-27147472	ABI1	27150016	2794	FALSE	0.05350669475578881	0.05321678918224028	8	6	-0.00783794431346922	-0.00519717632170076	0.942	ABC
chr10	27149628	27150266	promoter	promoter|chr10:27149628-27150266	ABI1	27150016	69	TRUE	0.5036024553587276	0.5585436424845732	8	6	0.14938469477615898	0.311002441543715	0.0935	ABC
chr2	204103435	204103938	promoter	promoter|chr2:204103435-204103938	ABI2	204192961	89274.5	FALSE	0.3743699372925623	0.43069155805440873	8	6	0.20219045765194577	0.33609278397051767	0.315	ABC
chr2	204192678	204193222	promoter	promoter|chr2:204192678-204193222	ABI2	204192961	11	TRUE	0.223329024655352	0.19876207037286647	8	6	-0.16812828658195006	-0.15629667849335754	0.608	ABC
chr17	47290722	47291227	enhancer	genic|chr17:47290722-47291227	ABI3	47287588	3386.5	FALSE	0.0228957607244613	0.02528652364524191	8	6	0.1432882108448054	0.06262920661892435	0.25	ABC
chr17	47295396	47295896	enhancer	genic|chr17:47295396-47295896	ABI3	47287588	8058	FALSE	0.04329875635524115	0.04171476487252617	8	6	-0.05376747426247243	-0.02838522146536412	0.788	ABC
chr17	47296152	47296652	enhancer	genic|chr17:47296152-47296652	ABI3	47287588	8814	FALSE	0.03236776860199168	0.02615857180026222	8	6	-0.30727413613047905	-0.14133205752176517	0.0908	ABC
chr17	47270043	47270543	enhancer	intergenic|chr17:47270043-47270543	ABI3	47287588	17295	FALSE	0.36794827467729263	0.3876068293473647	8	6	0.07509102041933946	0.13218113697976897	0.126	ABC
chr17	47271205	47271705	enhancer	intergenic|chr17:47271205-47271705	ABI3	47287588	16133	FALSE	0.18926966722928737	0.17529372952201028	8	6	-0.11066883010733464	-0.13590753007351772	0.175	ABC
chr17	47273055	47273584	enhancer	intergenic|chr17:47273055-47273584	ABI3	47287588	14268.5	FALSE	0.01321653858100609	0.01158407952460396	8	6	-0.19020097200485164	-0.06098446447412797	0.09	ABC
chr17	47287338	47288284	promoter	promoter|chr17:47287338-47288284	ABI3	47287588	223	TRUE	0.17998002808054303	0.17211098585593104	8	6	-0.06449763564977148	-0.07777596679713013	0.577	ABC
chr9	133568896	133569396	promoter	promoter|chr9:133568896-133569396	ABL1	133710641	141495	FALSE	0.13292427394638903	0.17337258331702649	8	6	0.3832711863973373	0.2280118870590677	0.533	ABC
chr9	133710391	133710891	promoter	promoter|chr9:133710391-133710891	ABL1	133710641	0	TRUE	0.5110476651942488	0.4620033269608632	8	6	-0.14555461622001648	-0.2921775735322872	0.298	ABC
chr1	179050861	179051365	promoter	promoter|chr1:179050861-179051365	ABL2	179198819	147706	FALSE	0.4981601499291752	0.5261058105338594	8	6	0.07874336536176658	0.14079721012149826	0.709	ABC
chr1	179198440	179199069	promoter	promoter|chr1:179198440-179199069	ABL2	179198819	64.5	TRUE	0.1594818172375921	0.10196380178832704	8	6	-0.6453348782074029	-0.4530731547584173	0.0862	ABC
chr10	116256418	116256940	enhancer	genic|chr10:116256418-116256940	ABLIM1	116286685	30006	FALSE	0.05196411058739331	0.06113375751157284	8	6	0.23445368455376017	0.1317506777243351	0.336	ABC
chr10	116258342	116258865	enhancer	genic|chr10:116258342-116258865	ABLIM1	116286685	28081.5	FALSE	0.0870169289373272	0.10070553854813802	8	6	0.2107750237983428	0.14607667048127967	0.433	ABC
chr10	116280079	116280584	enhancer	genic|chr10:116280079-116280584	ABLIM1	116286685	6353.5	FALSE	0.01772336469129965	0.01090162732493232	8	6	-0.7011090109335203	-0.16251666809231402	0.0812	ABC
chr10	116284602	116285188	enhancer	genic|chr10:116284602-116285188	ABLIM1	116286685	1790	FALSE	0.01178304494785447	0.00838247314040325	8	6	-0.49126454496743377	-0.0969847458370638	0.18	ABC
chr10	116286390	116286935	promoter	promoter|chr10:116286390-116286935	ABLIM1	116286685	22.5	TRUE	0.2995974488118803	0.2792150551391015	8	6	-0.1016486056876097	-0.12524080850634148	0.686	ABC
chr4	8160309	8160809	promoter	promoter|chr4:8160309-8160809	ABLIM2	8160559	0	TRUE	0.40444533848750697	0.26829162327468514	8	6	-0.5921427222003947	-0.6454180629539451	0.139	ABC
chr4	8200720	8201220	promoter	promoter|chr4:8200720-8201220	ABLIM2	8160559	40411	FALSE	0.4243688920096414	0.5399030109969714	8	6	0.3473813579764429	0.6153692880012146	0.11	ABC
chr4	8442202	8442781	promoter	promoter|chr4:8442202-8442781	ABLIM2	8160559	281932.5	FALSE	0.1361605545438295	0.14854042915344623	8	6	0.1255468337289926	0.07406189417201338	0.815	ABC
chr17	1086800	1087300	enhancer	genic|chr17:1086800-1087300	ABR	1132974	45924	FALSE	0.09995370046205024	0.097180926119161	8	6	-0.04058679788939653	-0.02849695177439837	0.878	ABC
chr17	1101207	1101751	enhancer	genic|chr17:1101207-1101751	ABR	1132974	31495	FALSE	0.12106668884347876	0.1721777677798166	8	6	0.5080969025465412	0.48296520021092026	0.0321	ABC
chr17	1102367	1102867	enhancer	genic|chr17:1102367-1102867	ABR	1132974	30357	FALSE	0.01475252544090453	0.02602208917755402	8	6	0.8187748468667155	0.2930646185173776	0.00208	ABC
chr17	1104255	1104768	enhancer	genic|chr17:1104255-1104768	ABR	1132974	28462.5	FALSE	0.0211413208594802	0.03504278360389575	8	6	0.729051863470016	0.2982752584353208	0.00514	ABC
chr17	1106337	1107313	enhancer	genic|chr17:1106337-1107313	ABR	1132974	26149	FALSE	0.01460076955806637	0.02129833126162882	8	6	0.5446959879935193	0.14875225795561264	0.102	ABC
chr17	1109600	1110114	enhancer	genic|chr17:1109600-1110114	ABR	1132974	23117	FALSE	0.01919484051662892	0.02916730112397409	8	6	0.6036333251963382	0.19639762016071577	0.0609	ABC
chr17	1116746	1117249	enhancer	genic|chr17:1116746-1117249	ABR	1132974	15976.5	FALSE	0.05365323371925246	0.03864678853918991	8	6	-0.47331659144455984	-0.22740140491711436	0.101	ABC
chr17	1119407	1119907	enhancer	genic|chr17:1119407-1119907	ABR	1132974	13317	FALSE	0.03816568936298875	0.02878499646756254	8	6	-0.4069592148536074	-0.1609918534668142	0.193	ABC
chr17	1132724	1133310	promoter	promoter|chr17:1132724-1133310	ABR	1132974	43	TRUE	0.15572180740480754	0.1525303573798735	8	6	-0.0298745908427609	-0.03352662372351932	0.821	ABC
chr6	139309148	139309648	promoter	promoter|chr6:139309148-139309648	ABRACL	139349818	40420	FALSE	0.23367835378400756	0.1482605207078626	8	6	-0.6563896164064138	-0.6676490344655645	0.0203	ABC
chr6	139349568	139350068	promoter	promoter|chr6:139349568-139350068	ABRACL	139349818	0	TRUE	0.44621032202607547	0.46404904877827746	8	6	0.05655341520431784	0.10740104440153594	0.721	ABC
chr6	139612958	139613458	promoter	promoter|chr6:139612958-139613458	ABRACL	139349818	263390	FALSE	0.0455324631844894	0.06228907845553649	8	6	0.4520837210174198	0.15803527459811056	0.494	ABC
chr6	139695537	139696037	promoter	promoter|chr6:139695537-139696037	ABRACL	139349818	345969	FALSE	0.05725978085183564	0.08110504472116137	8	6	0.5022695038640783	0.26208743492889736	0.157	ABC
chr6	26596920	26597420	promoter	promoter|chr6:26596920-26597420	ABT1	26597170	0	TRUE	0.23319266699233693	0.20339762285508117	8	6	-0.19721960381604645	-0.23661348546885969	0.315	ABC
chr6	27100325	27101066	promoter	promoter|chr6:27100325-27101066	ABT1	26597170	503525.5	FALSE	0.09586716899987924	0.04821476853551101	8	6	-0.9915617073536038	-0.4461627944207168	0.0611	ABC
chr3	127391530	127392030	promoter	promoter|chr3:127391530-127392030	ABTB1	127391780	0	TRUE	0.2542768036161822	0.34548059478621174	8	6	0.4422048202341332	0.41685489342999865	0.338	ABC
chr11	34195821	34196325	enhancer	genic|chr11:34195821-34196325	ABTB2	34379555	183482	FALSE	0.01850658966981947	0.02751800341444173	8	6	0.5723367333559954	0.15453425411521765	0.245	ABC
chr11	34253153	34253653	enhancer	genic|chr11:34253153-34253653	ABTB2	34379555	126152	FALSE	0.01958547120437948	0.01715427725336443	8	6	-0.19121549499641555	-0.0423381233886635	0.701	ABC
chr11	34261429	34261960	enhancer	genic|chr11:34261429-34261960	ABTB2	34379555	117860.5	FALSE	0.03580246536548896	0.04080446297996668	8	6	0.1886680201060635	0.06876546743319092	0.62	ABC
chr11	34263577	34264077	enhancer	genic|chr11:34263577-34264077	ABTB2	34379555	115728	FALSE	0.0950687746360231	0.12082889204812364	8	6	0.3459219960711847	0.21783198100532383	0.37	ABC
chr11	34265618	34266118	enhancer	genic|chr11:34265618-34266118	ABTB2	34379555	113687	FALSE	0.05362099973564117	0.06652780519264992	8	6	0.31115932093216925	0.1391765074557788	0.435	ABC
chr11	34266528	34267031	enhancer	genic|chr11:34266528-34267031	ABTB2	34379555	112775.5	FALSE	0.00899701447715478	0.01279687844380302	8	6	0.5082736855089826	0.1086742961100188	0.125	ABC
chr11	34268618	34269125	enhancer	genic|chr11:34268618-34269125	ABTB2	34379555	110683.5	FALSE	0.0102056478934203	0.01442004984585632	8	6	0.4987083785013149	0.1083529516468526	0.163	ABC
chr11	34126860	34127490	promoter	promoter|chr11:34126860-34127490	ABTB2	34379555	252380	FALSE	0.15563235209451043	0.139734579182103	8	6	-0.15545291288492927	-0.11435728733256326	0.673	ABC
chr11	34379305	34379888	promoter	promoter|chr11:34379305-34379888	ABTB2	34379555	41.5	TRUE	0.15990108024063568	0.1158924079117683	8	6	-0.4643936264589196	-0.3216918443646444	0.23	ABC
chr3	38178483	38178983	promoter	promoter|chr3:38178483-38178983	ACAA1	38178733	0	TRUE	0.3065131470788603	0.3355077351335762	8	6	0.13039707228546688	0.21120418132429897	0.351	ABC
chr3	38179718	38180218	promoter	promoter|chr3:38179718-38180218	ACAA1	38178733	1235	FALSE	0.09988268030964843	0.10420237825326642	8	6	0.061081764196094	0.05590475772480376	0.674	ABC
chr3	38206775	38207275	promoter	promoter|chr3:38206775-38207275	ACAA1	38178733	28292	FALSE	0.4785253480001274	0.4445889196407791	8	6	-0.10612335488902223	-0.20736642138920625	0.286	ABC
chr18	47346632	47347132	enhancer	genic|chr18:47346632-47347132	ACAA2	47340251	6631	FALSE	0.03948623889829163	0.03906367408393543	8	6	-0.01552230982712245	-0.00646491922882944	0.96	ABC
chr18	47340001	47340642	promoter	promoter|chr18:47340001-47340642	ACAA2	47340251	70.5	TRUE	0.5072041373139532	0.4788400088263448	8	6	-0.08302281398888406	-0.15394749595980403	0.661	ABC
chr17	35730436	35730936	enhancer	genic|chr17:35730436-35730936	ACACA	35766902	36216	FALSE	0.01186278441858309	0.008813387511267	8	6	-0.4286741325551382	-0.08094142175203928	0.298	ABC
chr17	35749195	35749714	enhancer	genic|chr17:35749195-35749714	ACACA	35766902	17447.5	FALSE	0.0089594023105663	0.00957909904214956	8	6	0.09648747824332302	0.01827529187236212	0.776	ABC
chr17	35754559	35755086	enhancer	genic|chr17:35754559-35755086	ACACA	35766902	12079.5	FALSE	0.01008711888447116	0.00609603716603778	8	6	-0.7265705623290177	-0.10446956334301866	0.188	ABC
chr17	35762931	35763439	enhancer	genic|chr17:35762931-35763439	ACACA	35766902	3717	FALSE	0.02476927224597928	0.02139714874599748	8	6	-0.21113291625542413	-0.07608568469855709	0.381	ABC
chr17	35766652	35767561	promoter	promoter|chr17:35766652-35767561	ACACA	35766902	204.5	TRUE	0.3832982572980973	0.36904040171108926	8	6	-0.05468867087132477	-0.09121860943953708	0.759	ABC
chr12	112211677	112212179	enhancer	genic|chr12:112211677-112212179	ACAD10	112123856	88072	FALSE	0.02340271874263496	0.02480648266602538	8	6	0.08404104823985452	0.02313977976970016	0.87	ABC
chr12	112250855	112251355	enhancer	intergenic|chr12:112250855-112251355	ACAD10	112123856	127249	FALSE	0.00933905107845772	0.00575958909334477	8	6	-0.6973100790675181	-0.091764559351109	0.327	ABC
chr12	112037218	112037730	promoter	promoter|chr12:112037218-112037730	ACAD10	112123856	86382	FALSE	0.06137253684002387	0.08348939045556458	8	6	0.4439996578596307	0.2409157323021165	0.185	ABC
chr12	112123550	112124147	promoter	promoter|chr12:112123550-112124147	ACAD10	112123856	7.5	TRUE	0.37575210815266463	0.30886484498800904	8	6	-0.282805525698728	-0.4587589039852668	0.116	ABC
chr3	132378090	132378590	promoter	promoter|chr3:132378090-132378590	ACAD11	132378975	635	TRUE	0.27300759637949285	0.2564081234461873	8	6	-0.09049912467508248	-0.1338835784118249	0.264	ABC
chr3	132378725	132379225	promoter	promoter|chr3:132378725-132379225	ACAD11	132378975	0	TRUE	0.46552813979020935	0.4661642422171931	8	6	0.00196996772157739	0.00385856839701957	0.977	ABC
chr3	132440935	132441553	promoter	promoter|chr3:132440935-132441553	ACAD11	132378975	62269	FALSE	0.12329141844244226	0.12759093094186533	8	6	0.04945340106928198	0.04134528024010658	0.836	ABC
chr11	134097083	134097664	enhancer	genic|chr11:134097083-134097664	ACAD8	134123433	26059.5	FALSE	0.00862818812386858	0.0052825370860551	8	6	-0.7078266418663803	-0.08107186012808894	0.373	ABC
chr11	134098459	134098960	enhancer	genic|chr11:134098459-134098960	ACAD8	134123433	24723.5	FALSE	0.13122145291800952	0.08473170229424136	8	6	-0.6310298414067392	-0.3113157063643714	0.34	ABC
chr11	134125924	134126515	enhancer	genic|chr11:134125924-134126515	ACAD8	134123433	2786.5	FALSE	0.01157477831863219	0.0119666213799237	8	6	0.04803132046748931	0.00998664325400338	0.895	ABC
chr11	134126843	134127362	enhancer	genic|chr11:134126843-134127362	ACAD8	134123433	3669.5	FALSE	0.01248199618632492	0.01203313414183999	8	6	-0.05283622119651664	-0.01140990879454907	0.884	ABC
chr3	128444728	128445228	promoter	promoter|chr3:128444728-128445228	ACAD9	128598332	153354	FALSE	0.2306915197013326	0.14156171962273398	8	6	-0.7045337788976084	-0.6459135742740475	0.0281	ABC
chr1	75804612	75805147	enhancer	genic|chr1:75804612-75805147	ACADM	76190031	385151.5	FALSE	0.02244429415225374	0.01708961962635875	8	6	-0.39322843936880286	-0.1036930430230553	0.342	ABC
chr1	76192437	76192967	enhancer	genic|chr1:76192437-76192967	ACADM	76190031	2671	FALSE	0.16321681110427785	0.1532492001081305	8	6	-0.09091011682613928	-0.10398325483997778	0.13	ABC
chr1	76193218	76193721	enhancer	genic|chr1:76193218-76193721	ACADM	76190031	3438.5	FALSE	0.03043751224672774	0.03415556878023033	8	6	0.16627036939742065	0.08531026334438674	0.0391	ABC
chr1	76189781	76190619	promoter	promoter|chr1:76189781-76190619	ACADM	76190031	169	TRUE	0.5960748742440545	0.5761639057551831	8	6	-0.04901427753644461	-0.10781234421201571	0.212	ABC
chr1	76251628	76252141	promoter	promoter|chr1:76251628-76252141	ACADM	76190031	61853.5	FALSE	0.08430194656851053	0.11747369031904636	8	6	0.4786998345108132	0.4071207039002504	0.0221	ABC
chr10	124910711	124911211	enhancer	intergenic|chr10:124910711-124911211	ACADSB	124768428	142533	FALSE	0.01162868584829934	0.00974772115232064	8	6	-0.2545511814281289	-0.05236638596400805	0.454	ABC
chr10	124713527	124714169	promoter	promoter|chr10:124713527-124714169	ACADSB	124768428	54580	FALSE	0.06571363044546191	0.07632479368630384	8	6	0.21595913656568813	0.10549325974185834	0.588	ABC
chr10	124739305	124740164	promoter	promoter|chr10:124739305-124740164	ACADSB	124768428	28693.5	FALSE	0.06323208860895074	0.0513122457121562	8	6	-0.30135370637540726	-0.17184656586550404	0.218	ABC
chr10	124768116	124768711	promoter	promoter|chr10:124768116-124768711	ACADSB	124768428	14.5	TRUE	0.5377058653624939	0.5483119841151018	8	6	0.02817979727413841	0.05955138445136535	0.817	ABC
chr10	124913509	124914102	promoter	promoter|chr10:124913509-124914102	ACADSB	124768428	145377.5	FALSE	0.09573779492851175	0.08292608919538673	8	6	-0.20726252144438032	-0.12781558418224245	0.509	ABC
chr17	7108083	7108590	enhancer	genic|chr17:7108083-7108590	ACADVL	7123149	14812.5	FALSE	0.0932199572588421	0.08142787563204831	8	6	-0.19511608699081473	-0.13942600700753308	0.392	ABC
chr17	7117524	7118024	enhancer	genic|chr17:7117524-7118024	ACADVL	7123149	5375	FALSE	0.2704730304966058	0.28124662591361205	8	6	0.05635104187122058	0.08481118298154079	0.665	ABC
chr17	7122899	7123619	promoter	promoter|chr17:7122899-7123619	ACADVL	7123149	110	TRUE	0.06921285013311482	0.07277257149429738	8	6	0.07235487567083092	0.04505639733269031	0.775	ABC
chr17	7137613	7138113	promoter	promoter|chr17:7137613-7138113	ACADVL	7123149	14714	FALSE	0.09449845628516391	0.09134478924369129	8	6	-0.04896832906735706	-0.04288704268891602	0.739	ABC
chr17	7142575	7143324	promoter	promoter|chr17:7142575-7143324	ACADVL	7123149	19800.5	FALSE	0.0759043851802692	0.08003424466914343	8	6	0.07643418950471499	0.05638260554188989	0.691	ABC
chr17	7233474	7233981	enhancer	intergenic|chr17:7233474-7233981	ACAP1	7239847	6119.5	FALSE	0.10902717197800488	0.11276289375998666	8	6	0.04860467516505366	0.04639147761007825	0.73	ABC
chr17	7235898	7236467	enhancer	intergenic|chr17:7235898-7236467	ACAP1	7239847	3664.5	FALSE	0.03080893879058632	0.02471529245332278	8	6	-0.31794501198274183	-0.13190746983386886	0.144	ABC
chr17	7210365	7211105	promoter	promoter|chr17:7210365-7211105	ACAP1	7239847	29112	FALSE	0.1326208622092573	0.10744921842843298	8	6	-0.3036527507123481	-0.219555852163793	0.324	ABC
chr17	7387318	7388396	promoter	promoter|chr17:7387318-7388396	ACAP1	7239847	148010	FALSE	0.04551458890422469	0.02884939324487831	8	6	-0.6577880733702015	-0.20238741937150717	0.26	ABC
chr3	195163567	195164067	promoter	promoter|chr3:195163567-195164067	ACAP2	195163817	0	TRUE	0.8832061403164648	0.8599153906287312	8	6	-0.03855548602298569	-0.10339299584278022	0.471	ABC
chr1	1206191	1206759	enhancer	genic|chr1:1206191-1206759	ACAP3	1243269	36794	FALSE	0.00667764510247989	0.00401954948450922	8	6	-0.7323056087391571	-0.08376972540645417	0.209	ABC
chr1	1235324	1235832	enhancer	genic|chr1:1235324-1235832	ACAP3	1243269	7691	FALSE	0.02033604632851477	0.01902029236613413	8	6	-0.09649979970113212	-0.02327003953333642	0.828	ABC
chr1	1208984	1209530	promoter	promoter|chr1:1208984-1209530	ACAP3	1243269	34012	FALSE	0.07382862811592732	0.05455814659146206	8	6	-0.4363857155592137	-0.1882571095018271	0.348	ABC
chr1	1243019	1244209	promoter	promoter|chr1:1243019-1244209	ACAP3	1243269	345	TRUE	0.22389326116175232	0.2342961547077088	8	6	0.06552217076625387	0.06217684233695921	0.845	ABC
chr1	1259817	1260392	promoter	promoter|chr1:1259817-1260392	ACAP3	1243269	16835.5	FALSE	0.10268358627089168	0.10144820542627322	8	6	-0.01746224400013486	-0.00966797224909295	0.968	ABC
chr11	107994724	107995244	enhancer	genic|chr11:107994724-107995244	ACAT1	107992257	2727	FALSE	0.01454234878058932	0.01010408726203301	8	6	-0.5253212984464584	-0.16044595679651533	0.005	ABC
chr11	107998585	107999087	enhancer	genic|chr11:107998585-107999087	ACAT1	107992257	6579	FALSE	0.01195587965086279	0.01020165332060222	8	6	-0.2289172998283883	-0.0520480470790826	0.424	ABC
chr11	108031618	108032118	enhancer	genic|chr11:108031618-108032118	ACAT1	107992257	39611	FALSE	0.01060151568587936	0.01430042449273728	8	6	0.4317874325916818	0.07516325017578962	0.456	ABC
chr11	108070622	108071124	enhancer	genic|chr11:108070622-108071124	ACAT1	107992257	78616	FALSE	0.01623101038307081	0.02074980864539529	8	6	0.35434522131102636	0.07642272528833909	0.515	ABC
chr11	107992007	107992534	promoter	promoter|chr11:107992007-107992534	ACAT1	107992257	13.5	TRUE	0.45829872302212227	0.34634216715105404	8	6	-0.40409021955587976	-0.715406492176977	0.0261	ABC
chr11	108093115	108093808	promoter	promoter|chr11:108093115-108093808	ACAT1	107992257	101204.5	FALSE	0.2909617407705628	0.34808504606434776	8	6	0.2586103740654174	0.3297213366838387	0.352	ABC
chr6	160147779	160148279	promoter	promoter|chr6:160147779-160148279	ACAT2	160182988	34959	FALSE	0.1666924540909367	0.17497919933641157	8	6	0.06999463455065194	0.06728818040145602	0.779	ABC
chr6	160182738	160183614	promoter	promoter|chr6:160182738-160183614	ACAT2	160182988	188	TRUE	0.5616552317441602	0.5775750907362023	8	6	0.04032371042865992	0.08724830265549655	0.656	ABC
chr6	160210485	160211148	promoter	promoter|chr6:160210485-160211148	ACAT2	160182988	27828.5	FALSE	0.1764356489905974	0.1711681406926757	8	6	-0.04372788851091239	-0.04310205036266303	0.853	ABC
chr1	226369643	226370146	enhancer	genic|chr1:226369643-226370146	ACBD3	226374423	4528.5	FALSE	0.01262050193477136	0.01336703722836629	8	6	0.0829104415467936	0.01928449794553651	0.798	ABC
chr1	226298196	226298697	enhancer	intergenic|chr1:226298196-226298697	ACBD3	226374423	75976.5	FALSE	0.03148539271583903	0.03752110657170246	8	6	0.2530197142815584	0.08872754247154735	0.515	ABC
chr1	226310124	226310624	enhancer	intergenic|chr1:226310124-226310624	ACBD3	226374423	64049	FALSE	0.06316513318053037	0.0622820289004093	8	6	-0.02031247564174586	-0.01121059039682938	0.943	ABC
chr1	226315256	226315790	enhancer	intergenic|chr1:226315256-226315790	ACBD3	226374423	58900	FALSE	0.02421900464807806	0.0376215088219639	8	6	0.6354181353279851	0.22552934966795063	0.0905	ABC
chr1	226320553	226321092	enhancer	intergenic|chr1:226320553-226321092	ACBD3	226374423	53600.5	FALSE	0.01591595757296406	0.0225502512767685	8	6	0.5026695511082423	0.14376277909354712	0.124	ABC
chr1	226384643	226385151	enhancer	intergenic|chr1:226384643-226385151	ACBD3	226374423	10474	FALSE	0.02227155482472779	0.02763645354602879	8	6	0.3113702141875432	0.10351839337291624	0.32	ABC
chr1	226374173	226374678	promoter	promoter|chr1:226374173-226374678	ACBD3	226374423	2.5	TRUE	0.27761897285146553	0.2784295154919301	8	6	0.00420598814880683	0.00623992996141501	0.978	ABC
chr17	43128682	43129182	enhancer	genic|chr17:43128682-43129182	ACBD4	43213013	84081	FALSE	0.02714051448022471	0.02292751944477095	8	6	-0.2433677924968504	-0.07811702824033075	0.455	ABC
chr17	43220930	43221430	enhancer	genic|chr17:43220930-43221430	ACBD4	43213013	8167	FALSE	0.02420995602549773	0.02114800338430102	8	6	-0.19507899615043345	-0.07526231600546215	0.342	ABC
chr17	43225441	43225946	enhancer	genic|chr17:43225441-43225946	ACBD4	43213013	12680.5	FALSE	0.09909961326047982	0.13050605030095075	8	6	0.3971653597646886	0.36390861806457553	0.045	ABC
chr17	43229267	43229783	enhancer	genic|chr17:43229267-43229783	ACBD4	43213013	16512	FALSE	0.00937446735955674	0.01184634450812068	8	6	0.33763332083821546	0.0949611866727403	0.0816	ABC
chr17	43238848	43239351	enhancer	genic|chr17:43238848-43239351	ACBD4	43213013	26086.5	FALSE	0.3322523598380887	0.2904133741407527	8	6	-0.19417155237253084	-0.3119641867701133	0.0904	ABC
chr17	43306357	43306857	enhancer	genic|chr17:43306357-43306857	ACBD4	43213013	93594	FALSE	0.0234308285913876	0.042984322238725343	8	6	0.8754025850295977	0.27168592359053706	0.114	ABC
chr17	43221629	43222129	enhancer	intergenic|chr17:43221629-43222129	ACBD4	43213013	8866	FALSE	0.02111674371278742	0.02000967655418214	8	6	-0.07768953541093757	-0.02790474243701844	0.712	ABC
chr17	43275104	43275609	enhancer	intergenic|chr17:43275104-43275609	ACBD4	43213013	62343.5	FALSE	0.01928045278312897	0.02079118359140253	8	6	0.10883295735706712	0.02832246846582662	0.78	ABC
chr17	43212677	43213263	promoter	promoter|chr17:43212677-43213263	ACBD4	43213013	43	TRUE	0.17892971207498637	0.1966539000736018	8	6	0.13626582512350527	0.16877597618576945	0.254	ABC
chr10	27532177	27532680	enhancer	intergenic|chr10:27532177-27532680	ACBD5	27529808	2620.5	FALSE	0.05609717248904569	0.06653656030452827	8	6	0.24621923077376753	0.14135767009642575	0.343	ABC
chr10	27443099	27444410	promoter	promoter|chr10:27443099-27444410	ACBD5	27529808	86053.5	FALSE	0.10320294485646268	0.08607500421020238	8	6	-0.2618178866237323	-0.17958538920430914	0.331	ABC
chr10	27529258	27530058	promoter	promoter|chr10:27529258-27530058	ACBD5	27529808	150	TRUE	0.5360257660378899	0.5658337405706756	8	6	0.07807585620077973	0.1659542500154847	0.412	ABC
chr1	180468892	180469397	enhancer	genic|chr1:180468892-180469397	ACBD6	180472022	2877.5	FALSE	0.00902515598261423	0.01200604918589366	8	6	0.41173771190275343	0.09544603688450212	0.127	ABC
chr1	180818534	180819034	enhancer	genic|chr1:180818534-180819034	ACBD6	180472022	346762	FALSE	0.01094663724619144	0.01208111518741043	8	6	0.14226588458704523	0.02570749036790613	0.766	ABC
chr1	180877949	180878449	enhancer	intergenic|chr1:180877949-180878449	ACBD6	180472022	406177	FALSE	0.01046234631363761	0.00985760986484639	8	6	-0.08589664086749833	-0.01349274571553318	0.882	ABC
chr1	181098267	181098767	enhancer	intergenic|chr1:181098267-181098767	ACBD6	180472022	626495	FALSE	0.01059630272988885	0.00946756275572651	8	6	-0.1624959821679054	-0.02376336638494692	0.795	ABC
chr1	180471527	180472272	promoter	promoter|chr1:180471527-180472272	ACBD6	180472022	122.5	TRUE	0.4142445487342338	0.39730563497005034	8	6	-0.06023345711769537	-0.09630262814610464	0.773	ABC
chr1	181057387	181058015	promoter	promoter|chr1:181057387-181058015	ACBD6	180472022	585679	FALSE	0.04973083627857676	0.06824753031808045	8	6	0.4566361481464064	0.18855657245731927	0.36	ABC
chr10	15135238	15135747	enhancer	intergenic|chr10:15135238-15135747	ACBD7	15130775	4717.5	FALSE	0.01469104897390863	0.01451587643342036	8	6	-0.01730573021718235	-0.0058129678695448	0.911	ABC
chr10	15138928	15139584	promoter	promoter|chr10:15138928-15139584	ACBD7	15130775	8481	FALSE	0.7290338371364813	0.6627288648014772	8	6	-0.13756702028466863	-0.3302197372440581	0.217	ABC
chr10	15135238	15135747	enhancer	intergenic|chr10:15135238-15135747	ACBD7-DCLRE1CP1	15130775	4717.5	FALSE	0.01469104897390863	0.01451587643342036	8	6	-0.01730573021718235	-0.0058129678695448	0.911	ABC
chr10	15138928	15139584	promoter	promoter|chr10:15138928-15139584	ACBD7-DCLRE1CP1	15130775	8481	FALSE	0.7290338371364813	0.6627288648014772	8	6	-0.13756702028466863	-0.3302197372440581	0.217	ABC
chr16	67551846	67552347	enhancer	genic|chr16:67551846-67552347	ACD	67694718	142621.5	FALSE	0.03210132924943006	0.0396442683666084	8	6	0.3044792634745524	0.12556195157075295	0.284	ABC
chr16	67600444	67600944	enhancer	genic|chr16:67600444-67600944	ACD	67694718	94024	FALSE	0.03167863549864615	0.01937228094973405	8	6	-0.7095163640820965	-0.1834762981096114	0.178	ABC
chr16	67595883	67596559	promoter	promoter|chr16:67595883-67596559	ACD	67694718	98497	FALSE	0.2895281025094443	0.3840600225173146	8	6	0.40762841148700807	0.5468275864663501	0.121	ABC
chr16	67678513	67679279	promoter	promoter|chr16:67678513-67679279	ACD	67694718	15822	FALSE	0.06006538424340526	0.06954439028102759	8	6	0.2114003426583435	0.10954635051615658	0.512	ABC
chr16	67694468	67695100	promoter	promoter|chr16:67694468-67695100	ACD	67694718	66	TRUE	0.16773402063286846	0.11567907393870136	8	6	-0.5360474249851834	-0.4389805326053856	0.0829	ABC
chr11	76565639	76566151	enhancer	intergenic|chr11:76565639-76566151	ACER3	76571916	6021	FALSE	0.0074053789195726	0.01389990810259572	8	6	0.9084298822346596	0.1384257051865929	0.19	ABC
chr11	76567560	76568062	enhancer	intergenic|chr11:76567560-76568062	ACER3	76571916	4105	FALSE	0.00933680127806425	0.01587572502209846	8	6	0.7658221966506742	0.13426039754051858	0.226	ABC
chr11	76569012	76569525	enhancer	intergenic|chr11:76569012-76569525	ACER3	76571916	2647.5	FALSE	0.01118874912944033	0.01909143364292722	8	6	0.7708766877590789	0.13911482748061405	0.271	ABC
chr11	76571626	76572174	promoter	promoter|chr11:76571626-76572174	ACER3	76571916	16	TRUE	0.6143442233053344	0.4643763488622694	8	6	-0.4037527426061946	-0.6898666318286686	0.12	ABC
chr7	100472450	100472950	promoter	promoter|chr7:100472450-100472950	ACHE	100493592	20892	FALSE	0.1873305447942268	0.2504715503141139	8	6	0.4190605905162316	0.4243722079958963	0.153	ABC
chr7	100487089	100487589	promoter	promoter|chr7:100487089-100487589	ACHE	100493592	6253	FALSE	0.48499188549302386	0.43650883229262777	8	6	-0.15194976389848402	-0.29684996513376194	0.231	ABC
chr14	23537970	23538479	enhancer	genic|chr14:23537970-23538479	ACIN1	23564823	26598.5	FALSE	0.01161498732970378	0.01698301662792108	8	6	0.5481051616510779	0.1329061135970745	0.127	ABC
chr14	23540567	23541067	enhancer	genic|chr14:23540567-23541067	ACIN1	23564823	24006	FALSE	0.02594885464915719	0.02918189683595486	8	6	0.16940280092091253	0.05830306449551033	0.6	ABC
chr14	23770834	23771334	enhancer	genic|chr14:23770834-23771334	ACIN1	23564823	206261	FALSE	0.08538343450874641	0.0890458039605573	8	6	0.06059143439267323	0.03300998353708339	0.881	ABC
chr14	23790151	23790669	enhancer	genic|chr14:23790151-23790669	ACIN1	23564823	225587	FALSE	0.05724944529955247	0.05728269409588837	8	6	8.376316934272611e-4	3.345893659497948e-4	0.999	ABC
chr14	23564213	23565073	promoter	promoter|chr14:23564213-23565073	ACIN1	23564823	180	TRUE	0.42863131870660887	0.3923227555851791	8	6	-0.12769624959814138	-0.23538704691728465	0.361	ABC
chr3	42845777	42846277	promoter	promoter|chr3:42845777-42846277	ACKR2	42850963	4936	FALSE	0.758770425662896	0.8579036855592672	8	6	0.17715224107910296	0.4545386764241587	0.171	ABC
chr2	237486813	237487714	enhancer	genic|chr2:237486813-237487714	ACKR3	237478379	8884.5	FALSE	0.00840137590249624	0.01124505120002454	8	6	0.4205927057948066	0.06300489240905127	0.501	ABC
chr2	237440110	237441087	enhancer	intergenic|chr2:237440110-237441087	ACKR3	237478379	37780.5	FALSE	0.00698300491329832	0.01219936978180307	8	6	0.8048867273077649	0.15033242976419486	0.0749	ABC
chr2	237445490	237446000	enhancer	intergenic|chr2:237445490-237446000	ACKR3	237478379	32634	FALSE	0.03926542629616948	0.02749610374764575	8	6	-0.5140323598358099	-0.1817998785480613	0.159	ABC
chr2	237446793	237447333	enhancer	intergenic|chr2:237446793-237447333	ACKR3	237478379	31316	FALSE	0.02656466951638129	0.02132819968312351	8	6	-0.31674657206748347	-0.09752438373290512	0.348	ABC
chr2	237453806	237454306	enhancer	intergenic|chr2:237453806-237454306	ACKR3	237478379	24323	FALSE	0.07539787245405175	0.07211041338023438	8	6	-0.06431620228742894	-0.04525604918621681	0.743	ABC
chr2	237459262	237459762	enhancer	intergenic|chr2:237459262-237459762	ACKR3	237478379	18867	FALSE	0.07980080773545224	0.05228597405987665	8	6	-0.6099793601831027	-0.3021263011687992	0.101	ABC
chr2	237462139	237462648	enhancer	intergenic|chr2:237462139-237462648	ACKR3	237478379	15985.5	FALSE	0.01163704504231898	0.01953375346701805	8	6	0.7472444280657471	0.18743224950350437	0.0655	ABC
chr2	237463495	237464016	enhancer	intergenic|chr2:237463495-237464016	ACKR3	237478379	14623.5	FALSE	0.01258214427330465	0.01638806981995244	8	6	0.38126813437852014	0.0923446949352644	0.314	ABC
chr2	237464524	237465116	enhancer	intergenic|chr2:237464524-237465116	ACKR3	237478379	13559	FALSE	0.01325216577969021	0.01630439613000689	8	6	0.2990328523936095	0.06630251279239673	0.468	ABC
chr2	237466189	237466696	enhancer	intergenic|chr2:237466189-237466696	ACKR3	237478379	11936.5	FALSE	0.01670759213215298	0.01746980050783067	8	6	0.06435930405114092	0.01910150748890863	0.803	ABC
chr2	237467548	237468048	enhancer	intergenic|chr2:237467548-237468048	ACKR3	237478379	10581	FALSE	0.02768273685780683	0.02873272456655903	8	6	0.05370821992798148	0.02041813799312715	0.844	ABC
chr2	237468197	237468701	enhancer	intergenic|chr2:237468197-237468701	ACKR3	237478379	9930	FALSE	0.05944155231726681	0.05160580472155616	8	6	-0.20393844044927745	-0.11380220785059827	0.399	ABC
chr2	237471278	237471860	enhancer	intergenic|chr2:237471278-237471860	ACKR3	237478379	6810	FALSE	0.01257214328133186	0.01173860565123108	8	6	-0.09896956861258333	-0.02397333656367677	0.717	ABC
chr2	237474422	237475105	enhancer	intergenic|chr2:237474422-237475105	ACKR3	237478379	3615.5	FALSE	0.0121271799689174	0.01625148226192327	8	6	0.4223272012499963	0.0956359593157777	0.289	ABC
chr2	237476650	237477152	enhancer	intergenic|chr2:237476650-237477152	ACKR3	237478379	1478	FALSE	0.08711668354626692	0.08520039358400998	8	6	-0.03208893798884824	-0.02138685190706994	0.902	ABC
chr2	237478129	237478695	promoter	promoter|chr2:237478129-237478695	ACKR3	237478379	33	TRUE	0.11653192159743749	0.12699695348751527	8	6	0.1240686822280517	0.10081240387176783	0.631	ABC
chr17	40075022	40075613	promoter	promoter|chr17:40075022-40075613	ACLY	40075272	45.5	TRUE	0.32099303925141376	0.30760076588082835	8	6	-0.06148291737607697	-0.08984230087126722	0.753	ABC
chr17	40086557	40087125	promoter	promoter|chr17:40086557-40087125	ACLY	40075272	11569	FALSE	0.11735959938121344	0.14999498225315677	8	6	0.35397838804285336	0.25205584909045303	0.339	ABC
chr9	32551981	32552876	promoter	promoter|chr9:32551981-32552876	ACO1	32384600	167828.5	FALSE	0.4028161701044176	0.3371610194209673	8	6	-0.25668384810997125	-0.3174987469308711	0.444	ABC
chr22	41777682	41778182	promoter	promoter|chr22:41777682-41778182	ACO2	41865128	87196	FALSE	0.09521321153314705	0.08289068040154211	8	6	-0.19995186679985769	-0.10768999837354898	0.639	ABC
chr22	41842777	41843277	promoter	promoter|chr22:41842777-41843277	ACO2	41865128	22101	FALSE	0.2956079161003234	0.2852665878765763	8	6	-0.05137412423898128	-0.07205126349500376	0.776	ABC
chr22	41864458	41865378	promoter	promoter|chr22:41864458-41865378	ACO2	41865128	210	TRUE	0.42175723048817254	0.3643016766760905	8	6	-0.21127916687443624	-0.37936661171532626	0.171	ABC
chr14	74036270	74036770	enhancer	genic|chr14:74036270-74036770	ACOT1	74003927	32593	FALSE	0.10116511768642704	0.07208540983896293	8	6	-0.4889327350721032	-0.24764897461279903	0.283	ABC
chr14	74037572	74038075	enhancer	genic|chr14:74037572-74038075	ACOT1	74003927	33896.5	FALSE	0.02744373667546833	0.02545316951723705	8	6	-0.10863161199834775	-0.02949395465838424	0.818	ABC
chr14	74035512	74036012	promoter	promoter|chr14:74035512-74036012	ACOT1	74003927	31835	FALSE	0.05576427893485732	0.03937574349105017	8	6	-0.5020341024499437	-0.18515401632989617	0.31	ABC
chr6	24646133	24646633	promoter	promoter|chr6:24646133-24646633	ACOT13	24667262	20879	FALSE	0.09002466539548908	0.13510891513127338	8	6	0.5857306363953034	0.3858707256498959	0.108	ABC
chr6	24666865	24667512	promoter	promoter|chr6:24666865-24667512	ACOT13	24667262	73.5	TRUE	0.551826737228037	0.416809177195916	8	6	-0.40482831730601254	-0.7344386721052848	0.049	ABC
chr14	74036270	74036770	enhancer	genic|chr14:74036270-74036770	ACOT2	74035762	758	FALSE	0.1703592025484268	0.148032000732095	8	6	-0.20267079842571684	-0.23286096349930704	0.0817	ABC
chr14	74037572	74038075	enhancer	genic|chr14:74037572-74038075	ACOT2	74035762	2061.5	FALSE	0.04605109785717423	0.05155499296084203	8	6	0.16287660490521863	0.10274153665248764	0.281	ABC
chr14	74163124	74163624	enhancer	genic|chr14:74163124-74163624	ACOT2	74035762	127612	FALSE	0.01419617501079775	0.01988361896075661	8	6	0.4860780964057093	0.1249774648915072	0.187	ABC
chr14	74237341	74237841	enhancer	intergenic|chr14:74237341-74237841	ACOT2	74035762	201829	FALSE	0.0670047395750962	0.07210490267904787	8	6	0.10583420887101612	0.05271267394633083	0.79	ABC
chr14	74035512	74036012	promoter	promoter|chr14:74035512-74036012	ACOT2	74035762	0	TRUE	0.08973108706432499	0.08193052648210528	8	6	-0.13120680353624173	-0.11060125560010184	0.238	ABC
chr14	74036270	74036770	enhancer	genic|chr14:74036270-74036770	ACOT4	74058409	21889	FALSE	0.08389549818751404	0.07296586587233013	8	6	-0.20137168275584008	-0.10647472222367664	0.587	ABC
chr14	74037572	74038075	enhancer	genic|chr14:74037572-74038075	ACOT4	74058409	20585.5	FALSE	0.02227555991511241	0.02470624607676305	8	6	0.14941412538385573	0.04636537957379508	0.642	ABC
chr14	74235831	74236341	enhancer	intergenic|chr14:74235831-74236341	ACOT4	74058409	177677	FALSE	0.00882660061934891	0.00848513713595775	8	6	-0.0569199443609235	-0.00766167431434625	0.929	ABC
chr14	74237341	74237841	enhancer	intergenic|chr14:74237341-74237841	ACOT4	74058409	179182	FALSE	0.11342610811516586	0.1036359510802335	8	6	-0.13022819661011906	-0.06317346053286407	0.833	ABC
chr14	74058159	74059047	promoter	promoter|chr14:74058159-74059047	ACOT4	74058409	194	TRUE	0.05364744783859547	0.0552934291102649	8	6	0.04359850598479253	0.01650938430149526	0.93	ABC
chr1	6350215	6350717	enhancer	genic|chr1:6350215-6350717	ACOT7	6453826	103360	FALSE	0.0082443914678365909	0.00637285495712384	8	6	-0.3714731837543784	-0.04786821099329883	0.528	ABC
chr1	6416285	6416787	enhancer	genic|chr1:6416285-6416787	ACOT7	6453826	37290	FALSE	0.00688618695296287	0.00647122004101029	8	6	-0.08966761510190323	-0.01498211352570406	0.805	ABC
chr1	6419684	6420184	enhancer	genic|chr1:6419684-6420184	ACOT7	6453826	33892	FALSE	0.08223285310953482	0.07275564642562167	8	6	-0.176655667621706	-0.09711037241943804	0.644	ABC
chr1	6423047	6423547	enhancer	genic|chr1:6423047-6423547	ACOT7	6453826	30529	FALSE	0.01482125371881202	0.01249167916233264	8	6	-0.24670006869621197	-0.06154359181508267	0.432	ABC
chr1	6474358	6474894	enhancer	intergenic|chr1:6474358-6474894	ACOT7	6453826	20800	FALSE	0.01736194302486501	0.0257712412301273	8	6	0.5698336109832827	0.1655102939228428	0.106	ABC
chr1	6259398	6259929	promoter	promoter|chr1:6259398-6259929	ACOT7	6453826	194162.5	FALSE	0.06272968999188609	0.04396039835260858	8	6	-0.5129439734070532	-0.23246412905503155	0.191	ABC
chr1	6453283	6454076	promoter	promoter|chr1:6453283-6454076	ACOT7	6453826	146.5	TRUE	0.4652288471169373	0.45936270293079057	8	6	-0.01830683113036639	-0.03469578947227551	0.906	ABC
chr20	44440964	44441464	promoter	promoter|chr20:44440964-44441464	ACOT8	44486048	44834	FALSE	0.08511643092362213	0.08662281436984866	8	6	0.02530938878275747	0.01385030320004501	0.947	ABC
chr20	44485798	44486469	promoter	promoter|chr20:44485798-44486469	ACOT8	44486048	85.5	TRUE	0.4990838922746954	0.5258373012215185	8	6	0.07533414356451879	0.15444798953023922	0.329	ABC
chr20	44509597	44510097	promoter	promoter|chr20:44509597-44510097	ACOT8	44486048	23799	FALSE	0.08364615568717619	0.08042763350592148	8	6	-0.05660796567380039	-0.03229099413630912	0.873	ABC
chr20	44519676	44520176	promoter	promoter|chr20:44519676-44520176	ACOT8	44486048	33878	FALSE	0.11136533918758916	0.08137412460147511	8	6	-0.4526582616823847	-0.28408632641243026	0.185	ABC
chrX	23761157	23761657	promoter	promoter|chrX:23761157-23761657	ACOT9	23761407	0	TRUE	0.614487434836345	0.5927215477481199	8	6	-0.05202900430864443	-0.11614533530020588	0.706	ABC
chrX	23801024	23801524	promoter	promoter|chrX:23801024-23801524	ACOT9	23761407	39867	FALSE	0.2194508262025784	0.2360370845854196	8	6	0.10511584233820498	0.10927485164452126	0.721	ABC
chrX	23925807	23926372	promoter	promoter|chrX:23925807-23926372	ACOT9	23761407	164682.5	FALSE	0.07532306878583353	0.0561455800595821	8	6	-0.4239193248987448	-0.20324690714794827	0.272	ABC
chr17	73979573	73980075	enhancer	genic|chr17:73979573-73980075	ACOX1	73975515	4309	FALSE	0.01111882748511916	0.0120607446181295	8	6	0.11731432110392126	0.03265239144440895	0.55	ABC
chr17	73993205	73993719	enhancer	genic|chr17:73993205-73993719	ACOX1	73975515	17947	FALSE	0.01404178555676823	0.01166293496847243	8	6	-0.2677955134427033	-0.05514014313347784	0.533	ABC
chr17	73936937	73937479	enhancer	intergenic|chr17:73936937-73937479	ACOX1	73975515	38307	FALSE	0.07591550703026259	0.06562165450330941	8	6	-0.21022264203639737	-0.14217257362654864	0.324	ABC
chr17	73851251	73851943	promoter	promoter|chr17:73851251-73851943	ACOX1	73975515	123918	FALSE	0.08137867087607698	0.07912683205881567	8	6	-0.04048371937798424	-0.0237299892480242	0.897	ABC
chr17	73975043	73975765	promoter	promoter|chr17:73975043-73975765	ACOX1	73975515	111	TRUE	0.33436467247018375	0.35912873483138913	8	6	0.10307866490028784	0.17368103657407236	0.416	ABC
chr17	74260920	74261535	promoter	promoter|chr17:74260920-74261535	ACOX1	73975515	285712.5	FALSE	0.06624964483360794	0.07807004453185785	8	6	0.23685637234929233	0.10750787415351208	0.62	ABC
chr4	8160309	8160809	promoter	promoter|chr4:8160309-8160809	ACOX3	8442452	281893	FALSE	0.08694883794041217	0.09558718271453565	8	6	0.13665043396025037	0.07899904690049515	0.705	ABC
chr4	8442202	8442781	promoter	promoter|chr4:8442202-8442781	ACOX3	8442452	39.5	TRUE	0.6647944788239024	0.6714413883779474	8	6	0.01435306861897676	0.03365739912889128	0.907	ABC
chr2	111430296	111430796	enhancer	genic|chr2:111430296-111430796	ACOXL	111490149	59603	FALSE	0.01210013615076146	0.01501400967949597	8	6	0.31128603741253874	0.07494062186071154	0.358	ABC
chr2	111432740	111433240	enhancer	genic|chr2:111432740-111433240	ACOXL	111490149	57159	FALSE	0.5094459171575604	0.5258320415627091	8	6	0.04567305738818045	0.07818958993204796	0.851	ABC
chr2	111499009	111499517	enhancer	genic|chr2:111499009-111499517	ACOXL	111490149	9114	FALSE	0.01252133060468872	0.0135570357156706	8	6	0.11465388224887982	0.0200108884934017	0.839	ABC
chr2	111622676	111623205	enhancer	genic|chr2:111622676-111623205	ACOXL-AS1	111873165	250224.5	FALSE	0.02845687138812419	0.02208354694839805	8	6	-0.3658051483156275	-0.10307615895059367	0.388	ABC
chr2	111623991	111624491	enhancer	genic|chr2:111623991-111624491	ACOXL-AS1	111873165	248924	FALSE	0.00806055594672794	0.00598530263685273	8	6	-0.4294551502012326	-0.05992462168020942	0.371	ABC
chr2	111793570	111794070	enhancer	genic|chr2:111793570-111794070	ACOXL-AS1	111873165	79345	FALSE	0.01500473342681294	0.01759403607957629	8	6	0.22966878731903173	0.04423865368536198	0.692	ABC
chr2	111800800	111801307	enhancer	genic|chr2:111800800-111801307	ACOXL-AS1	111873165	72111.5	FALSE	0.02383207625138144	0.02750141051861229	8	6	0.20660097020643425	0.06170274610313882	0.605	ABC
chr2	111812647	111813149	enhancer	genic|chr2:111812647-111813149	ACOXL-AS1	111873165	60267	FALSE	0.04113302076890562	0.06841688570356635	8	6	0.7340554091250451	0.32522001760691926	0.0832	ABC
chr2	111814584	111815087	enhancer	genic|chr2:111814584-111815087	ACOXL-AS1	111873165	58329.5	FALSE	0.01108745063597539	0.01714360456015864	8	6	0.6287427965359929	0.15066014344612852	0.095	ABC
chr2	111829183	111829688	enhancer	genic|chr2:111829183-111829688	ACOXL-AS1	111873165	43729.5	FALSE	0.00653468157006552	0.01028368301742229	8	6	0.6541682051291406	0.10924338778072028	0.123	ABC
chr2	111858248	111858748	enhancer	genic|chr2:111858248-111858748	ACOXL-AS1	111873165	14667	FALSE	0.09334810405589078	0.11687748967296484	8	6	0.3243044709402911	0.2104612383939057	0.343	ABC
chr2	111859112	111859645	enhancer	genic|chr2:111859112-111859645	ACOXL-AS1	111873165	13786.5	FALSE	0.01511907778326478	0.0186038474373334	8	6	0.29923087173118995	0.07424661172569436	0.418	ABC
chr2	111873504	111874024	promoter	promoter|chr2:111873504-111874024	ACOXL-AS1	111873165	599	TRUE	0.05054645408792203	0.04151887478041485	8	6	-0.2838425432135332	-0.105545128954677	0.538	ABC
chr2	111878149	111878740	promoter	promoter|chr2:111878149-111878740	ACOXL-AS1	111873165	5279.5	FALSE	0.25899470319635387	0.19587084919577125	8	6	-0.40301989098633423	-0.4094055738551259	0.211	ABC
chr2	269329	269838	enhancer	genic|chr2:269329-269838	ACP1	264868	4715.5	FALSE	0.0460496071713575	0.03066942844437484	8	6	-0.586387568598418	-0.22678614935020985	0.117	ABC
chr2	263847	264347	promoter	promoter|chr2:263847-264347	ACP1	264868	771	FALSE	0.12631537914276994	0.11913397801320674	8	6	-0.0844453600845203	-0.0743590218935754	0.686	ABC
chr2	264618	265164	promoter	promoter|chr2:264618-265164	ACP1	264868	23	TRUE	0.5210368638403711	0.49568982715641624	8	6	-0.07194779686409969	-0.1362108522729203	0.701	ABC
chr11	47239284	47239785	enhancer	genic|chr11:47239284-47239785	ACP2	47270398	30863.5	FALSE	0.01160140245743092	0.01307491765771693	8	6	0.1725026419910174	0.04779871507496942	0.42	ABC
chr11	47280991	47281498	enhancer	genic|chr11:47280991-47281498	ACP2	47270398	10846.5	FALSE	0.0125670581480375	0.01366809959191039	8	6	0.12116569960851886	0.03123726909886166	0.651	ABC
chr11	47198295	47198926	promoter	promoter|chr11:47198295-47198926	ACP2	47270398	71787.5	FALSE	0.10661369703542233	0.17205744568215553	8	6	0.6904975270893208	0.4794505316311793	0.0862	ABC
chr11	47236216	47236742	promoter	promoter|chr11:47236216-47236742	ACP2	47270398	33919	FALSE	0.07865471079175906	0.08416075173764272	8	6	0.09761441688653232	0.0734448689934792	0.608	ABC
chr11	47270148	47270658	promoter	promoter|chr11:47270148-47270658	ACP2	47270398	5	TRUE	0.18138169154310585	0.13914498555081567	8	6	-0.38243992089497386	-0.42372769209647226	0.0357	ABC
chr11	47290948	47291829	promoter	promoter|chr11:47290948-47291829	ACP2	47270398	20990.5	FALSE	0.26443818691548454	0.237485953385952	8	6	-0.1550883435034752	-0.18963763305528308	0.496	ABC
chr11	47429622	47430295	promoter	promoter|chr11:47429622-47430295	ACP2	47270398	159560.5	FALSE	0.06130543514040852	0.05834996534073983	8	6	-0.07128318524705497	-0.02662025512424566	0.906	ABC
chr19	11200963	11201463	enhancer	genic|chr19:11200963-11201463	ACP5	11689823	488610	FALSE	0.0149176548077026	0.01275879682685247	8	6	-0.2255284612422759	-0.0462630121234431	0.604	ABC
chr19	11685409	11685914	enhancer	genic|chr19:11685409-11685914	ACP5	11689823	4161.5	FALSE	0.04038325066085441	0.03143566661589745	8	6	-0.3613546886515089	-0.1824496328717248	0.069	ABC
chr19	11646727	11647227	enhancer	intergenic|chr19:11646727-11647227	ACP5	11689823	42846	FALSE	0.01384245898172426	0.00881586894968385	8	6	-0.6509255637266887	-0.12872254639766215	0.102	ABC
chr19	11671330	11671830	enhancer	intergenic|chr19:11671330-11671830	ACP5	11689823	18243	FALSE	0.01787723803424529	0.01997086602322415	8	6	0.15977303283965888	0.0615575766375171	0.35	ABC
chr19	11675523	11676048	enhancer	intergenic|chr19:11675523-11676048	ACP5	11689823	14037.5	FALSE	0.02237312372128872	0.02533449113480546	8	6	0.1793361527491747	0.06732155238075258	0.427	ABC
chr19	11678954	11679454	enhancer	intergenic|chr19:11678954-11679454	ACP5	11689823	10619	FALSE	0.12722670540793002	0.14533358646136876	8	6	0.1919666170077249	0.17940069244315393	0.3	ABC
chr19	11692535	11693089	enhancer	intergenic|chr19:11692535-11693089	ACP5	11689823	2989	FALSE	0.18758759159535604	0.17559784344089616	8	6	-0.0952892737903382	-0.1167693766637555	0.383	ABC
chr19	11694753	11695260	enhancer	intergenic|chr19:11694753-11695260	ACP5	11689823	5183.5	FALSE	0.02089590554191314	0.01965477247499682	8	6	-0.08834061731553229	-0.03253881143517465	0.656	ABC
chr19	11698350	11698864	enhancer	intergenic|chr19:11698350-11698864	ACP5	11689823	8784	FALSE	0.01556743631774878	0.01518592250364399	8	6	-0.03579682656266	-0.01198126586085138	0.842	ABC
chr19	11669801	11670353	promoter	promoter|chr19:11669801-11670353	ACP5	11689823	19746	FALSE	0.08249287157646625	0.08650585154278939	8	6	0.06852826701424461	0.05499258299428471	0.672	ABC
chr1	147137497	147138055	enhancer	genic|chr1:147137497-147138055	ACP6	147142665	4889	FALSE	0.00795540600544543	0.0093046277544317	8	6	0.22601287365082576	0.03526933130219985	0.652	ABC
chr1	147142415	147142942	promoter	promoter|chr1:147142415-147142942	ACP6	147142665	13.5	TRUE	0.6221865216531575	0.5529755739893467	8	6	-0.17013138708217437	-0.32837688503524126	0.422	ABC
chr19	51393913	51394416	enhancer	genic|chr19:51393913-51394416	ACPT	51293671	100493.5	FALSE	0.01321207047733629	0.01466265062647295	8	6	0.15028935830172374	0.02771147517889245	0.797	ABC
chr19	51399404	51400297	promoter	promoter|chr19:51399404-51400297	ACPT	51293671	106179.5	FALSE	0.16063750768389354	0.1573093759681106	8	6	-0.03020412997458876	-0.0221061535440354	0.94	ABC
chr12	6741399	6741906	enhancer	genic|chr12:6741399-6741906	ACRBP	6756580	14927.5	FALSE	0.05676483352924623	0.06722613323814926	8	6	0.24402472976345277	0.1242962145379906	0.494	ABC
chr12	6747555	6748060	enhancer	genic|chr12:6747555-6748060	ACRBP	6756580	8772.5	FALSE	0.0126547394201556	0.00953970654745481	8	6	-0.4076610074878548	-0.08021256132538247	0.288	ABC
chr12	6753266	6753768	enhancer	genic|chr12:6753266-6753768	ACRBP	6756580	3063	FALSE	0.01644517636685145	0.00701858066508923	8	6	-1.2284132648554118	-0.2512547579306292	0.0043	ABC
chr12	6744473	6744987	promoter	promoter|chr12:6744473-6744987	ACRBP	6756580	11850	FALSE	0.09851144727421278	0.10992423970783773	8	6	0.1581462700091444	0.0985848204083895	0.692	ABC
chr12	6772058	6772721	promoter	promoter|chr12:6772058-6772721	ACRBP	6756580	15809.5	FALSE	0.2062639592495526	0.2007609214099076	8	6	-0.03901328679920902	-0.03943116791508073	0.885	ABC
chr15	78525202	78525711	enhancer	genic|chr15:78525202-78525711	ACSBG1	78527049	1592.5	FALSE	0.01117079192317052	0.00727721646933181	8	6	-0.6182728343092616	-0.1111213682292624	0.114	ABC
chr19	6066695	6067200	enhancer	genic|chr19:6066695-6067200	ACSBG2	6135643	68695.5	FALSE	0.04406156191147368	0.03427735565695615	8	6	-0.3622648208208279	-0.11792219935157729	0.459	ABC
chr17	48498602	48499103	enhancer	intergenic|chr17:48498602-48499103	ACSF2	48503518	4665.5	FALSE	0.01660546442305356	0.01496674922234251	8	6	-0.14989717073848763	-0.04385307798442963	0.54	ABC
chr17	48474652	48475164	promoter	promoter|chr17:48474652-48475164	ACSF2	48503518	28610	FALSE	0.1223318354469506	0.11051534143189227	8	6	-0.1465532430182478	-0.11395996881072476	0.565	ABC
chr17	48503268	48503837	promoter	promoter|chr17:48503268-48503837	ACSF2	48503518	34.5	TRUE	0.15068153147727542	0.16340136954615747	8	6	0.11691747391343156	0.09321505281095235	0.719	ABC
chr16	89032382	89032882	enhancer	genic|chr16:89032382-89032882	ACSF3	89160216	127584	FALSE	0.00418804307385257	0.00955287685172791	8	6	1.189658986220897	0.155091335481894	0.078	ABC
chr16	89034549	89035049	enhancer	genic|chr16:89034549-89035049	ACSF3	89160216	125417	FALSE	0.04289210748821583	0.0885373150466238	8	6	1.0455734193908155	0.4418673666856472	0.089	ABC
chr16	89164779	89165286	enhancer	genic|chr16:89164779-89165286	ACSF3	89160216	4816.5	FALSE	0.04847982490225486	0.04122453747080226	8	6	-0.2338811810754197	-0.1114280616860399	0.376	ABC
chr16	89171588	89172131	enhancer	genic|chr16:89171588-89172131	ACSF3	89160216	11643.5	FALSE	0.05942002538418556	0.0447264665165502	8	6	-0.409820434542114	-0.23359644798328663	0.0802	ABC
chr16	89181627	89182129	enhancer	genic|chr16:89181627-89182129	ACSF3	89160216	21662	FALSE	0.11204711513742456	0.11820665008582172	8	6	0.07720569668876683	0.07088923943532408	0.591	ABC
chr16	89086661	89087167	enhancer	intergenic|chr16:89086661-89087167	ACSF3	89160216	73302	FALSE	0.01344199203615948	0.00553613574069604	8	6	-1.2797957321593971	-0.18786007694257215	0.0588	ABC
chr16	89126568	89127069	enhancer	intergenic|chr16:89126568-89127069	ACSF3	89160216	33397.5	FALSE	0.01507522185742455	0.01325436957813356	8	6	-0.1857111815165697	-0.05121135106840302	0.462	ABC
chr16	89307146	89307723	enhancer	intergenic|chr16:89307146-89307723	ACSF3	89160216	147218.5	FALSE	0.02203338218566968	0.02617771870207014	8	6	0.248648407108754	0.06951844270312156	0.542	ABC
chr16	89159966	89160493	promoter	promoter|chr16:89159966-89160493	ACSF3	89160216	13.5	TRUE	0.11841061205444728	0.10847590534831812	8	6	-0.12642375520324123	-0.12250953587455898	0.247	ABC
chrX	108976371	108976871	promoter	promoter|chrX:108976371-108976871	ACSL4	108976621	0	TRUE	0.8678233038202658	0.8270603233183451	8	6	-0.06940876851609902	-0.183653812849631	0.482	ABC
chr10	114138157	114138668	enhancer	genic|chr10:114138157-114138668	ACSL5	114135955	2457.5	FALSE	0.0111313855933778	0.01144190465414815	8	6	0.03969404234119805	0.01012181047919142	0.862	ABC
chr10	114139691	114140210	enhancer	genic|chr10:114139691-114140210	ACSL5	114135955	3995.5	FALSE	0.01794754855480829	0.01508331422800098	8	6	-0.25083333654949747	-0.0852815543072852	0.2	ABC
chr10	114141959	114142459	enhancer	genic|chr10:114141959-114142459	ACSL5	114135955	6254	FALSE	0.01361460649249113	0.01201108861755009	8	6	-0.1807883695510805	-0.05236598632674231	0.376	ABC
chr10	114143061	114143562	enhancer	genic|chr10:114143061-114143562	ACSL5	114135955	7356.5	FALSE	0.01971898717850949	0.01946821943934261	8	6	-0.01846451142513824	-0.00619042833133524	0.936	ABC
chr10	114149126	114149628	enhancer	genic|chr10:114149126-114149628	ACSL5	114135955	13422	FALSE	0.24771744229337656	0.205621417744134	8	6	-0.26870491028028226	-0.35308677065532434	0.137	ABC
chr10	114154145	114154738	enhancer	genic|chr10:114154145-114154738	ACSL5	114135955	18486.5	FALSE	0.00856899906033326	0.008594507399897	8	6	0.00428825918178613	7.510266476683609e-4	0.991	ABC
chr10	114129104	114129604	enhancer	intergenic|chr10:114129104-114129604	ACSL5	114135955	6601	FALSE	0.01281544188027329	0.01559647249868061	8	6	0.28333654324044877	0.06905051171022299	0.381	ABC
chr10	113943287	113943816	promoter	promoter|chr10:113943287-113943816	ACSL5	114135955	192403.5	FALSE	0.05443449838093282	0.04890730658572894	8	6	-0.15447124800282316	-0.06023261449115979	0.73	ABC
chr10	114135705	114136210	promoter	promoter|chr10:114135705-114136210	ACSL5	114135955	2.5	TRUE	0.24468333942844575	0.2321795011286468	8	6	-0.07567526729044599	-0.09909180110927077	0.678	ABC
chr10	114206443	114206995	promoter	promoter|chr10:114206443-114206995	ACSL5	114135955	70764	FALSE	0.07421175326744933	0.09393005036747168	8	6	0.3399390914050249	0.1706543924831739	0.457	ABC
chr5	131347105	131347605	promoter	promoter|chr5:131347105-131347605	ACSL6	131347355	0	TRUE	0.09147608072414432	0.21629809554760568	8	6	1.2415545025924224	0.4812248275995277	0.427	ABC
chr16	20785991	20786494	enhancer	genic|chr16:20785991-20786494	ACSM3	20775311	10931.5	FALSE	0.0312692551223056	0.03015690755662804	8	6	-0.05225635777342749	-0.02028990561345853	0.847	ABC
chr16	20775018	20775561	promoter	promoter|chr16:20775018-20775561	ACSM3	20775311	21.5	TRUE	0.22212798866709477	0.15581402532087824	8	6	-0.5115660865652081	-0.42301011439172415	0.187	ABC
chr16	20406697	20407207	enhancer	genic|chr16:20406697-20407207	ACSM5	20420855	13903	FALSE	0.01517498162406125	0.0180734455922082	8	6	0.2521768039667443	0.05263599768121722	0.643	ABC
chr16	20421439	20421939	enhancer	genic|chr16:20421439-20421939	ACSM5	20420855	834	FALSE	0.11200003947946852	0.10859336107845148	8	6	-0.04456333503142015	-0.02964018693689414	0.894	ABC
chr16	20422407	20422919	enhancer	genic|chr16:20422407-20422919	ACSM5	20420855	1808	FALSE	0.07541470876034617	0.0857917007927624	8	6	0.1859921610993912	0.09918814449264816	0.62	ABC
chr20	24973175	24973675	promoter	promoter|chr20:24973175-24973675	ACSS1	25038818	65393	FALSE	0.2609558055585666	0.15665747461037177	8	6	-0.736191891592528	-0.634113323457374	0.0641	ABC
chr20	25038568	25039068	promoter	promoter|chr20:25038568-25039068	ACSS1	25038818	0	TRUE	0.35670211367188054	0.4664521334498192	8	6	0.38700927702714766	0.576555022983791	0.146	ABC
chr20	25228455	25228955	promoter	promoter|chr20:25228455-25228955	ACSS1	25038818	189887	FALSE	0.08379777050704765	0.07972403207525271	8	6	-0.07189718370768824	-0.03493394392203215	0.878	ABC
chr20	33460411	33460911	promoter	promoter|chr20:33460411-33460911	ACSS2	33464327	3666	FALSE	0.15205473625016638	0.16475066753911805	8	6	0.11569355617670316	0.1299046380787471	0.486	ABC
chr20	33464077	33464577	promoter	promoter|chr20:33464077-33464577	ACSS2	33464327	0	TRUE	0.3815810654872969	0.37512925807921554	8	6	-0.02460179495357158	-0.0434548061277533	0.874	ABC
chr20	33543370	33543887	promoter	promoter|chr20:33543370-33543887	ACSS2	33464327	79301.5	FALSE	0.19599117851136083	0.16639785641692037	8	6	-0.23615187224167244	-0.2341451217995567	0.344	ABC
chr20	33680368	33680868	promoter	promoter|chr20:33680368-33680868	ACSS2	33464327	216291	FALSE	0.02543397371281721	0.0549067758947166	8	6	1.1102273181218505	0.3164722270927166	0.121	ABC
chr10	90595296	90595811	enhancer	genic|chr10:90595296-90595811	ACTA2	90751154	155600.5	FALSE	0.01041006934261051	0.00545794175559494	8	6	-0.9315507745267032	-0.1399802046498815	0.0558	ABC
chr10	90661281	90661781	enhancer	genic|chr10:90661281-90661781	ACTA2	90751154	89623	FALSE	0.0163682945807313	0.01878438672006507	8	6	0.19863000042273735	0.05712869713802322	0.51	ABC
chr10	90747006	90747517	enhancer	genic|chr10:90747006-90747517	ACTA2	90751154	3892.5	FALSE	0.01119085125457446	0.01142689794732451	8	6	0.03011402721920617	0.0078295802927485	0.892	ABC
chr10	90753767	90754280	enhancer	genic|chr10:90753767-90754280	ACTA2	90751154	2869.5	FALSE	0.02254569414660463	0.02478978723760853	8	6	0.13689396033278017	0.05885074030736478	0.399	ABC
chr10	90755071	90755590	enhancer	genic|chr10:90755071-90755590	ACTA2	90751154	4176.5	FALSE	0.01485765173472357	0.01518128919142868	8	6	0.03108819463198587	0.01001878456140209	0.871	ABC
chr10	90756643	90757146	enhancer	genic|chr10:90756643-90757146	ACTA2	90751154	5740.5	FALSE	0.05171042472721776	0.04778730539000706	8	6	-0.11382773473605336	-0.07303114788846791	0.375	ABC
chr10	90759233	90759735	enhancer	genic|chr10:90759233-90759735	ACTA2	90751154	8330	FALSE	0.02273437451171642	0.03048712796282007	8	6	0.4233249358683928	0.18631900387746	0.0419	ABC
chr10	90762254	90762757	enhancer	genic|chr10:90762254-90762757	ACTA2	90751154	11351.5	FALSE	0.01471747479815516	0.02142407936561603	8	6	0.5417030530392377	0.1369981646575187	0.238	ABC
chr10	90763063	90763563	enhancer	genic|chr10:90763063-90763563	ACTA2	90751154	12159	FALSE	0.00894517804191913	0.01378277482220179	8	6	0.6236842657833244	0.125228186819474	0.167	ABC
chr10	90791757	90792266	enhancer	intergenic|chr10:90791757-90792266	ACTA2	90751154	40857.5	FALSE	0.0109371836047593	0.00611210363765923	8	6	-0.8395003714602436	-0.12236891091067724	0.192	ABC
chr10	90640202	90640702	promoter	promoter|chr10:90640202-90640702	ACTA2	90751154	110702	FALSE	0.07081054207900521	0.06532538726731323	8	6	-0.11632038849947662	-0.06398867269169144	0.708	ABC
chr10	90750065	90750727	promoter	promoter|chr10:90750065-90750727	ACTA2	90751154	758	TRUE	0.28804263035061595	0.31017237532436326	8	6	0.10678785576551272	0.16709360166856563	0.449	ABC
chr10	90750904	90751404	promoter	promoter|chr10:90750904-90751404	ACTA2	90751154	0	TRUE	0.1010956983550581	0.09997103896762466	8	6	-0.01613949143697836	-0.01469200550719669	0.887	ABC
chr10	90595296	90595811	enhancer	genic|chr10:90595296-90595811	ACTA2-AS1	90692440	96886.5	FALSE	0.036381496042035	0.03362633877977249	8	6	-0.11361316176802104	-0.04493425150395676	0.728	ABC
chr10	90646266	90646766	enhancer	genic|chr10:90646266-90646766	ACTA2-AS1	90692440	45924	FALSE	0.01828469214523963	0.01443983117557172	8	6	-0.3405824616499009	-0.08037802604239455	0.387	ABC
chr10	90649651	90650151	enhancer	genic|chr10:90649651-90650151	ACTA2-AS1	90692440	42539	FALSE	0.0178088543821076	0.01629269006644296	8	6	-0.12836988776363908	-0.03115288776317061	0.739	ABC
chr10	90654907	90655411	enhancer	genic|chr10:90654907-90655411	ACTA2-AS1	90692440	37281	FALSE	0.00807002081411426	0.00929599844338363	8	6	0.20403743267096505	0.03829749406035226	0.532	ABC
chr10	90657136	90657638	enhancer	genic|chr10:90657136-90657638	ACTA2-AS1	90692440	35053	FALSE	0.00708926820391446	0.00889525434994365	8	6	0.327399146690982	0.0572716911443906	0.361	ABC
chr10	90658445	90658955	enhancer	genic|chr10:90658445-90658955	ACTA2-AS1	90692440	33740	FALSE	0.01445820978867364	0.01737902911551888	8	6	0.26545855856092987	0.0760274456904344	0.314	ABC
chr10	90661281	90661781	enhancer	genic|chr10:90661281-90661781	ACTA2-AS1	90692440	30909	FALSE	0.06290344794938177	0.07009074082733474	8	6	0.15608477474820284	0.0912356316455174	0.561	ABC
chr10	90695053	90695553	enhancer	genic|chr10:90695053-90695553	ACTA2-AS1	90692440	2863	FALSE	0.0254451303991799	0.02531220605155524	8	6	-0.0075563356528025	-0.00272535017900886	0.977	ABC
chr10	90753767	90754280	enhancer	genic|chr10:90753767-90754280	ACTA2-AS1	90692440	61583.5	FALSE	0.01380502217867546	0.01405113235726159	8	6	0.02549319379997662	0.00697229633091008	0.917	ABC
chr10	90756643	90757146	enhancer	genic|chr10:90756643-90757146	ACTA2-AS1	90692440	64454.5	FALSE	0.01083260754172347	0.01230752856161136	8	6	0.18416052841324643	0.04127278285664351	0.545	ABC
chr10	90640202	90640702	promoter	promoter|chr10:90640202-90640702	ACTA2-AS1	90692440	51988	FALSE	0.165046322453135	0.171719192116991	8	6	0.0571802975815426	0.04017459999720243	0.905	ABC
chr10	90750065	90750727	promoter	promoter|chr10:90750065-90750727	ACTA2-AS1	90692440	57956	FALSE	0.18231311677606604	0.18078128449229489	8	6	-0.01217303237424311	-0.01075322475639526	0.968	ABC
chr10	90750904	90751404	promoter	promoter|chr10:90750904-90751404	ACTA2-AS1	90692440	58714	FALSE	0.06629667629365255	0.05701095570045322	8	6	-0.21769735809824856	-0.10902291209957288	0.523	ABC
chr7	5569982	5570482	promoter	promoter|chr7:5569982-5570482	ACTB	5570232	0	TRUE	0.5133224902877881	0.49389387761560066	8	6	-0.0556643860248549	-0.0972215192057972	0.798	ABC
chr17	79527674	79528175	enhancer	genic|chr17:79527674-79528175	ACTG1	79479892	48032.5	FALSE	0.01936413640426681	0.01543637368688553	8	6	-0.3270532874655602	-0.07235288025083356	0.49	ABC
chr17	79481684	79482184	enhancer	intergenic|chr17:79481684-79482184	ACTG1	79479892	2042	FALSE	0.2453097071138371	0.22276472079130788	8	6	-0.1390835522808988	-0.18565646075678885	0.366	ABC
chr17	79484679	79485179	enhancer	intergenic|chr17:79484679-79485179	ACTG1	79479892	5037	FALSE	0.18287827570976337	0.19128536098598928	8	6	0.06484276276726857	0.08034805513394336	0.586	ABC
chr17	79519961	79520461	enhancer	intergenic|chr17:79519961-79520461	ACTG1	79479892	40319	FALSE	0.02902762647955619	0.02481200297984567	8	6	-0.2263884077362832	-0.0739208179864607	0.502	ABC
chr17	79479642	79480142	promoter	promoter|chr17:79479642-79480142	ACTG1	79479892	0	TRUE	0.14266767853575604	0.09991776761463218	8	6	-0.5138453788421582	-0.471657582504004	0.0217	ABC
chr15	83419050	83419565	promoter	promoter|chr15:83419050-83419565	ACTG1P17	83408532	10775.5	FALSE	0.3559027063615043	0.448459331333154	8	6	0.33349425639480174	0.5656917817979006	0.0885	ABC
chr1	27659200	27659701	enhancer	genic|chr1:27659200-27659701	ACTG1P20	27650364	9086.5	FALSE	0.01459956094932789	0.01146460291285846	8	6	-0.34873859707490157	-0.07995045925279996	0.317	ABC
chr1	27957978	27958534	enhancer	genic|chr1:27957978-27958534	ACTG1P20	27650364	307892	FALSE	0.02272107949456604	0.01735786631102393	8	6	-0.3884417623174868	-0.09221020364303792	0.422	ABC
chr1	27986032	27986562	enhancer	intergenic|chr1:27986032-27986562	ACTG1P20	27650364	335933	FALSE	0.02361876154927133	0.03219955391377453	8	6	0.4471073827229707	0.13926743845097905	0.248	ABC
chr1	27560666	27561256	promoter	promoter|chr1:27560666-27561256	ACTG1P20	27650364	89403	FALSE	0.02600427432279526	0.03823971392153021	8	6	0.5563229517457116	0.13651037406195313	0.485	ABC
chr1	27648385	27648937	promoter	promoter|chr1:27648385-27648937	ACTG1P20	27650364	1703	FALSE	0.6375997788079575	0.6384327822844962	8	6	0.00188360421513273	0.00431769824051087	0.974	ABC
chr1	104104568	104105068	enhancer	genic|chr1:104104568-104105068	ACTG1P4	104112025	7207	FALSE	0.09371616187723426	0.08652329251402223	8	6	-0.11520930424538828	-0.05735830608606186	0.813	ABC
chr1	104110145	104110646	enhancer	genic|chr1:104110145-104110646	ACTG1P4	104112025	1629.5	FALSE	0.03181166264589494	0.03129750707808418	8	6	-0.02350802913313423	-0.007172424167631	0.958	ABC
chr1	104118574	104119145	enhancer	genic|chr1:104118574-104119145	ACTG1P4	104112025	6834.5	FALSE	0.01793376125592628	0.01987334015461937	8	6	0.14815627276645116	0.03010603354750365	0.806	ABC
chr1	104112369	104112877	promoter	promoter|chr1:104112369-104112877	ACTG1P4	104112025	598	TRUE	0.05854092247399351	0.05755851979286508	8	6	-0.02441598817109709	-0.0090734586086466	0.965	ABC
chr20	32254053	32254553	promoter	promoter|chr20:32254053-32254553	ACTL10	32254303	0	TRUE	0.3287240681680959	0.2237447851345612	8	6	-0.5550230324110463	-0.71991624607576	0.0235	ABC
chr20	32273960	32274460	promoter	promoter|chr20:32273960-32274460	ACTL10	32254303	19907	FALSE	0.22933189829987263	0.3130921802425057	8	6	0.4491504396875744	0.4100891135958547	0.308	ABC
chr3	179065229	179065729	promoter	promoter|chr3:179065229-179065729	ACTL6A	179280667	215188	FALSE	0.0628377803370058	0.08937749789069241	8	6	0.5082794370692407	0.24650131812983395	0.251	ABC
chr3	179280417	179280917	promoter	promoter|chr3:179280417-179280917	ACTL6A	179280667	0	TRUE	0.5255627349213203	0.5758844913303343	8	6	0.131916485678986	0.2798452204906688	0.192	ABC
chr3	179322184	179322824	promoter	promoter|chr3:179322184-179322824	ACTL6A	179280667	41837	FALSE	0.23137307059691997	0.18781239182758963	8	6	-0.30092870472824834	-0.3487317525070873	0.159	ABC
chr7	100026162	100026681	promoter	promoter|chr7:100026162-100026681	ACTL6B	100254084	227662.5	FALSE	0.06364403133816143	0.0418346819957007	8	6	-0.6053257531526802	-0.24555958339943504	0.2	ABC
chr7	100271112	100271612	promoter	promoter|chr7:100271112-100271612	ACTL6B	100254084	17278	FALSE	0.32520444794125325	0.3882123578141716	8	6	0.25549905371663717	0.3441304508265292	0.335	ABC
chr7	100303425	100303925	promoter	promoter|chr7:100303425-100303925	ACTL6B	100254084	49591	FALSE	0.11944007990016976	0.15232064290618655	8	6	0.35082443733032626	0.245081609763687	0.359	ABC
chr11	66311132	66311633	enhancer	genic|chr11:66311132-66311633	ACTN3	66314311	2928.5	FALSE	0.06144367558717367	0.05262733229272059	8	6	-0.22345225556978704	-0.15085732412938216	0.165	ABC
chr11	66313331	66313959	promoter	promoter|chr11:66313331-66313959	ACTN3	66314311	666	TRUE	0.33551183465002893	0.257717096614855	8	6	-0.3805754092390161	-0.5970384212020534	0.00267	ABC
chr11	66405820	66406337	promoter	promoter|chr11:66405820-66406337	ACTN3	66314311	91767.5	FALSE	0.06806714168011228	0.10118890451866051	8	6	0.5720206719883727	0.36047310242028463	0.0888	ABC
chr11	66445142	66445691	promoter	promoter|chr11:66445142-66445691	ACTN3	66314311	131105.5	FALSE	0.04954447958098319	0.03353470276856895	8	6	-0.5630695013163036	-0.1785998969792247	0.417	ABC
chr19	39041992	39042492	enhancer	genic|chr19:39041992-39042492	ACTN4	39138255	96013	FALSE	0.01242113104650174	0.01023729670058109	8	6	-0.2789617467302478	-0.05172222579174237	0.522	ABC
chr19	39047863	39048364	enhancer	genic|chr19:39047863-39048364	ACTN4	39138255	90141.5	FALSE	0.01015194947835687	0.01512000737216999	8	6	0.5747020483129343	0.11761974870078322	0.171	ABC
chr19	39127404	39127916	enhancer	genic|chr19:39127404-39127916	ACTN4	39138255	10595	FALSE	0.01601994807278562	0.01190788223823488	8	6	-0.4279526120122571	-0.10635345171206746	0.2	ABC
chr19	39146012	39146515	enhancer	genic|chr19:39146012-39146515	ACTN4	39138255	8008.5	FALSE	0.02455344917269	0.03947375971230275	8	6	0.6849682335657925	0.2719800086750184	0.0514	ABC
chr19	39148356	39148862	enhancer	genic|chr19:39148356-39148862	ACTN4	39138255	10354	FALSE	0.01013435198090585	0.01674104173025579	8	6	0.7241354622544329	0.2047503932736328	0.0174	ABC
chr19	39174947	39175452	enhancer	genic|chr19:39174947-39175452	ACTN4	39138255	36944.5	FALSE	0.04229052063299526	0.05032994812724687	8	6	0.25108278961292463	0.1321269822207443	0.289	ABC
chr19	39177100	39177605	enhancer	genic|chr19:39177100-39177605	ACTN4	39138255	39097.5	FALSE	0.03332544347514537	0.0457794539543163	8	6	0.45807618092870817	0.20174243181687587	0.136	ABC
chr19	39108425	39108987	promoter	promoter|chr19:39108425-39108987	ACTN4	39138255	29549	FALSE	0.05807684397767789	0.06461297509725263	8	6	0.15386084903354097	0.07825385363235884	0.627	ABC
chr19	39138005	39138541	promoter	promoter|chr19:39138005-39138541	ACTN4	39138255	18	TRUE	0.1868009800400043	0.16829295643985265	8	6	-0.15052722722105005	-0.18254415402010832	0.236	ABC
chr14	58664808	58665308	enhancer	intergenic|chr14:58664808-58665308	ACTR10	58666832	1774	FALSE	0.01296275833626639	0.0069195339614868	8	6	-0.9056259618681212	-0.2108434541803988	0.00333	ABC
chr14	58705252	58705752	enhancer	intergenic|chr14:58705252-58705752	ACTR10	58666832	38670	FALSE	0.02306058831055875	0.02357973244016046	8	6	0.03211802931602779	0.01092309746244828	0.907	ABC
chr14	58666545	58667082	promoter	promoter|chr14:58666545-58667082	ACTR10	58666832	18.5	TRUE	0.5986587168174022	0.6158318115903898	8	6	0.04080260739173512	0.09115277642166768	0.457	ABC
chr14	58711272	58711792	promoter	promoter|chr14:58711272-58711792	ACTR10	58666832	44700	FALSE	0.08144253357896658	0.0773728949126816	8	6	-0.07395418921239322	-0.05990491795306904	0.613	ABC
chr10	104180625	104181125	enhancer	genic|chr10:104180625-104181125	ACTR1A	104262512	81637	FALSE	0.01308107360048059	0.01202356989096443	8	6	-0.12161564475679336	-0.02816533414422737	0.715	ABC
chr10	104210081	104210581	enhancer	genic|chr10:104210081-104210581	ACTR1A	104262512	52181	FALSE	0.00777972070276796	0.00843986288498134	8	6	0.11750119851322732	0.01639436356528839	0.833	ABC
chr10	104153852	104154352	enhancer	intergenic|chr10:104153852-104154352	ACTR1A	104262512	108410	FALSE	0.06137679123230773	0.05260557811959416	8	6	-0.22247743774995277	-0.12348303581498105	0.389	ABC
chr10	104401749	104402249	enhancer	intergenic|chr10:104401749-104402249	ACTR1A	104262512	139487	FALSE	0.01644288175408927	0.01229813087069985	8	6	-0.41902410121747985	-0.11675510014730042	0.135	ABC
chr10	104261765	104262762	promoter	promoter|chr10:104261765-104262762	ACTR1A	104262512	248.5	TRUE	0.43982306188067694	0.42511529956687144	8	6	-0.04906907172160629	-0.09271259990564457	0.369	ABC
chr10	104263405	104263968	promoter	promoter|chr10:104263405-104263968	ACTR1A	104262512	1174.5	FALSE	0.23997120665725585	0.2550738527276544	8	6	0.08805370575738175	0.12541311611641023	0.244	ABC
chr2	98262270	98262770	promoter	promoter|chr2:98262270-98262770	ACTR1B	98280561	18041	FALSE	0.11066541070359948	0.10581888325358764	8	6	-0.06460726988428568	-0.05552365061162782	0.729	ABC
chr2	98280311	98280811	promoter	promoter|chr2:98280311-98280811	ACTR1B	98280561	0	TRUE	0.7743605924408454	0.7800601239887872	8	6	0.01057979048099831	0.02676071797489685	0.724	ABC
chr2	114617212	114617724	enhancer	genic|chr2:114617212-114617724	ACTR3	114647510	30042	FALSE	0.011011285115768	0.01066228825573666	8	6	-0.04646576309113133	-0.01131708104679988	0.847	ABC
chr2	114643941	114644441	enhancer	genic|chr2:114643941-114644441	ACTR3	114647510	3319	FALSE	0.26111842317969386	0.234418925469338	8	6	-0.1556152020833572	-0.2124748594981194	0.312	ABC
chr2	114651808	114652308	enhancer	genic|chr2:114651808-114652308	ACTR3	114647510	4548	FALSE	0.01468372606954085	0.01285047797657781	8	6	-0.19239608397836852	-0.05890487841727308	0.293	ABC
chr2	114652837	114653885	enhancer	genic|chr2:114652837-114653885	ACTR3	114647510	5851	FALSE	0.01558559223149779	0.01482672570092033	8	6	-0.07201294486978198	-0.02376307905499781	0.672	ABC
chr2	114681106	114681607	enhancer	genic|chr2:114681106-114681607	ACTR3	114647510	33846.5	FALSE	0.0173964097660779	0.01538445231121139	8	6	-0.1773165120417879	-0.05540156386803666	0.435	ABC
chr2	114549510	114550010	enhancer	intergenic|chr2:114549510-114550010	ACTR3	114647510	97750	FALSE	0.01095527830095615	0.00983494042100632	8	6	-0.1556379161512524	-0.0300238334823332	0.697	ABC
chr2	114513959	114514650	promoter	promoter|chr2:114513959-114514650	ACTR3	114647510	133205.5	FALSE	0.2357467576705567	0.26979976465193434	8	6	0.1946511608008593	0.2671490566601211	0.266	ABC
chr2	114647260	114647822	promoter	promoter|chr2:114647260-114647822	ACTR3	114647510	31	TRUE	0.21092848001039943	0.20164243346890948	8	6	-0.06495463367331804	-0.07908374252307049	0.706	ABC
chr7	152160958	152161458	promoter	promoter|chr7:152160958-152161458	ACTR3B	152456833	295625	FALSE	0.1848031256091952	0.23187848114916415	8	6	0.32737978328597384	0.29090150213104166	0.353	ABC
chr7	152456583	152457083	promoter	promoter|chr7:152456583-152457083	ACTR3B	152456833	0	TRUE	0.5890928015258488	0.5498850586028268	8	6	-0.09936483753150908	-0.2156459431445432	0.468	ABC
chr7	150020045	150021008	promoter	promoter|chr7:150020045-150021008	ACTR3C	150020758	231.5	TRUE	0.38224873450697866	0.41873472463789274	8	6	0.13152483684953284	0.23718384472802476	0.288	ABC
chr7	150065628	150066128	promoter	promoter|chr7:150065628-150066128	ACTR3C	150020758	45120	FALSE	0.08448471313096573	0.09224993873449502	8	6	0.1268576327763246	0.07987623990973301	0.669	ABC
chr7	150076155	150076655	promoter	promoter|chr7:150076155-150076655	ACTR3C	150020758	55647	FALSE	0.2914135383090228	0.2760052997592361	8	6	-0.07837193338331969	-0.10655724128970528	0.698	ABC
chr7	150102589	150103089	promoter	promoter|chr7:150102589-150103089	ACTR3C	150020758	82081	FALSE	0.04280970965680035	0.03942135166895298	8	6	-0.11896080697096774	-0.05035037614086152	0.727	ABC
chr20	37376846	37377346	promoter	promoter|chr20:37376846-37377346	ACTR5	37377096	0	TRUE	0.502155256753256	0.5172947860120655	8	6	0.04285316348508809	0.06684868870860379	0.88	ABC
chr12	100579028	100579528	enhancer	intergenic|chr12:100579028-100579528	ACTR6	100594554	15276	FALSE	0.05045730687453465	0.05323287751761402	8	6	0.07725434816933056	0.03437353655425864	0.823	ABC
chr12	100584872	100585372	enhancer	intergenic|chr12:100584872-100585372	ACTR6	100594554	9432	FALSE	0.00684522872760502	0.00937005759652178	8	6	0.45295916723061896	0.08105071285075799	0.223	ABC
chr12	100536392	100536946	promoter	promoter|chr12:100536392-100536946	ACTR6	100594554	57885	FALSE	0.166800195777132	0.1302857081171132	8	6	-0.35644214808157243	-0.3221773025760945	0.154	ABC
chr12	100593579	100594079	promoter	promoter|chr12:100593579-100594079	ACTR6	100594554	725	TRUE	0.2011973315879026	0.1768316810389237	8	6	-0.1862344011851456	-0.2139481380319029	0.331	ABC
chr12	100594304	100594804	promoter	promoter|chr12:100594304-100594804	ACTR6	100594554	0	TRUE	0.16228441007292377	0.14743549767073544	8	6	-0.138440493094244	-0.13735777200531818	0.497	ABC
chr12	100660607	100661167	promoter	promoter|chr12:100660607-100661167	ACTR6	100594554	66333	FALSE	0.18968224806777575	0.27190238953298557	8	6	0.5195041636091953	0.48603351228557384	0.185	ABC
chr3	53381404	53381904	promoter	promoter|chr3:53381404-53381904	ACTR8	53916229	534575	FALSE	0.06501652865749215	0.03857519165168478	8	6	-0.7531332056527389	-0.2790617869072606	0.193	ABC
chr3	53915979	53916479	promoter	promoter|chr3:53915979-53916479	ACTR8	53916229	0	TRUE	0.21751654648707577	0.2288645305098437	8	6	0.0733687399592547	0.09927393453273944	0.578	ABC
chr3	53925792	53926292	promoter	promoter|chr3:53925792-53926292	ACTR8	53916229	9813	FALSE	0.5844522635832955	0.5782234950142079	8	6	-0.0154579631159391	-0.03383730286553144	0.821	ABC
chr3	169482598	169483098	promoter	promoter|chr3:169482598-169483098	ACTRT3	169487683	4835	FALSE	0.24901210019723363	0.1845567621088056	8	6	-0.4321512501002808	-0.447395612776547	0.124	ABC
chr3	169490602	169491102	promoter	promoter|chr3:169490602-169491102	ACTRT3	169487683	3169	FALSE	0.5581774401754804	0.6408371248574212	8	6	0.1992339118467462	0.4398554705748221	0.0557	ABC
chr3	38206775	38207275	promoter	promoter|chr3:38206775-38207275	ACVR2B	38495789	288764	FALSE	0.3291804418363577	0.32525279363136583	8	6	-0.01731717252480431	-0.01564188967848079	0.974	ABC
chr3	38495539	38496039	promoter	promoter|chr3:38495539-38496039	ACVR2B	38495789	0	TRUE	0.11218880403616192	0.08853517608617359	8	6	-0.3416060340900633	-0.19038272559990732	0.47	ABC
chr3	38496061	38496561	promoter	promoter|chr3:38496061-38496561	ACVR2B	38495789	522	TRUE	0.07314339472266733	0.05005823512626403	8	6	-0.5471201587535315	-0.236917420809944	0.259	ABC
chr3	38206775	38207275	promoter	promoter|chr3:38206775-38207275	ACVR2B-AS1	38496311	289286	FALSE	0.3291804418363577	0.32525279363136583	8	6	-0.01731717252480431	-0.01564188967848079	0.974	ABC
chr3	38495539	38496039	promoter	promoter|chr3:38495539-38496039	ACVR2B-AS1	38496311	522	TRUE	0.11218880403616192	0.08853517608617359	8	6	-0.3416060340900633	-0.19038272559990732	0.47	ABC
chr3	38496061	38496561	promoter	promoter|chr3:38496061-38496561	ACVR2B-AS1	38496311	0	TRUE	0.07314339472266733	0.05005823512626403	8	6	-0.5471201587535315	-0.236917420809944	0.259	ABC
chr3	52029708	52030208	promoter	promoter|chr3:52029708-52030208	ACY1	52017299	12659	FALSE	0.15440812683647812	0.20085321797388836	8	6	0.37939288894547074	0.3540996132182125	0.172	ABC
chr11	67381331	67381833	enhancer	genic|chr11:67381331-67381833	ACY3	67418130	36548	FALSE	0.05778655648142643	0.02797531272806114	8	6	-1.0465796430670338	-0.33335559639160917	0.0934	ABC
chr11	67426807	67427312	enhancer	intergenic|chr11:67426807-67427312	ACY3	67418130	8929.5	FALSE	0.04549311830439636	0.08490433335281314	8	6	0.9001898611475956	0.4682072753074737	0.0115	ABC
chr11	67397158	67397658	promoter	promoter|chr11:67397158-67397658	ACY3	67418130	20722	FALSE	0.14008080550804988	0.11754230168577752	8	6	-0.2530792306198649	-0.202825778091834	0.4	ABC
chr11	67397671	67398174	promoter	promoter|chr11:67397671-67398174	ACY3	67418130	20207.5	FALSE	0.185495545968542	0.15779771428543232	8	6	-0.23330823801901843	-0.2206065430188429	0.407	ABC
chr14	75725591	75726098	enhancer	intergenic|chr14:75725591-75726098	ACYP1	75530752	195092.5	FALSE	0.04853313526336326	0.03735972164540471	8	6	-0.3774863558337907	-0.13203463986593472	0.421	ABC
chr14	75469195	75469861	promoter	promoter|chr14:75469195-75469861	ACYP1	75530752	61224	FALSE	0.13525672653077386	0.12620984341179314	8	6	-0.09987590934684372	-0.07686001437265999	0.731	ABC
chr14	75517648	75518485	promoter	promoter|chr14:75517648-75518485	ACYP1	75530752	12685.5	FALSE	0.05202344205720761	0.05487794126492086	8	6	0.07706450379904509	0.0357493297184082	0.827	ABC
chr14	75530502	75531011	promoter	promoter|chr14:75530502-75531011	ACYP1	75530752	4.5	TRUE	0.19201116279482572	0.21479973417099352	8	6	0.16180202173513783	0.20271771521215215	0.307	ABC
chr14	75535744	75536529	promoter	promoter|chr14:75535744-75536529	ACYP1	75530752	5384.5	FALSE	0.19449992092145849	0.20472375778219792	8	6	0.07390896529772223	0.09457348404226276	0.64	ABC
chr2	54197727	54198227	promoter	promoter|chr2:54197727-54198227	ACYP2	54342409	144432	FALSE	0.3644444376229752	0.4327878388265899	8	6	0.2479610792683571	0.3748723018961028	0.321	ABC
chr2	54342159	54342659	promoter	promoter|chr2:54342159-54342659	ACYP2	54342409	0	TRUE	0.3104672995773507	0.21358808210597496	8	6	-0.5396101734253178	-0.6424256724702496	0.045	ABC
chr20	43280149	43280649	promoter	promoter|chr20:43280149-43280649	ADA	43280399	0	TRUE	0.2794207963439101	0.25646621256132346	8	6	-0.1236706252065498	-0.12037973952126849	0.75	ABC
chr22	17700225	17700725	promoter	promoter|chr22:17700225-17700725	ADA2	17700475	0	TRUE	0.490693397329056	0.5547617377486975	8	6	0.1770464286220051	0.29315779697099686	0.504	ABC
chr22	17747373	17747873	promoter	promoter|chr22:17747373-17747873	ADA2	17700475	47148	FALSE	0.06272625050438059	0.03204728761417351	8	6	-0.9688670706966817	-0.35494911868172113	0.111	ABC
chr16	84121286	84121793	enhancer	genic|chr16:84121286-84121793	ADAD2	84224722	103182.5	FALSE	0.0094166018563354	0.01055834294153032	8	6	0.1651049941073015	0.0348312962249849	0.581	ABC
chr16	84122257	84122757	enhancer	genic|chr16:84122257-84122757	ADAD2	84224722	102215	FALSE	0.08785045354151101	0.10986075022289972	8	6	0.32255440945376124	0.2303971044985934	0.244	ABC
chr16	84228013	84228531	enhancer	genic|chr16:84228013-84228531	ADAD2	84224722	3550	FALSE	0.02824748238027629	0.02829220320196968	8	6	0.00228223841260774	7.977299716766697e-4	0.994	ABC
chr16	84150263	84150798	promoter	promoter|chr16:84150263-84150798	ADAD2	84224722	74191.5	FALSE	0.3016497009314665	0.2497618665944069	8	6	-0.2723209275700752	-0.298143439379372	0.396	ABC
chr16	84178529	84179114	promoter	promoter|chr16:84178529-84179114	ADAD2	84224722	45900.5	FALSE	0.05516206544333847	0.05768084888289141	8	6	0.06441591976538788	0.02945512682491897	0.857	ABC
chr16	84220426	84220938	promoter	promoter|chr16:84220426-84220938	ADAD2	84224722	4040	FALSE	0.1504415498583715	0.14742823911467834	8	6	-0.02919018264724084	-0.02182498708384754	0.933	ABC
chr15	43622303	43623070	promoter	promoter|chr15:43622303-43623070	ADAL	43622553	133.5	TRUE	0.34990933904998495	0.3047897250073218	8	6	-0.19916690260992637	-0.2729012404649778	0.394	ABC
chr15	59016588	59017100	enhancer	genic|chr15:59016588-59017100	ADAM10	59042177	25333	FALSE	0.03874298029972739	0.03849234660139233	8	6	-0.00936331281064535	-0.0042509302757675	0.97	ABC
chr15	59019017	59019517	enhancer	genic|chr15:59019017-59019517	ADAM10	59042177	22910	FALSE	0.01582615117387237	0.02019465445909352	8	6	0.3516630177479971	0.0929410593822072	0.379	ABC
chr15	59023890	59024391	enhancer	genic|chr15:59023890-59024391	ADAM10	59042177	18036.5	FALSE	0.0066305518232208	0.00349594162659548	8	6	-0.923447846987396	-0.1115954243916792	0.134	ABC
chr15	59038189	59038689	enhancer	genic|chr15:59038189-59038689	ADAM10	59042177	3738	FALSE	0.01041941696125383	0.00789405157336565	8	6	-0.4004367012871869	-0.08773294175147242	0.159	ABC
chr15	59041888	59042427	promoter	promoter|chr15:59041888-59042427	ADAM10	59042177	19.5	TRUE	0.31142786477252044	0.3736047542794303	8	6	0.2626147798333742	0.3476291886266055	0.35	ABC
chr15	59062923	59063640	promoter	promoter|chr15:59062923-59063640	ADAM10	59042177	21104.5	FALSE	0.2792767162498742	0.2019412394500485	8	6	-0.4677597379539626	-0.535752975891626	0.071	ABC
chr1	154946690	154947367	promoter	promoter|chr1:154946690-154947367	ADAM15	155023747	76718.5	FALSE	0.1546549468796003	0.16861697944192028	8	6	0.12469683950686672	0.09020889515202413	0.761	ABC
chr1	154974427	154975355	promoter	promoter|chr1:154974427-154975355	ADAM15	155023747	48856	FALSE	0.10487663794311296	0.08590961050651341	8	6	-0.28780190616132306	-0.1403046890470421	0.588	ABC
chr2	9563415	9563948	promoter	promoter|chr2:9563415-9563948	ADAM17	9695949	132267.5	FALSE	0.1052684797522761	0.12188705454471344	8	6	0.2114713885858641	0.15427766127545284	0.467	ABC
chr2	9695699	9696199	promoter	promoter|chr2:9695699-9696199	ADAM17	9695949	0	TRUE	0.4590692775342017	0.4474843893573565	8	6	-0.0368745309028726	-0.0680717508371283	0.834	ABC
chr2	9770934	9771434	promoter	promoter|chr2:9770934-9771434	ADAM17	9695949	75235	FALSE	0.28074712009567365	0.23283021517085392	8	6	-0.2699929296842936	-0.2980902483593527	0.338	ABC
chr12	112342200	112342717	enhancer	intergenic|chr12:112342200-112342717	ADAM1A	112336866	5592.5	FALSE	0.00811774290053829	0.00392613619728194	8	6	-1.047968428110815	-0.12281457452628798	0.155	ABC
chr14	70650662	70651162	enhancer	genic|chr14:70650662-70651162	ADAM21P1	70714518	63606	FALSE	0.04489469697139266	0.06548666374495812	8	6	0.5446560922699247	0.1852085336107623	0.402	ABC
chr14	70653574	70654074	promoter	promoter|chr14:70653574-70654074	ADAM21P1	70714518	60694	FALSE	0.03043162727834587	0.04337033734077571	8	6	0.511137183212427	0.1428310358780938	0.432	ABC
chr7	87505293	87505942	promoter	promoter|chr7:87505293-87505942	ADAM22	87563457	57839.5	FALSE	0.49282501246369215	0.5057076764069669	8	6	0.0372281987386231	0.07242863057908708	0.824	ABC
chr7	87563207	87563707	promoter	promoter|chr7:87563207-87563707	ADAM22	87563457	0	TRUE	0.36911268901946553	0.3871141653164547	8	6	0.06869776573250255	0.10242350166462529	0.759	ABC
chr10	135088262	135088762	enhancer	genic|chr10:135088262-135088762	ADAM8	135090407	1895	FALSE	0.3423393738879525	0.3460121796886542	8	6	0.01539558956981666	0.02331375308681747	0.938	ABC
chr10	135122141	135122910	promoter	promoter|chr10:135122141-135122910	ADAM8	135090407	32118.5	FALSE	0.24482523695755892	0.272547587079221	8	6	0.15475586697516308	0.1735578269280638	0.592	ABC
chr8	38644471	38644971	promoter	promoter|chr8:38644471-38644971	ADAM9	38854504	209783	FALSE	0.06803188319651197	0.07220478863454087	8	6	0.08588349504911386	0.03531371294224095	0.875	ABC
chr8	38853791	38854754	promoter	promoter|chr8:38853791-38854754	ADAM9	38854504	231.5	TRUE	0.6415062428749575	0.6259685112921536	8	6	-0.03537321941829902	-0.08088261259264214	0.777	ABC
chr8	24241547	24242047	promoter	promoter|chr8:24241547-24242047	ADAMDEC1	24241797	0	TRUE	0.19227055837501453	0.2956933156001079	8	6	0.620963765030425	0.3823033689267756	0.517	ABC
chr9	136242787	136243533	promoter	promoter|chr9:136242787-136243533	ADAMTS13	136287119	43959	FALSE	0.08740915603537928	0.0811557735025662	8	6	-0.10709067554371782	-0.06153594668667665	0.759	ABC
chr9	136282966	136283466	promoter	promoter|chr9:136282966-136283466	ADAMTS13	136287119	3903	FALSE	0.421225417407616	0.4534389907507304	8	6	0.1063159587801852	0.2011570590133351	0.15	ABC
chr9	136286869	136287369	promoter	promoter|chr9:136286869-136287369	ADAMTS13	136287119	0	TRUE	0.23660385529059152	0.22086362488662217	8	6	-0.09931774781634098	-0.13660215637919745	0.361	ABC
chr9	136344026	136344526	promoter	promoter|chr9:136344026-136344526	ADAMTS13	136287119	57157	FALSE	0.0789012285777941	0.08901216803425699	8	6	0.1739548023793816	0.13324652142742544	0.363	ABC
chr1	161162233	161162735	enhancer	genic|chr1:161162233-161162735	ADAMTS4	161168843	6359	FALSE	0.00885823471421926	0.00642358163710681	8	6	-0.46364129011995425	-0.0707750626924301	0.29	ABC
chr1	161164882	161165382	enhancer	genic|chr1:161164882-161165382	ADAMTS4	161168843	3711	FALSE	0.01767857690044614	0.01346934692355692	8	6	-0.39232224276176136	-0.10718898904617608	0.214	ABC
chr1	161171853	161172353	enhancer	genic|chr1:161171853-161172353	ADAMTS4	161168843	3260	FALSE	0.3099518939874291	0.2573352374993585	8	6	-0.2683952976094178	-0.4117891104647073	0.0712	ABC
chr1	161187125	161187635	enhancer	genic|chr1:161187125-161187635	ADAMTS4	161168843	18537	FALSE	0.00956591242842712	0.01371825218757271	8	6	0.5201221933267592	0.0995073446338082	0.235	ABC
chr1	161151932	161152518	enhancer	intergenic|chr1:161151932-161152518	ADAMTS4	161168843	16618	FALSE	0.03432996009202959	0.03515428393900417	8	6	0.03423232819772085	0.01587215667824554	0.872	ABC
chr1	161155054	161155555	enhancer	intergenic|chr1:161155054-161155555	ADAMTS4	161168843	13538.5	FALSE	0.04358201409310042	0.04326242281121863	8	6	-0.01061840816355107	-0.00518260261940578	0.965	ABC
chr1	161102228	161102812	promoter	promoter|chr1:161102228-161102812	ADAMTS4	161168843	66323	FALSE	0.04624160612588463	0.06464055322929071	8	6	0.4832480371771198	0.19198647489923404	0.35	ABC
chr1	161135837	161136430	promoter	promoter|chr1:161135837-161136430	ADAMTS4	161168843	32709.5	FALSE	0.14252391651583185	0.14239824963532338	8	6	-0.00127262121805907	-0.00100713756618935	0.997	ABC
chr1	161195319	161195978	promoter	promoter|chr1:161195319-161195978	ADAMTS4	161168843	26805.5	FALSE	0.02973572285861231	0.05567022271733819	8	6	0.9047087076987346	0.2895048271848959	0.165	ABC
chr5	64777497	64777997	promoter	promoter|chr5:64777497-64777997	ADAMTS6	64777747	0	TRUE	0.29562839001331565	0.38266636824257494	8	6	0.37230228894936257	0.4429175531041432	0.27	ABC
chr1	150538357	150538862	enhancer	genic|chr1:150538357-150538862	ADAMTSL4	150521844	16765.5	FALSE	0.01724269397910102	0.01774592946429732	8	6	0.04150294217059928	0.011075113891273	0.898	ABC
chr1	150539806	150540314	enhancer	genic|chr1:150539806-150540314	ADAMTSL4	150521844	18216	FALSE	0.05531086447923958	0.04552425042942591	8	6	-0.2809276277954099	-0.11431925728258652	0.487	ABC
chr1	150583935	150584435	enhancer	intergenic|chr1:150583935-150584435	ADAMTSL4	150521844	62341	FALSE	0.1325088473469594	0.211282167643018	8	6	0.6730823192665021	0.5148593071160754	0.0962	ABC
chr1	150601848	150602368	promoter	promoter|chr1:150601848-150602368	ADAMTSL4	150521844	80264	FALSE	0.27200541488739893	0.2354762483374603	8	6	-0.2080538243003292	-0.23991774852777328	0.423	ABC
chr1	150534483	150534983	enhancer	genic|chr1:150534483-150534983	ADAMTSL4-AS1	150547028	12295	FALSE	0.03563697397816767	0.03907556204046973	8	6	0.13289178494405943	0.05057714782809192	0.696	ABC
chr1	150538357	150538862	enhancer	genic|chr1:150538357-150538862	ADAMTSL4-AS1	150547028	8418.5	FALSE	0.02281123113748976	0.02778045890822234	8	6	0.2843261195689042	0.12482512747619652	0.121	ABC
chr1	150539806	150540314	enhancer	genic|chr1:150539806-150540314	ADAMTSL4-AS1	150547028	6968	FALSE	0.13485717269106812	0.14997668218198237	8	6	0.15330595659360313	0.16390464392326964	0.352	ABC
chr1	150583935	150584435	enhancer	intergenic|chr1:150583935-150584435	ADAMTSL4-AS1	150547028	37157	FALSE	0.15647302980768288	0.1893017121019017	8	6	0.27477344822022304	0.28223072591670767	0.235	ABC
chr1	150551816	150552464	promoter	promoter|chr1:150551816-150552464	ADAMTSL4-AS1	150547028	5112	FALSE	0.32413308800317864	0.2937954211902687	8	6	-0.14177438907007484	-0.22677648996318808	0.112	ABC
chr1	150601848	150602368	promoter	promoter|chr1:150601848-150602368	ADAMTSL4-AS1	150547028	55080	FALSE	0.13606392869312206	0.10595965518562152	8	6	-0.36076959701961026	-0.2680061777897609	0.236	ABC
chr17	29295411	29295911	enhancer	intergenic|chr17:29295411-29295911	ADAP2	29248753	46908	FALSE	0.10907235159754528	0.11396211479578038	8	6	0.06326885528430859	0.04339763545387457	0.84	ABC
chr17	29233036	29233556	promoter	promoter|chr17:29233036-29233556	ADAP2	29248753	15457	FALSE	0.1999900641550952	0.13447513473734743	8	6	-0.5725888918124649	-0.5375899585908617	0.0356	ABC
chr17	29297705	29298319	promoter	promoter|chr17:29297705-29298319	ADAP2	29248753	49259	FALSE	0.20459059903085983	0.2247479178215578	8	6	0.1355678953949933	0.13169221513658377	0.651	ABC
chr1	154575868	154576420	enhancer	genic|chr1:154575868-154576420	ADAR	154580724	4580	FALSE	0.01070520915746338	0.01273413318735589	8	6	0.25038777542903246	0.06661595956553791	0.29	ABC
chr1	154757390	154757890	enhancer	genic|chr1:154757390-154757890	ADAR	154580724	176916	FALSE	0.00583817205086646	0.00563013647031492	8	6	-0.052346835091081	-0.0059222174902642	0.937	ABC
chr1	154927564	154928064	enhancer	genic|chr1:154927564-154928064	ADAR	154580724	347090	FALSE	0.02954185631454216	0.03601278065310844	8	6	0.2857485153386856	0.08978957924697323	0.52	ABC
chr1	154584110	154584612	enhancer	intergenic|chr1:154584110-154584612	ADAR	154580724	3637	FALSE	0.01254517944824201	0.0142438656812802	8	6	0.18320762892408737	0.05281296021412915	0.398	ABC
chr1	154530870	154531671	promoter	promoter|chr1:154530870-154531671	ADAR	154580724	49453.5	FALSE	0.11785714738922368	0.09799564625502916	8	6	-0.2662496929868224	-0.1935411130355576	0.33	ABC
chr1	154580401	154580974	promoter	promoter|chr1:154580401-154580974	ADAR	154580724	36.5	TRUE	0.1416748710916128	0.1790465597071051	8	6	0.33775090848265604	0.38278920841074154	0.0495	ABC
chr10	1716597	1717099	enhancer	genic|chr10:1716597-1717099	ADARB2	1779670	62822	FALSE	0.02158428224290833	0.02565549994484522	8	6	0.24928702072392395	0.06112640473208087	0.649	ABC
chr10	1757949	1758449	enhancer	genic|chr10:1757949-1758449	ADARB2	1779670	21471	FALSE	0.03091482750388178	0.05235808369482307	8	6	0.760113339845144	0.283657612431748	0.0893	ABC
chr10	1768711	1769213	enhancer	genic|chr10:1768711-1769213	ADARB2	1779670	10708	FALSE	0.00591424105954838	0.00301315555814638	8	6	-0.9729178918097748	-0.09973791739738665	0.139	ABC
chr10	1779420	1780007	promoter	promoter|chr10:1779420-1780007	ADARB2	1779670	43.5	TRUE	0.2587547232608735	0.3436807275617515	8	6	0.4094837550403201	0.4399230492098431	0.244	ABC
chr16	75605735	75606307	enhancer	genic|chr16:75605735-75606307	ADAT1	75657221	51200	FALSE	0.01122219518347436	0.01015358760747698	8	6	-0.14436533973531004	-0.02915648787946373	0.688	ABC
chr16	75650521	75651024	enhancer	genic|chr16:75650521-75651024	ADAT1	75657221	6448.5	FALSE	0.01487434105308194	0.01683081881855448	8	6	0.17827960829608883	0.04748772448709878	0.554	ABC
chr16	75654111	75654648	enhancer	genic|chr16:75654111-75654648	ADAT1	75657221	2841.5	FALSE	0.02012782697578061	0.01854696038391487	8	6	-0.11800865913970844	-0.04195077283196236	0.564	ABC
chr16	75795320	75796167	enhancer	intergenic|chr16:75795320-75796167	ADAT1	75657221	138522.5	FALSE	0.04737014134082119	0.01728868870976961	8	6	-1.4541495271206453	-0.5618983027140323	5.04e-4	ABC
chr16	75798004	75798505	enhancer	intergenic|chr16:75798004-75798505	ADAT1	75657221	141033.5	FALSE	0.01515617479670915	0.00729645183261222	8	6	-1.054638707470166	-0.23954761986059075	0.00441	ABC
chr16	75589907	75590434	promoter	promoter|chr16:75589907-75590434	ADAT1	75657221	67050.5	FALSE	0.06787029104924966	0.07001077372208576	8	6	0.0447967507507223	0.01997142406282752	0.924	ABC
chr16	75599954	75600498	promoter	promoter|chr16:75599954-75600498	ADAT1	75657221	56995	FALSE	0.07831616238400134	0.1246012590710537	8	6	0.6699366691391001	0.5055341206932724	0.0218	ABC
chr16	75656971	75657507	promoter	promoter|chr16:75656971-75657507	ADAT1	75657221	18	TRUE	0.1458140657768654	0.12092047294420456	8	6	-0.2700713674448366	-0.2830854911248762	0.0988	ABC
chr16	75681335	75681936	promoter	promoter|chr16:75681335-75681936	ADAT1	75657221	24414.5	FALSE	0.29809395027129354	0.33357520019075826	8	6	0.16224493835409382	0.24558991511801403	0.316	ABC
chr6	143381728	143382228	promoter	promoter|chr6:143381728-143382228	ADAT2	143771841	389863	FALSE	0.04005542717342823	0.04799454537433791	8	6	0.260872722569403	0.072869607911508	0.744	ABC
chr6	143771591	143772167	promoter	promoter|chr6:143771591-143772167	ADAT2	143771841	38	TRUE	0.6710218426549794	0.649792172133906	8	6	-0.04638136481047002	-0.1082874683409084	0.726	ABC
chr19	1909037	1909550	enhancer	genic|chr19:1909037-1909550	ADAT3	1905212	4081.5	FALSE	0.01621270567408433	0.01780209864028956	8	6	0.1349224499593646	0.04826314697129735	0.44	ABC
chr19	2089969	2090469	enhancer	genic|chr19:2089969-2090469	ADAT3	1905212	185007	FALSE	0.05673457707056211	0.06021437391269404	8	6	0.08587965882797215	0.05047205011041195	0.702	ABC
chr19	1875961	1876461	enhancer	intergenic|chr19:1875961-1876461	ADAT3	1905212	29001	FALSE	0.03655725239663706	0.03091880658622197	8	6	-0.24167300833660396	-0.0987760086093943	0.39	ABC
chr19	1897480	1897980	enhancer	intergenic|chr19:1897480-1897980	ADAT3	1905212	7482	FALSE	0.08494321447523868	0.0846372530602254	8	6	-0.00520590020208862	-0.0041973415778144	0.975	ABC
chr19	2061303	2061803	enhancer	intergenic|chr19:2061303-2061803	ADAT3	1905212	156341	FALSE	0.0490746656687091	0.06518853898291396	8	6	0.40963990259867655	0.27635804658785235	0.0161	ABC
chr19	1904962	1905580	promoter	promoter|chr19:1904962-1905580	ADAT3	1905212	59	TRUE	0.18254773487161377	0.2118548091897079	8	6	0.21480211151103015	0.27181052247891824	0.0504	ABC
chr14	78283609	78284161	enhancer	genic|chr14:78283609-78284161	ADCK1	78266425	17460	FALSE	0.00387611081049026	0.01488686257310926	8	6	1.941358015670164	0.2337547136958585	0.0714	ABC
chr7	140372702	140373202	promoter	promoter|chr7:140372702-140373202	ADCK2	140372952	0	TRUE	0.27315406907378154	0.1915838258311872	8	6	-0.5117391455703955	-0.485588646059773	0.15	ABC
chr7	140714229	140714729	promoter	promoter|chr7:140714229-140714729	ADCK2	140372952	341527	FALSE	0.11566983880354571	0.11427490307349804	8	6	-0.01750413191664769	-0.00875387829724552	0.977	ABC
chr8	145596398	145596898	promoter	promoter|chr8:145596398-145596898	ADCK5	145597703	1055	FALSE	0.10588460594135976	0.09034722724683002	8	6	-0.22894062739109317	-0.1708201535256739	0.342	ABC
chr8	145597453	145597953	promoter	promoter|chr8:145597453-145597953	ADCK5	145597703	0	TRUE	0.2595692112765146	0.21967738101936635	8	6	-0.24073293767334572	-0.29050580955980154	0.28	ABC
chr8	145634483	145634983	promoter	promoter|chr8:145634483-145634983	ADCK5	145597703	37030	FALSE	0.05989607826377661	0.06365493062482298	8	6	0.08781072298812476	0.03360834756875386	0.875	ABC
chr1	167886249	167886757	enhancer	genic|chr1:167886249-167886757	ADCY10	167883464	3039	FALSE	0.00901069857633317	0.00833829275943193	8	6	-0.11188693241847451	-0.01325066275922615	0.891	ABC
chr1	167896465	167896965	enhancer	genic|chr1:167896465-167896965	ADCY10	167883464	13251	FALSE	0.01638345794006733	0.00989464492104484	8	6	-0.7275200477101755	-0.12942439582510856	0.254	ABC
chr1	167905546	167906557	promoter	promoter|chr1:167905546-167906557	ADCY10	167883464	22587.5	FALSE	0.5907444165329313	0.6405711160491863	8	6	0.1168246585917825	0.20020604594323768	0.674	ABC
chr6	41040103	41040956	promoter	promoter|chr6:41040103-41040956	ADCY10P1	41068772	28242.5	FALSE	0.8617568409749046	0.8818455101741347	8	6	0.03324508696668656	0.08900756794326933	0.656	ABC
chr2	25109436	25109936	enhancer	genic|chr2:25109436-25109936	ADCY3	25142886	33200	FALSE	0.010184753309162081	0.01793383425467098	8	6	0.8162729330861543	0.17815311548192753	0.0828	ABC
chr2	25198279	25198789	enhancer	genic|chr2:25198279-25198789	ADCY3	25142886	55648	FALSE	0.00939510542011534	0.00802691154679548	8	6	-0.2270643500575601	-0.03776973050634714	0.591	ABC
chr2	25145656	25146219	enhancer	intergenic|chr2:25145656-25146219	ADCY3	25142886	3051.5	FALSE	0.01048414778527041	0.01360435735011712	8	6	0.3758592121488749	0.10988811105585732	0.0542	ABC
chr2	25147560	25148065	enhancer	intergenic|chr2:25147560-25148065	ADCY3	25142886	4926.5	FALSE	0.01319033646383782	0.01647722479189534	8	6	0.3209919084679179	0.10841936572073373	0.0848	ABC
chr2	25149704	25150226	enhancer	intergenic|chr2:25149704-25150226	ADCY3	25142886	7079	FALSE	0.03456578642609224	0.06170949725195922	8	6	0.8361477913741275	0.4654205623234304	0.00563	ABC
chr2	25142636	25143136	promoter	promoter|chr2:25142636-25143136	ADCY3	25142886	0	TRUE	0.08617550778224041	0.10087019872018956	8	6	0.22715020518470497	0.1808510360507836	0.202	ABC
chr2	25143261	25143817	promoter	promoter|chr2:25143261-25143817	ADCY3	25142886	653	TRUE	0.1595409879157256	0.1922065743841605	8	6	0.26873056745868257	0.298700420159057	0.132	ABC
chr2	25194369	25195230	promoter	promoter|chr2:25194369-25195230	ADCY3	25142886	51913.5	FALSE	0.22687743928540743	0.13360912731221533	8	6	-0.7638945876265801	-0.47828414262121194	0.221	ABC
chr14	24765883	24766413	enhancer	genic|chr14:24765883-24766413	ADCY4	24804277	38129	FALSE	0.01957593821727121	0.01561447978260425	8	6	-0.3261969484794759	-0.09050268349204224	0.288	ABC
chr14	24837963	24838463	enhancer	genic|chr14:24837963-24838463	ADCY4	24804277	33936	FALSE	0.0239771124976023	0.02065368405214348	8	6	-0.2152587872139626	-0.06059250631151354	0.565	ABC
chr14	24682425	24683286	promoter	promoter|chr14:24682425-24683286	ADCY4	24804277	121421.5	FALSE	0.05419501681791263	0.08363664459415333	8	6	0.6259749806334032	0.32897633748995303	0.0854	ABC
chr14	24711630	24712150	promoter	promoter|chr14:24711630-24712150	ADCY4	24804277	92387	FALSE	0.15341355587540756	0.14090606919404858	8	6	-0.12269221374605854	-0.1246104540304264	0.518	ABC
chr14	24835733	24836366	promoter	promoter|chr14:24835733-24836366	ADCY4	24804277	31772.5	FALSE	0.06475891169118704	0.0525826046212044	8	6	-0.30049313453731574	-0.14893995878202415	0.4	ABC
chr14	24911723	24912408	promoter	promoter|chr14:24911723-24912408	ADCY4	24804277	107788.5	FALSE	0.08775256238617364	0.05544729253238847	8	6	-0.6623242369898716	-0.33521264555744645	0.0908	ABC
chr12	49171314	49171814	enhancer	genic|chr12:49171314-49171814	ADCY6	49182879	11315	FALSE	0.01026850614787451	0.00709059691734163	8	6	-0.5342473250285185	-0.09459012446793576	0.164	ABC
chr12	49173665	49174166	enhancer	genic|chr12:49173665-49174166	ADCY6	49182879	8963.5	FALSE	0.01622249487035288	0.00911229012439705	8	6	-0.8321101232615298	-0.1733233288726642	0.0575	ABC
chr12	49175377	49175879	enhancer	genic|chr12:49175377-49175879	ADCY6	49182879	7251	FALSE	0.01515193234488518	0.01023976206952542	8	6	-0.565319600779453	-0.11116164370486516	0.204	ABC
chr12	49179720	49180250	enhancer	genic|chr12:49179720-49180250	ADCY6	49182879	2894	FALSE	0.01343085934921107	0.00961207870994125	8	6	-0.4826312485954491	-0.09660885933316674	0.215	ABC
chr12	49182598	49183179	promoter	promoter|chr12:49182598-49183179	ADCY6	49182879	9.5	TRUE	0.0924547734729316	0.05995344210252525	8	6	-0.624905223051258	-0.33497951566207057	0.118	ABC
chr16	50295688	50296188	enhancer	intergenic|chr16:50295688-50296188	ADCY7	50321822	25884	FALSE	0.01047384962262623	0.01424309929695333	8	6	0.4434713140769483	0.07283097346086528	0.468	ABC
chr16	50297758	50298379	enhancer	intergenic|chr16:50297758-50298379	ADCY7	50321822	23753.5	FALSE	0.05092398184860158	0.0722742222310108	8	6	0.5051359475460446	0.17262430027915032	0.482	ABC
chr16	50312906	50313406	enhancer	intergenic|chr16:50312906-50313406	ADCY7	50321822	8666	FALSE	0.04375632499753194	0.04373951095726855	8	6	-5.544842800617639e-4	-2.1210779761454031e-4	0.999	ABC
chr16	50315849	50316350	enhancer	intergenic|chr16:50315849-50316350	ADCY7	50321822	5722.5	FALSE	0.4712304015917296	0.4079181548411032	8	6	-0.20815290086750413	-0.34870770195009915	0.326	ABC
chr16	50318198	50318700	enhancer	intergenic|chr16:50318198-50318700	ADCY7	50321822	3373	FALSE	0.06690032487513185	0.05355621840585395	8	6	-0.32095912092236106	-0.20273329310968569	0.137	ABC
chr16	50319309	50319814	enhancer	intergenic|chr16:50319309-50319814	ADCY7	50321822	2260.5	FALSE	0.01247155022130378	0.01168679791510526	8	6	-0.09376110655185206	-0.02619499197460272	0.648	ABC
chr4	2845333	2845833	promoter	promoter|chr4:2845333-2845833	ADD1	2845583	0	TRUE	0.7614098110836867	0.7532582408028428	8	6	-0.01552860845675623	-0.03879771579022075	0.793	ABC
chr10	111672014	111672514	enhancer	genic|chr10:111672014-111672514	ADD3	111767693	95429	FALSE	0.04379821579364276	0.077593979952755	8	6	0.825072626771278	0.33524477757959065	0.125	ABC
chr10	111674664	111675169	enhancer	genic|chr10:111674664-111675169	ADD3	111767693	92776.5	FALSE	0.01116103795543625	0.01745244991816706	8	6	0.6449583701709274	0.1341442626868717	0.17	ABC
chr10	111755916	111756467	enhancer	genic|chr10:111755916-111756467	ADD3	111767693	11501.5	FALSE	0.01135270279385249	0.00967361393355043	8	6	-0.2309089407181892	-0.05030229273201764	0.446	ABC
chr10	111758059	111758569	enhancer	genic|chr10:111758059-111758569	ADD3	111767693	9379	FALSE	0.00906442146300269	0.00735094911320299	8	6	-0.3022844082051864	-0.06312965248220566	0.282	ABC
chr10	111769771	111770271	enhancer	genic|chr10:111769771-111770271	ADD3	111767693	2328	FALSE	0.03064378790690871	0.0225392721659472	8	6	-0.44315371213337845	-0.1286931509575193	0.295	ABC
chr10	111773349	111773856	enhancer	genic|chr10:111773349-111773856	ADD3	111767693	5909.5	FALSE	0.01268882125435926	0.00854524697525471	8	6	-0.5703639597702543	-0.1016217875262891	0.208	ABC
chr10	111827636	111828138	enhancer	genic|chr10:111827636-111828138	ADD3	111767693	60194	FALSE	0.01495536054913756	0.02220061475287708	8	6	0.5699369346340857	0.11480718071946436	0.402	ABC
chr10	111829355	111829860	enhancer	genic|chr10:111829355-111829860	ADD3	111767693	61914.5	FALSE	0.01067416092742182	0.01292616933650607	8	6	0.2761721293858795	0.04412545991539698	0.662	ABC
chr10	111845610	111846146	enhancer	genic|chr10:111845610-111846146	ADD3	111767693	78185	FALSE	0.00801502503678244	0.00739343949223581	8	6	-0.11646135218751504	-0.01430778956104318	0.863	ABC
chr10	111683015	111683561	promoter	promoter|chr10:111683015-111683561	ADD3	111767693	84405	FALSE	0.17150255461151337	0.12057160439597508	8	6	-0.5083398854833837	-0.4584482487013072	0.0489	ABC
chr10	111767413	111768389	promoter	promoter|chr10:111767413-111768389	ADD3	111767693	208	TRUE	0.2539585470036531	0.2404097846793168	8	6	-0.07909741389803815	-0.07378965387793754	0.833	ABC
chr10	111672014	111672514	enhancer	genic|chr10:111672014-111672514	ADD3-AS1	111768139	95875	FALSE	0.04379821579364276	0.077593979952755	8	6	0.825072626771278	0.33524477757959065	0.125	ABC
chr10	111674664	111675169	enhancer	genic|chr10:111674664-111675169	ADD3-AS1	111768139	93222.5	FALSE	0.01116103795543625	0.01745244991816706	8	6	0.6449583701709274	0.1341442626868717	0.17	ABC
chr10	111755916	111756467	enhancer	genic|chr10:111755916-111756467	ADD3-AS1	111768139	11947.5	FALSE	0.01135270279385249	0.00967361393355043	8	6	-0.2309089407181892	-0.05030229273201764	0.446	ABC
chr10	111758059	111758569	enhancer	genic|chr10:111758059-111758569	ADD3-AS1	111768139	9825	FALSE	0.00906442146300269	0.00735094911320299	8	6	-0.3022844082051864	-0.06312965248220566	0.282	ABC
chr10	111769771	111770271	enhancer	genic|chr10:111769771-111770271	ADD3-AS1	111768139	1882	FALSE	0.03064378790690871	0.0225392721659472	8	6	-0.44315371213337845	-0.1286931509575193	0.295	ABC
chr10	111773349	111773856	enhancer	genic|chr10:111773349-111773856	ADD3-AS1	111768139	5463.5	FALSE	0.01268882125435926	0.00854524697525471	8	6	-0.5703639597702543	-0.1016217875262891	0.208	ABC
chr10	111827636	111828138	enhancer	genic|chr10:111827636-111828138	ADD3-AS1	111768139	59748	FALSE	0.01495536054913756	0.02220061475287708	8	6	0.5699369346340857	0.11480718071946436	0.402	ABC
chr10	111829355	111829860	enhancer	genic|chr10:111829355-111829860	ADD3-AS1	111768139	61468.5	FALSE	0.01067416092742182	0.01292616933650607	8	6	0.2761721293858795	0.04412545991539698	0.662	ABC
chr10	111845610	111846146	enhancer	genic|chr10:111845610-111846146	ADD3-AS1	111768139	77739	FALSE	0.00801502503678244	0.00739343949223581	8	6	-0.11646135218751504	-0.01430778956104318	0.863	ABC
chr10	111683015	111683561	promoter	promoter|chr10:111683015-111683561	ADD3-AS1	111768139	84851	FALSE	0.17150255461151337	0.12057160439597508	8	6	-0.5083398854833837	-0.4584482487013072	0.0489	ABC
chr10	111767413	111768389	promoter	promoter|chr10:111767413-111768389	ADD3-AS1	111768139	238	TRUE	0.2539585470036531	0.2404097846793168	8	6	-0.07909741389803815	-0.07378965387793754	0.833	ABC
chr1	32216328	32217059	enhancer	genic|chr1:32216328-32217059	ADGRB2	32229664	12970.5	FALSE	0.0082652842995225	0.00712763844534665	8	6	-0.21364028753850264	-0.02665424156885932	0.742	ABC
chr1	32220755	32221255	enhancer	genic|chr1:32220755-32221255	ADGRB2	32229664	8659	FALSE	0.00746819180999567	0.00844268311470864	8	6	0.17694258378471572	0.02712649725817791	0.691	ABC
chr1	32226433	32226934	enhancer	genic|chr1:32226433-32226934	ADGRB2	32229664	2980.5	FALSE	0.0355616352468284	0.02495304810190879	8	6	-0.5111056092333934	-0.1627297577142427	0.211	ABC
chr1	32228164	32228664	enhancer	genic|chr1:32228164-32228664	ADGRB2	32229664	1250	FALSE	0.02588366796521363	0.0186334566632873	8	6	-0.4741467444110551	-0.13220278424202084	0.221	ABC
chr1	32234537	32235052	enhancer	intergenic|chr1:32234537-32235052	ADGRB2	32229664	5130.5	FALSE	0.00724279048725763	0.00963053878464715	8	6	0.411070869565598	0.06210246540774051	0.401	ABC
chr1	32254022	32254522	enhancer	intergenic|chr1:32254022-32254522	ADGRB2	32229664	24608	FALSE	0.10111206546510322	0.15828298119361936	8	6	0.6465509823144723	0.4056205347053351	0.167	ABC
chr1	32421536	32422047	enhancer	intergenic|chr1:32421536-32422047	ADGRB2	32229664	192127.5	FALSE	0.03058513270237212	0.03588956417254324	8	6	0.23073386815572097	0.06852164662165572	0.658	ABC
chr1	32423236	32423736	enhancer	intergenic|chr1:32423236-32423736	ADGRB2	32229664	193822	FALSE	0.0130578682262992	0.01595148848447573	8	6	0.2887716650991861	0.05635445316015745	0.591	ABC
chr19	14691492	14691992	enhancer	intergenic|chr19:14691492-14691992	ADGRE3	14785730	93988	FALSE	0.06307334399185084	0.06520569550610195	8	6	0.04796756135450774	0.02185294606730014	0.917	ABC
chr19	14724733	14725243	enhancer	intergenic|chr19:14724733-14725243	ADGRE3	14785730	60742	FALSE	0.02844078264117109	0.0190449116028108	8	6	-0.578555574346852	-0.17151637399952846	0.121	ABC
chr19	14494938	14495438	enhancer	genic|chr19:14494938-14495438	ADGRE5	14491955	3233	FALSE	0.14530585778092817	0.15176681050122387	8	6	0.06276346176523814	0.06930238696850412	0.518	ABC
chr19	14498817	14499931	enhancer	genic|chr19:14498817-14499931	ADGRE5	14491955	7419	FALSE	0.01274115085470227	0.01447527529816088	8	6	0.18409519031458177	0.05986526547665857	0.293	ABC
chr19	14516807	14517325	enhancer	genic|chr19:14516807-14517325	ADGRE5	14491955	25111	FALSE	0.05028957352052109	0.04756049880255045	8	6	-0.08049547294344378	-0.05118684571197715	0.6	ABC
chr19	13957285	13957785	enhancer	intergenic|chr19:13957285-13957785	ADGRE5	14491955	534420	FALSE	0.04576727409678392	0.03872247900088614	8	6	-0.24114505099262568	-0.12719919978973682	0.241	ABC
chr19	14477362	14477862	enhancer	intergenic|chr19:14477362-14477862	ADGRE5	14491955	14343	FALSE	0.06319295577516676	0.0674490008900176	8	6	0.09403332522056884	0.0687880865069063	0.394	ABC
chr19	14480433	14480933	enhancer	intergenic|chr19:14480433-14480933	ADGRE5	14491955	11272	FALSE	0.06076048403248619	0.05779731183161642	8	6	-0.07213096858273838	-0.05048067394285556	0.371	ABC
chr19	14486023	14486530	enhancer	intergenic|chr19:14486023-14486530	ADGRE5	14491955	5678.5	FALSE	0.1254292384375681	0.11674519380146244	8	6	-0.10351053181549096	-0.1035928386289184	0.262	ABC
chr19	14488711	14489327	enhancer	intergenic|chr19:14488711-14489327	ADGRE5	14491955	2936	FALSE	0.04001051397773263	0.04129606280543872	8	6	0.04562507892085091	0.02636892437887511	0.675	ABC
chr19	14491705	14492205	promoter	promoter|chr19:14491705-14492205	ADGRE5	14491955	0	TRUE	0.11995628558665644	0.13849586993628202	8	6	0.20733419917598897	0.21244797846492192	0.0537	ABC
chr2	26467280	26467865	promoter	promoter|chr2:26467280-26467865	ADGRF3	26569685	102112.5	FALSE	0.05969572275756111	0.07681119804217687	8	6	0.3636890868285706	0.22971677458701684	0.149	ABC
chr2	26568551	26569203	promoter	promoter|chr2:26568551-26569203	ADGRF3	26569685	808	TRUE	0.6800369216321908	0.663497733687313	8	6	-0.03552153977072155	-0.08362354187327564	0.461	ABC
chr16	57578083	57578583	enhancer	genic|chr16:57578083-57578583	ADGRG1	57662137	83804	FALSE	0.04619755392970084	0.0362197072281817	8	6	-0.3510415810618609	-0.11680025808471964	0.516	ABC
chr16	57663376	57663895	enhancer	genic|chr16:57663376-57663895	ADGRG1	57662137	1498.5	FALSE	0.0177938638222946	0.00787323684896933	8	6	-1.176351032218464	-0.24879362846802897	0.00603	ABC
chr16	57673015	57673547	enhancer	genic|chr16:57673015-57673547	ADGRG1	57662137	11144	FALSE	0.00889820038931938	0.00993937448735201	8	6	0.1596414731373561	0.02384307857967074	0.799	ABC
chr16	57635925	57636432	enhancer	intergenic|chr16:57635925-57636432	ADGRG1	57662137	25958.5	FALSE	0.08401225988375162	0.07572861539112	8	6	-0.14976132434169176	-0.08479599381017562	0.651	ABC
chr16	57640734	57641302	enhancer	intergenic|chr16:57640734-57641302	ADGRG1	57662137	21119	FALSE	0.01695596041234108	0.0173452105836916	8	6	0.03274485291570856	0.0071847073063109	0.946	ABC
chr16	57643436	57643939	enhancer	intergenic|chr16:57643436-57643939	ADGRG1	57662137	18449.5	FALSE	0.16132023946305876	0.14513657340383937	8	6	-0.15251633808574452	-0.10878672137541756	0.701	ABC
chr16	57648354	57648866	enhancer	intergenic|chr16:57648354-57648866	ADGRG1	57662137	13527	FALSE	0.02053936870290201	0.02550974314620891	8	6	0.31265653300408125	0.09155554690041408	0.412	ABC
chr16	57656266	57656766	enhancer	intergenic|chr16:57656266-57656766	ADGRG1	57662137	5621	FALSE	0.01158008795041026	0.00879018104896349	8	6	-0.39768142500911086	-0.07603425144919893	0.292	ABC
chr16	57569731	57570727	promoter	promoter|chr16:57569731-57570727	ADGRG1	57662137	91908	FALSE	0.1823614249174121	0.24588985409222647	8	6	0.4312116205305417	0.3214894114535046	0.398	ABC
chr16	57661887	57662758	promoter	promoter|chr16:57661887-57662758	ADGRG1	57662137	185.5	TRUE	0.10245735744230276	0.04084709262413832	8	6	-1.3267182873608347	-0.6444283543719213	0.00431	ABC
chr16	57578083	57578583	enhancer	genic|chr16:57578083-57578583	ADGRG5	57576548	1785	FALSE	0.13424275827250126	0.13521680597424252	8	6	0.0104302099177478	0.01098443994411196	0.926	ABC
chr16	57643436	57643939	enhancer	intergenic|chr16:57643436-57643939	ADGRG5	57576548	67139.5	FALSE	0.01428427723829931	0.01656679817574507	8	6	0.21386676333744417	0.05807329190966381	0.442	ABC
chr16	57569731	57570727	promoter	promoter|chr16:57569731-57570727	ADGRG5	57576548	6319	FALSE	0.6327426103620662	0.6451540035325836	8	6	0.02802483117070775	0.06424335246259931	0.506	ABC
chr3	100119786	100120492	promoter	promoter|chr3:100119786-100120492	ADGRG7	100328432	208293	FALSE	0.3921104317451172	0.35097046829256956	8	6	-0.15991038101742497	-0.2300255649045756	0.502	ABC
chr3	100427924	100428424	promoter	promoter|chr3:100427924-100428424	ADGRG7	100328432	99742	FALSE	0.09776925831145784	0.16298369555939518	8	6	0.7372748349254283	0.47227797495047086	0.0929	ABC
chr19	14527332	14527839	enhancer	genic|chr19:14527332-14527839	ADGRL1	14316997	210588.5	FALSE	0.0081932344067751	0.00686444579929931	8	6	-0.2552898414680164	-0.04010441232198717	0.532	ABC
chr19	14491705	14492205	promoter	promoter|chr19:14491705-14492205	ADGRL1	14316997	174958	FALSE	0.03940141526435633	0.05503966448910907	8	6	0.4822242247279367	0.1686022564104841	0.364	ABC
chr4	100009689	100010257	promoter	promoter|chr4:100009689-100010257	ADH5	100009939	34	TRUE	0.2922064146790106	0.3391388767784863	8	6	0.2148883261200604	0.17655499451605344	0.755	ABC
chr8	67340962	67341512	promoter	promoter|chr8:67340962-67341512	ADHFE1	67344717	3480	FALSE	0.22021856465210243	0.27689475229610994	8	6	0.3304016173272586	0.3251095669506001	0.357	ABC
chr8	67344467	67344967	promoter	promoter|chr8:67344467-67344967	ADHFE1	67344717	0	TRUE	0.1373022181470919	0.18972865575926975	8	6	0.4665826606250227	0.3755535653222894	0.207	ABC
chr8	67579202	67580036	promoter	promoter|chr8:67579202-67580036	ADHFE1	67344717	234902	FALSE	0.4062624254289888	0.22944454528172803	8	6	-0.8242664290182667	-0.9446243868231716	0.0229	ABC
chr2	3523100	3523600	promoter	promoter|chr2:3523100-3523600	ADI1	3523350	0	TRUE	0.4340145622871704	0.4109266712918768	8	6	-0.0788624775481567	-0.13817629936656958	0.662	ABC
chr2	3605711	3606226	promoter	promoter|chr2:3605711-3606226	ADI1	3523350	82618.5	FALSE	0.3862773601274777	0.3791777113623628	8	6	-0.02676296016848319	-0.04251011940151016	0.895	ABC
chr3	186560212	186560712	promoter	promoter|chr3:186560212-186560712	ADIPOQ	186560462	0	TRUE	0.04100933527532337	0.12283862627874964	8	6	1.582740019489651	0.4929411920586012	0.221	ABC
chr1	202776961	202777461	enhancer	genic|chr1:202776961-202777461	ADIPOR1	202927524	150313	FALSE	0.00423223302410964	0.0087953273545285909	8	6	1.0553182110390027	0.10240665312253054	0.34	ABC
chr1	202933726	202934285	enhancer	genic|chr1:202933726-202934285	ADIPOR1	202927524	6481.5	FALSE	0.0077437901572317	0.00829319434417807	8	6	0.09888804239573848	0.0169612884634257	0.797	ABC
chr1	202896045	202896650	promoter	promoter|chr1:202896045-202896650	ADIPOR1	202927524	31176.5	FALSE	0.08891159951578731	0.05977518676562642	8	6	-0.5728249144916848	-0.2920044868151972	0.142	ABC
chr1	202927264	202927774	promoter	promoter|chr1:202927264-202927774	ADIPOR1	202927524	5	TRUE	0.3600669245300649	0.37473318080008067	8	6	0.05759864618898799	0.1000398383723088	0.675	ABC
chr1	202936137	202936654	promoter	promoter|chr1:202936137-202936654	ADIPOR1	202927524	8871.5	FALSE	0.1998145084046609	0.23221599828193176	8	6	0.2168060285107609	0.23028891536419652	0.432	ABC
chr12	1802063	1802563	enhancer	genic|chr12:1802063-1802563	ADIPOR2	1800246	2067	FALSE	0.02000819294997872	0.01919602693220773	8	6	-0.05978313311519391	-0.02405351779141854	0.562	ABC
chr12	1799860	1800496	promoter	promoter|chr12:1799860-1800496	ADIPOR2	1800246	68	TRUE	0.5672551449934162	0.6183204476804902	8	6	0.12435692672625824	0.2737699882757089	0.322	ABC
chr12	2113417	2113951	promoter	promoter|chr12:2113417-2113951	ADIPOR2	1800246	313438	FALSE	0.05148111324036752	0.04792561318664002	8	6	-0.1032463604465698	-0.03813444271835016	0.833	ABC
chr10	88730247	88731259	promoter	promoter|chr10:88730247-88731259	ADIRF	88728187	2566	FALSE	0.43780597615109	0.4827010772933448	8	6	0.1408383988276218	0.2392880621127367	0.512	ABC
chr10	88854554	88855439	promoter	promoter|chr10:88854554-88855439	ADIRF	88728187	126809.5	FALSE	0.23202023253764137	0.24934733380987453	8	6	0.10390616064808066	0.12207723640821586	0.652	ABC
chr10	75941522	75942031	enhancer	genic|chr10:75941522-75942031	ADK	75936246	5530.5	FALSE	0.03355714830248732	0.0328799472170497	8	6	-0.02941213725785502	-0.01364370149719791	0.878	ABC
chr10	76345062	76345567	enhancer	genic|chr10:76345062-76345567	ADK	75936246	409068.5	FALSE	0.00868505898074649	0.00991496976738184	8	6	0.19107272701494096	0.03166558117164406	0.669	ABC
chr10	75926107	75926609	enhancer	intergenic|chr10:75926107-75926609	ADK	75936246	9888	FALSE	0.02670795157633502	0.02034569142552018	8	6	-0.3925460200049614	-0.15972057666765693	0.0571	ABC
chr10	75927145	75927664	enhancer	intergenic|chr10:75927145-75927664	ADK	75936246	8841.5	FALSE	0.01462482162598662	0.01301732735277981	8	6	-0.16798575617164035	-0.05238997755250605	0.376	ABC
chr10	75928610	75929110	enhancer	intergenic|chr10:75928610-75929110	ADK	75936246	7386	FALSE	0.01260260500776059	0.01041927074173502	8	6	-0.27446767020533885	-0.07890544021630969	0.142	ABC
chr10	75910593	75911200	promoter	promoter|chr10:75910593-75911200	ADK	75936246	25349.5	FALSE	0.2517786447391827	0.2478286521308372	8	6	-0.02281293137373175	-0.03129765505806735	0.887	ABC
chr10	75935996	75936709	promoter	promoter|chr10:75935996-75936709	ADK	75936246	106.5	TRUE	0.305924581963984	0.3108927864004058	8	6	0.02324110596952251	0.03701928652906527	0.853	ABC
chr11	10335651	10336671	enhancer	genic|chr11:10335651-10336671	ADM	10326526	9635	FALSE	0.03766838621958962	0.04324622668339414	8	6	0.199220033321082	0.08862906490098377	0.47	ABC
chr11	10339289	10339806	enhancer	genic|chr11:10339289-10339806	ADM	10326526	13021.5	FALSE	0.07740404535354307	0.0951016416509473	8	6	0.2970612775512595	0.18784078861899964	0.31	ABC
chr11	10319869	10320369	enhancer	intergenic|chr11:10319869-10320369	ADM	10326526	6407	FALSE	0.1484454651923367	0.14925123906955615	8	6	0.0078098870358836	0.00610711160000986	0.981	ABC
chr20	49411180	49411680	promoter	promoter|chr20:49411180-49411680	ADNP	49547750	136320	FALSE	0.25691359436066147	0.3154301152566791	8	6	0.2960371748111254	0.40862135805533345	0.166	ABC
chr20	49547270	49548000	promoter	promoter|chr20:49547270-49548000	ADNP	49547750	115	TRUE	0.2679459718554571	0.23308768737295352	8	6	-0.2010693300327861	-0.26477084661071515	0.304	ABC
chr20	49574851	49575600	promoter	promoter|chr20:49574851-49575600	ADNP	49547750	27475.5	FALSE	0.22285601738501215	0.2110775162466013	8	6	-0.07833900348509171	-0.09113733989381732	0.708	ABC
chr20	49411180	49411680	promoter	promoter|chr20:49411180-49411680	ADNP-AS1	49547520	136090	FALSE	0.25691359436066147	0.3154301152566791	8	6	0.2960371748111254	0.40862135805533345	0.166	ABC
chr20	49547270	49548000	promoter	promoter|chr20:49547270-49548000	ADNP-AS1	49547520	115	TRUE	0.2679459718554571	0.23308768737295352	8	6	-0.2010693300327861	-0.26477084661071515	0.304	ABC
chr20	49574851	49575600	promoter	promoter|chr20:49574851-49575600	ADNP-AS1	49547520	27705.5	FALSE	0.22285601738501215	0.2110775162466013	8	6	-0.07833900348509171	-0.09113733989381732	0.708	ABC
chr18	77872878	77873379	enhancer	genic|chr18:77872878-77873379	ADNP2	77866914	6214.5	FALSE	0.01623270123849905	0.01388033169965731	8	6	-0.22586105016364424	-0.06112763977499111	0.417	ABC
chr18	77863200	77863716	enhancer	intergenic|chr18:77863200-77863716	ADNP2	77866914	3456	FALSE	0.10669047639759303	0.09718965408231156	8	6	-0.1345567503424005	-0.08790620247307267	0.669	ABC
chr18	77864487	77864993	enhancer	intergenic|chr18:77864487-77864993	ADNP2	77866914	2174	FALSE	0.01688177656095993	0.01577258388287042	8	6	-0.09804771120846324	-0.02512535100421984	0.765	ABC
chr18	77748342	77748867	promoter	promoter|chr18:77748342-77748867	ADNP2	77866914	118309.5	FALSE	0.15401187144144435	0.14962405189958933	8	6	-0.04169945458615846	-0.0335753958357362	0.906	ABC
chr18	77866612	77867164	promoter	promoter|chr18:77866612-77867164	ADNP2	77866914	26	TRUE	0.21915839018081784	0.3110698010458399	8	6	0.5052644319175017	0.5334323711788063	0.149	ABC
chr10	64370341	64370850	enhancer	genic|chr10:64370341-64370850	ADO	64564515	193919.5	FALSE	0.01109433145738943	0.01276186503972042	8	6	0.202016448725394	0.05863935224885157	0.296	ABC
chr10	64374085	64374585	enhancer	genic|chr10:64374085-64374585	ADO	64564515	190180	FALSE	0.0273309558888264	0.02726551301771949	8	6	-0.00345861747898388	-0.0015057765168573	0.985	ABC
chr10	64392078	64392578	enhancer	genic|chr10:64392078-64392578	ADO	64564515	172187	FALSE	0.06200201971653175	0.05524104032500099	8	6	-0.16657472271636253	-0.07137928398966069	0.695	ABC
chr10	64397090	64397590	enhancer	genic|chr10:64397090-64397590	ADO	64564515	167175	FALSE	0.04301328706670328	0.04489487432997258	8	6	0.06176835520253144	0.02984253771452399	0.813	ABC
chr10	64412980	64413487	enhancer	genic|chr10:64412980-64413487	ADO	64564515	151281.5	FALSE	0.03115359584107454	0.04042745795518089	8	6	0.3759367979708353	0.15480429993115444	0.192	ABC
chr10	64415141	64415642	enhancer	genic|chr10:64415141-64415642	ADO	64564515	149123.5	FALSE	0.02460691434923447	0.03525973981359542	8	6	0.5189580703745245	0.16090707683518998	0.252	ABC
chr10	64441127	64441637	enhancer	intergenic|chr10:64441127-64441637	ADO	64564515	123133	FALSE	0.03616787113494259	0.03508865636158886	8	6	-0.04370397834913707	-0.0202785571582543	0.844	ABC
chr10	64485860	64486361	enhancer	intergenic|chr10:64485860-64486361	ADO	64564515	78404.5	FALSE	0.02977236953925565	0.03684212994987711	8	6	0.30738242207571037	0.14020401376724956	0.181	ABC
chr10	64492630	64493130	enhancer	intergenic|chr10:64492630-64493130	ADO	64564515	71635	FALSE	0.05623697101836542	0.05956868589257464	8	6	0.08303524159135768	0.05719526567821662	0.582	ABC
chr10	64495363	64495863	enhancer	intergenic|chr10:64495363-64495863	ADO	64564515	68902	FALSE	0.01247363062054857	0.01265271466848919	8	6	0.02056550922145082	0.0053113048351426	0.934	ABC
chr10	64539112	64539645	enhancer	intergenic|chr10:64539112-64539645	ADO	64564515	25136.5	FALSE	0.02614917035764683	0.0241534262422841	8	6	-0.11453731981782345	-0.04133249938439826	0.66	ABC
chr10	64571172	64571674	enhancer	intergenic|chr10:64571172-64571674	ADO	64564515	6908	FALSE	0.16527734386709236	0.16727867939362856	8	6	0.01736460322205129	0.02031222463990705	0.863	ABC
chr10	64564265	64564772	promoter	promoter|chr10:64564265-64564772	ADO	64564515	3.5	TRUE	0.1376765003971332	0.14892528548222	8	6	0.11330639360667938	0.1226898499807916	0.303	ABC
chr10	64575890	64576470	promoter	promoter|chr10:64575890-64576470	ADO	64564515	11665	FALSE	0.12106370124258505	0.11501002609190032	8	6	-0.07400672914103557	-0.05856421458317581	0.772	ABC
chr22	24666534	24667034	promoter	promoter|chr22:24666534-24667034	ADORA2A	24823529	156745	FALSE	0.1063169167344748	0.05879004525660359	8	6	-0.8547273775637576	-0.3931557261842602	0.15	ABC
chr22	24823279	24823779	promoter	promoter|chr22:24823279-24823779	ADORA2A	24823529	0	TRUE	0.5155338920578726	0.513176396315879	8	6	-0.00661246107577655	-0.01263673512376912	0.972	ABC
chr1	112048311	112048838	enhancer	genic|chr1:112048311-112048838	ADORA3	112046743	1831.5	FALSE	0.0688795186506939	0.07097431581732991	8	6	0.04322197582010829	0.02579544369588122	0.867	ABC
chr1	112050736	112051239	enhancer	genic|chr1:112050736-112051239	ADORA3	112046743	4244.5	FALSE	0.1407936876376061	0.13719381216141313	8	6	-0.03736724019908669	-0.03980510372579501	0.802	ABC
chr1	112058177	112058970	enhancer	genic|chr1:112058177-112058970	ADORA3	112046743	11830.5	FALSE	0.01106860769966714	0.008615448079728	8	6	-0.3614760230531559	-0.06962867167309993	0.318	ABC
chr1	112143411	112143911	enhancer	genic|chr1:112143411-112143911	ADORA3	112046743	96918	FALSE	0.15944282318062772	0.17138188388105674	8	6	0.10417545512083631	0.10353795378809628	0.645	ABC
chr1	112135380	112135881	enhancer	intergenic|chr1:112135380-112135881	ADORA3	112046743	88887.5	FALSE	0.1168575979117724	0.10467966188325588	8	6	-0.15877036953108506	-0.12608494825426156	0.504	ABC
chr1	112139084	112139584	enhancer	intergenic|chr1:112139084-112139584	ADORA3	112046743	92591	FALSE	0.01473068116009293	0.01391442419566162	8	6	-0.0822429349032343	-0.02519650293818453	0.683	ABC
chr1	112140103	112140605	enhancer	intergenic|chr1:112140103-112140605	ADORA3	112046743	93611	FALSE	0.01270732690696551	0.01215535550992192	8	6	-0.06406849047781306	-0.01560776019613065	0.817	ABC
chr1	112141069	112141569	enhancer	intergenic|chr1:112141069-112141569	ADORA3	112046743	94576	FALSE	0.03480787887911429	0.03745021768473169	8	6	0.1055602027214618	0.04456102669188482	0.693	ABC
chr1	112158895	112159395	enhancer	intergenic|chr1:112158895-112159395	ADORA3	112046743	112402	FALSE	0.01360752703970488	0.00979549745727548	8	6	-0.4742142371717235	-0.09926088639239664	0.206	ABC
chr15	73079188	73079688	enhancer	genic|chr15:73079188-73079688	ADPGK	73076126	3312	FALSE	0.02425837057232288	0.01771100061136157	8	6	-0.4538369265470284	-0.1892567520929646	0.00153	ABC
chr15	73089065	73089565	enhancer	genic|chr15:73089065-73089565	ADPGK	73076126	13189	FALSE	0.02669550988760667	0.02738701523888439	8	6	0.03689493823979223	0.01298501882118686	0.898	ABC
chr15	73074925	73075425	promoter	promoter|chr15:73074925-73075425	ADPGK	73076126	951	FALSE	0.09690696957945567	0.09036983198321535	8	6	-0.10075918802118589	-0.08867225912906815	0.354	ABC
chr15	73075876	73076453	promoter	promoter|chr15:73075876-73076453	ADPGK	73076126	38.5	TRUE	0.5334977274051451	0.504252036276504	8	6	-0.08133712070902988	-0.16844113627687363	0.354	ABC
chr15	73079188	73079688	enhancer	genic|chr15:73079188-73079688	ADPGK-AS1	73075175	4263	FALSE	0.02425837057232288	0.01771100061136157	8	6	-0.4538369265470284	-0.1892567520929646	0.00153	ABC
chr15	73089065	73089565	enhancer	genic|chr15:73089065-73089565	ADPGK-AS1	73075175	14140	FALSE	0.02669550988760667	0.02738701523888439	8	6	0.03689493823979223	0.01298501882118686	0.898	ABC
chr15	73074925	73075425	promoter	promoter|chr15:73074925-73075425	ADPGK-AS1	73075175	0	TRUE	0.09690696957945567	0.09036983198321535	8	6	-0.10075918802118589	-0.08867225912906815	0.354	ABC
chr15	73075876	73076453	promoter	promoter|chr15:73075876-73076453	ADPGK-AS1	73075175	989.5	FALSE	0.5334977274051451	0.504252036276504	8	6	-0.08133712070902988	-0.16844113627687363	0.354	ABC
chr3	119278231	119278731	promoter	promoter|chr3:119278231-119278731	ADPRH	119298279	19798	FALSE	0.11048976752399672	0.11854738929118652	8	6	0.10155112385917762	0.09641539496222548	0.535	ABC
chr3	119298029	119298529	promoter	promoter|chr3:119298029-119298529	ADPRH	119298279	0	TRUE	0.2610325244309254	0.263752907797193	8	6	0.01495742261809989	0.02198037405369735	0.895	ABC
chr3	119316444	119316944	promoter	promoter|chr3:119316444-119316944	ADPRH	119298279	18415	FALSE	0.1558787274321127	0.136097360728962	8	6	-0.19578496912827204	-0.1804703201856496	0.393	ABC
chr3	119395993	119396493	promoter	promoter|chr3:119395993-119396493	ADPRH	119298279	97964	FALSE	0.11325060022294452	0.136982614154966	8	6	0.27447410131877653	0.2604438625193959	0.152	ABC
chr3	119813014	119813514	promoter	promoter|chr3:119813014-119813514	ADPRH	119298279	514985	FALSE	0.06523595425823878	0.07253867112102354	8	6	0.15308300283700382	0.0726099520617564	0.713	ABC
chr13	114147569	114148071	enhancer	genic|chr13:114147569-114148071	ADPRHL1	114107839	39981	FALSE	0.01742300379051494	0.01833083021389597	8	6	0.07327875649064444	0.02069988291332202	0.807	ABC
chr13	114144773	114145557	promoter	promoter|chr13:114144773-114145557	ADPRHL1	114107839	37326	FALSE	0.2362453196946818	0.3135270392170372	8	6	0.4083041212975162	0.42655510152160137	0.23	ABC
chr1	36556633	36557144	enhancer	genic|chr1:36556633-36557144	ADPRHL2	36554452	2436.5	FALSE	0.00908500905718151	0.00980674951785801	8	6	0.1102870765168152	0.02088391289597048	0.783	ABC
chr1	36626397	36626897	enhancer	genic|chr1:36626397-36626897	ADPRHL2	36554452	72195	FALSE	0.01483571024036937	0.01404829022922873	8	6	-0.0786794401179616	-0.01946618148302165	0.804	ABC
chr1	36547623	36548138	enhancer	intergenic|chr1:36547623-36548138	ADPRHL2	36554452	6571.5	FALSE	0.0122220911480962	0.01209177876982156	8	6	-0.01546465640325776	-0.00376639480483727	0.956	ABC
chr1	36549425	36550186	promoter	promoter|chr1:36549425-36550186	ADPRHL2	36554452	4646.5	FALSE	0.11402800884691924	0.1141656839112276	8	6	0.00174082950523961	0.00149393577916598	0.993	ABC
chr1	36554202	36554742	promoter	promoter|chr1:36554202-36554742	ADPRHL2	36554452	20	TRUE	0.2392315528526021	0.23198647184609095	8	6	-0.04436700487371498	-0.06186804305522526	0.748	ABC
chr1	36614865	36615449	promoter	promoter|chr1:36614865-36615449	ADPRHL2	36554452	60705	FALSE	0.09376406335213884	0.1029175319736817	8	6	0.1343817691289803	0.07350818837512037	0.759	ABC
chr1	36689715	36690262	promoter	promoter|chr1:36689715-36690262	ADPRHL2	36554452	135536.5	FALSE	0.10234458698623272	0.08902806505805022	8	6	-0.20110269445966752	-0.11214483057129236	0.62	ABC
chr17	10603118	10603618	enhancer	genic|chr17:10603118-10603618	ADPRM	10600926	2442	FALSE	0.01194293460535092	0.00998225201370102	8	6	-0.25872014572767243	-0.07636748525832007	0.134	ABC
chr17	10605788	10606357	enhancer	genic|chr17:10605788-10606357	ADPRM	10600926	5146.5	FALSE	0.01249881949393148	0.01133760667107423	8	6	-0.1406757150663108	-0.02981011113968284	0.688	ABC
chr17	10600635	10601176	promoter	promoter|chr17:10600635-10601176	ADPRM	10600926	20.5	TRUE	0.6315858310049363	0.6648017001417349	8	6	0.07394526546924586	0.17050669378569028	0.54	ABC
chr10	115616259	115616763	enhancer	genic|chr10:115616259-115616763	ADRB1	115803805	187294	FALSE	0.01830139751734666	0.01493818916575657	8	6	-0.29294854606274623	-0.05651908773092001	0.632	ABC
chr10	115617007	115617513	enhancer	genic|chr10:115617007-115617513	ADRB1	115803805	186545	FALSE	0.00985414362995869	0.00759097478954816	8	6	-0.3764453397557228	-0.05289757085839332	0.52	ABC
chr10	115618193	115618734	enhancer	genic|chr10:115618193-115618734	ADRB1	115803805	185341.5	FALSE	0.00868431831918058	0.00702316819366405	8	6	-0.30629062233275384	-0.04747234256218561	0.479	ABC
chr10	115618998	115619498	enhancer	genic|chr10:115618998-115619498	ADRB1	115803805	184557	FALSE	0.02283916993169267	0.02392697330315277	8	6	0.06712769318202644	0.01734778604521728	0.884	ABC
chr10	115715458	115715958	enhancer	intergenic|chr10:115715458-115715958	ADRB1	115803805	88097	FALSE	0.00854090280822831	0.00782677790712898	8	6	-0.12597006914845246	-0.01919310359726936	0.791	ABC
chr10	115719086	115719586	enhancer	intergenic|chr10:115719086-115719586	ADRB1	115803805	84469	FALSE	0.09799676583202031	0.11180656909696068	8	6	0.19019891280823067	0.11156206832796724	0.636	ABC
chr10	115794544	115795044	enhancer	intergenic|chr10:115794544-115795044	ADRB1	115803805	9011	FALSE	0.00221391097259466	0.00725680483844009	8	6	1.7127372627276451	0.1581268727986862	0.0456	ABC
chr20	60813290	60813790	promoter	promoter|chr20:60813290-60813790	ADRM1	60877951	64411	FALSE	0.1679943889143702	0.09899734157903524	8	6	-0.7629513576929249	-0.41493567810260035	0.205	ABC
chr20	60877701	60878201	promoter	promoter|chr20:60877701-60878201	ADRM1	60877951	0	TRUE	0.3962847204208032	0.4292385560695624	8	6	0.11524232876415716	0.20784977388555387	0.489	ABC
chr20	60961870	60962370	promoter	promoter|chr20:60961870-60962370	ADRM1	60877951	84169	FALSE	0.09543528284849896	0.12450775611960165	8	6	0.3836409759898637	0.2506288774277769	0.292	ABC
chr22	39928610	39929110	promoter	promoter|chr22:39928610-39929110	ADSL	40742503	813643	FALSE	0.05825191831515549	0.05488840961612654	8	6	-0.0858040224313473	-0.04116011452641638	0.797	ABC
chr22	40573678	40574178	promoter	promoter|chr22:40573678-40574178	ADSL	40742503	168575	FALSE	0.07675932202645844	0.07604159529515213	8	6	-0.01355317009053116	-0.00967087256040335	0.945	ABC
chr22	40742253	40742753	promoter	promoter|chr22:40742253-40742753	ADSL	40742503	0	TRUE	0.5252629194751329	0.5635389149373413	8	6	0.10147549636324964	0.21425002524828932	0.295	ABC
chr22	40766315	40766815	promoter	promoter|chr22:40766315-40766815	ADSL	40742503	24062	FALSE	0.08053658196035861	0.0645587353872847	8	6	-0.31903192583044154	-0.17719478853800705	0.326	ABC
chr1	244615079	244615686	promoter	promoter|chr1:244615079-244615686	ADSS	244615436	53.5	TRUE	0.41601884226618674	0.4374483940065388	8	6	0.07246395938386543	0.12963277370760248	0.637	ABC
chr1	244624422	244625009	promoter	promoter|chr1:244624422-244625009	ADSS	244615436	9279.5	FALSE	0.09418410525300155	0.09270446222260365	8	6	-0.0228448245411571	-0.01184573870416272	0.961	ABC
chr6	12012473	12012973	promoter	promoter|chr6:12012473-12012973	ADTRP	11779280	233443	FALSE	0.6752103965513406	0.5957114341174934	8	6	-0.18072346759753147	-0.2728297278262883	0.623	ABC
chr12	19595071	19595583	enhancer	genic|chr12:19595071-19595583	AEBP2	19592607	2720	FALSE	0.03846308648411303	0.03567895392326366	8	6	-0.10840121962135546	-0.04000134474115739	0.773	ABC
chr12	19596373	19596902	enhancer	genic|chr12:19596373-19596902	AEBP2	19592607	4030.5	FALSE	0.01637027656139656	0.01378192855555564	8	6	-0.24830091132904816	-0.06247088637608941	0.434	ABC
chr12	19584714	19585390	enhancer	intergenic|chr12:19584714-19585390	AEBP2	19592607	7555	FALSE	0.17263297382372925	0.20338532809865412	8	6	0.23650755584563357	0.2176535448419065	0.45	ABC
chr12	19587398	19587910	enhancer	intergenic|chr12:19587398-19587910	AEBP2	19592607	4953	FALSE	0.02210852697009229	0.024776254256646	8	6	0.1643551877142275	0.06271295733697801	0.456	ABC
chr12	19589624	19590131	enhancer	intergenic|chr12:19589624-19590131	AEBP2	19592607	2729.5	FALSE	0.03006879391344398	0.03262966875286596	8	6	0.1179173404058576	0.04785583015696443	0.643	ABC
chr12	19592203	19592857	promoter	promoter|chr12:19592203-19592857	AEBP2	19592607	77	TRUE	0.3268593047770554	0.3326765992494709	8	6	0.02545062213013661	0.03875858403633957	0.893	ABC
chr15	89169400	89169900	enhancer	genic|chr15:89169400-89169900	AEN	89164526	5124	FALSE	0.01377559263509218	0.01210026780637489	8	6	-0.1870754078578067	-0.06051387021205164	0.218	ABC
chr15	89181837	89182337	enhancer	genic|chr15:89181837-89182337	AEN	89164526	17561	FALSE	0.4171150011391618	0.39016724979712064	8	6	-0.09635251347762593	-0.1760371848640592	0.344	ABC
chr15	89158851	89159351	enhancer	intergenic|chr15:89158851-89159351	AEN	89164526	5425	FALSE	0.02494051681906264	0.03424600986990545	8	6	0.45744454299445503	0.16863033758193627	0.138	ABC
chr15	89164231	89164776	promoter	promoter|chr15:89164231-89164776	AEN	89164526	22.5	TRUE	0.24474486801895085	0.24348962266701285	8	6	-0.00741832160156137	-0.00987448870198686	0.967	ABC
chr19	2681515	2682015	enhancer	genic|chr19:2681515-2682015	AES	3062371	380606	FALSE	0.01237877054981227	0.01323552987124008	8	6	0.09654791856668309	0.01976906199206746	0.814	ABC
chr19	3061254	3061754	enhancer	genic|chr19:3061254-3061754	AES	3062371	867	FALSE	0.09254499670506164	0.09482179495497305	8	6	0.03506370797124315	0.02880850422054085	0.843	ABC
chr19	2950525	2951025	enhancer	intergenic|chr19:2950525-2951025	AES	3062371	111596	FALSE	0.04703660134429602	0.03779516113380504	8	6	-0.3155822813440207	-0.1323636558069816	0.338	ABC
chr19	3035470	3035970	enhancer	intergenic|chr19:3035470-3035970	AES	3062371	26651	FALSE	0.06943268428003023	0.09517399866560924	8	6	0.45495253877439296	0.26092035574920797	0.183	ABC
chr19	3065713	3066214	enhancer	intergenic|chr19:3065713-3066214	AES	3062371	3592.5	FALSE	0.0750791510315084	0.07655611760539564	8	6	0.02810533143041953	0.02035663511504358	0.86	ABC
chr19	3067566	3068555	enhancer	intergenic|chr19:3067566-3068555	AES	3062371	5689.5	FALSE	0.01125757238781422	0.01057628929987593	8	6	-0.09006220900632331	-0.0236811136627471	0.672	ABC
chr19	3133367	3133876	enhancer	intergenic|chr19:3133367-3133876	AES	3062371	71250.5	FALSE	0.03056633303359102	0.02878601809162149	8	6	-0.08657524831533592	-0.03172260569461954	0.766	ABC
chr19	3176023	3176524	enhancer	intergenic|chr19:3176023-3176524	AES	3062371	113902.5	FALSE	0.00684625410936472	0.00456612317669904	8	6	-0.584345062678471	-0.06189643979505402	0.401	ABC
chr19	3062121	3062621	promoter	promoter|chr19:3062121-3062621	AES	3062371	0	TRUE	0.06822775674007753	0.07382420507084021	8	6	0.11373513397699246	0.07729057476175219	0.576	ABC
chr6	168227226	168227920	promoter	promoter|chr6:168227226-168227920	AFDN	168227670	97	TRUE	0.700663991276947	0.7194605874668696	8	6	0.03819290258611976	0.0739127485722006	0.878	ABC
chr6	168227226	168227920	promoter	promoter|chr6:168227226-168227920	AFDN-AS1	168227476	97	TRUE	0.700663991276947	0.7194605874668696	8	6	0.03819290258611976	0.0739127485722006	0.878	ABC
chr4	87855752	87856252	promoter	promoter|chr4:87855752-87856252	AFF1	87928139	72137	FALSE	0.3299032339877515	0.34756042842284324	8	6	0.07522091263045672	0.12538000321577045	0.553	ABC
chr4	87927889	87928389	promoter	promoter|chr4:87927889-87928389	AFF1	87928139	0	TRUE	0.5927028667059073	0.5890307760859915	8	6	-0.00896602040676935	-0.01978365849474453	0.912	ABC
chr5	132202068	132202568	promoter	promoter|chr5:132202068-132202568	AFF4	132299354	97036	FALSE	0.06438532173250393	0.06438211934945118	8	6	-7.175823502216706e-5	-3.40056198173747e-5	1	ABC
chr5	132299104	132299604	promoter	promoter|chr5:132299104-132299604	AFF4	132299354	0	TRUE	0.5173561507615174	0.5057466164387122	8	6	-0.03274301873016587	-0.06726111525520538	0.691	ABC
chr5	132387411	132387911	promoter	promoter|chr5:132387411-132387911	AFF4	132299354	88307	FALSE	0.2552866163386015	0.2761107599675777	8	6	0.11312920552036856	0.16680221031602888	0.305	ABC
chr16	89992396	89992896	enhancer	genic|chr16:89992396-89992896	AFG3L1P	90038987	46341	FALSE	0.0243911525371677	0.02444583270825689	8	6	0.00323061893494572	8.793118172758618e-4	0.995	ABC
chr16	90020275	90020775	enhancer	genic|chr16:90020275-90020775	AFG3L1P	90038987	18462	FALSE	0.02483538121506566	0.02808472372131692	8	6	0.17738871887257027	0.07108433528058046	0.429	ABC
chr16	90036321	90036867	enhancer	genic|chr16:90036321-90036867	AFG3L1P	90038987	2393	FALSE	0.01033592081942364	0.00993991847060514	8	6	-0.05636099945962684	-0.01473774223580203	0.775	ABC
chr16	90040053	90040553	enhancer	genic|chr16:90040053-90040553	AFG3L1P	90038987	1316	FALSE	0.04223710022816251	0.03671752265825229	8	6	-0.20204206743566475	-0.10230449447242676	0.3	ABC
chr16	90041185	90041705	enhancer	genic|chr16:90041185-90041705	AFG3L1P	90038987	2458	FALSE	0.01175290891756135	0.01090067682127622	8	6	-0.1086001624347542	-0.03324422203666347	0.346	ABC
chr16	90044031	90044816	enhancer	genic|chr16:90044031-90044816	AFG3L1P	90038987	5436.5	FALSE	0.01544030508791416	0.01443540255884716	8	6	-0.09708991892317252	-0.03412458523279696	0.338	ABC
chr16	90047734	90048234	enhancer	genic|chr16:90047734-90048234	AFG3L1P	90038987	8997	FALSE	0.1163812818330967	0.10166098320868829	8	6	-0.19509295233894147	-0.17224241844102006	0.304	ABC
chr16	90049637	90050164	enhancer	genic|chr16:90049637-90050164	AFG3L1P	90038987	10913.5	FALSE	0.01073332197918188	0.01405730011688384	8	6	0.3892228716238516	0.10093460771909112	0.135	ABC
chr16	90061213	90061713	enhancer	genic|chr16:90061213-90061713	AFG3L1P	90038987	22476	FALSE	0.07948025483713159	0.05579337877138917	8	6	-0.5105025766130769	-0.24777455581824948	0.19	ABC
chr16	90075170	90075670	enhancer	genic|chr16:90075170-90075670	AFG3L1P	90038987	36433	FALSE	0.01869685535126351	0.02246084137086731	8	6	0.2646163295835963	0.06874005697918559	0.512	ABC
chr16	90038723	90039490	promoter	promoter|chr16:90038723-90039490	AFG3L1P	90038987	119.5	TRUE	0.2279714632260591	0.28366670646750586	8	6	0.31534359009476476	0.44784220030025873	0.0461	ABC
chr18	12377025	12377529	promoter	promoter|chr18:12377025-12377529	AFG3L2	12377275	2	TRUE	0.5501446000802682	0.5833133861029461	8	6	0.08446031542190326	0.18204450598835148	0.44	ABC
chr18	12702466	12703236	promoter	promoter|chr18:12702466-12703236	AFG3L2	12377275	325576	FALSE	0.07564956824269851	0.04940759530056081	8	6	-0.6145990079254049	-0.2804374803188199	0.139	ABC
chr17	76136450	76136950	enhancer	genic|chr17:76136450-76136950	AFMID	76183397	46697	FALSE	0.07029753455749466	0.12257042275424174	8	6	0.8020648891428933	0.4908836914192103	0.0353	ABC
chr17	76143618	76144118	enhancer	genic|chr17:76143618-76144118	AFMID	76183397	39529	FALSE	0.01288476360705339	0.01606825366106647	8	6	0.3185470730021772	0.07101823374855554	0.429	ABC
chr17	76151146	76151646	enhancer	genic|chr17:76151146-76151646	AFMID	76183397	32001	FALSE	0.04258064343888453	0.04841176888542074	8	6	0.18516005822234455	0.08020134360160924	0.57	ABC
chr17	76140306	76140806	enhancer	intergenic|chr17:76140306-76140806	AFMID	76183397	42841	FALSE	0.01106881953271488	0.01177957745881858	8	6	0.0897864198715624	0.01893497563713024	0.791	ABC
chr17	76183025	76183647	promoter	promoter|chr17:76183025-76183647	AFMID	76183397	61	TRUE	0.2647197102159012	0.2520233236891485	8	6	-0.07090836226290752	-0.0854145573796039	0.766	ABC
chr2	64751039	64751688	promoter	promoter|chr2:64751039-64751688	AFTPH	64751438	74.5	TRUE	0.5811384587401421	0.5978740497665135	8	6	0.04095966037099803	0.09015681565783976	0.695	ABC
chr2	64834195	64834695	promoter	promoter|chr2:64834195-64834695	AFTPH	64751438	83007	FALSE	0.07838465683127452	0.0753037490312176	8	6	-0.05784959406620599	-0.02802637757230803	0.893	ABC
chr2	65159331	65159831	promoter	promoter|chr2:65159331-65159831	AFTPH	64751438	408143	FALSE	0.03470476582381674	0.04953342710310788	8	6	0.5132686469885948	0.16715683465146972	0.381	ABC
chr4	178363407	178363907	promoter	promoter|chr4:178363407-178363907	AGA	178363657	0	TRUE	0.8338040369037304	0.8827407012813158	8	6	0.08228136178977374	0.21826335367464625	0.0841	ABC
chr10	88843556	88844128	enhancer	genic|chr10:88843556-88844128	AGAP11	88730497	113345	FALSE	0.04326053119092007	0.03150367106986032	8	6	-0.457531426851942	-0.1224517306352093	0.512	ABC
chr10	88730247	88731259	promoter	promoter|chr10:88730247-88731259	AGAP11	88730497	256	TRUE	0.33985764113154165	0.2891956787255615	8	6	-0.23288456462920185	-0.2887645224887904	0.399	ABC
chr12	58138443	58139021	promoter	promoter|chr12:58138443-58139021	AGAP2	58135944	2788	FALSE	0.10400528709895188	0.1112360376310228	8	6	0.09696739058558136	0.07794728284920009	0.67	ABC
chr12	58145980	58146522	promoter	promoter|chr12:58145980-58146522	AGAP2	58135944	10307	FALSE	0.391541155374851	0.4115295457695093	8	6	0.07183205373022566	0.13037273925728932	0.409	ABC
chr12	58148424	58149130	promoter	promoter|chr12:58148424-58149130	AGAP2	58135944	12833	FALSE	0.10531630710242204	0.1145581345503221	8	6	0.12135106571025564	0.1150607221569646	0.221	ABC
chr12	58165664	58166632	promoter	promoter|chr12:58165664-58166632	AGAP2	58135944	30204	FALSE	0.07726820150671226	0.05885756141443069	8	6	-0.3926470484018896	-0.24902870656006057	0.103	ABC
chr12	58087487	58088101	promoter	promoter|chr12:58087487-58088101	AGAP2-AS1	58120022	32228	FALSE	0.0972898932379586	0.1304019929970674	8	6	0.4226040726748237	0.2486683226925393	0.346	ABC
chr12	58135694	58136277	promoter	promoter|chr12:58135694-58136277	AGAP2-AS1	58120022	15963.5	FALSE	0.07642155226715798	0.05608235011018618	8	6	-0.44643275565621926	-0.24776439524807048	0.136	ABC
chr12	58138443	58139021	promoter	promoter|chr12:58138443-58139021	AGAP2-AS1	58120022	18710	FALSE	0.17504250372200714	0.12122791585567531	8	6	-0.5299833241653393	-0.4333795025428725	0.0898	ABC
chr12	58145980	58146522	promoter	promoter|chr12:58145980-58146522	AGAP2-AS1	58120022	26229	FALSE	0.24265312834323643	0.31599204954554927	8	6	0.3809928004225185	0.5006774308803776	0.0914	ABC
chr12	58148424	58149130	promoter	promoter|chr12:58148424-58149130	AGAP2-AS1	58120022	28755	FALSE	0.06562389738423223	0.08792370644458625	8	6	0.4220309270780713	0.2868589354627163	0.0728	ABC
chr7	150725258	150725758	promoter	promoter|chr7:150725258-150725758	AGAP3	150783508	58000	FALSE	0.09436919472247456	0.10772188940990436	8	6	0.1909235422268709	0.12511074000627012	0.545	ABC
chr7	150777720	150778220	promoter	promoter|chr7:150777720-150778220	AGAP3	150783508	5538	FALSE	0.09732963178674484	0.09076064003578196	8	6	-0.10081231432947826	-0.08258873219327394	0.586	ABC
chr7	150780163	150780663	promoter	promoter|chr7:150780163-150780663	AGAP3	150783508	3095	FALSE	0.3479527139816384	0.33875614042022284	8	6	-0.03864416273886	-0.06504473752073636	0.658	ABC
chr7	150783258	150783758	promoter	promoter|chr7:150783258-150783758	AGAP3	150783508	0	TRUE	0.1686860891633108	0.18033460792127928	8	6	0.0963352846979608	0.11517781910557771	0.247	ABC
chr11	47663885	47664456	promoter	promoter|chr11:47663885-47664456	AGBL2	47736928	72757.5	FALSE	0.1428552081981541	0.2019123963102302	8	6	0.4991758520894402	0.39695645647459105	0.185	ABC
chr11	47736678	47737207	promoter	promoter|chr11:47736678-47737207	AGBL2	47736928	14.5	TRUE	0.10670477354709908	0.1283450991629258	8	6	0.26640348984266704	0.18420875742121984	0.415	ABC
chr11	47788780	47789335	promoter	promoter|chr11:47788780-47789335	AGBL2	47736928	52129.5	FALSE	0.4187903984157879	0.33905126846007155	8	6	-0.3047249240816652	-0.448166553957149	0.205	ABC
chr7	134671008	134671508	promoter	promoter|chr7:134671008-134671508	AGBL3	134671258	0	TRUE	0.3249387538242095	0.3308497915474102	8	6	0.02600855361262133	0.04271289283977684	0.859	ABC
chr7	134832515	134833015	promoter	promoter|chr7:134832515-134833015	AGBL3	134671258	161507	FALSE	0.19306306702333012	0.17909354374282888	8	6	-0.10835887340348196	-0.10763388824879253	0.676	ABC
chr7	134855328	134855828	promoter	promoter|chr7:134855328-134855828	AGBL3	134671258	184320	FALSE	0.11406645940927508	0.13272692076491657	8	6	0.21858638190423071	0.14291210895283823	0.589	ABC
chr2	27264877	27265378	enhancer	intergenic|chr2:27264877-27265378	AGBL5	27274490	9362.5	FALSE	0.03360412029950194	0.03197182321050028	8	6	-0.07183711998050672	-0.03554526984346652	0.679	ABC
chr2	27255523	27256046	promoter	promoter|chr2:27255523-27256046	AGBL5	27274490	18705.5	FALSE	0.10776376159257502	0.1284826319842601	8	6	0.25370123669493855	0.24804839957798108	0.0891	ABC
chr2	27272882	27273382	promoter	promoter|chr2:27272882-27273382	AGBL5	27274490	1358	FALSE	0.13575854305070428	0.11738342870286309	8	6	-0.20981423305322733	-0.21496516515345765	0.0372	ABC
chr2	27274191	27274740	promoter	promoter|chr2:27274191-27274740	AGBL5	27274490	24.5	TRUE	0.2496672413179963	0.20863538450916397	8	6	-0.2590226792450867	-0.3571879729822695	0.0155	ABC
chr2	27294317	27294922	promoter	promoter|chr2:27294317-27294922	AGBL5	27274490	20129.5	FALSE	0.11979879658343393	0.15332866520846988	8	6	0.35601402207561306	0.3680411617574504	0.0496	ABC
chr2	27309152	27309860	promoter	promoter|chr2:27309152-27309860	AGBL5	27274490	35016	FALSE	0.07212485495170445	0.08151335337296772	8	6	0.176539906049819	0.10225720765844155	0.567	ABC
chr2	27264877	27265378	enhancer	intergenic|chr2:27264877-27265378	AGBL5-AS1	27273132	8004.5	FALSE	0.03360412029950194	0.03197182321050028	8	6	-0.07183711998050672	-0.03554526984346652	0.679	ABC
chr2	27255523	27256046	promoter	promoter|chr2:27255523-27256046	AGBL5-AS1	27273132	17347.5	FALSE	0.10776376159257502	0.1284826319842601	8	6	0.25370123669493855	0.24804839957798108	0.0891	ABC
chr2	27272882	27273382	promoter	promoter|chr2:27272882-27273382	AGBL5-AS1	27273132	0	TRUE	0.13575854305070428	0.11738342870286309	8	6	-0.20981423305322733	-0.21496516515345765	0.0372	ABC
chr2	27274191	27274740	promoter	promoter|chr2:27274191-27274740	AGBL5-AS1	27273132	1333.5	FALSE	0.2496672413179963	0.20863538450916397	8	6	-0.2590226792450867	-0.3571879729822695	0.0155	ABC
chr2	27294317	27294922	promoter	promoter|chr2:27294317-27294922	AGBL5-AS1	27273132	21487.5	FALSE	0.11979879658343393	0.15332866520846988	8	6	0.35601402207561306	0.3680411617574504	0.0496	ABC
chr2	27309152	27309860	promoter	promoter|chr2:27309152-27309860	AGBL5-AS1	27273132	36374	FALSE	0.07212485495170445	0.08151335337296772	8	6	0.176539906049819	0.10225720765844155	0.567	ABC
chr2	228343671	228344171	enhancer	genic|chr2:228343671-228344171	AGFG1	228336887	7034	FALSE	0.01855341439029883	0.01119083150117617	8	6	-0.7293674754454709	-0.18786054331118923	0.0247	ABC
chr2	228344680	228345693	enhancer	genic|chr2:228344680-228345693	AGFG1	228336887	8299.5	FALSE	0.0632352137848951	0.05841087497497033	8	6	-0.11449117954881388	-0.06515598233261398	0.654	ABC
chr2	228345785	228346336	enhancer	genic|chr2:228345785-228346336	AGFG1	228336887	9173.5	FALSE	0.01361551996616705	0.00892524421601572	8	6	-0.6092885284612667	-0.1303458503441163	0.0755	ABC
chr2	228347589	228348090	enhancer	genic|chr2:228347589-228348090	AGFG1	228336887	10952.5	FALSE	0.10130885159706104	0.0772052131938582	8	6	-0.3919900591376682	-0.26474376502034874	0.148	ABC
chr2	228321420	228321989	enhancer	intergenic|chr2:228321420-228321989	AGFG1	228336887	15182.5	FALSE	0.01460832495193203	0.01382534318877797	8	6	-0.07947546936815854	-0.01315953485441712	0.907	ABC
chr2	228324691	228325191	enhancer	intergenic|chr2:228324691-228325191	AGFG1	228336887	11946	FALSE	0.04104219081746028	0.04518059856230783	8	6	0.1385956404469599	0.03869772197438322	0.851	ABC
chr2	228327127	228327627	enhancer	intergenic|chr2:228327127-228327627	AGFG1	228336887	9510	FALSE	0.19324508013207392	0.14217857826395128	8	6	-0.4427275711172628	-0.4099349604648313	0.12	ABC
chr2	228330895	228331419	enhancer	intergenic|chr2:228330895-228331419	AGFG1	228336887	5730	FALSE	0.0192564729832872	0.01400930314707107	8	6	-0.45895828847710063	-0.10659172533410972	0.277	ABC
chr2	228332859	228333495	enhancer	intergenic|chr2:228332859-228333495	AGFG1	228336887	3710	FALSE	0.0137817639196054	0.01103135226584131	8	6	-0.32115089661343404	-0.06638395343239606	0.41	ABC
chr7	100136583	100137083	promoter	promoter|chr7:100136583-100137083	AGFG2	100136833	0	TRUE	0.5978200983544314	0.6235530123242041	8	6	0.06080081784386094	0.13613468666566167	0.415	ABC
chr7	100183561	100184061	promoter	promoter|chr7:100183561-100184061	AGFG2	100136833	46978	FALSE	0.110550066642161	0.1034172452087912	8	6	-0.09622311438807107	-0.05538053073424627	0.828	ABC
chr5	76325959	76326459	promoter	promoter|chr5:76325959-76326459	AGGF1	76326209	0	TRUE	0.5210598944507762	0.45355767643903433	8	6	-0.20016319397286253	-0.35328103903720903	0.343	ABC
chr7	141250827	141251327	promoter	promoter|chr7:141250827-141251327	AGK	141251077	0	TRUE	0.49497452258283214	0.44917308468888606	8	6	-0.14008278716627603	-0.27529088792431067	0.386	ABC
chr7	141437780	141438370	promoter	promoter|chr7:141437780-141438370	AGK	141251077	186998	FALSE	0.20627904600882405	0.19689209819637352	8	6	-0.06719206533446127	-0.0649951000617557	0.82	ABC
chr1	100541255	100541755	enhancer	genic|chr1:100541255-100541755	AGL	100316044	225461	FALSE	0.03437271667052992	0.02769405870895662	8	6	-0.31168737688525	-0.09961602832504766	0.484	ABC
chr1	100542267	100542767	enhancer	genic|chr1:100542267-100542767	AGL	100316044	226473	FALSE	0.0181337376402321	0.01559791888573217	8	6	-0.21732276334780948	-0.05427184838488912	0.577	ABC
chr1	100543031	100543531	enhancer	genic|chr1:100543031-100543531	AGL	100316044	227237	FALSE	0.02261478209993322	0.01934758385653174	8	6	-0.2251126826665485	-0.05911141286829971	0.607	ABC
chr1	100502223	100502724	enhancer	intergenic|chr1:100502223-100502724	AGL	100316044	186429.5	FALSE	0.01052332425653953	0.00963601921391733	8	6	-0.1270813401671772	-0.03038238534848736	0.59	ABC
chr1	100315379	100316294	promoter	promoter|chr1:100315379-100316294	AGL	100316044	207.5	TRUE	0.3110920420182494	0.27900015757556296	8	6	-0.1570755531886579	-0.20557444375496495	0.504	ABC
chr1	100503380	100504038	promoter	promoter|chr1:100503380-100504038	AGL	100316044	187665	FALSE	0.24550560408042665	0.24238746669797157	8	6	-0.01844085459337826	-0.02199767694155534	0.935	ABC
chr1	15898265	15898765	enhancer	genic|chr1:15898265-15898765	AGMAT	15911605	13090	FALSE	0.0468104508086223	0.04162159472456251	8	6	-0.16949841625345077	-0.0629695814782268	0.689	ABC
chr1	15906048	15906548	enhancer	genic|chr1:15906048-15906548	AGMAT	15911605	5307	FALSE	0.02690205403863932	0.0284265327509857	8	6	0.07952181060585602	0.02772641298613609	0.8	ABC
chr1	15954069	15954569	enhancer	genic|chr1:15954069-15954569	AGMAT	15911605	42714	FALSE	0.02233089773631956	0.02012119706920503	8	6	-0.15032511300964685	-0.04061279403858722	0.734	ABC
chr1	15850690	15851190	promoter	promoter|chr1:15850690-15851190	AGMAT	15911605	60665	FALSE	0.18213176516287757	0.23675034964075067	8	6	0.37838399508539305	0.42743571383551426	0.0976	ABC
chr1	15853057	15853570	promoter	promoter|chr1:15853057-15853570	AGMAT	15911605	58291.5	FALSE	0.2483173738441435	0.2969737822219973	8	6	0.2581503659410212	0.3103087996776053	0.308	ABC
chr1	15910899	15911855	promoter	promoter|chr1:15910899-15911855	AGMAT	15911605	228	TRUE	0.06980617864229133	0.05040636426767008	8	6	-0.46974883827812847	-0.2070410516876857	0.27	ABC
chr1	36359665	36360165	enhancer	genic|chr1:36359665-36360165	AGO1	36348795	11120	FALSE	0.1542709728216992	0.11384781810188235	8	6	-0.4383599917038616	-0.3295425935342511	0.203	ABC
chr8	141467611	141468111	promoter	promoter|chr8:141467611-141468111	AGO2	141645645	177784	FALSE	0.22233304003447815	0.32347569376975244	8	6	0.5409349534905058	0.7066257987604815	0.0242	ABC
chr8	141521146	141521646	promoter	promoter|chr8:141521146-141521646	AGO2	141645645	124249	FALSE	0.621055972879614	0.5426572957439059	8	6	-0.1946819169979684	-0.4276045649054574	0.0651	ABC
chr8	141645395	141645895	promoter	promoter|chr8:141645395-141645895	AGO2	141645645	0	TRUE	0.09263383260137628	0.06780564200123164	8	6	-0.4501338816607693	-0.28468236451867845	0.105	ABC
chr1	36359665	36360165	enhancer	genic|chr1:36359665-36360165	AGO3	36396682	36767	FALSE	0.03180046578694639	0.03573786959347912	8	6	0.16840573791085506	0.06989987938859285	0.519	ABC
chr1	36408269	36408769	enhancer	genic|chr1:36408269-36408769	AGO3	36396682	11837	FALSE	0.01173649930013043	0.01360567673773921	8	6	0.2132065638126973	0.05891520264167507	0.338	ABC
chr1	36488879	36489471	enhancer	genic|chr1:36488879-36489471	AGO3	36396682	92493	FALSE	0.00375652431936119	0.00977004692370962	8	6	1.378967049046638	0.17784748711451773	0.0408	ABC
chr1	36396432	36397008	promoter	promoter|chr1:36396432-36397008	AGO3	36396682	38	TRUE	0.4730102284387156	0.3992729101999461	8	6	-0.24449618937415893	-0.46510765343237975	0.108	ABC
chr1	36269990	36270497	enhancer	intergenic|chr1:36269990-36270497	AGO4	36273827	3583.5	FALSE	0.0178811502877258	0.01357908849257266	8	6	-0.39705290679259114	-0.0950261993697661	0.281	ABC
chr1	36273358	36274077	promoter	promoter|chr1:36273358-36274077	AGO4	36273827	109.5	TRUE	0.13313091256249915	0.12181126160708118	8	6	-0.12819808080408618	-0.09422861519142296	0.693	ABC
chr21	45284865	45285365	promoter	promoter|chr21:45284865-45285365	AGPAT3	45285115	0	TRUE	0.18736501669942515	0.24372478181373072	8	6	0.3794013413915446	0.464674996812278	0.0388	ABC
chr8	6565480	6566127	promoter	promoter|chr8:6565480-6566127	AGPAT5	6565877	73.5	TRUE	0.9309536896223196	0.9221959491133253	8	6	-0.01363607406509087	-0.03768253229038651	0.506	ABC
chr2	178259177	178259678	enhancer	genic|chr2:178259177-178259678	AGPS	178257470	1957.5	FALSE	0.00853254951095399	0.01005586076859058	8	6	0.23698779390600724	0.04108212897179249	0.574	ABC
chr2	178262095	178262604	enhancer	genic|chr2:178262095-178262604	AGPS	178257470	4879.5	FALSE	0.01443463106534271	0.01065152373353296	8	6	-0.43847440699225887	-0.1056715422809094	0.139	ABC
chr2	178077051	178077671	promoter	promoter|chr2:178077051-178077671	AGPS	178257470	180109	FALSE	0.27652095048350406	0.28692721612350425	8	6	0.05329602990557876	0.06365092244500029	0.841	ABC
chr2	178128609	178129109	promoter	promoter|chr2:178128609-178129109	AGPS	178257470	128611	FALSE	0.0770872913968255	0.08232853557792635	8	6	0.09489952713805153	0.05570319915170517	0.755	ABC
chr2	178129336	178129836	promoter	promoter|chr2:178129336-178129836	AGPS	178257470	127884	FALSE	0.10685408284607502	0.11016727633051794	8	6	0.0440537211094324	0.03006545667286895	0.886	ABC
chr2	178257169	178257731	promoter	promoter|chr2:178257169-178257731	AGPS	178257470	20	TRUE	0.15955930962902787	0.1842833015687276	8	6	0.2078325638211624	0.1755898971203417	0.517	ABC
chr2	178417214	178417774	promoter	promoter|chr2:178417214-178417774	AGPS	178257470	160024	FALSE	0.08770983027381106	0.0628019142262404	8	6	-0.4819300112982107	-0.2232194667245623	0.303	ABC
chr2	178483186	178483944	promoter	promoter|chr2:178483186-178483944	AGPS	178257470	226095	FALSE	0.06201909121220165	0.07962493797159596	8	6	0.3605079577175315	0.199523689105864	0.251	ABC
chr1	968333	968833	enhancer	genic|chr1:968333-968833	AGRN	955502	13081	FALSE	0.18449008674788428	0.17762528856206175	8	6	-0.05470630446625219	-0.05801897427243514	0.796	ABC
chr1	1004498	1004998	enhancer	intergenic|chr1:1004498-1004998	AGRN	955502	49246	FALSE	0.03342106736030478	0.03653922212243654	8	6	0.12868811186490495	0.03861304549728131	0.804	ABC
chr1	994773	995273	enhancer	intergenic|chr1:994773-995273	AGRN	955502	39521	FALSE	0.04048561646439786	0.03324249960711173	8	6	-0.28438057832944197	-0.10984236286344431	0.424	ABC
chr1	999442	999958	enhancer	intergenic|chr1:999442-999958	AGRN	955502	44198	FALSE	0.1092155784910408	0.08806076386577479	8	6	-0.31060739288836337	-0.20241039379192	0.367	ABC
chr1	948596	949124	promoter	promoter|chr1:948596-949124	AGRN	955502	6642	FALSE	0.06803544911976742	0.06361177138172897	8	6	-0.09699288112669316	-0.0612344670112996	0.671	ABC
chr1	954659	955159	promoter	promoter|chr1:954659-955159	AGRN	955502	593	TRUE	0.18114463205273224	0.2170950438656652	8	6	0.26118473622969113	0.2808809070488926	0.261	ABC
chr1	230849664	230850586	promoter	promoter|chr1:230849664-230850586	AGT	230850336	211	TRUE	0.08542687017048296	0.05589681871223476	8	6	-0.6119237500989829	-0.2622793580091096	0.312	ABC
chr9	88356694	88357194	promoter	promoter|chr9:88356694-88357194	AGTPBP1	88356944	0	TRUE	0.5614011714798095	0.5706260132918088	8	6	0.02351344263603216	0.05073813016244789	0.837	ABC
chr9	88555806	88556306	promoter	promoter|chr9:88555806-88556306	AGTPBP1	88356944	199112	FALSE	0.23459876184142955	0.24809478303730495	8	6	0.080695999236845	0.0913475510418929	0.754	ABC
chr9	88969152	88969652	promoter	promoter|chr9:88969152-88969652	AGTPBP1	88356944	612458	FALSE	0.05885484994248142	0.05442039770599396	8	6	-0.1130138057700698	-0.04309207937795787	0.826	ABC
chr1	11809148	11809648	enhancer	genic|chr1:11809148-11809648	AGTRAP	11796141	13257	FALSE	0.00751112135858514	0.00852770865898131	8	6	0.183129842408815	0.02855779440864175	0.679	ABC
chr1	11790317	11790820	enhancer	intergenic|chr1:11790317-11790820	AGTRAP	11796141	5572.5	FALSE	0.01129760406995991	0.00876878244715044	8	6	-0.36556840445752975	-0.07078424039008334	0.313	ABC
chr1	11795891	11796397	promoter	promoter|chr1:11795891-11796397	AGTRAP	11796141	3	TRUE	0.254684207043104	0.15944456654589612	8	6	-0.6756545657758743	-0.683994464813927	0.0297	ABC
chr1	11865887	11866410	promoter	promoter|chr1:11865887-11866410	AGTRAP	11796141	70007.5	FALSE	0.20493457870061224	0.35020076582453274	8	6	0.7730188072330484	0.8867004346706797	0.0138	ABC
chr1	247095025	247095530	promoter	promoter|chr1:247095025-247095530	AHCTF1	247095280	2.5	TRUE	0.5091616487118769	0.579828821753093	8	6	0.18750329167813065	0.38596703324226905	0.266	ABC
chr20	32890562	32891062	promoter	promoter|chr20:32890562-32891062	AHCY	32890812	0	TRUE	0.44165031509584785	0.41109609781587153	8	6	-0.10342886309001025	-0.1942370897433187	0.303	ABC
chr20	33103938	33104438	promoter	promoter|chr20:33103938-33104438	AHCY	32890812	213376	FALSE	0.14647182776617354	0.18714329084371897	8	6	0.3535201230962464	0.3523861890807402	0.151	ABC
chr20	33291861	33292361	promoter	promoter|chr20:33291861-33292361	AHCY	32890812	401299	FALSE	0.08321111415213575	0.08592111857028822	8	6	0.046236539441219	0.02337870903845838	0.915	ABC
chr1	110546575	110547076	enhancer	genic|chr1:110546575-110547076	AHCYL1	110527386	19439.5	FALSE	0.01657178435854448	0.01872552828066358	8	6	0.1762774678811674	0.06602510072042743	0.291	ABC
chr1	110554203	110554719	enhancer	genic|chr1:110554203-110554719	AHCYL1	110527386	27075	FALSE	0.11578477006142238	0.12756892063132014	8	6	0.13983139235536612	0.1393923454560308	0.251	ABC
chr1	110316238	110316739	enhancer	intergenic|chr1:110316238-110316739	AHCYL1	110527386	210897.5	FALSE	0.00885988055446245	0.01009181524321631	8	6	0.18782654524532255	0.0351125748178077	0.607	ABC
chr1	110319386	110319900	enhancer	intergenic|chr1:110319386-110319900	AHCYL1	110527386	207743	FALSE	0.010626818738574101	0.0118916540241996	8	6	0.1622396211867193	0.0329957615285299	0.66	ABC
chr1	110358811	110359311	enhancer	intergenic|chr1:110358811-110359311	AHCYL1	110527386	168325	FALSE	0.01027698951868737	0.00924989695075394	8	6	-0.15190851338894346	-0.02382197809101238	0.776	ABC
chr1	110090935	110091455	promoter	promoter|chr1:110090935-110091455	AHCYL1	110527386	436191	FALSE	0.07941349542758559	0.07695633220680737	8	6	-0.04534415706687383	-0.0268627427063314	0.882	ABC
chr1	110527056	110527636	promoter	promoter|chr1:110527056-110527636	AHCYL1	110527386	40	TRUE	0.3756915691983672	0.3901019888121408	8	6	0.05430261232739886	0.09489841628946816	0.712	ABC
chr7	128577740	128578240	promoter	promoter|chr7:128577740-128578240	AHCYL2	128864854	286864	FALSE	0.03530345421312487	0.05003029153425158	8	6	0.5029925104437791	0.15248002017085382	0.455	ABC
chr7	128864604	128865104	promoter	promoter|chr7:128864604-128865104	AHCYL2	128864854	0	TRUE	0.741567971157266	0.7139970712323551	8	6	-0.05466077786543553	-0.13399238653463102	0.418	ABC
chr1	27744790	27745290	enhancer	genic|chr1:27744790-27745290	AHDC1	27930005	184965	FALSE	0.00929383902928043	0.00969332653538957	8	6	0.06071719429465509	0.01138026988014588	0.88	ABC
chr1	27769070	27769570	enhancer	genic|chr1:27769070-27769570	AHDC1	27930005	160685	FALSE	0.00734908369877814	0.01119265667699975	8	6	0.6069162258824172	0.10276493522307573	0.19	ABC
chr1	27951582	27952143	enhancer	genic|chr1:27951582-27952143	AHDC1	27930005	21857.5	FALSE	0.08233830209393755	0.0592199434901635	8	6	-0.4754805851687072	-0.356389141400526	0.00786	ABC
chr1	27955165	27955676	enhancer	genic|chr1:27955165-27955676	AHDC1	27930005	25415.5	FALSE	0.01620371013839764	0.01071759019831003	8	6	-0.5963436237786609	-0.19869608198622463	0.00188	ABC
chr1	27957978	27958534	enhancer	genic|chr1:27957978-27958534	AHDC1	27930005	28251	FALSE	0.17228151607501502	0.11614348730478248	8	6	-0.5688596665233252	-0.6207556229736706	6.58e-4	ABC
chr1	27935042	27935542	enhancer	intergenic|chr1:27935042-27935542	AHDC1	27930005	5287	FALSE	0.01657043402087978	0.01482425306189264	8	6	-0.16065197617574792	-0.04896505912338519	0.496	ABC
chr1	27963471	27963971	enhancer	intergenic|chr1:27963471-27963971	AHDC1	27930005	33716	FALSE	0.02033992158265147	0.01391463299690252	8	6	-0.547711259516463	-0.1652329428476692	0.0418	ABC
chr1	27986032	27986562	enhancer	intergenic|chr1:27986032-27986562	AHDC1	27930005	56292	FALSE	0.18632507547456015	0.26762292270575766	8	6	0.5223798483768647	0.681648710432443	0.0162	ABC
chr1	27989496	27989999	enhancer	intergenic|chr1:27989496-27989999	AHDC1	27930005	59742.5	FALSE	0.03602367645422771	0.05165872690692771	8	6	0.5200666643669336	0.28120844159344544	0.032	ABC
chr1	27816448	27816997	promoter	promoter|chr1:27816448-27816997	AHDC1	27930005	113282.5	FALSE	0.04266544976316163	0.03305898692430364	8	6	-0.3680257417875185	-0.11847750400034296	0.479	ABC
chr11	62327922	62328453	enhancer	genic|chr11:62327922-62328453	AHNAK	62314332	13855.5	FALSE	0.01658784006383857	0.01894769949478151	8	6	0.1918966541854093	0.06333529353022631	0.384	ABC
chr11	62366545	62367045	enhancer	genic|chr11:62366545-62367045	AHNAK	62314332	52463	FALSE	0.02154094249712429	0.01682343523161655	8	6	-0.35660905035159796	-0.09586945465917918	0.317	ABC
chr11	62319207	62319707	enhancer	intergenic|chr11:62319207-62319707	AHNAK	62314332	5125	FALSE	0.38258189560127054	0.3575280744124342	8	6	-0.09771207258722713	-0.1709366161503422	0.212	ABC
chr11	62323850	62324350	enhancer	intergenic|chr11:62323850-62324350	AHNAK	62314332	9768	FALSE	0.2357536766390479	0.236197603398659	8	6	0.00271405609257309	0.00378346886522988	0.977	ABC
chr11	62608895	62609397	enhancer	intergenic|chr11:62608895-62609397	AHNAK	62314332	294814	FALSE	0.0131590457709435	0.01095278438070482	8	6	-0.26475720211664006	-0.05383361562864786	0.495	ABC
chr7	17338025	17338525	promoter	promoter|chr7:17338025-17338525	AHR	17338275	0	TRUE	0.8919532162407036	0.8391989064726271	8	6	-0.0879552434632017	-0.23528503951540083	0.287	ABC
chr14	77786975	77787583	promoter	promoter|chr14:77786975-77787583	AHSA1	77924372	137093	FALSE	0.14425854524043755	0.09122249049061652	8	6	-0.661195317032825	-0.5590912454012202	0.0127	ABC
chr14	77923733	77924622	promoter	promoter|chr14:77923733-77924622	AHSA1	77924372	194.5	TRUE	0.6000281023219267	0.5957296725874406	8	6	-0.01037225114193655	-0.02302270596604493	0.874	ABC
chr2	61404302	61404802	promoter	promoter|chr2:61404302-61404802	AHSA2	61404552	0	TRUE	0.5336853548339843	0.6103963767468422	8	6	0.1937569764542008	0.41409822292896664	0.205	ABC
chr12	8761579	8762227	enhancer	genic|chr12:8761579-8762227	AICDA	8765463	3560	FALSE	0.04642054957766581	0.04634915363689027	8	6	-0.00222060837672538	-0.00137262186636982	0.984	ABC
chr12	8763679	8764179	enhancer	genic|chr12:8763679-8764179	AICDA	8765463	1534	FALSE	0.19656964409663363	0.20426291073865804	8	6	0.05538672289223392	0.07105445516407893	0.525	ABC
chr12	8801179	8801679	enhancer	genic|chr12:8801179-8801679	AICDA	8765463	35966	FALSE	0.10085466268564204	0.10650371877892996	8	6	0.07862602197680808	0.07249836732625045	0.493	ABC
chr12	8766364	8766872	enhancer	intergenic|chr12:8766364-8766872	AICDA	8765463	1155	FALSE	0.02596360406838751	0.01974273647979249	8	6	-0.3951686899360371	-0.1408902381456253	0.117	ABC
chr12	8771656	8772163	enhancer	intergenic|chr12:8771656-8772163	AICDA	8765463	6446.5	FALSE	0.12885014113295967	0.09265296752065022	8	6	-0.4757850281893846	-0.44607643853964657	0.00796	ABC
chr12	8781974	8782561	enhancer	intergenic|chr12:8781974-8782561	AICDA	8765463	16804.5	FALSE	0.10681088987755094	0.1235873969853218	8	6	0.21047288556386165	0.2035970056882045	0.119	ABC
chr12	8797402	8797902	enhancer	intergenic|chr12:8797402-8797902	AICDA	8765463	32189	FALSE	0.10151946915146128	0.09123979017308773	8	6	-0.154021396456077	-0.12704492381832524	0.358	ABC
chr12	8828322	8828822	enhancer	intergenic|chr12:8828322-8828822	AICDA	8765463	63109	FALSE	0.00908665943187403	0.0060577335139321	8	6	-0.5849718937797395	-0.09490572469319496	0.136	ABC
chr12	9102105	9102889	promoter	promoter|chr12:9102105-9102889	AICDA	8765463	337034	FALSE	0.05288896776268727	0.07709717750077437	8	6	0.5437112260897732	0.269455406610877	0.135	ABC
chr1	222817341	222817842	enhancer	genic|chr1:222817341-222817842	AIDA	222885864	68272.5	FALSE	0.16182832038818545	0.11735088805327762	8	6	-0.4636353458444526	-0.3804722423544952	0.109	ABC
chr1	222826765	222827340	enhancer	genic|chr1:222826765-222827340	AIDA	222885864	58811.5	FALSE	0.01329952235375039	0.01849842066677897	8	6	0.4760276706013544	0.11234767632421264	0.218	ABC
chr1	222828148	222828670	enhancer	genic|chr1:222828148-222828670	AIDA	222885864	57455	FALSE	0.01935533718141913	0.02260367991356898	8	6	0.2238262242648177	0.0642251711506699	0.514	ABC
chr1	222905789	222906290	enhancer	genic|chr1:222905789-222906290	AIDA	222885864	20175.5	FALSE	0.01492521860133172	0.01701959063508306	8	6	0.189444274923444	0.05517286283735308	0.473	ABC
chr1	222885591	222886144	promoter	promoter|chr1:222885591-222886144	AIDA	222885864	3.5	TRUE	0.459497444938502	0.5057344093826633	8	6	0.13832310118209504	0.274630754390267	0.0484	ABC
chrX	129244225	129244725	promoter	promoter|chrX:129244225-129244725	AIFM1	129299861	55386	FALSE	0.05378538889511539	0.0522299695734764	8	6	-0.04233644647385857	-0.01723747825889907	0.92	ABC
chrX	129299611	129300111	promoter	promoter|chrX:129299611-129300111	AIFM1	129299861	0	TRUE	0.686678907102161	0.6814043279364994	8	6	-0.01112453791536632	-0.02641239529611699	0.923	ABC
chrX	129305522	129306022	promoter	promoter|chrX:129305522-129306022	AIFM1	129299861	5911	FALSE	0.13230544375634457	0.15104399274317462	8	6	0.19109638390104533	0.150853397919055	0.526	ABC
chr10	71867043	71867543	enhancer	genic|chr10:71867043-71867543	AIFM2	71892690	25397	FALSE	0.04627661420716142	0.02873643648660322	8	6	-0.68740214573662906	-0.25433515866317247	0.0729	ABC
chr10	71875886	71876387	enhancer	genic|chr10:71875886-71876387	AIFM2	71892690	16553.5	FALSE	0.02088864795935408	0.01880420714601049	8	6	-0.1516636370350718	-0.04158862750057731	0.664	ABC
chr10	71885878	71886379	enhancer	genic|chr10:71885878-71886379	AIFM2	71892690	6561.5	FALSE	0.03540471124024545	0.03898355411562167	8	6	0.1389242766675327	0.05987350027287157	0.602	ABC
chr10	71899307	71900188	enhancer	genic|chr10:71899307-71900188	AIFM2	71892690	7057.5	FALSE	0.01157676659357629	0.00963970968435142	8	6	-0.26417075983255217	-0.0705612500267757	0.209	ABC
chr10	71922525	71923056	enhancer	genic|chr10:71922525-71923056	AIFM2	71892690	30100.5	FALSE	0.01144717235104508	0.01201466419283485	8	6	0.06980505425074074	0.01675545226378368	0.796	ABC
chr10	71894663	71895234	enhancer	intergenic|chr10:71894663-71895234	AIFM2	71892690	2258.5	FALSE	0.017455657458875	0.01476783371127556	8	6	-0.2412364831665738	-0.07825223122559585	0.231	ABC
chr10	71892135	71892940	promoter	promoter|chr10:71892135-71892940	AIFM2	71892690	152.5	TRUE	0.2394803162230895	0.21406200078560736	8	6	-0.16187836191649949	-0.2218911585504797	0.229	ABC
chr10	71906227	71906746	promoter	promoter|chr10:71906227-71906746	AIFM2	71892690	13796.5	FALSE	0.15443094898374235	0.17690488606597313	8	6	0.19601198822167887	0.17744087780848744	0.471	ABC
chr10	71930035	71930627	promoter	promoter|chr10:71930035-71930627	AIFM2	71892690	37641	FALSE	0.09291311770654846	0.1724600773529178	8	6	0.8923082328068594	0.5427875614045189	0.0934	ABC
chr6	143266088	143266588	promoter	promoter|chr6:143266088-143266588	AIG1	143381978	115640	FALSE	0.3716671994448538	0.42940269549281873	8	6	0.20831987507527075	0.3743626089529982	0.0755	ABC
chr6	143381728	143382228	promoter	promoter|chr6:143381728-143382228	AIG1	143381978	0	TRUE	0.4387416990428109	0.3964576398827061	8	6	-0.14620510277690593	-0.27190326724340597	0.247	ABC
chr6	143771591	143772167	promoter	promoter|chr6:143771591-143772167	AIG1	143381978	389901	FALSE	0.05500840642739861	0.06958738050543517	8	6	0.3391735914533806	0.13395860970264661	0.554	ABC
chr1	158982237	158982739	enhancer	genic|chr1:158982237-158982739	AIM2	159046691	64203	FALSE	0.01242081813393563	0.01116358367262216	8	6	-0.15395997646961967	-0.03407513795033911	0.632	ABC
chr1	158985237	158985737	enhancer	genic|chr1:158985237-158985737	AIM2	159046691	61204	FALSE	0.05774485199796787	0.05228418768872549	8	6	-0.1433176367336877	-0.07017304566100276	0.643	ABC
chr1	159035879	159036380	enhancer	genic|chr1:159035879-159036380	AIM2	159046691	10561.5	FALSE	0.00969164358408131	0.01149097411914017	8	6	0.24568784918595843	0.05728802622768488	0.376	ABC
chr1	159037887	159038387	enhancer	genic|chr1:159037887-159038387	AIM2	159046691	8554	FALSE	0.11601049957335424	0.09691826157261456	8	6	-0.2594149504668309	-0.1973961741535303	0.299	ABC
chr1	159041748	159042248	enhancer	genic|chr1:159041748-159042248	AIM2	159046691	4693	FALSE	0.03453619251490751	0.03385021445532721	8	6	-0.02894406603312376	-0.01252538955335309	0.904	ABC
chr1	159893311	159893811	enhancer	genic|chr1:159893311-159893811	AIM2	159046691	846870	FALSE	0.0894924636568189	0.13209648710710298	8	6	0.5617540006402371	0.364506325459218	0.135	ABC
chr1	158978491	158978991	enhancer	intergenic|chr1:158978491-158978991	AIM2	159046691	67950	FALSE	0.01167889113793684	0.01092033718806397	8	6	-0.09688589968827546	-0.02383883452738259	0.696	ABC
chr1	159091722	159092263	enhancer	intergenic|chr1:159091722-159092263	AIM2	159046691	45301.5	FALSE	0.01255152779684782	0.01218053730212381	8	6	-0.04328520843324193	-0.01036858566061126	0.88	ABC
chr1	159046411	159046941	promoter	promoter|chr1:159046411-159046941	AIM2	159046691	15	TRUE	0.2591825601489026	0.23041207530639324	8	6	-0.1697523188522869	-0.20331948837433975	0.45	ABC
chr4	107236602	107237102	promoter	promoter|chr4:107236602-107237102	AIMP1	107236852	0	TRUE	0.20630626956740447	0.20152324515360687	8	6	-0.03384140556499586	-0.04389186067769	0.48	ABC
chr4	107237173	107237673	promoter	promoter|chr4:107237173-107237673	AIMP1	107236852	571	TRUE	0.6682959205836837	0.6630488021173871	8	6	-0.01137200735008342	-0.02663511062450713	0.7	ABC
chr7	6048487	6049131	promoter	promoter|chr7:6048487-6049131	AIMP2	6048881	72	TRUE	0.6034911429763038	0.5750135269950969	8	6	-0.06973670233461628	-0.14369442089997725	0.687	ABC
chr7	6098610	6099110	promoter	promoter|chr7:6098610-6099110	AIMP2	6048881	49979	FALSE	0.05732171948822973	0.06584765726125856	8	6	0.20005022596524555	0.10527916945227088	0.542	ABC
chr11	67007126	67007627	enhancer	genic|chr11:67007126-67007627	AIP	67250499	243122.5	FALSE	0.02643926272445262	0.03146621116572847	8	6	0.251121527800403	0.08687812662006508	0.444	ABC
chr11	67232034	67232534	enhancer	genic|chr11:67232034-67232534	AIP	67250499	18215	FALSE	0.05453488392539704	0.05625154926408612	8	6	0.04471346794882098	0.0301660746253117	0.72	ABC
chr11	67254091	67254591	enhancer	genic|chr11:67254091-67254591	AIP	67250499	3842	FALSE	0.14759556304250931	0.1234262055423696	8	6	-0.25800061593980805	-0.27020405667425984	0.087	ABC
chr11	67250249	67250772	promoter	promoter|chr11:67250249-67250772	AIP	67250499	11.5	TRUE	0.2020618387842339	0.18042820867671783	8	6	-0.16337196995294975	-0.2056542112232367	0.106	ABC
chr11	67275408	67276015	promoter	promoter|chr11:67275408-67276015	AIP	67250499	25212.5	FALSE	0.1042183367944484	0.13219953968585718	8	6	0.34310801713929723	0.2980219772833352	0.135	ABC
chr6	160389880	160390380	promoter	promoter|chr6:160389880-160390380	AIRN	160428696	38566	FALSE	0.2777006348602858	0.21346557155685775	8	6	-0.3795270694376719	-0.3762371254520498	0.264	ABC
chr14	23540567	23541067	enhancer	genic|chr14:23540567-23541067	AJUBA	23451851	88966	FALSE	0.01252852566340166	0.02418249207759676	8	6	0.9487462756212152	0.2034028085074535	0.0931	ABC
chr14	23503894	23504604	promoter	promoter|chr14:23503894-23504604	AJUBA	23451851	52398	FALSE	0.091616119804255	0.13508062711138383	8	6	0.5601474150384314	0.37695711565539464	0.133	ABC
chr9	130661677	130662177	promoter	promoter|chr9:130661677-130662177	AK1	130640022	21905	FALSE	0.05684136167832208	0.08378386333103131	8	6	0.5597312935311195	0.2768955464251696	0.17	ABC
chr9	130679055	130679555	promoter	promoter|chr9:130679055-130679555	AK1	130640022	39283	FALSE	0.3462198992313705	0.30708102644396107	8	6	-0.1730692714484291	-0.18000442940223235	0.667	ABC
chr1	33427793	33428293	enhancer	genic|chr1:33427793-33428293	AK2	33502512	74469	FALSE	0.01249783399114365	0.00948878096378402	8	6	-0.3973834226792461	-0.08372731892853415	0.234	ABC
chr1	33490280	33490827	enhancer	genic|chr1:33490280-33490827	AK2	33502512	11958.5	FALSE	0.03288413496440421	0.0261393623184305	8	6	-0.3311677735056461	-0.15114642380362836	0.0915	ABC
chr1	33492715	33493215	enhancer	genic|chr1:33492715-33493215	AK2	33502512	9547	FALSE	0.01133821037459986	0.00878715461742702	8	6	-0.3677249582594556	-0.08324921897035284	0.171	ABC
chr1	33446754	33447254	enhancer	intergenic|chr1:33446754-33447254	AK2	33502512	55508	FALSE	0.07006912209743775	0.04930852773860552	8	6	-0.5069416434062518	-0.23717839154078443	0.178	ABC
chr1	33430164	33430788	promoter	promoter|chr1:33430164-33430788	AK2	33502512	72036	FALSE	0.05727059337839131	0.0448853703073682	8	6	-0.3515492538147306	-0.15079547478764851	0.342	ABC
chr1	33502262	33502791	promoter	promoter|chr1:33502262-33502791	AK2	33502512	14.5	TRUE	0.39191495082671163	0.39115683544084706	8	6	-0.00279343393159527	-0.00501673496297937	0.982	ABC
chr9	4662043	4662543	promoter	promoter|chr9:4662043-4662543	AK3	4741309	79016	FALSE	0.06585370178009706	0.07276141178551479	8	6	0.143908995996785	0.06700084300585467	0.733	ABC
chr9	4679230	4679802	promoter	promoter|chr9:4679230-4679802	AK3	4741309	61793	FALSE	0.1728865777328518	0.1839614531028905	8	6	0.08957763077418136	0.08349426199232772	0.758	ABC
chr9	4741059	4741559	promoter	promoter|chr9:4741059-4741559	AK3	4741309	0	TRUE	0.2948632275428339	0.30918944963764705	8	6	0.06844517672387312	0.07674198497192228	0.836	ABC
chr1	65614388	65614888	enhancer	genic|chr1:65614388-65614888	AK4	65613849	789	FALSE	0.17507713871682123	0.21234678138889884	8	6	0.27843153010255944	0.2781699583110832	0.293	ABC
chr1	65613566	65614099	promoter	promoter|chr1:65613566-65614099	AK4	65613849	16.5	TRUE	0.18065150233161528	0.1864623157239561	8	6	0.04567483685798333	0.04544043267240073	0.857	ABC
chr5	68513322	68513822	promoter	promoter|chr5:68513322-68513822	AK6	68665409	151837	FALSE	0.1581515860402477	0.09869415495022509	8	6	-0.6802714738095974	-0.4308320647682526	0.135	ABC
chr5	68665159	68665659	promoter	promoter|chr5:68665159-68665659	AK6	68665409	0	TRUE	0.4512962971185928	0.5414123883839834	8	6	0.262652957806262	0.5208153172863546	0.097	ABC
chr14	96857990	96858697	promoter	promoter|chr14:96857990-96858697	AK7	96858447	103.5	TRUE	0.379641611919878	0.33880021298389534	8	6	-0.1642033509514334	-0.17712467953326097	0.724	ABC
chr9	135545171	135546038	promoter	promoter|chr9:135545171-135546038	AK8	135754198	208593.5	FALSE	0.38142204226131665	0.287599188473905	8	6	-0.407328614065074	-0.4556425869728684	0.265	ABC
chr9	135753948	135754527	promoter	promoter|chr9:135753948-135754527	AK8	135754198	39.5	TRUE	0.09362410394039374	0.08698906940445034	8	6	-0.10604587509115124	-0.06049843602152171	0.777	ABC
chr9	135819770	135820270	promoter	promoter|chr9:135819770-135820270	AK8	135754198	65822	FALSE	0.2049982439356613	0.23061424657301083	8	6	0.1698700892827342	0.16473957305389744	0.591	ABC
chr6	109776940	109777440	promoter	promoter|chr6:109776940-109777440	AK9	110012415	235225	FALSE	0.16490174972751004	0.14301079096177816	8	6	-0.2054826964024275	-0.1586037301234341	0.552	ABC
chr6	110012165	110012673	promoter	promoter|chr6:110012165-110012673	AK9	110012415	4	TRUE	0.43449078861137214	0.4540993811725627	8	6	0.06368247910142037	0.12135405385612157	0.659	ABC
chr17	55082460	55082960	enhancer	genic|chr17:55082460-55082960	AKAP1	55162552	79842	FALSE	0.00887600026706329	0.00687425635350007	8	6	-0.3687060575123131	-0.05720081093913991	0.406	ABC
chr17	55169395	55169899	enhancer	genic|chr17:55169395-55169899	AKAP1	55162552	7095	FALSE	0.01659310730968797	0.01545815273229813	8	6	-0.10221615222217238	-0.03164059712449852	0.646	ABC
chr17	55158030	55158537	enhancer	intergenic|chr17:55158030-55158537	AKAP1	55162552	4268.5	FALSE	0.02910934822915093	0.03405991281918658	8	6	0.22659220499529711	0.10222058189428213	0.278	ABC
chr17	55162168	55162802	promoter	promoter|chr17:55162168-55162802	AKAP1	55162552	67	TRUE	0.5174228343937765	0.4826605554613684	8	6	-0.1003347929973405	-0.20404581497689847	0.19	ABC
chr17	19878483	19878983	enhancer	genic|chr17:19878483-19878983	AKAP10	19881169	2436	FALSE	0.0123639612569881	0.0112976937813209	8	6	-0.13011273582304927	-0.0344247919744525	0.562	ABC
chr17	19879668	19880168	enhancer	genic|chr17:19879668-19880168	AKAP10	19881169	1251	FALSE	0.01287061023298922	0.00916824958103022	8	6	-0.4893622342906027	-0.12098017419718642	0.0558	ABC
chr17	19883206	19883730	enhancer	intergenic|chr17:19883206-19883730	AKAP10	19881169	2299	FALSE	0.01198617203040745	0.01108238389476445	8	6	-0.113102737210192	-0.02924150209024009	0.641	ABC
chr17	19962899	19963417	enhancer	intergenic|chr17:19962899-19963417	AKAP10	19881169	81989	FALSE	0.01263840127833063	0.0133112634913501	8	6	0.07483353861497045	0.01485918820197719	0.863	ABC
chr17	19967296	19967851	enhancer	intergenic|chr17:19967296-19967851	AKAP10	19881169	86404.5	FALSE	0.04666396574344376	0.04819556497912148	8	6	0.04659147365451074	0.01973519435395442	0.898	ABC
chr17	19880905	19881419	promoter	promoter|chr17:19880905-19881419	AKAP10	19881169	7	TRUE	0.45652197012406287	0.4930237835646133	8	6	0.1109729525828978	0.20010419532667095	0.536	ABC
chr13	42849134	42849635	enhancer	genic|chr13:42849134-42849635	AKAP11	42846288	3096.5	FALSE	0.04261197601538236	0.04100026888377063	8	6	-0.05562558305936395	-0.03268184544522289	0.615	ABC
chr13	42851731	42852243	enhancer	genic|chr13:42851731-42852243	AKAP11	42846288	5699	FALSE	0.01230109257847341	0.01324410324321695	8	6	0.10656370139782884	0.02847897338455557	0.664	ABC
chr13	43148887	43149449	enhancer	genic|chr13:43148887-43149449	AKAP11	42846288	302880	FALSE	0.01027220427747369	0.01336048127035273	8	6	0.37922617949877935	0.06638177946061176	0.457	ABC
chr13	42951688	42952188	enhancer	intergenic|chr13:42951688-42952188	AKAP11	42846288	105650	FALSE	0.1093876289222654	0.11290195403219884	8	6	0.0456208682443421	0.04223873610845251	0.754	ABC
chr13	42954402	42954907	enhancer	intergenic|chr13:42954402-42954907	AKAP11	42846288	108366.5	FALSE	0.0409249606624759	0.04229400895479348	8	6	0.0474722867282654	0.02622678067083485	0.776	ABC
chr13	42979817	42980317	enhancer	intergenic|chr13:42979817-42980317	AKAP11	42846288	133779	FALSE	0.07725273456048354	0.08805530800745694	8	6	0.18882397103773793	0.12554269631115475	0.469	ABC
chr13	42994442	42994949	enhancer	intergenic|chr13:42994442-42994949	AKAP11	42846288	148407.5	FALSE	0.00591883755437467	0.00544855848464562	8	6	-0.11943927266727536	-0.01528579340512202	0.802	ABC
chr13	43071882	43072382	enhancer	intergenic|chr13:43071882-43072382	AKAP11	42846288	225844	FALSE	0.01882621482966068	0.01890506470177794	8	6	0.00602982387497526	0.00191583265462879	0.98	ABC
chr13	42845708	42846538	promoter	promoter|chr13:42845708-42846538	AKAP11	42846288	165	TRUE	0.38205834700858143	0.3995345151779608	8	6	0.0645271608478184	0.11556331962063048	0.431	ABC
chr15	85947341	85947913	enhancer	genic|chr15:85947341-85947913	AKAP13	85923846	23781	FALSE	0.01135553249005211	0.01111233868071638	8	6	-0.03123288388964413	-0.00713522207357362	0.918	ABC
chr15	85951517	85952019	enhancer	genic|chr15:85951517-85952019	AKAP13	85923846	27922	FALSE	0.03884701640692992	0.04142759017975426	8	6	0.09278810334961804	0.03993475679496926	0.748	ABC
chr15	85956663	85957163	enhancer	genic|chr15:85956663-85957163	AKAP13	85923846	33067	FALSE	0.120569866331866	0.107378884458067	8	6	-0.16715906164463964	-0.12218551825747603	0.57	ABC
chr15	85957480	85958055	enhancer	genic|chr15:85957480-85958055	AKAP13	85923846	33921.5	FALSE	0.00971508539565093	0.00768735532965507	8	6	-0.33773932202277396	-0.06101008893188329	0.363	ABC
chr15	85995672	85996182	enhancer	genic|chr15:85995672-85996182	AKAP13	85923846	72081	FALSE	0.01054636852129051	0.01510230639175655	8	6	0.5180225769197625	0.1090208424958493	0.23	ABC
chr15	86000608	86001109	enhancer	genic|chr15:86000608-86001109	AKAP13	85923846	77012.5	FALSE	0.04847820348029028	0.05648414830523676	8	6	0.22050981083893387	0.12671431347921136	0.32	ABC
chr15	86125837	86126337	enhancer	genic|chr15:86125837-86126337	AKAP13	85923846	202241	FALSE	0.00895879186260789	0.01159263341032874	8	6	0.371832233678219	0.06870444675824161	0.421	ABC
chr15	86127266	86127766	enhancer	genic|chr15:86127266-86127766	AKAP13	85923846	203670	FALSE	0.01914619056827142	0.02033808500571256	8	6	0.0871264701120747	0.02184509979791729	0.863	ABC
chr15	86232902	86233402	enhancer	genic|chr15:86232902-86233402	AKAP13	85923846	309306	FALSE	0.00886802832789814	0.00563197838954999	8	6	-0.6549715805118714	-0.08758007425895259	0.238	ABC
chr15	86244911	86245411	enhancer	genic|chr15:86244911-86245411	AKAP13	85923846	321315	FALSE	0.01118779803414698	0.00717533785996065	8	6	-0.6408074455092763	-0.1141160646157533	0.11	ABC
chr15	86246442	86246991	enhancer	genic|chr15:86246442-86246991	AKAP13	85923846	322870.5	FALSE	0.01463347629654695	0.01140159909010623	8	6	-0.3600363550985649	-0.07689381410757712	0.36	ABC
chr15	86247904	86248411	enhancer	genic|chr15:86247904-86248411	AKAP13	85923846	324311.5	FALSE	0.01502070470994721	0.01009478675991223	8	6	-0.5733420639688326	-0.12302021980328962	0.128	ABC
chr15	86250172	86250702	enhancer	genic|chr15:86250172-86250702	AKAP13	85923846	326591	FALSE	0.02173448804619312	0.01383113789243732	8	6	-0.6520662610865073	-0.14464271342047053	0.181	ABC
chr15	86253578	86254078	enhancer	genic|chr15:86253578-86254078	AKAP13	85923846	329982	FALSE	0.02350172816648251	0.01302235423154252	8	6	-0.8517765591699528	-0.204031016938113	0.0548	ABC
chr15	85855575	85856076	enhancer	intergenic|chr15:85855575-85856076	AKAP13	85923846	68020.5	FALSE	0.06570361216024163	0.06491854969223129	8	6	-0.01734191734448098	-0.00912475980355603	0.956	ABC
chr15	85861470	85861970	enhancer	intergenic|chr15:85861470-85861970	AKAP13	85923846	62126	FALSE	0.0652223019070735	0.08663304827068413	8	6	0.4095521214695062	0.2624086048704054	0.118	ABC
chr15	85874142	85874642	enhancer	intergenic|chr15:85874142-85874642	AKAP13	85923846	49454	FALSE	0.1025267383661839	0.11704608026141228	8	6	0.1910764159381194	0.15576954982361704	0.391	ABC
chr15	85901096	85901600	enhancer	intergenic|chr15:85901096-85901600	AKAP13	85923846	22498	FALSE	0.01595907468042281	0.01285505793652561	8	6	-0.312040893127487	-0.08443928872375418	0.25	ABC
chr15	85923388	85924096	promoter	promoter|chr15:85923388-85924096	AKAP13	85923846	104	TRUE	0.11569481759021108	0.1250313631433717	8	6	0.11196578698622776	0.07045856673376351	0.78	ABC
chr9	112810627	112811127	promoter	promoter|chr9:112810627-112811127	AKAP2	112810877	0	TRUE	0.6366526202230594	0.7119167921864387	8	6	0.16120222826770075	0.34406939167177286	0.417	ABC
chr9	113018670	113019170	promoter	promoter|chr9:113018670-113019170	AKAP2	112810877	208043	FALSE	0.29543273414729493	0.20831733977109815	8	6	-0.5040467561440372	-0.4419258981136619	0.251	ABC
chr12	4713760	4714260	enhancer	genic|chr12:4713760-4714260	AKAP3	4758213	44203	FALSE	0.03152986102693068	0.0366711039166783	8	6	0.2179248852867166	0.0729259717915533	0.61	ABC
chr12	4752833	4753333	enhancer	genic|chr12:4752833-4753333	AKAP3	4758213	5130	FALSE	0.03011329698492604	0.03183706717182577	8	6	0.08030676940363417	0.0278891680262471	0.827	ABC
chr12	4754132	4754659	enhancer	genic|chr12:4754132-4754659	AKAP3	4758213	3817.5	FALSE	0.01660919716243832	0.01643877463151062	8	6	-0.01487957695145485	-0.00436705881909338	0.954	ABC
chr12	4647424	4648206	promoter	promoter|chr12:4647424-4648206	AKAP3	4758213	110398	FALSE	0.10921502813802954	0.08772169302429986	8	6	-0.3161658254031044	-0.1951099671181308	0.362	ABC
chr12	4757963	4758523	promoter	promoter|chr12:4757963-4758523	AKAP3	4758213	30	TRUE	0.27177443869545537	0.26460973427491946	8	6	-0.03854363670807623	-0.05180223680120836	0.846	ABC
chr14	64874040	64874542	enhancer	genic|chr14:64874040-64874542	AKAP5	64932216	57925	FALSE	0.00920283814886288	0.00271566743927159	8	6	-1.7607720380201497	-0.24179617825123356	0.00116	ABC
chr14	64912180	64912680	enhancer	genic|chr14:64912180-64912680	AKAP5	64932216	19786	FALSE	0.04566533040140461	0.05524154543426699	8	6	0.2746544092868929	0.1271521343527191	0.395	ABC
chr14	64926379	64926879	enhancer	genic|chr14:64926379-64926879	AKAP5	64932216	5587	FALSE	0.01940911113108337	0.00868409291654032	8	6	-1.1602869817691417	-0.3546587559457552	9.52e-6	ABC
chr14	64975023	64975525	enhancer	genic|chr14:64975023-64975525	AKAP5	64932216	43058	FALSE	0.00722456822812716	0.0052469693407712	8	6	-0.46142700839681855	-0.05491946808316761	0.432	ABC
chr14	64929861	64930366	enhancer	intergenic|chr14:64929861-64930366	AKAP5	64932216	2102.5	FALSE	0.01876482038771254	0.01549848448000667	8	6	-0.2759033327677852	-0.07329635846636649	0.404	ABC
chr14	64931854	64932466	promoter	promoter|chr14:64931854-64932466	AKAP5	64932216	56	TRUE	0.1349038822958118	0.11971084291158011	8	6	-0.17237803557041972	-0.12272264506217188	0.604	ABC
chr14	64970256	64970892	promoter	promoter|chr14:64970256-64970892	AKAP5	64932216	38358	FALSE	0.2994869901209596	0.3028413885502529	8	6	0.01606905529081101	0.02146178736365187	0.942	ABC
chr14	64971041	64971541	promoter	promoter|chr14:64971041-64971541	AKAP5	64932216	39075	FALSE	0.10652062118360228	0.10025822575175014	8	6	-0.08741213848323302	-0.07035082782251084	0.678	ABC
chr19	15543381	15543891	enhancer	genic|chr19:15543381-15543891	AKAP8	15490612	53024	FALSE	0.01221716579237401	0.01784512417900468	8	6	0.546620301346746	0.12677015684113904	0.197	ABC
chr19	15444639	15445143	enhancer	intergenic|chr19:15444639-15445143	AKAP8	15490612	45721	FALSE	0.04735185771478206	0.04560399255379113	8	6	-0.05426089134644388	-0.03204814526361316	0.727	ABC
chr19	15666589	15667089	enhancer	intergenic|chr19:15666589-15667089	AKAP8	15490612	176227	FALSE	0.01231357288964893	0.01378557944647357	8	6	0.16291047612465634	0.03549446865559193	0.656	ABC
chr19	15490362	15490936	promoter	promoter|chr19:15490362-15490936	AKAP8	15490612	37	TRUE	0.4960167452976076	0.4835080686634272	8	6	-0.03684886091444973	-0.07407245695200894	0.702	ABC
chr19	15529634	15530182	promoter	promoter|chr19:15529634-15530182	AKAP8	15490612	39296	FALSE	0.1421035813640315	0.14270194356487922	8	6	0.00606206954847105	0.00582823904273175	0.976	ABC
chr19	15543381	15543891	enhancer	genic|chr19:15543381-15543891	AKAP8L	15529932	13704	FALSE	0.03240706191114414	0.02836335547514852	8	6	-0.1922800108902205	-0.0652778828275268	0.587	ABC
chr19	15444639	15445143	enhancer	intergenic|chr19:15444639-15445143	AKAP8L	15529932	85041	FALSE	0.02693341098816819	0.02060802757508492	8	6	-0.386190522862464	-0.12686894618502634	0.217	ABC
chr19	15577674	15578174	enhancer	intergenic|chr19:15577674-15578174	AKAP8L	15529932	47992	FALSE	0.00861763857153332	0.01109638239946858	8	6	0.3647249138472012	0.07035047416317705	0.305	ABC
chr19	15666589	15667089	enhancer	intergenic|chr19:15666589-15667089	AKAP8L	15529932	136907	FALSE	0.02222970205092429	0.02531050123179973	8	6	0.18724746610553208	0.05737012759727277	0.608	ABC
chr19	15490362	15490936	promoter	promoter|chr19:15490362-15490936	AKAP8L	15529932	39283	FALSE	0.18292979788467872	0.17650487025845912	8	6	-0.05158210637280768	-0.05813429604406406	0.782	ABC
chr19	15529634	15530182	promoter	promoter|chr19:15529634-15530182	AKAP8L	15529932	24	TRUE	0.5246349622432669	0.5351630328641466	8	6	0.02866450967124608	0.05983921642231052	0.759	ABC
chr7	91569938	91570438	promoter	promoter|chr7:91569938-91570438	AKAP9	91570188	0	TRUE	0.5815551018181445	0.6592135446800992	8	6	0.18082999326479748	0.4064123788517438	0.0674	ABC
chr7	91763590	91764126	promoter	promoter|chr7:91763590-91764126	AKAP9	91570188	193670	FALSE	0.1901723039742714	0.17880993068917334	8	6	-0.08888028977783587	-0.09327238759061372	0.693	ABC
chr11	8935890	8936390	enhancer	genic|chr11:8935890-8936390	AKIP1	8932700	3440	FALSE	0.02458199866136004	0.03624298157362261	8	6	0.5600994252664546	0.21388352024444773	0.0575	ABC
chr11	8932248	8932950	promoter	promoter|chr11:8932248-8932950	AKIP1	8932700	101	TRUE	0.1778988442679202	0.14065224389973674	8	6	-0.33892456915368724	-0.2471426563413364	0.399	ABC
chr11	8985762	8986570	promoter	promoter|chr11:8985762-8986570	AKIP1	8932700	53466	FALSE	0.33713710311771494	0.33942005217712423	8	6	0.00973638889658207	0.01322515411289426	0.968	ABC
chr1	39468179	39468745	enhancer	genic|chr1:39468179-39468745	AKIRIN1	39456915	11547	FALSE	0.00753039482639993	0.00825262155932986	8	6	0.1321269753146523	0.02500486932456854	0.657	ABC
chr1	39338800	39339409	promoter	promoter|chr1:39338800-39339409	AKIRIN1	39456915	117810.5	FALSE	0.06340644188911812	0.07177517239192396	8	6	0.1788554695940663	0.09323250873839033	0.609	ABC
chr1	39456650	39457165	promoter	promoter|chr1:39456650-39457165	AKIRIN1	39456915	7.5	TRUE	0.3889569289713812	0.4349871074649357	8	6	0.1613622340609067	0.29574967135228797	0.276	ABC
chr1	39491706	39492216	promoter	promoter|chr1:39491706-39492216	AKIRIN1	39456915	35046	FALSE	0.08627769644749898	0.06233130828543689	8	6	-0.469030663983865	-0.3193740558899398	0.0386	ABC
chr6	88299500	88300034	promoter	promoter|chr6:88299500-88300034	AKIRIN2	88411985	112218	FALSE	0.08677276275284516	0.07942664889486521	8	6	-0.12761912822064014	-0.08473740625929765	0.61	ABC
chr6	88411735	88412235	promoter	promoter|chr6:88411735-88412235	AKIRIN2	88411985	0	TRUE	0.7738770350417659	0.7829624939330447	8	6	0.01683885210627508	0.04261873797922626	0.579	ABC
chr9	117156435	117156935	promoter	promoter|chr9:117156435-117156935	AKNA	117156685	0	TRUE	0.04416343112050393	0.04838016580813082	8	6	0.13156345219588145	0.04177045823060215	0.844	ABC
chr1	46017946	46018453	enhancer	genic|chr1:46017946-46018453	AKR1A1	46016454	1745.5	FALSE	0.01181267743900009	0.01452095712051046	8	6	0.2978005485788955	0.09568323826920495	0.0514	ABC
chr1	46010585	46011085	enhancer	intergenic|chr1:46010585-46011085	AKR1A1	46016454	5619	FALSE	0.0596808042103692	0.0565769405795521	8	6	-0.07705281178034826	-0.05340452698377745	0.58	ABC
chr1	45987360	45987865	promoter	promoter|chr1:45987360-45987865	AKR1A1	46016454	28841.5	FALSE	0.12368448326885544	0.13432624989287492	8	6	0.1190767426534578	0.12001399592592256	0.369	ABC
chr1	46016204	46016708	promoter	promoter|chr1:46016204-46016708	AKR1A1	46016454	2	TRUE	0.32616140564370744	0.34408550068102306	8	6	0.07718102057548792	0.1279523980101384	0.322	ABC
chr1	46048931	46049909	promoter	promoter|chr1:46048931-46049909	AKR1A1	46016454	32966	FALSE	0.11860012979769188	0.12440452326305744	8	6	0.06893335303234938	0.06882820530368598	0.501	ABC
chr7	134233598	134234098	promoter	promoter|chr7:134233598-134234098	AKR1B15	134233848	0	TRUE	0.4726040425675332	0.5275750535439372	8	6	0.15874437826579357	0.2948993812769753	0.33	ABC
chr1	19643505	19644005	enhancer	genic|chr1:19643505-19644005	AKR7A2	19638640	5115	FALSE	0.00784264207592552	0.00936873836322556	8	6	0.256515021195537	0.03779202580004542	0.637	ABC
chr1	19644091	19644591	enhancer	genic|chr1:19644091-19644591	AKR7A2	19638640	5701	FALSE	0.0098962162247779	0.01137100142440066	8	6	0.20041038792098256	0.03137805510539441	0.733	ABC
chr1	19536496	19537129	promoter	promoter|chr1:19536496-19537129	AKR7A2	19638640	101827.5	FALSE	0.18291708105654111	0.09459274867417952	8	6	-0.9513883040194858	-0.6977558491775459	0.0336	ABC
chr1	19577803	19578515	promoter	promoter|chr1:19577803-19578515	AKR7A2	19638640	60481	FALSE	0.0985728249661593	0.07503859551148631	8	6	-0.393557146906647	-0.22681053174425117	0.296	ABC
chr1	113466520	113467038	enhancer	genic|chr1:113466520-113467038	AKR7A2P1	113465971	808	FALSE	0.01213254467150247	0.00712330124623398	8	6	-0.7682642634192258	-0.13824684277626847	0.0659	ABC
chr1	113498633	113499286	promoter	promoter|chr1:113498633-113499286	AKR7A2P1	113465971	32988.5	FALSE	0.3535134580246022	0.2962133953671672	8	6	-0.25512825484901863	-0.34563135793410676	0.287	ABC
chr1	19536496	19537129	promoter	promoter|chr1:19536496-19537129	AKR7L	19600616	63803.5	FALSE	0.4196150349161128	0.240939217019617	8	6	-0.8003971347521146	-0.7720705937587394	0.106	ABC
chr19	50400136	50400650	enhancer	genic|chr19:50400136-50400650	AKT1S1	50380644	19749	FALSE	0.06125914870187	0.06828776693160549	8	6	0.15670183889743722	0.11390333693848402	0.21	ABC
chr19	50414606	50415106	enhancer	genic|chr19:50414606-50415106	AKT1S1	50380644	34212	FALSE	0.01272123315230146	0.01228514352928291	8	6	-0.05032381422988371	-0.01616771422039959	0.632	ABC
chr19	50380394	50380931	promoter	promoter|chr19:50380394-50380931	AKT1S1	50380644	18.5	TRUE	0.2364150345737193	0.2304829761061014	8	6	-0.03666159065986251	-0.05087981227005887	0.532	ABC
chr19	50381011	50381523	promoter	promoter|chr19:50381011-50381523	AKT1S1	50380644	623	TRUE	0.23930551064545685	0.24448895115763397	8	6	0.03091564983318426	0.04360257760908256	0.437	ABC
chr19	41109738	41110238	enhancer	genic|chr19:41109738-41110238	AKT2	40791302	318686	FALSE	0.00746652179732926	0.00736153566659842	8	6	-0.02042958108903345	-0.00268764826716899	0.971	ABC
chr19	39894365	39894890	enhancer	intergenic|chr19:39894365-39894890	AKT2	40791302	896674.5	FALSE	0.01050496361741087	0.01092850748554865	8	6	0.05702521908966593	0.01010110133585799	0.899	ABC
chr19	40926957	40927457	enhancer	intergenic|chr19:40926957-40927457	AKT2	40791302	135905	FALSE	0.01539522331064697	0.01440744672148922	8	6	-0.09566810942996096	-0.01899422034900316	0.855	ABC
chr19	40950404	40950904	enhancer	intergenic|chr19:40950404-40950904	AKT2	40791302	159352	FALSE	0.03142227127341225	0.02285951960609327	8	6	-0.4589923801230084	-0.17937548278167317	0.0862	ABC
chr19	40791052	40791677	promoter	promoter|chr19:40791052-40791677	AKT2	40791302	62.5	TRUE	0.3794968821461275	0.4005124279151271	8	6	0.07775897734920252	0.13906351260525496	0.2	ABC
chr1	244001379	244001909	enhancer	genic|chr1:244001379-244001909	AKT3	244006584	4940	FALSE	0.00908088625282998	0.01080434395789946	8	6	0.25070646418605813	0.05191982859573214	0.42	ABC
chr1	244013448	244013953	enhancer	intergenic|chr1:244013448-244013953	AKT3	244006584	7116.5	FALSE	0.23265224820639305	0.2263773898142292	8	6	-0.03944525701186724	-0.03728337090087669	0.907	ABC
chr16	53552587	53553125	enhancer	intergenic|chr16:53552587-53553125	AKTIP	53537216	15640	FALSE	0.02642384823529836	0.02302905145769022	8	6	-0.1983855994081909	-0.05352604824918254	0.661	ABC
chr16	53568905	53569406	enhancer	intergenic|chr16:53568905-53569406	AKTIP	53537216	31939.5	FALSE	0.01017395679612074	0.01413023886959596	8	6	0.473904981526711	0.09397143437183196	0.268	ABC
chr16	53536966	53537675	promoter	promoter|chr16:53536966-53537675	AKTIP	53537216	104.5	TRUE	0.6624726314066416	0.620973011841158	8	6	-0.09333028531452447	-0.2149895500950716	0.384	ABC
chr9	116037619	116038163	promoter	promoter|chr9:116037619-116038163	ALAD	116163618	125727	FALSE	0.17334000273438777	0.27404805912740815	8	6	0.6608242847238763	0.699006018228308	0.0237	ABC
chr9	116163368	116163868	promoter	promoter|chr9:116163368-116163868	ALAD	116163618	0	TRUE	0.18000386990874362	0.11186565976410164	8	6	-0.6862606940134548	-0.5338540882860308	0.0446	ABC
chr9	116172737	116173279	promoter	promoter|chr9:116172737-116173279	ALAD	116163618	9390	FALSE	0.5050708177577099	0.4975569117819906	8	6	-0.02162413330083175	-0.04396277561725165	0.851	ABC
chr3	52188456	52188956	promoter	promoter|chr3:52188456-52188956	ALAS1	52232098	43392	FALSE	0.1045510813960802	0.10829364669651266	8	6	0.05074062217048873	0.03304746529800913	0.888	ABC
chr3	52231848	52232348	promoter	promoter|chr3:52231848-52232348	ALAS1	52232098	0	TRUE	0.3107690120456121	0.30850958611866486	8	6	-0.01052733633427559	-0.0158197030806456	0.946	ABC
chr3	52272933	52273503	promoter	promoter|chr3:52272933-52273503	ALAS1	52232098	41120	FALSE	0.08481038238473357	0.07171638293786609	8	6	-0.24193816180265185	-0.14582464249233645	0.4	ABC
chr3	52321585	52322085	promoter	promoter|chr3:52321585-52322085	ALAS1	52232098	89737	FALSE	0.04400119084369575	0.04930626393996074	8	6	0.1642283711083935	0.05577470105953478	0.766	ABC
chr3	52443871	52444773	promoter	promoter|chr3:52443871-52444773	ALAS1	52232098	212224	FALSE	0.0466179422381532	0.05799513295389802	8	6	0.31504650810714857	0.12109727304849528	0.502	ABC
chr3	105085306	105085806	promoter	promoter|chr3:105085306-105085806	ALCAM	105085556	0	TRUE	0.8694967698820298	0.909858936081642	8	6	0.06546222014504278	0.17688750202405434	0.0794	ABC
chr19	49950665	49951165	enhancer	genic|chr19:49950665-49951165	ALDH16A1	49956472	5557	FALSE	0.01144372025750535	0.01289810010652554	8	6	0.17260243551689933	0.0519392921866505	0.271	ABC
chr19	49972194	49972694	enhancer	genic|chr19:49972194-49972694	ALDH16A1	49956472	15972	FALSE	0.05049992343743859	0.06076876627095976	8	6	0.2670488019420502	0.17908014525270166	0.0152	ABC
chr19	49973461	49973961	enhancer	genic|chr19:49973461-49973961	ALDH16A1	49956472	17239	FALSE	0.02540608465748275	0.03309789513206287	8	6	0.3815654132657074	0.1844810698280375	0.00481	ABC
chr19	49946593	49947093	enhancer	intergenic|chr19:49946593-49947093	ALDH16A1	49956472	9629	FALSE	0.05003887184878519	0.04862161848668833	8	6	-0.04145134587846313	-0.0264471291224413	0.723	ABC
chr19	49954860	49955365	promoter	promoter|chr19:49954860-49955365	ALDH16A1	49956472	1359.5	FALSE	0.17830383424731971	0.1674057545053148	8	6	-0.09098860622315562	-0.108775472606218	0.181	ABC
chr19	49956222	49957020	promoter	promoter|chr19:49956222-49957020	ALDH16A1	49956472	149	TRUE	0.29790057577532975	0.3076523302661872	8	6	0.04647000805867883	0.07329330878189988	0.405	ABC
chr10	97517659	97518161	enhancer	genic|chr10:97517659-97518161	ALDH18A1	97416567	101343	FALSE	0.05714908089632945	0.04595484528994701	8	6	-0.31451331502557095	-0.14234527193211752	0.352	ABC
chr10	97527565	97528066	enhancer	genic|chr10:97527565-97528066	ALDH18A1	97416567	111248.5	FALSE	0.02578575516715545	0.01341608761041884	8	6	-0.9426102820258582	-0.21532360859979657	0.0847	ABC
chr10	97543412	97543928	enhancer	genic|chr10:97543412-97543928	ALDH18A1	97416567	127103	FALSE	0.01322080284668353	0.01813887505943612	8	6	0.45627519664895344	0.09561916702269356	0.365	ABC
chr10	97591910	97592410	enhancer	genic|chr10:97591910-97592410	ALDH18A1	97416567	175593	FALSE	0.06860650492863091	0.09167981354578011	8	6	0.4182587379365762	0.21751051987573997	0.297	ABC
chr10	97597426	97597983	enhancer	genic|chr10:97597426-97597983	ALDH18A1	97416567	181137.5	FALSE	0.01232993517649666	0.01174649728907167	8	6	-0.06993459405221925	-0.01289296309503695	0.881	ABC
chr10	97416316	97416817	promoter	promoter|chr10:97416316-97416817	ALDH18A1	97416567	0.5	TRUE	0.27524068835749393	0.2546699889745971	8	6	-0.11206479853072736	-0.12549388363545042	0.687	ABC
chr10	97453560	97454150	promoter	promoter|chr10:97453560-97454150	ALDH18A1	97416567	37288	FALSE	0.1764028637306315	0.20519284776147181	8	6	0.21810646313514925	0.18737321714309055	0.53	ABC
chr12	105478078	105478600	promoter	promoter|chr12:105478078-105478600	ALDH1L2	105478341	2	TRUE	0.09208603034025777	0.16338766222281725	8	6	0.8272448284673004	0.5330320387424095	0.117	ABC
chr12	112210911	112211428	enhancer	genic|chr12:112210911-112211428	ALDH2	112204690	6479.5	FALSE	0.01042793066074622	0.01006883700336833	8	6	-0.050555839887714	-0.01279196345552456	0.805	ABC
chr12	112211677	112212179	enhancer	genic|chr12:112211677-112212179	ALDH2	112204690	7238	FALSE	0.12465603955034918	0.1125082931401916	8	6	-0.14792143430827043	-0.1438665952060223	0.354	ABC
chr12	112195461	112195961	enhancer	intergenic|chr12:112195461-112195961	ALDH2	112204690	8979	FALSE	0.0594479232318765	0.06577271251693947	8	6	0.14586275795162265	0.0932861287367001	0.47	ABC
chr12	112198892	112199392	enhancer	intergenic|chr12:112198892-112199392	ALDH2	112204690	5548	FALSE	0.05085557104047888	0.06882948647147263	8	6	0.43662092155107246	0.2667349302762845	0.0783	ABC
chr12	112200358	112201119	enhancer	intergenic|chr12:112200358-112201119	ALDH2	112204690	3951.5	FALSE	0.0120973862081598	0.01073976585540207	8	6	-0.17173282829645187	-0.0420247166914413	0.507	ABC
chr12	112202096	112202596	enhancer	intergenic|chr12:112202096-112202596	ALDH2	112204690	2344	FALSE	0.03970957523651544	0.03954884225132769	8	6	-0.005851466781165	-0.00299675567824371	0.977	ABC
chr12	112204420	112204940	promoter	promoter|chr12:112204420-112204940	ALDH2	112204690	10	TRUE	0.21394091038359156	0.1974378587135011	8	6	-0.115813731969015	-0.1335641900556062	0.571	ABC
chr17	19645692	19646230	enhancer	genic|chr17:19645692-19646230	ALDH3A1	19651746	5785	FALSE	0.0097234142357347	0.01414859102938605	8	6	0.5411235018190589	0.10542608312890854	0.219	ABC
chr17	19648097	19648606	enhancer	genic|chr17:19648097-19648606	ALDH3A1	19651746	3394.5	FALSE	0.06334557046292247	0.0980081864924437	8	6	0.6296585204349221	0.3106489299216284	0.178	ABC
chr17	19653390	19653892	enhancer	intergenic|chr17:19653390-19653892	ALDH3A1	19651746	1895	FALSE	0.01017658479101488	0.01385466937113073	8	6	0.4451188009714901	0.0751454333368726	0.432	ABC
chr17	19656239	19656780	enhancer	intergenic|chr17:19656239-19656780	ALDH3A1	19651746	4763.5	FALSE	0.03003608919581185	0.03127633418227908	8	6	0.05837444689907752	0.02101021976285749	0.859	ABC
chr17	19657056	19657567	enhancer	intergenic|chr17:19657056-19657567	ALDH3A1	19651746	5565.5	FALSE	0.01328797604638269	0.01812647286592048	8	6	0.44797684828973866	0.09968829743215514	0.296	ABC
chr17	19657958	19658510	enhancer	intergenic|chr17:19657958-19658510	ALDH3A1	19651746	6488	FALSE	0.1942322589914014	0.239182684467209	8	6	0.30033011987972175	0.2824016093747454	0.361	ABC
chr17	19557400	19557906	enhancer	genic|chr17:19557400-19557906	ALDH3A2	19552063	5590	FALSE	0.0084962853264302	0.00489893900513514	8	6	-0.7943628869756428	-0.1114796611239474	0.095	ABC
chr17	19549140	19549654	enhancer	intergenic|chr17:19549140-19549654	ALDH3A2	19552063	2666	FALSE	0.01910449838383258	0.01292299169646812	8	6	-0.5639722828869191	-0.11116583195899388	0.305	ABC
chr11	67771332	67771845	promoter	promoter|chr11:67771332-67771845	ALDH3B1	67777774	6185.5	FALSE	0.19095339338086825	0.1631878067071103	8	6	-0.2266872938824559	-0.19744017098831712	0.466	ABC
chr11	67797816	67798333	promoter	promoter|chr11:67797816-67798333	ALDH3B1	67777774	20300.5	FALSE	0.20391175685037477	0.21311048385181935	8	6	0.06365660886191528	0.0575176935376985	0.85	ABC
chr11	67806201	67806711	promoter	promoter|chr11:67806201-67806711	ALDH3B1	67777774	28682	FALSE	0.07728654763890444	0.06782930683380187	8	6	-0.1883085734385732	-0.0920281356963428	0.639	ABC
chr1	19233348	19233849	enhancer	genic|chr1:19233348-19233849	ALDH4A1	19229293	4305.5	FALSE	0.01531140573834489	0.01525027634106104	8	6	-0.00577135745973705	-0.0017113851031215	0.98	ABC
chr1	19239473	19239989	enhancer	genic|chr1:19239473-19239989	ALDH4A1	19229293	10438	FALSE	0.02577206564453314	0.02724401817545865	8	6	0.08013132516957844	0.03184642328033808	0.72	ABC
chr1	19252996	19253496	enhancer	genic|chr1:19252996-19253496	ALDH4A1	19229293	23953	FALSE	0.03969356238502175	0.04029028328853766	8	6	0.02152690343150035	0.00798123280117227	0.955	ABC
chr1	19278411	19278911	enhancer	genic|chr1:19278411-19278911	ALDH4A1	19229293	49368	FALSE	0.1536568937890502	0.17525591327872425	8	6	0.18975062813714683	0.21667875701974657	0.165	ABC
chr1	19229043	19229604	promoter	promoter|chr1:19229043-19229604	ALDH4A1	19229293	30.5	TRUE	0.4119713991721643	0.38586543577824167	8	6	-0.09444636374323254	-0.17153656172574447	0.375	ABC
chr1	19283097	19283597	promoter	promoter|chr1:19283097-19283597	ALDH4A1	19229293	54054	FALSE	0.08345274915402887	0.06373189721249285	8	6	-0.3889439680848521	-0.22623257931604396	0.243	ABC
chr6	24494946	24495446	promoter	promoter|chr6:24494946-24495446	ALDH5A1	24495196	0	TRUE	0.599740477081436	0.6535696438072357	8	6	0.12400263151541888	0.2488232816969149	0.558	ABC
chr14	74552462	74552990	enhancer	genic|chr14:74552462-74552990	ALDH6A1	74551196	1530	FALSE	0.02879399614714491	0.02178829144741	8	6	-0.40221495545713826	-0.18422506448566991	0.00887	ABC
chr14	74237341	74237841	enhancer	intergenic|chr14:74237341-74237841	ALDH6A1	74551196	313605	FALSE	0.01984739245143392	0.02042214652725368	8	6	0.04118503403438688	0.00900349914228952	0.944	ABC
chr14	74550936	74551905	promoter	promoter|chr14:74550936-74551905	ALDH6A1	74551196	224.5	TRUE	0.6906001102630497	0.685190191858301	8	6	-0.01134606439628023	-0.02701426836007443	0.831	ABC
chr5	125936356	125936856	promoter	promoter|chr5:125936356-125936856	ALDH7A1	125931082	5524	FALSE	0.6523144544925059	0.6222703140576876	8	6	-0.06802617438243476	-0.12019027144211088	0.808	ABC
chr1	165840504	165841004	enhancer	genic|chr1:165840504-165841004	ALDH9A1	165667900	172854	FALSE	0.01259050532404763	0.0119508282532683	8	6	-0.07522557947057801	-0.015228741782049	0.848	ABC
chr1	165845267	165845769	enhancer	genic|chr1:165845267-165845769	ALDH9A1	165667900	177618	FALSE	0.03275955138356861	0.03355203378797759	8	6	0.03448461885410107	0.01422251775798063	0.893	ABC
chr1	165847083	165847583	enhancer	genic|chr1:165847083-165847583	ALDH9A1	165667900	179433	FALSE	0.05732499755068895	0.06204332302600784	8	6	0.1141115706911398	0.06497435528826695	0.639	ABC
chr1	165599859	165600656	promoter	promoter|chr1:165599859-165600656	ALDH9A1	165667900	67642.5	FALSE	0.15586061704244403	0.14795069330312507	8	6	-0.07513997592798309	-0.08418526566584014	0.622	ABC
chr1	165667632	165668236	promoter	promoter|chr1:165667632-165668236	ALDH9A1	165667900	34	TRUE	0.3503721644187131	0.3724404132146376	8	6	0.08812146359402967	0.1516584369204252	0.351	ABC
chr1	165737905	165738415	promoter	promoter|chr1:165737905-165738415	ALDH9A1	165667900	70260	FALSE	0.09965750205149032	0.07437185221074723	8	6	-0.4222217103217832	-0.272545598103242	0.151	ABC
chr16	30389362	30389917	enhancer	genic|chr16:30389362-30389917	ALDOA	30076993	312646.5	FALSE	0.01835967842544792	0.01759534981682234	8	6	-0.06134659289947371	-0.0150719372144436	0.876	ABC
chr16	30064234	30064735	enhancer	intergenic|chr16:30064234-30064735	ALDOA	30076993	12508.5	FALSE	0.01888784911964179	0.02111538459449469	8	6	0.16083610239450624	0.05295772299244466	0.521	ABC
chr16	30076672	30077243	promoter	promoter|chr16:30076672-30077243	ALDOA	30076993	35.5	TRUE	0.4390550417065073	0.4416014031126662	8	6	0.00834294288605268	0.01588487159210941	0.829	ABC
chr16	30102955	30103578	promoter	promoter|chr16:30102955-30103578	ALDOA	30076993	26273.5	FALSE	0.08199478492596013	0.08502256556881109	8	6	0.05231363955114457	0.04140786682391006	0.732	ABC
chr17	26894564	26895064	enhancer	genic|chr17:26894564-26895064	ALDOC	26903951	9137	FALSE	0.01472043785618043	0.01340394428866939	8	6	-0.13516298934080753	-0.02480338572899616	0.831	ABC
chr17	26906502	26907002	enhancer	genic|chr17:26906502-26907002	ALDOC	26903951	2801	FALSE	0.0212982599081536	0.02126314344419884	8	6	-0.00238067149609038	-7.863146617946579e-4	0.993	ABC
chr17	26898346	26899137	promoter	promoter|chr17:26898346-26899137	ALDOC	26903951	5209.5	FALSE	0.48662971352192863	0.5151718370000101	8	6	0.08222931385202842	0.16630097352875176	0.566	ABC
chr17	26903701	26904256	promoter	promoter|chr17:26903701-26904256	ALDOC	26903951	27.5	TRUE	0.05601770559515396	0.04513988089199977	8	6	-0.31148028212507434	-0.14443547321095274	0.343	ABC
chr16	5121559	5122064	promoter	promoter|chr16:5121559-5122064	ALG1	5121809	2.5	TRUE	0.08894434815537917	0.07868228176579803	8	6	-0.17686413835388584	-0.12188054806367958	0.451	ABC
chr16	5147571	5148467	promoter	promoter|chr16:5147571-5148467	ALG1	5121809	26210	FALSE	0.3042745643961693	0.4301465578650424	8	6	0.4994545551419663	0.6539708276009828	0.0931	ABC
chr12	32907991	32908491	promoter	promoter|chr12:32907991-32908491	ALG10	34175215	1266974	FALSE	0.11441730706972426	0.11834173779152891	8	6	0.04865369108288129	0.04152485957665593	0.819	ABC
chr12	32908631	32909137	promoter	promoter|chr12:32908631-32909137	ALG10	34175215	1266331	FALSE	0.09584190700353908	0.08833504920980184	8	6	-0.11767063632919708	-0.09158141049922708	0.56	ABC
chr12	34174965	34175611	promoter	promoter|chr12:34174965-34175611	ALG10	34175215	73	TRUE	0.3798825966367102	0.3875777041457468	8	6	0.02893196036327479	0.05139637820710912	0.85	ABC
chr12	38710275	38710806	promoter	promoter|chr12:38710275-38710806	ALG10B	38710556	15.5	TRUE	0.6604979342011577	0.6966438149117199	8	6	0.07686716379476459	0.18133355062603596	0.497	ABC
chr13	52575208	52575708	enhancer	genic|chr13:52575208-52575708	ALG11	52586522	11064	FALSE	0.00893423296757681	0.01374155756049732	8	6	0.6211297584563107	0.102224318390639	0.323	ABC
chr22	50311856	50312527	promoter	promoter|chr22:50311856-50312527	ALG12	50312106	85.5	TRUE	0.5217617173015694	0.5635065699793115	8	6	0.11104133639664132	0.20505490744087407	0.578	ABC
chrX	110924095	110924595	promoter	promoter|chrX:110924095-110924595	ALG13	110924345	0	TRUE	0.8502319218555309	0.8798740333607766	8	6	0.04944057015526539	0.1317948831130989	0.382	ABC
chr1	95536985	95537486	enhancer	genic|chr1:95536985-95537486	ALG14	95538507	1271.5	FALSE	0.01125069819454331	0.00881469078167606	8	6	-0.3520326688524128	-0.05661618346211659	0.492	ABC
chr1	95537975	95538757	promoter	promoter|chr1:95537975-95538757	ALG14	95538507	141	TRUE	0.40415232976482335	0.38768962506818494	8	6	-0.05999703644610841	-0.0644449764903998	0.897	ABC
chr9	101983996	101984819	promoter	promoter|chr9:101983996-101984819	ALG2	101984246	161.5	TRUE	0.7099026705243421	0.7280762328244832	8	6	0.03646827394182694	0.08866020048904331	0.38	ABC
chr9	102581921	102582421	promoter	promoter|chr9:102581921-102582421	ALG2	101984246	597925	FALSE	0.11380153940130062	0.1133483537044616	8	6	-0.00575663599017238	-0.00500557378156802	0.976	ABC
chr9	102583886	102584386	promoter	promoter|chr9:102583886-102584386	ALG2	101984246	599890	FALSE	0.08013151111155058	0.07601820509881393	8	6	-0.07602472168238941	-0.05493954215528116	0.679	ABC
chr3	183852559	183853059	promoter	promoter|chr3:183852559-183853059	ALG3	183966759	113950	FALSE	0.05191626766810816	0.04827373660550757	8	6	-0.1049481675094838	-0.04471291160172092	0.78	ABC
chr3	183873033	183873533	promoter	promoter|chr3:183873033-183873533	ALG3	183966759	93476	FALSE	0.06156372256495365	0.05755598850919061	8	6	-0.09711442575359304	-0.04756843213050778	0.793	ABC
chr3	183892383	183892883	promoter	promoter|chr3:183892383-183892883	ALG3	183966759	74126	FALSE	0.11311424821170374	0.1210398668145204	8	6	0.0977016382168218	0.06027896048581555	0.811	ABC
chr3	183903612	183904112	promoter	promoter|chr3:183903612-183904112	ALG3	183966759	62897	FALSE	0.11804974383729486	0.08794785412956796	8	6	-0.4246746285669807	-0.3450526845256861	0.0606	ABC
chr3	183966509	183967009	promoter	promoter|chr3:183966509-183967009	ALG3	183966759	0	TRUE	0.2630702931498805	0.31813452354027727	8	6	0.27418859638881393	0.3886020248325636	0.18	ABC
chr3	183979001	183979501	promoter	promoter|chr3:183979001-183979501	ALG3	183966759	12492	FALSE	0.05996234390946643	0.05930397573133105	8	6	-0.01592795277694342	-0.00921551945801133	0.949	ABC
chr3	184032032	184032532	promoter	promoter|chr3:184032032-184032532	ALG3	183966759	65523	FALSE	0.1034891555249628	0.10237096487140818	8	6	-0.01567301110504682	-0.01101025758938858	0.955	ABC
chr13	37575658	37576158	enhancer	genic|chr13:37575658-37576158	ALG5	37573504	2404	FALSE	0.0100516022407122	0.01093174224669153	8	6	0.12109786136975398	0.0282237824457645	0.635	ABC
chr13	37573197	37573754	promoter	promoter|chr13:37573197-37573754	ALG5	37573504	28.5	TRUE	0.3506982423687023	0.3833204826968764	8	6	0.12832089038078873	0.2222503707626823	0.283	ABC
chr13	37574427	37574927	promoter	promoter|chr13:37574427-37574927	ALG5	37573504	1173	FALSE	0.240335093475676	0.2507999425650881	8	6	0.0614896931022867	0.08730299372484529	0.625	ABC
chr13	37633599	37634100	promoter	promoter|chr13:37633599-37634100	ALG5	37573504	60345.5	FALSE	0.26078630026067784	0.2137716084471624	8	6	-0.28679782550509714	-0.2818185993687905	0.39	ABC
chr1	63832921	63833510	promoter	promoter|chr1:63832921-63833510	ALG6	63833260	44.5	TRUE	0.5314689367508324	0.5466471481583461	8	6	0.04062452554832077	0.07282485580908642	0.859	ABC
chr1	63988694	63989420	promoter	promoter|chr1:63988694-63989420	ALG6	63833260	155797	FALSE	0.15296783810116563	0.18322543750666073	8	6	0.26039145491118365	0.17545873134177958	0.608	ABC
chr11	77851717	77852217	enhancer	genic|chr11:77851717-77852217	ALG8	77850699	1268	FALSE	0.02631457768803277	0.02021225523570793	8	6	-0.3806319385853265	-0.14196428154274643	0.105	ABC
chr11	77854665	77855174	enhancer	genic|chr11:77854665-77855174	ALG8	77850699	4220.5	FALSE	0.01057024390954274	0.00816405545000253	8	6	-0.37265078119675216	-0.08304274639670718	0.154	ABC
chr11	77850449	77851088	promoter	promoter|chr11:77850449-77851088	ALG8	77850699	69.5	TRUE	0.3476953494143525	0.28553319692520496	8	6	-0.2841652831956091	-0.43393711343549185	0.121	ABC
chr11	111287599	111288295	enhancer	genic|chr11:111287599-111288295	ALG9	111742305	454358	FALSE	0.01003041330976249	0.01400098305449105	8	6	0.48114707266004214	0.097892198905539	0.225	ABC
chr11	111797435	111797935	enhancer	genic|chr11:111797435-111797935	ALG9	111742305	55380	FALSE	0.04341053581887461	0.06504306174160693	8	6	0.5833499403468655	0.34594392248113376	0.012	ABC
chr11	111472719	111473364	promoter	promoter|chr11:111472719-111473364	ALG9	111742305	269263.5	FALSE	0.1831488973919105	0.13672967472153197	8	6	-0.4216906276530247	-0.3505760856408389	0.206	ABC
chr11	111741764	111742555	promoter	promoter|chr11:111741764-111742555	ALG9	111742305	145.5	TRUE	0.1888563393637056	0.24059748084200727	8	6	0.3493323252514294	0.4491561096703788	0.0226	ABC
chr11	111749675	111750431	promoter	promoter|chr11:111749675-111750431	ALG9	111742305	7748	FALSE	0.3613113174324069	0.30627738281330774	8	6	-0.23840361089955245	-0.3948649218891858	0.114	ABC
chr2	269329	269838	enhancer	genic|chr2:269329-269838	ALKAL2	288308	18724.5	FALSE	0.04068809420943278	0.1508128009898232	8	6	1.890080277070998	0.5416041059816717	0.295	ABC
chr14	78181223	78181725	enhancer	genic|chr14:78181223-78181725	ALKBH1	78174356	7118	FALSE	0.01485203573361658	0.01307867618748026	8	6	-0.18344417154013587	-0.04264993017676651	0.591	ABC
chr14	77923733	77924622	promoter	promoter|chr14:77923733-77924622	ALKBH1	78174356	250178.5	FALSE	0.182606281629989	0.16947307617578392	8	6	-0.10768030098081108	-0.08851322853244387	0.759	ABC
chr14	78174106	78174663	promoter	promoter|chr14:78174106-78174663	ALKBH1	78174356	28.5	TRUE	0.23366182297141871	0.2419496797123532	8	6	0.05028499194562273	0.05472688681680417	0.854	ABC
chr12	108956063	108956563	enhancer	genic|chr12:108956063-108956563	ALKBH2	109531293	574980	FALSE	0.04239073831383658	0.03032252115982453	8	6	-0.4833593827586643	-0.18611942698512884	0.199	ABC
chr12	108962505	108963010	enhancer	genic|chr12:108962505-108963010	ALKBH2	109531293	568535.5	FALSE	0.03008767389990541	0.03582569741290812	8	6	0.2518222142930418	0.08279812467837193	0.557	ABC
chr12	109232086	109232586	enhancer	genic|chr12:109232086-109232586	ALKBH2	109531293	298957	FALSE	0.02043079035697631	0.03005578038232872	8	6	0.5568974641212248	0.1707397874726433	0.149	ABC
chr12	109244532	109245032	enhancer	genic|chr12:109244532-109245032	ALKBH2	109531293	286511	FALSE	0.01311712610315167	0.00509396689422044	8	6	-1.3645901786409889	-0.23728240281303253	0.0163	ABC
chr12	109248162	109248666	enhancer	genic|chr12:109248162-109248666	ALKBH2	109531293	282879	FALSE	0.01827426606944394	0.01469262915208278	8	6	-0.3147208858117977	-0.07650617126539988	0.404	ABC
chr12	109548701	109549201	enhancer	genic|chr12:109548701-109549201	ALKBH2	109531293	17658	FALSE	0.00595154246832717	0.00987215169233765	8	6	0.7301009407818382	0.10985408512834564	0.155	ABC
chr12	109010987	109011487	enhancer	intergenic|chr12:109010987-109011487	ALKBH2	109531293	520056	FALSE	0.07711536577900728	0.0678476001517502	8	6	-0.18472056916686633	-0.10739847400042704	0.528	ABC
chr12	109531024	109531625	promoter	promoter|chr12:109531024-109531625	ALKBH2	109531293	31.5	TRUE	0.19144249981503497	0.20308581076805587	8	6	0.08517830419313285	0.1083129646019534	0.52	ABC
chr12	109535589	109536172	promoter	promoter|chr12:109535589-109536172	ALKBH2	109531293	4587.5	FALSE	0.2078158323034512	0.20203842387356227	8	6	-0.04067587685374661	-0.04731788033877417	0.834	ABC
chr11	43911657	43912221	enhancer	genic|chr11:43911657-43912221	ALKBH3	43902356	9583	FALSE	0.00600931648845491	0.00524268870432945	8	6	-0.196894019935675	-0.02634397786730834	0.677	ABC
chr11	43890442	43890942	enhancer	intergenic|chr11:43890442-43890942	ALKBH3	43902356	11664	FALSE	0.09163228989956317	0.1044556913558356	8	6	0.1889631230053037	0.11987740219755492	0.559	ABC
chr11	43902032	43902606	promoter	promoter|chr11:43902032-43902606	ALKBH3	43902356	37	TRUE	0.3739408994823495	0.35838053959793226	8	6	-0.0613179736070937	-0.09958245190103604	0.739	ABC
chr11	43929031	43929533	enhancer	genic|chr11:43929031-43929533	ALKBH3-AS1	43942494	13212	FALSE	0.02920048831632609	0.03685687142524589	8	6	0.3359411184843985	0.11015607822705296	0.41	ABC
chr11	43943665	43944261	enhancer	intergenic|chr11:43943665-43944261	ALKBH3-AS1	43942494	1469	FALSE	0.02149957369027994	0.01834403369326098	8	6	-0.22899714336316615	-0.06602178933219006	0.493	ABC
chr11	43942175	43942744	promoter	promoter|chr11:43942175-43942744	ALKBH3-AS1	43942494	34.5	TRUE	0.2812208409604319	0.2151455235063782	8	6	-0.3863906921740402	-0.40000546147443594	0.222	ABC
chr7	102036553	102037053	promoter	promoter|chr7:102036553-102037053	ALKBH4	102105321	68518	FALSE	0.07557114878144588	0.07118829937592579	8	6	-0.08619541684815063	-0.04744686127601119	0.789	ABC
chr7	102073726	102074226	promoter	promoter|chr7:102073726-102074226	ALKBH4	102105321	31345	FALSE	0.21936233606466315	0.30228383116645785	8	6	0.4625879727745665	0.4593025566420949	0.227	ABC
chr7	102105071	102105579	promoter	promoter|chr7:102105071-102105579	ALKBH4	102105321	4	TRUE	0.481818354742782	0.4382441114932381	8	6	-0.13675464749697655	-0.24921487736409104	0.413	ABC
chr17	18057097	18057598	enhancer	genic|chr17:18057097-18057598	ALKBH5	18086866	29518.5	FALSE	0.03713922820941902	0.0472320876620706	8	6	0.34682346920619256	0.165450474758022	0.19	ABC
chr17	18089076	18089576	enhancer	genic|chr17:18089076-18089576	ALKBH5	18086866	2460	FALSE	0.04034018890414931	0.03770671555157134	8	6	-0.0973963499766696	-0.0553295242921322	0.479	ABC
chr17	18093137	18093640	enhancer	genic|chr17:18093137-18093640	ALKBH5	18086866	6522.5	FALSE	0.01136645232903462	0.00976099342196782	8	6	-0.21968214363138464	-0.05762242043099643	0.29	ABC
chr17	18086491	18087116	promoter	promoter|chr17:18086491-18087116	ALKBH5	18086866	62.5	TRUE	0.5167253090512014	0.5259206360752564	8	6	0.02544755813565429	0.05269652066773397	0.592	ABC
chr17	18218139	18218843	promoter	promoter|chr17:18218139-18218843	ALKBH5	18086866	131625	FALSE	0.06581321557087576	0.06989742309573516	8	6	0.08686195653496703	0.04947908803972116	0.752	ABC
chr19	36390537	36391037	enhancer	genic|chr19:36390537-36391037	ALKBH6	36505141	114354	FALSE	0.03524500720490822	0.02585092112402152	8	6	-0.4472032125340987	-0.137547509663357	0.315	ABC
chr19	36394448	36394948	enhancer	genic|chr19:36394448-36394948	ALKBH6	36505141	110443	FALSE	0.04467955992322801	0.02964646162441277	8	6	-0.5917550499231425	-0.20270679494095795	0.182	ABC
chr19	36504891	36505650	promoter	promoter|chr19:36504891-36505650	ALKBH6	36505141	129.5	TRUE	0.2589230462345612	0.3033971339777166	8	6	0.2286840748991384	0.3014123192769519	0.235	ABC
chr19	6361212	6361765	promoter	promoter|chr19:6361212-6361765	ALKBH7	6372443	10954.5	FALSE	0.05083940238775078	0.06086487555435926	8	6	0.25966283323751854	0.1105799271899323	0.569	ABC
chr19	6372193	6373018	promoter	promoter|chr19:6372193-6373018	ALKBH7	6372443	162.5	TRUE	0.16238880837413286	0.15534810588775716	8	6	-0.06394755605499501	-0.060096207903878	0.792	ABC
chr19	6393041	6393771	promoter	promoter|chr19:6393041-6393771	ALKBH7	6372443	20963	FALSE	0.18939072196030476	0.18475648886622031	8	6	-0.03574062210462359	-0.0321019048594575	0.907	ABC
chr11	107433440	107433940	enhancer	genic|chr11:107433440-107433940	ALKBH8	107436461	2771	FALSE	0.01376400024573029	0.00712592041628356	8	6	-0.9497515465795066	-0.1582965990969634	0.0705	ABC
chr11	107434340	107434841	enhancer	genic|chr11:107434340-107434841	ALKBH8	107436461	1870.5	FALSE	0.0289573614357934	0.0166210280718362	8	6	-0.8009205306877474	-0.2071981333332459	0.0954	ABC
chr11	107711334	107711834	enhancer	genic|chr11:107711334-107711834	ALKBH8	107436461	275123	FALSE	0.12223715427014684	0.09167614400514738	8	6	-0.4150645931438262	-0.2495056482863675	0.296	ABC
chr11	107438660	107439198	enhancer	intergenic|chr11:107438660-107439198	ALKBH8	107436461	2468	FALSE	0.02310826685062735	0.02785660271021266	8	6	0.2696102629335166	0.1185325560924572	0.13	ABC
chr11	107435945	107436711	promoter	promoter|chr11:107435945-107436711	ALKBH8	107436461	133	TRUE	0.33016401226789294	0.3887485144772521	8	6	0.2356542865944981	0.40224254391524616	0.122	ABC
chr2	73460162	73460662	promoter	promoter|chr2:73460162-73460662	ALMS1	73612885	152473	FALSE	0.17393041810235	0.1372434538114363	8	6	-0.3417729250383686	-0.2496598266647806	0.378	ABC
chr2	73461113	73461613	promoter	promoter|chr2:73461113-73461613	ALMS1	73612885	151522	FALSE	0.08035237767521995	0.06090453515096647	8	6	-0.3997910548218728	-0.1972399458776959	0.303	ABC
chr2	73612635	73613135	promoter	promoter|chr2:73612635-73613135	ALMS1	73612885	0	TRUE	0.4123781649363181	0.3838992269537749	8	6	-0.10324029020933588	-0.1815798602970459	0.51	ABC
chr17	6915403	6915985	promoter	promoter|chr17:6915403-6915985	ALOX12	6899383	16311	FALSE	0.11486570302158138	0.10831750279976968	8	6	-0.08468171379158027	-0.08133170296958145	0.358	ABC
chr17	6917799	6918305	promoter	promoter|chr17:6917799-6918305	ALOX12	6899383	18669	FALSE	0.6027175204424119	0.6156336766845396	8	6	0.03059014959505769	0.0684660113532786	0.604	ABC
chr17	7108083	7108590	enhancer	genic|chr17:7108083-7108590	ALOX12-AS1	6915653	192683.5	FALSE	0.02048128407414907	0.02238992876932032	8	6	0.12854377050693086	0.04618809639078102	0.559	ABC
chr17	7117524	7118024	enhancer	genic|chr17:7117524-7118024	ALOX12-AS1	6915653	202121	FALSE	0.0164167558374454	0.01730135749393048	8	6	0.07571617846349671	0.02412703508866328	0.73	ABC
chr17	6925229	6925731	enhancer	intergenic|chr17:6925229-6925731	ALOX12-AS1	6915653	9827	FALSE	0.050073219628229	0.05940128017427115	8	6	0.24645480190543717	0.1638743975411609	0.116	ABC
chr17	6917799	6918305	promoter	promoter|chr17:6917799-6918305	ALOX12-AS1	6915653	2399	FALSE	0.450318019984069	0.444906063730867	8	6	-0.01744344842349143	-0.03350677382293599	0.696	ABC
chr17	6938970	6939643	promoter	promoter|chr17:6938970-6939643	ALOX12-AS1	6915653	23653.5	FALSE	0.08746961314428571	0.08941882135291362	8	6	0.03179661638469598	0.02711587031907849	0.805	ABC
chr17	7994257	7994757	enhancer	intergenic|chr17:7994257-7994757	ALOX12B	7991021	3486	FALSE	0.04354617045324432	0.03088613750780979	8	6	-0.49558638581216974	-0.1828213339152518	0.182	ABC
chr17	8059568	8060068	enhancer	intergenic|chr17:8059568-8060068	ALOX12B	7991021	68797	FALSE	0.1965424484301634	0.1835380281396812	8	6	-0.098761920415812	-0.08357201624786688	0.799	ABC
chr17	8055503	8056003	promoter	promoter|chr17:8055503-8056003	ALOX12B	7991021	64732	FALSE	0.05074908843297358	0.05442038696908901	8	6	0.10076530674593184	0.04469544840712539	0.791	ABC
chr17	8093314	8093827	promoter	promoter|chr17:8093314-8093827	ALOX12B	7991021	102549.5	FALSE	0.04170155671483119	0.05314606861538043	8	6	0.3498617346055654	0.12136385311368962	0.511	ABC
chr17	8151128	8151663	promoter	promoter|chr17:8151128-8151663	ALOX12B	7991021	160374.5	FALSE	0.03136582627617325	0.03452003797236143	8	6	0.13824048314522686	0.03233947240508614	0.863	ABC
chr17	8152345	8152845	promoter	promoter|chr17:8152345-8152845	ALOX12B	7991021	161574	FALSE	0.03316731399184067	0.0349847640064946	8	6	0.07696457759745616	0.01842348871846447	0.924	ABC
chr17	6756644	6757904	promoter	promoter|chr17:6756644-6757904	ALOX12P2	6756894	380	TRUE	0.08129371656063114	0.06404517311587596	8	6	-0.3440540030513709	-0.20151986992412635	0.233	ABC
chr17	6917799	6918305	promoter	promoter|chr17:6917799-6918305	ALOX12P2	6756894	161158	FALSE	0.2990902279385443	0.3546068588490445	8	6	0.24563966668963905	0.3226415412529639	0.374	ABC
chr17	7745750	7746250	enhancer	genic|chr17:7745750-7746250	ALOX15B	7942357	196357	FALSE	0.08675218166382179	0.0790583095748924	8	6	-0.133982931598003	-0.07425093714857114	0.71	ABC
chr17	7747991	7748491	enhancer	genic|chr17:7747991-7748491	ALOX15B	7942357	194116	FALSE	0.07061028860219568	0.07380228770531556	8	6	0.06378712384937663	0.03377760218715702	0.851	ABC
chr17	6551452	6551952	enhancer	genic|chr17:6551452-6551952	ALOX15P1	6561037	9335	FALSE	0.01511405479806239	0.01589142481650284	8	6	0.07235772313536144	0.02086275214596732	0.774	ABC
chr17	6554688	6555308	promoter	promoter|chr17:6554688-6555308	ALOX15P1	6561037	6039	FALSE	0.3527707056779895	0.34340527927884523	8	6	-0.03881854495964945	-0.05522449004829067	0.865	ABC
chr10	45871224	45871727	enhancer	genic|chr10:45871224-45871727	ALOX5	45869613	1862.5	FALSE	0.03655858076204994	0.03286178316667747	8	6	-0.153799297891299	-0.04794635879231765	0.744	ABC
chr10	45956418	45956918	enhancer	genic|chr10:45956418-45956918	ALOX5	45869613	87055	FALSE	0.24578001837209212	0.22288742523148072	8	6	-0.14105240552458154	-0.1419663396676939	0.648	ABC
chr10	45960343	45960844	enhancer	genic|chr10:45960343-45960844	ALOX5	45869613	90980.5	FALSE	0.02194215780110122	0.01714009345227146	8	6	-0.3563304325371267	-0.12192127807325354	0.131	ABC
chr10	45865634	45866134	enhancer	intergenic|chr10:45865634-45866134	ALOX5	45869613	3729	FALSE	0.0175930174313416	0.01809329908782676	8	6	0.04045254442558441	0.01021367028316194	0.912	ABC
chr10	45869325	45869922	promoter	promoter|chr10:45869325-45869922	ALOX5	45869613	10.5	TRUE	0.2013200292530908	0.24604511532411596	8	6	0.2894321626862595	0.2701719995507279	0.405	ABC
chr13	30945712	30946306	enhancer	genic|chr13:30945712-30946306	ALOX5AP	31309644	363635	FALSE	0.05632799317419923	0.04939052857182341	8	6	-0.18961766451241888	-0.08003663627194864	0.63	ABC
chr13	31311586	31312126	enhancer	genic|chr13:31311586-31312126	ALOX5AP	31309644	2212	FALSE	0.05640166712774144	0.04524640012209449	8	6	-0.31793479304528327	-0.20014320750396455	0.079	ABC
chr13	31314183	31314768	enhancer	genic|chr13:31314183-31314768	ALOX5AP	31309644	4831.5	FALSE	0.12944629803525537	0.12417075011495328	8	6	-0.06002833722922393	-0.05381381548438026	0.774	ABC
chr13	31318414	31318914	enhancer	genic|chr13:31318414-31318914	ALOX5AP	31309644	9020	FALSE	0.1984971491920232	0.16547299824055958	8	6	-0.262522469243576	-0.26525276349529925	0.287	ABC
chr13	31191565	31192155	promoter	promoter|chr13:31191565-31192155	ALOX5AP	31309644	117784	FALSE	0.1763909636678407	0.1852651039330052	8	6	0.07081450959221385	0.07423606031827755	0.75	ABC
chr17	7745750	7746250	enhancer	genic|chr17:7745750-7746250	ALOXE3	8021860	275860	FALSE	0.03082447208472036	0.03630257534148158	8	6	0.2359957115745912	0.07434948407016166	0.609	ABC
chr17	7747991	7748491	enhancer	genic|chr17:7747991-7748491	ALOXE3	8021860	273619	FALSE	0.02518543439007471	0.03382768864705188	8	6	0.425614990774882	0.12701853119350917	0.344	ABC
chr17	8024848	8025348	enhancer	genic|chr17:8024848-8025348	ALOXE3	8021860	3238	FALSE	0.07961494534231582	0.06945930994186267	8	6	-0.1968712013200547	-0.1408823609596913	0.29	ABC
chr17	8061985	8062485	enhancer	genic|chr17:8061985-8062485	ALOXE3	8021860	40375	FALSE	0.01250585945597367	0.01159808472247113	8	6	-0.10871762696190436	-0.02371829087998067	0.746	ABC
chr17	8059568	8060068	enhancer	intergenic|chr17:8059568-8060068	ALOXE3	8021860	37958	FALSE	0.24797312289844772	0.2451790682366987	8	6	-0.01634794292478902	-0.02330648837981173	0.895	ABC
chr17	8095420	8095921	enhancer	intergenic|chr17:8095420-8095921	ALOXE3	8021860	73810.5	FALSE	0.01037655940720536	0.01158204094971295	8	6	0.15856133932681785	0.03216960658519804	0.66	ABC
chr17	8099345	8099853	enhancer	intergenic|chr17:8099345-8099853	ALOXE3	8021860	77739	FALSE	0.01209622024263561	0.01296562881542129	8	6	0.10013586377684786	0.02082887440517616	0.799	ABC
chr17	7760650	7761459	promoter	promoter|chr17:7760650-7761459	ALOXE3	8021860	260805.5	FALSE	0.02898093420136637	0.03736732856415555	8	6	0.3666733264126832	0.0952143871847712	0.608	ABC
chr17	8093314	8093827	promoter	promoter|chr17:8093314-8093827	ALOXE3	8021860	71710.5	FALSE	0.05020432352186137	0.07308510675720692	8	6	0.5417658322449271	0.24851857386517076	0.18	ABC
chr2	233328597	233329203	enhancer	intergenic|chr2:233328597-233329203	ALPI	233320821	8079	FALSE	0.0254409152673748	0.00796207010490138	8	6	-1.6759350949130047	-0.3487104572261193	0.00897	ABC
chr4	113152644	113153144	promoter	promoter|chr4:113152644-113153144	ALPK1	113218498	65604	FALSE	0.0787930069088362	0.06349221155697334	8	6	-0.31148796163252684	-0.12704300363608245	0.581	ABC
chr4	113206809	113207309	promoter	promoter|chr4:113206809-113207309	ALPK1	113218498	11439	FALSE	0.72315646472673	0.7555552437430452	8	6	0.06322941679375424	0.15576320510536584	0.489	ABC
chr18	56202469	56202969	enhancer	genic|chr18:56202469-56202969	ALPK2	56296189	93470	FALSE	0.11413474269261813	0.1611577258257662	8	6	0.4977353363556279	0.3735327414135373	0.14	ABC
chr18	56206793	56207300	enhancer	genic|chr18:56206793-56207300	ALPK2	56296189	89142.5	FALSE	0.01009263817268974	0.00602768288492435	8	6	-0.7436279139132518	-0.1125180676427208	0.126	ABC
chr18	56208923	56209444	enhancer	genic|chr18:56208923-56209444	ALPK2	56296189	87005.5	FALSE	0.0646584274621804	0.06348290709407031	8	6	-0.02647022504222256	-0.011602119818736061	0.953	ABC
chr18	56230477	56230989	enhancer	genic|chr18:56230477-56230989	ALPK2	56296189	65456	FALSE	0.03264606859122179	0.01890293418554675	8	6	-0.7882990729621665	-0.21478358269829137	0.149	ABC
chr18	56232183	56232697	enhancer	genic|chr18:56232183-56232697	ALPK2	56296189	63749	FALSE	0.01696191886427064	0.01058148965906111	8	6	-0.6807566440833495	-0.1353103058582844	0.195	ABC
chr18	56282870	56283371	enhancer	genic|chr18:56282870-56283371	ALPK2	56296189	13068.5	FALSE	0.02459819212639168	0.03039525782317121	8	6	0.3052939694187544	0.08463708313588361	0.53	ABC
chr18	56300972	56302103	enhancer	intergenic|chr18:56300972-56302103	ALPK2	56296189	5348.5	FALSE	0.01478710573866538	0.01277099023625455	8	6	-0.21146931023190824	-0.04834706993508274	0.556	ABC
chr18	56303041	56303549	enhancer	intergenic|chr18:56303041-56303549	ALPK2	56296189	7106	FALSE	0.01310959509644762	0.00979745779182319	8	6	-0.42014376938693393	-0.10071655322419186	0.131	ABC
chr18	56317306	56317806	enhancer	intergenic|chr18:56317306-56317806	ALPK2	56296189	21367	FALSE	0.01853435931521423	0.01847115001786744	8	6	-0.0049285541613462	-0.00133803576160981	0.988	ABC
chr18	56320387	56320891	enhancer	intergenic|chr18:56320387-56320891	ALPK2	56296189	24450	FALSE	0.01565622477777273	0.01145435198974645	8	6	-0.45084053116167505	-0.0897701631639184	0.357	ABC
chr18	56325328	56325828	enhancer	intergenic|chr18:56325328-56325828	ALPK2	56296189	29389	FALSE	0.08753588808316709	0.05242630853362465	8	6	-0.7395836506169637	-0.3474286166478586	0.128	ABC
chr18	56326818	56327371	enhancer	intergenic|chr18:56326818-56327371	ALPK2	56296189	30905.5	FALSE	0.00833543326132462	0.00440556801125746	8	6	-0.9199291516806728	-0.12172064059309048	0.0962	ABC
chr18	56327626	56328172	enhancer	intergenic|chr18:56327626-56328172	ALPK2	56296189	31710	FALSE	0.00912666054211813	0.00509442118878744	8	6	-0.8411688311416048	-0.1357954216187345	0.0311	ABC
chr18	56329268	56329768	enhancer	intergenic|chr18:56329268-56329768	ALPK2	56296189	33329	FALSE	0.03198249450648717	0.02020426858359585	8	6	-0.6626223422983919	-0.1943247891206775	0.133	ABC
chr15	85354320	85354836	enhancer	intergenic|chr15:85354320-85354836	ALPK3	85359910	5332	FALSE	0.01294087154445654	0.02148159549549522	8	6	0.7311663665959371	0.11103904501102838	0.532	ABC
chr2	202645410	202646145	promoter	promoter|chr2:202645410-202646145	ALS2	202645895	117.5	TRUE	0.565161958307657	0.5733469782881264	8	6	0.02074413437378045	0.04489368132439572	0.849	ABC
chr3	46734953	46735453	promoter	promoter|chr3:46734953-46735453	ALS2CL	46735203	0	TRUE	0.3618399115103223	0.23077634659238283	8	6	-0.6488561856437863	-0.6334240134537555	0.152	ABC
chr1	110606916	110607416	enhancer	genic|chr1:110606916-110607416	ALX3	110613322	6156	FALSE	0.01633472469000195	0.01058273010630679	8	6	-0.6262302810625362	-0.12992354454126184	0.141	ABC
chr1	110608610	110609110	enhancer	genic|chr1:110608610-110609110	ALX3	110613322	4462	FALSE	0.01831630920520236	0.01484920668736	8	6	-0.3027429673549371	-0.06148582127819425	0.575	ABC
chr1	110619741	110620243	enhancer	intergenic|chr1:110619741-110620243	ALX3	110613322	6670	FALSE	0.01118712821854154	0.00622767504854872	8	6	-0.8450741644713596	-0.12979857843269402	0.117	ABC
chr1	110576966	110577472	promoter	promoter|chr1:110576966-110577472	ALX3	110613322	36103	FALSE	0.16505717018424096	0.1598197122277618	8	6	-0.04652044964634904	-0.03141480311119003	0.921	ABC
chr17	79851721	79852236	enhancer	genic|chr17:79851721-79852236	ALYREF	79849462	2516.5	FALSE	0.01288278370187763	0.01302467896637021	8	6	0.01580344968685667	0.00469473183549925	0.931	ABC
chr17	79842128	79842657	enhancer	intergenic|chr17:79842128-79842657	ALYREF	79849462	7069.5	FALSE	0.00444601789137541	0.00815154737458523	8	6	0.8745601922075886	0.1186343975207944	0.136	ABC
chr17	79818294	79819048	promoter	promoter|chr17:79818294-79819048	ALYREF	79849462	30791	FALSE	0.25942828131118667	0.2515879445616492	8	6	-0.04427296841211831	-0.05556646603993331	0.833	ABC
chr17	79829020	79829532	promoter	promoter|chr17:79829020-79829532	ALYREF	79849462	20186	FALSE	0.0863601187481468	0.08816493296493343	8	6	0.029839720078354202	0.02317601078174428	0.876	ABC
chr17	79849212	79849838	promoter	promoter|chr17:79849212-79849838	ALYREF	79849462	63	TRUE	0.2304066793136898	0.2612008187476147	8	6	0.1809768790804187	0.2300558969443929	0.373	ABC
chr5	33440631	33441131	promoter	promoter|chr5:33440631-33441131	AMACR	34008220	567339	FALSE	0.32366180485825724	0.1499497381371116	8	6	-1.1100081212114454	-1.1559794774111145	0.0024	ABC
chr5	34007970	34008470	promoter	promoter|chr5:34007970-34008470	AMACR	34008220	0	TRUE	0.4288363108418288	0.6084790576395975	8	6	0.5047805415259742	0.814869918430102	0.0853	ABC
chr11	46504529	46505048	enhancer	genic|chr11:46504529-46505048	AMBRA1	46615619	110830.5	FALSE	0.01310103675375969	0.00938020680622431	8	6	-0.4819893488812717	-0.09095714316122844	0.273	ABC
chr11	46576803	46577311	enhancer	genic|chr11:46576803-46577311	AMBRA1	46615619	38562	FALSE	0.02382928464291612	0.02249455055879489	8	6	-0.08316010020197562	-0.03224923756337716	0.686	ABC
chr11	46582183	46582686	enhancer	genic|chr11:46582183-46582686	AMBRA1	46615619	33184.5	FALSE	0.01545828579415848	0.0157076902033897	8	6	0.02309070541909461	0.0057796554737175	0.944	ABC
chr11	46625186	46625735	enhancer	genic|chr11:46625186-46625735	AMBRA1	46615619	9841.5	FALSE	0.01955941825271172	0.02744895423739107	8	6	0.48888772435690014	0.17481386546913474	0.0955	ABC
chr11	46615369	46615877	promoter	promoter|chr11:46615369-46615877	AMBRA1	46615619	4	TRUE	0.2875654250913753	0.29213744735419517	8	6	0.02275707410347761	0.03514128927793667	0.85	ABC
chr11	46638471	46639075	promoter	promoter|chr11:46638471-46639075	AMBRA1	46615619	23154	FALSE	0.23451345101930093	0.26181892965751186	8	6	0.15889873476019267	0.21217403619869604	0.391	ABC
chr6	111136269	111136769	promoter	promoter|chr6:111136269-111136769	AMD1	111195986	59467	FALSE	0.3064041667637137	0.28955794432237814	8	6	-0.08158383727641609	-0.12803492814585302	0.457	ABC
chr6	111195736	111196236	promoter	promoter|chr6:111195736-111196236	AMD1	111195986	0	TRUE	0.5016648650631322	0.5082992107364955	8	6	0.01895409055485827	0.03863652471367913	0.83	ABC
chr6	111302969	111303469	promoter	promoter|chr6:111302969-111303469	AMD1	111195986	107233	FALSE	0.06653829418571774	0.0962259348243301	8	6	0.5322409007987317	0.3898798735501246	0.00494	ABC
chr16	2573513	2574122	enhancer	genic|chr16:2573513-2574122	AMDHD2	2570362	3455.5	FALSE	0.01662987257272972	0.01706305854197646	8	6	0.03709915802837103	0.0138058489499288	0.679	ABC
chr16	2563442	2564120	promoter	promoter|chr16:2563442-2564120	AMDHD2	2570362	6581	FALSE	0.32182350611044824	0.3265310942071526	8	6	0.02095067530143635	0.03421555878991963	0.88	ABC
chr16	2570112	2570612	promoter	promoter|chr16:2570112-2570612	AMDHD2	2570362	0	TRUE	0.0841482598732199	0.09445511846400004	8	6	0.1666955395312547	0.13708363615379596	0.298	ABC
chr16	2581769	2582269	promoter	promoter|chr16:2581769-2582269	AMDHD2	2570362	11657	FALSE	0.28766406455056953	0.26624434942130154	8	6	-0.11163410164849386	-0.16898736098697673	0.244	ABC
chrX	63425374	63425874	promoter	promoter|chrX:63425374-63425874	AMER1	63425624	0	TRUE	0.8972246725713056	0.8504325906363571	8	6	-0.07727240780683203	-0.2076505049980607	0.352	ABC
chrX	63615083	63615583	promoter	promoter|chrX:63615083-63615583	AMER1	63425624	189709	FALSE	0.0309205483657745	0.08754151060674267	8	6	1.501401373967184	0.34976829996736764	0.368	ABC
chr13	25752024	25752549	enhancer	genic|chr13:25752024-25752549	AMER2	25746421	5865.5	FALSE	0.01491367517411479	0.02242698971928148	8	6	0.5886001620212309	0.13721013442964114	0.233	ABC
chr13	25753107	25753607	enhancer	genic|chr13:25753107-25753607	AMER2	25746421	6936	FALSE	0.04543797254326022	0.05988401054873338	8	6	0.3982723819579267	0.1460369797648872	0.462	ABC
chr13	25722159	25722668	enhancer	intergenic|chr13:25722159-25722668	AMER2	25746421	24007.5	FALSE	0.09405603042138572	0.09597417375599664	8	6	0.02912578953109075	0.01500150537827333	0.951	ABC
chr13	25753889	25754389	promoter	promoter|chr13:25753889-25754389	AMER2	25746421	7718	FALSE	0.05344932651688383	0.07219756554441152	8	6	0.4337784216617459	0.1901009355531273	0.355	ABC
chr13	25755219	25755835	promoter	promoter|chr13:25755219-25755835	AMER2	25746421	9106	FALSE	0.34355147624476823	0.40638208888467714	8	6	0.24231053501927272	0.34364280106227557	0.346	ABC
chr16	56390215	56390716	enhancer	genic|chr16:56390215-56390716	AMFR	56459450	68984.5	FALSE	0.00826502791400232	0.01090712184569309	8	6	0.4001788586196048	0.0643757977828973	0.453	ABC
chr16	56456065	56456565	enhancer	genic|chr16:56456065-56456565	AMFR	56459450	3135	FALSE	0.03405690330112604	0.0299816804750132	8	6	-0.18386601206202197	-0.0926168200592154	0.241	ABC
chr16	56456826	56457326	enhancer	genic|chr16:56456826-56457326	AMFR	56459450	2374	FALSE	0.0155998104125635	0.01458901512135605	8	6	-0.09664600310033386	-0.03257585055784603	0.577	ABC
chr16	56459200	56459777	promoter	promoter|chr16:56459200-56459777	AMFR	56459450	38.5	TRUE	0.488245788206565	0.5562470761669599	8	6	0.18811824873570945	0.387802605525318	0.135	ABC
chr16	56485011	56485673	promoter	promoter|chr16:56485011-56485673	AMFR	56459450	25892	FALSE	0.16826081823977895	0.1546749387841542	8	6	-0.12145980215273104	-0.11791014382883534	0.595	ABC
chr19	2257846	2258348	enhancer	intergenic|chr19:2257846-2258348	AMH	2249277	8820	FALSE	0.01370867766472666	0.01200402096393886	8	6	-0.1915716722743425	-0.02982849506030046	0.797	ABC
chr19	2259315	2259815	enhancer	intergenic|chr19:2259315-2259815	AMH	2249277	10288	FALSE	0.00594802932436664	0.00556827775771772	8	6	-0.09518058231027546	-0.01019272471984516	0.892	ABC
chr19	2236102	2237065	promoter	promoter|chr19:2236102-2237065	AMH	2249277	12693.5	FALSE	0.2767258261347295	0.34376943544491145	8	6	0.3129839870608936	0.33730348774507557	0.379	ABC
chr12	53775679	53776181	enhancer	genic|chr12:53775679-53776181	AMHR2	53817638	41708	FALSE	0.01838051040768942	0.01943462272983127	8	6	0.08045227263489757	0.01931078626664517	0.852	ABC
chr12	53821935	53822469	enhancer	genic|chr12:53821935-53822469	AMHR2	53817638	4564	FALSE	0.00941210074261399	0.00664613800593023	8	6	-0.5020005119017166	-0.07068784450796761	0.353	ABC
chr12	53811085	53811597	enhancer	intergenic|chr12:53811085-53811597	AMHR2	53817638	6297	FALSE	0.02041085125938592	0.02039159700331916	8	6	-0.00136158603162918	-3.8149742522402256e-4	0.997	ABC
chr12	53815191	53815691	enhancer	intergenic|chr12:53815191-53815691	AMHR2	53817638	2197	FALSE	0.02407634318055486	0.02193855592915117	8	6	-0.1341477202150792	-0.03585343219784507	0.764	ABC
chr12	53773640	53774228	promoter	promoter|chr12:53773640-53774228	AMHR2	53817638	43704	FALSE	0.1488617986142189	0.17526906927794564	8	6	0.23559784557202684	0.1691153193468114	0.583	ABC
chr12	53835174	53835682	promoter	promoter|chr12:53835174-53835682	AMHR2	53817638	17790	FALSE	0.11023889494610566	0.15461227409917708	8	6	0.48802152265572	0.3198257290218572	0.245	ABC
chr1	110055684	110056212	enhancer	intergenic|chr1:110055684-110056212	AMIGO1	110052336	3612	FALSE	0.00878242438716463	0.00912376523046073	8	6	0.05501007367552872	0.00819295346148906	0.931	ABC
chr1	110059521	110060021	enhancer	intergenic|chr1:110059521-110060021	AMIGO1	110052336	7435	FALSE	0.00494738284905512	0.00668344514793383	8	6	0.4339264219007853	0.04679053049386076	0.583	ABC
chr1	110069791	110070302	enhancer	intergenic|chr1:110069791-110070302	AMIGO1	110052336	17710.5	FALSE	0.06272615856365915	0.05842868970147226	8	6	-0.1023902763814408	-0.05708126892404773	0.69	ABC
chr1	110036450	110036954	promoter	promoter|chr1:110036450-110036954	AMIGO1	110052336	15634	FALSE	0.24239642389721544	0.23414846132511308	8	6	-0.04994485712608897	-0.05240492659042885	0.861	ABC
chr1	110090935	110091455	promoter	promoter|chr1:110090935-110091455	AMIGO1	110052336	38859	FALSE	0.1660943455492709	0.1895564480624964	8	6	0.19062457330532057	0.16091924435948038	0.575	ABC
chr3	49761157	49761657	promoter	promoter|chr3:49761157-49761657	AMIGO3	49757238	4169	FALSE	0.7421853966073702	0.7462591863088711	8	6	0.00789717123861201	0.01954807450599217	0.904	ABC
chr3	49823723	49824223	promoter	promoter|chr3:49823723-49824223	AMIGO3	49757238	66735	FALSE	0.06939324204773488	0.07078513016553993	8	6	0.02865115425718407	0.01568364500881434	0.928	ABC
chr2	128587426	128587926	enhancer	intergenic|chr2:128587426-128587926	AMMECR1L	128642434	54758	FALSE	0.0493107874284821	0.06237774570071102	8	6	0.33912812443857315	0.19447416101118303	0.176	ABC
chr2	128643522	128644027	enhancer	intergenic|chr2:128643522-128644027	AMMECR1L	128642434	1340.5	FALSE	0.3207104492729581	0.3274007122647082	8	6	0.02978610049990476	0.04771413014873438	0.825	ABC
chr2	128458087	128458846	promoter	promoter|chr2:128458087-128458846	AMMECR1L	128642434	183967.5	FALSE	0.06634480606459692	0.07271863116323363	8	6	0.13234151710914668	0.0757503650171318	0.637	ABC
chr2	128568511	128569038	promoter	promoter|chr2:128568511-128569038	AMMECR1L	128642434	73659.5	FALSE	0.06476646836964915	0.06992626576581465	8	6	0.11058738582664387	0.05125371886035508	0.799	ABC
chr2	128615479	128616013	promoter	promoter|chr2:128615479-128616013	AMMECR1L	128642434	26688	FALSE	0.07624321240111985	0.05566715020817699	8	6	-0.45378267786580384	-0.2147781790954908	0.256	ABC
chr2	128784743	128785243	promoter	promoter|chr2:128784743-128785243	AMMECR1L	128642434	142559	FALSE	0.09652736567883352	0.08500124416021171	8	6	-0.18345404888225497	-0.10921971031325034	0.587	ABC
chr2	128785444	128785944	promoter	promoter|chr2:128785444-128785944	AMMECR1L	128642434	143260	FALSE	0.07656942239050729	0.08195977620909141	8	6	0.0981476708516054	0.05630708271844625	0.757	ABC
chr14	103251407	103252000	enhancer	genic|chr14:103251407-103252000	AMN	103388992	137288.5	FALSE	0.00922232591576974	0.01912787130071945	8	6	1.0524737718034485	0.16101545287796726	0.236	ABC
chr14	103253013	103253513	enhancer	genic|chr14:103253013-103253513	AMN	103388992	135729	FALSE	0.0094114556647742	0.01303302012170264	8	6	0.4696816499603509	0.06870917841342217	0.506	ABC
chr14	103240909	103241409	enhancer	intergenic|chr14:103240909-103241409	AMN	103388992	147833	FALSE	0.1392337760054047	0.12261374842116636	8	6	-0.1833884751580056	-0.09830672841200894	0.759	ABC
chr14	103243565	103244065	promoter	promoter|chr14:103243565-103244065	AMN	103388992	145177	FALSE	0.08752052518709366	0.098584056564784	8	6	0.17173295127548313	0.07716047449794089	0.777	ABC
chr12	31876062	31876562	enhancer	genic|chr12:31876062-31876562	AMN1	31882108	5796	FALSE	0.02023160192349772	0.01990537268615975	8	6	-0.02345267285409533	-0.00950952003111567	0.861	ABC
chr12	31886037	31886537	enhancer	intergenic|chr12:31886037-31886537	AMN1	31882108	4179	FALSE	0.06345280759808614	0.0566789907414726	8	6	-0.1628699314134088	-0.1105489585853984	0.272	ABC
chr12	31889326	31889826	enhancer	intergenic|chr12:31889326-31889826	AMN1	31882108	7468	FALSE	0.03486585070537271	0.03576814989276705	8	6	0.03686081394664818	0.01842511075465435	0.835	ABC
chr12	31899614	31900114	enhancer	intergenic|chr12:31899614-31900114	AMN1	31882108	17756	FALSE	0.0146608310581481	0.01277304676262983	8	6	-0.19886419282074191	-0.06706725867078561	0.114	ABC
chr12	31902038	31902612	enhancer	intergenic|chr12:31902038-31902612	AMN1	31882108	20217	FALSE	0.1839113904611109	0.17714617757570011	8	6	-0.05407049951057166	-0.06601336465792207	0.542	ABC
chr12	31959906	31960449	enhancer	intergenic|chr12:31959906-31960449	AMN1	31882108	78069.5	FALSE	0.01025449237532277	0.01255308241353165	8	6	0.29178558558106843	0.0694306512481259	0.282	ABC
chr12	31964062	31964562	enhancer	intergenic|chr12:31964062-31964562	AMN1	31882108	82204	FALSE	0.01723178898323713	0.0193139463573853	8	6	0.16457048753792636	0.05235512589147573	0.503	ABC
chr12	32049455	32049955	enhancer	intergenic|chr12:32049455-32049955	AMN1	31882108	167597	FALSE	0.01222870710375859	0.0123726052629613	8	6	0.0168774352519643	0.00380583814251918	0.958	ABC
chr12	31881701	31882358	promoter	promoter|chr12:31881701-31882358	AMN1	31882108	78.5	TRUE	0.43657791165335513	0.4553185880005868	8	6	0.06063721732472766	0.11602024781993092	0.355	ABC
chr1	115242268	115242839	enhancer	intergenic|chr1:115242268-115242839	AMPD1	115238239	4314.5	FALSE	0.00865028449548833	0.00825873251616931	8	6	-0.06682719630269934	-0.01022383729021854	0.888	ABC
chr1	115243852	115244562	enhancer	intergenic|chr1:115243852-115244562	AMPD1	115238239	5968	FALSE	0.00983628386686624	0.01046202146125024	8	6	0.08897635899068111	0.01483873602640636	0.853	ABC
chr1	110163425	110163925	enhancer	genic|chr1:110163425-110163925	AMPD2	110162434	1241	FALSE	0.12795794575836628	0.10554103997500693	8	6	-0.2778656320023889	-0.21327816854716855	0.297	ABC
chr1	110088834	110089334	enhancer	intergenic|chr1:110088834-110089334	AMPD2	110162434	73350	FALSE	0.02636157615788261	0.02828851272579963	8	6	0.10177969712850632	0.03609173985687439	0.728	ABC
chr1	110158422	110158922	enhancer	intergenic|chr1:110158422-110158922	AMPD2	110162434	3762	FALSE	0.02111168686162517	0.01866794672472979	8	6	-0.17747860200594817	-0.05674680692741817	0.514	ABC
chr1	110185879	110186379	enhancer	intergenic|chr1:110185879-110186379	AMPD2	110162434	23695	FALSE	0.01820235620082001	0.02653671921850068	8	6	0.5438648068755247	0.12852703005107124	0.357	ABC
chr1	110090935	110091455	promoter	promoter|chr1:110090935-110091455	AMPD2	110162434	71239	FALSE	0.25427238419363657	0.329375790107496	8	6	0.373359733997175	0.4721995607768715	0.178	ABC
chr1	110162184	110162684	promoter	promoter|chr1:110162184-110162684	AMPD2	110162434	0	TRUE	0.10617269178028722	0.08587388386728495	8	6	-0.30612139653464476	-0.22674671732099777	0.212	ABC
chr11	10477599	10478099	enhancer	genic|chr11:10477599-10478099	AMPD3	10472223	5626	FALSE	0.3589646131006886	0.2936642455739252	8	6	-0.2896740052236434	-0.3970119767918453	0.219	ABC
chr11	10479376	10479882	enhancer	genic|chr11:10479376-10479882	AMPD3	10472223	7406	FALSE	0.01413779538833694	0.01069514041169164	8	6	-0.4026017443882889	-0.1029068853290242	0.132	ABC
chr11	10463453	10463962	enhancer	intergenic|chr11:10463453-10463962	AMPD3	10472223	8515.5	FALSE	0.08247044892069293	0.05849842664113125	8	6	-0.4954794379206008	-0.2712902384815797	0.131	ABC
chr3	49377286	49377786	promoter	promoter|chr3:49377286-49377786	AMT	49460111	82575	FALSE	0.1888813887772307	0.22799229838762472	8	6	0.2715045364304348	0.257321501549391	0.384	ABC
chr3	49449280	49449888	promoter	promoter|chr3:49449280-49449888	AMT	49460111	10527	FALSE	0.20308891546957847	0.19539224827619756	8	6	-0.05573826699285089	-0.05656023886104414	0.839	ABC
chr3	49466507	49467007	promoter	promoter|chr3:49466507-49467007	AMT	49460111	6646	FALSE	0.2156742341112074	0.20474472004531552	8	6	-0.07502758463727385	-0.08909601053571788	0.689	ABC
chr1	104067883	104068827	promoter	promoter|chr1:104067883-104068827	AMY2B	104097265	28910	FALSE	0.374277473341545	0.28863476228838064	8	6	-0.3748631552132959	-0.4312911640427267	0.312	ABC
chr7	2727585	2728085	promoter	promoter|chr7:2727585-2728085	AMZ1	2727835	0	TRUE	0.07578333740687036	0.08966801354212815	8	6	0.24271276158927255	0.12716064768882174	0.55	ABC
chr17	66287907	66288407	enhancer	genic|chr17:66287907-66288407	AMZ2	66244144	44013	FALSE	0.03061307208227049	0.02657292401050353	8	6	-0.2041908427226399	-0.06215437958523253	0.616	ABC
chr17	66231000	66231500	enhancer	intergenic|chr17:66231000-66231500	AMZ2	66244144	12894	FALSE	0.05940647288097097	0.05506493719858423	8	6	-0.10948616469925324	-0.06784699006025846	0.574	ABC
chr17	66233461	66234355	enhancer	intergenic|chr17:66233461-66234355	AMZ2	66244144	10236	FALSE	0.2535148717084877	0.24677769910200167	8	6	-0.03885835481509801	-0.05119743433305292	0.828	ABC
chr17	66235003	66235503	enhancer	intergenic|chr17:66235003-66235503	AMZ2	66244144	8891	FALSE	0.03623619991430207	0.04509058239095893	8	6	0.3153944759063721	0.14740101182305684	0.251	ABC
chr17	66455079	66455579	enhancer	intergenic|chr17:66455079-66455579	AMZ2	66244144	211185	FALSE	0.00871786793297281	0.00895508890984339	8	6	0.03873240749543821	0.00669474365229329	0.921	ABC
chr17	66457742	66458245	enhancer	intergenic|chr17:66457742-66458245	AMZ2	66244144	213849.5	FALSE	0.00765627071332647	0.00719669521437482	8	6	-0.0893072816926395	-0.01414792273490991	0.819	ABC
chr17	66458951	66459451	enhancer	intergenic|chr17:66458951-66459451	AMZ2	66244144	215057	FALSE	0.01601525377809278	0.01495696301062248	8	6	-0.09862939142165024	-0.02298108097009092	0.795	ABC
chr17	66243806	66244394	promoter	promoter|chr17:66243806-66244394	AMZ2	66244144	44	TRUE	0.2190631038378271	0.2525316125125741	8	6	0.2051174833384389	0.22647165768630756	0.425	ABC
chr17	66453415	66454171	promoter	promoter|chr17:66453415-66454171	AMZ2	66244144	209649	FALSE	0.08002044300329371	0.0824976685563006	8	6	0.0439847326828356	0.02611806817423277	0.885	ABC
chr17	63019125	63019625	enhancer	genic|chr17:63019125-63019625	AMZ2P1	62971703	47672	FALSE	0.02311145332873693	0.02370676294376691	8	6	0.03669069813192226	0.01425519663687349	0.857	ABC
chr17	63023382	63023926	enhancer	genic|chr17:63023382-63023926	AMZ2P1	62971703	51951	FALSE	0.0201314884347066	0.01865477417834255	8	6	-0.10990894679737478	-0.04390450423041683	0.415	ABC
chr17	63035691	63036191	enhancer	genic|chr17:63035691-63036191	AMZ2P1	62971703	64238	FALSE	0.01529480957732098	0.01514524403044475	8	6	-0.01417732123610725	-0.00406367943942165	0.954	ABC
chr17	63160213	63160713	enhancer	genic|chr17:63160213-63160713	AMZ2P1	62971703	188760	FALSE	0.01185605760087664	0.00802296561893909	8	6	-0.5634168419324539	-0.10599657427989496	0.142	ABC
chr17	63177346	63177848	enhancer	genic|chr17:63177346-63177848	AMZ2P1	62971703	205894	FALSE	0.02395699650285123	0.02255040591405429	8	6	-0.08729364561789195	-0.02903148595827397	0.752	ABC
chr17	62961903	62962403	enhancer	intergenic|chr17:62961903-62962403	AMZ2P1	62971703	9550	FALSE	0.06167964115681187	0.0739500389576804	8	6	0.26175653546460864	0.1938426717826951	0.0412	ABC
chr17	62981956	62982456	enhancer	intergenic|chr17:62981956-62982456	AMZ2P1	62971703	10503	FALSE	0.16925806393231088	0.17180981667313583	8	6	0.021587900388444	0.02557071163982355	0.842	ABC
chr17	62971360	62972083	promoter	promoter|chr17:62971360-62972083	AMZ2P1	62971703	18.5	TRUE	0.4416689314641349	0.43672670441909567	8	6	-0.01623460180728285	-0.03088935335540349	0.79	ABC
chr2	112806297	112807300	enhancer	intergenic|chr2:112806297-112807300	ANAPC1	112641741	165057.5	FALSE	0.01126392186249763	0.01289520258061009	8	6	0.19512520651759388	0.03969694176686182	0.623	ABC
chr2	112641491	112642028	promoter	promoter|chr2:112641491-112642028	ANAPC1	112641741	18.5	TRUE	0.15850708795233023	0.15310706659764808	8	6	-0.05000648331029093	-0.03673796381936523	0.897	ABC
chr2	112811938	112812438	promoter	promoter|chr2:112811938-112812438	ANAPC1	112641741	170447	FALSE	0.21660412238063176	0.17189555608228227	8	6	-0.3335284522597472	-0.30405862406919093	0.298	ABC
chr2	112812549	112813049	promoter	promoter|chr2:112812549-112813049	ANAPC1	112641741	171058	FALSE	0.20351598771744325	0.1750275162170838	8	6	-0.21756038639216932	-0.18946553358151055	0.524	ABC
chr4	146018905	146019621	promoter	promoter|chr4:146018905-146019621	ANAPC10	146019371	108	TRUE	0.8092149882315294	0.7932251871162557	8	6	-0.02879255376173731	-0.07401479008184123	0.59	ABC
chr4	146540289	146540789	promoter	promoter|chr4:146540289-146540789	ANAPC10	146019371	521168	FALSE	0.0847170604250291	0.09918001600019424	8	6	0.22739692759044255	0.15204070071366027	0.407	ABC
chr17	79851721	79852236	enhancer	genic|chr17:79851721-79852236	ANAPC11	79849588	2390.5	FALSE	0.01288278370187763	0.01302467896637021	8	6	0.01580344968685667	0.00469473183549925	0.931	ABC
chr17	79842128	79842657	enhancer	intergenic|chr17:79842128-79842657	ANAPC11	79849588	7195.5	FALSE	0.00444601789137541	0.00815154737458523	8	6	0.8745601922075886	0.1186343975207944	0.136	ABC
chr17	79818294	79819048	promoter	promoter|chr17:79818294-79819048	ANAPC11	79849588	30917	FALSE	0.25942828131118667	0.2515879445616492	8	6	-0.04427296841211831	-0.05556646603993331	0.833	ABC
chr17	79829020	79829532	promoter	promoter|chr17:79829020-79829532	ANAPC11	79849588	20312	FALSE	0.0863601187481468	0.08816493296493343	8	6	0.029839720078354202	0.02317601078174428	0.876	ABC
chr17	79849212	79849838	promoter	promoter|chr17:79849212-79849838	ANAPC11	79849588	63	TRUE	0.2304066793136898	0.2612008187476147	8	6	0.1809768790804187	0.2300558969443929	0.373	ABC
chr3	134204324	134205113	promoter	promoter|chr3:134204324-134205113	ANAPC13	134204863	144.5	TRUE	0.8763128484287438	0.891560094379012	8	6	0.02488603227556676	0.06710503419836238	0.336	ABC
chr11	71752681	71753181	enhancer	genic|chr11:71752681-71753181	ANAPC15	71823822	70891	FALSE	0.00883924070886937	0.00765258315810114	8	6	-0.20797563024797636	-0.03911226712708588	0.501	ABC
chr11	71934077	71934579	enhancer	intergenic|chr11:71934077-71934579	ANAPC15	71823822	110506	FALSE	0.01582785368087032	0.01891266237850419	8	6	0.25688683542248064	0.0577563938554613	0.581	ABC
chr11	71791126	71791989	promoter	promoter|chr11:71791126-71791989	ANAPC15	71823822	32264.5	FALSE	0.14402960750513022	0.10400843271366912	8	6	-0.46966490755055545	-0.353925727773636	0.119	ABC
chr11	71814182	71814683	promoter	promoter|chr11:71814182-71814683	ANAPC15	71823822	9389.5	FALSE	0.32881161598063546	0.32382160035234603	8	6	-0.02206204316202482	-0.03618772116787477	0.826	ABC
chr11	71823243	71824072	promoter	promoter|chr11:71823243-71824072	ANAPC15	71823822	164.5	TRUE	0.31884119575236086	0.32806068544029	8	6	0.04112466844368748	0.06586374859719463	0.798	ABC
chr10	73893228	73893742	enhancer	genic|chr10:73893228-73893742	ANAPC16	73975757	82272	FALSE	0.02270393989059494	0.01918520773808826	8	6	-0.2429482883582883	-0.07928146978754487	0.368	ABC
chr10	73933627	73934194	enhancer	genic|chr10:73933627-73934194	ANAPC16	73975757	41846.5	FALSE	0.00970413098506048	0.00982188559873511	8	6	0.01740099482108604	0.00373582473318518	0.951	ABC
chr10	73978127	73978631	enhancer	genic|chr10:73978127-73978631	ANAPC16	73975757	2622	FALSE	0.03079615802821244	0.02564661890816161	8	6	-0.2639817364979778	-0.12743203328458846	0.0527	ABC
chr10	74094600	74095110	enhancer	genic|chr10:74094600-74095110	ANAPC16	73975757	119098	FALSE	0.04853222938829031	0.05646555416490249	8	6	0.21842791107914705	0.14166463204578406	0.192	ABC
chr10	74008416	74008916	enhancer	intergenic|chr10:74008416-74008916	ANAPC16	73975757	32909	FALSE	0.02192052079495438	0.02646025583650934	8	6	0.27154493595264173	0.10720986502309776	0.199	ABC
chr10	74016808	74017308	enhancer	intergenic|chr10:74016808-74017308	ANAPC16	73975757	41301	FALSE	0.01722169424932967	0.01455205060918691	8	6	-0.24300461477769664	-0.06988327665159784	0.363	ABC
chr10	74020444	74020944	enhancer	intergenic|chr10:74020444-74020944	ANAPC16	73975757	44937	FALSE	0.04475820385988478	0.05027476606743404	8	6	0.16768232123228746	0.08819866385672014	0.464	ABC
chr10	74057637	74058137	enhancer	intergenic|chr10:74057637-74058137	ANAPC16	73975757	82130	FALSE	0.15032252369847005	0.14289297264524856	8	6	-0.07312622517953674	-0.07715551175997461	0.674	ABC
chr10	74080413	74080913	enhancer	intergenic|chr10:74080413-74080913	ANAPC16	73975757	104906	FALSE	0.0631832572860061	0.04448347405745012	8	6	-0.5062728506089611	-0.2455059799875111	0.112	ABC
chr10	74091678	74092178	enhancer	intergenic|chr10:74091678-74092178	ANAPC16	73975757	116171	FALSE	0.03133182355522777	0.03947948721770935	8	6	0.33347451237454073	0.17189752059714936	0.0378	ABC
chr10	73975507	73976449	promoter	promoter|chr10:73975507-73976449	ANAPC16	73975757	221	TRUE	0.2913145425809789	0.2812699880211457	8	6	-0.05062210051255051	-0.07782378455811624	0.427	ABC
chr9	140082803	140083307	promoter	promoter|chr9:140082803-140083307	ANAPC2	140083057	2	TRUE	0.3672888306525734	0.3132134304535841	8	6	-0.2297689479293194	-0.38602969108160207	0.0427	ABC
chr9	140094913	140095413	promoter	promoter|chr9:140094913-140095413	ANAPC2	140083057	12106	FALSE	0.27157892725802	0.26537752304438583	8	6	-0.03332535781810139	-0.04959474621041267	0.792	ABC
chr9	140099840	140100368	promoter	promoter|chr9:140099840-140100368	ANAPC2	140083057	17047	FALSE	0.09958008768973715	0.09721559446795644	8	6	-0.03466952903019779	-0.02411401765600095	0.904	ABC
chr4	25161954	25162543	promoter	promoter|chr4:25161954-25162543	ANAPC4	25378847	216598.5	FALSE	0.11292949815180713	0.08670641616224836	8	6	-0.3812117195635744	-0.19271739257134252	0.461	ABC
chr4	25378597	25379097	promoter	promoter|chr4:25378597-25379097	ANAPC4	25378847	0	TRUE	0.5404166600884633	0.4667105374184672	8	6	-0.21154411015720004	-0.3698926347522615	0.338	ABC
chr12	121863000	121863501	enhancer	intergenic|chr12:121863000-121863501	ANAPC5	121790265	72985.5	FALSE	0.0155953101997576	0.01831375855109707	8	6	0.23181565823957384	0.05197929948293611	0.602	ABC
chr12	121790015	121790517	promoter	promoter|chr12:121790015-121790517	ANAPC5	121790265	1	TRUE	0.3044186655868517	0.3087902266934807	8	6	0.02057027044169907	0.02597347134928292	0.937	ABC
chr12	110486091	110486596	enhancer	genic|chr12:110486091-110486596	ANAPC7	110841535	355191.5	FALSE	0.01803186107157734	0.02799956203911642	8	6	0.6348559558710891	0.2090827436600753	0.0364	ABC
chr12	110821989	110822489	enhancer	genic|chr12:110821989-110822489	ANAPC7	110841535	19296	FALSE	0.01674432641661591	0.01718486107658727	8	6	0.03746584781544855	0.01130170378788634	0.883	ABC
chr12	111015982	111016490	enhancer	genic|chr12:111015982-111016490	ANAPC7	110841535	174701	FALSE	0.01174440952403241	0.00904387166664248	8	6	-0.3769617551394806	-0.07858973173542755	0.244	ABC
chr12	111099261	111099761	enhancer	genic|chr12:111099261-111099761	ANAPC7	110841535	257976	FALSE	0.04342449214443542	0.03622540387461824	8	6	-0.2615072021292877	-0.0975554445350766	0.49	ABC
chr12	111107849	111108356	enhancer	genic|chr12:111107849-111108356	ANAPC7	110841535	266567.5	FALSE	0.00953191588199168	0.01255265213680252	8	6	0.3971540853342478	0.09975152648353988	0.104	ABC
chr12	111351191	111351691	enhancer	genic|chr12:111351191-111351691	ANAPC7	110841535	509906	FALSE	0.01279332502122266	0.01800851289106082	8	6	0.4932877776735888	0.10696462727468406	0.263	ABC
chr12	110538026	110538526	enhancer	intergenic|chr12:110538026-110538526	ANAPC7	110841535	303259	FALSE	0.0103235276204114	0.01364962074115607	8	6	0.4029248321552405	0.07896463998860362	0.352	ABC
chr12	110809127	110809639	enhancer	intergenic|chr12:110809127-110809639	ANAPC7	110841535	32152	FALSE	0.02569563488443118	0.0358095169193646	8	6	0.4788197579142117	0.22085655257134815	0.00777	ABC
chr12	110842857	110843357	enhancer	intergenic|chr12:110842857-110843357	ANAPC7	110841535	1572	FALSE	0.02033823057555239	0.01707841579997788	8	6	-0.2520200140493603	-0.0933432453453614	0.133	ABC
chr12	110844441	110844941	enhancer	intergenic|chr12:110844441-110844941	ANAPC7	110841535	3156	FALSE	0.01036658279187975	0.00771656464429667	8	6	-0.42590978830085807	-0.11096458972484416	0.031	ABC
chr12	110869386	110869886	enhancer	intergenic|chr12:110869386-110869886	ANAPC7	110841535	28101	FALSE	0.01315552092477556	0.01018549097638582	8	6	-0.3691528517055108	-0.07775187624090656	0.295	ABC
chr12	111028575	111029076	enhancer	intergenic|chr12:111028575-111029076	ANAPC7	110841535	187290.5	FALSE	0.0153824203094404	0.01417352014189663	8	6	-0.11808440734210178	-0.03451180035809918	0.616	ABC
chr12	110841233	110841785	promoter	promoter|chr12:110841233-110841785	ANAPC7	110841535	26	TRUE	0.2266307310276116	0.18679355175508	8	6	-0.2788988501786435	-0.3653062583998746	0.00999	ABC
chr14	21159081	21159583	enhancer	genic|chr14:21159081-21159583	ANG	21152335	6997	FALSE	0.0110883175494305	0.00992972797381068	8	6	-0.1592143787758757	-0.03641605039882507	0.562	ABC
chr14	20883856	20884356	enhancer	intergenic|chr14:20883856-20884356	ANG	21152335	268229	FALSE	0.00515318173712555	0.00568099688172755	8	6	0.1406806382148807	0.01442966040794609	0.859	ABC
chr14	21077441	21077941	enhancer	intergenic|chr14:21077441-21077941	ANG	21152335	74644	FALSE	0.0149093485666685	0.01466081416894327	8	6	-0.02425199954556612	-0.00636857698362366	0.932	ABC
chr14	21078099	21078599	enhancer	intergenic|chr14:21078099-21078599	ANG	21152335	73986	FALSE	0.01351907658592554	0.01185414401749637	8	6	-0.18960512217980147	-0.04611133634033432	0.505	ABC
chr14	21081593	21082093	enhancer	intergenic|chr14:21081593-21082093	ANG	21152335	70492	FALSE	0.04056761660022214	0.04128813961665556	8	6	0.02539886940418488	0.01239311323134399	0.914	ABC
chr14	21131092	21131592	enhancer	intergenic|chr14:21131092-21131592	ANG	21152335	20993	FALSE	0.03408659104342586	0.03435191945240003	8	6	0.01118638891695932	0.00523362655021847	0.957	ABC
chr14	21133479	21133979	enhancer	intergenic|chr14:21133479-21133979	ANG	21152335	18606	FALSE	0.02686358023378622	0.02566565475559829	8	6	-0.06581252667128831	-0.02625403114117531	0.765	ABC
chr14	21136071	21136571	enhancer	intergenic|chr14:21136071-21136571	ANG	21152335	16014	FALSE	0.04102933239053687	0.04538501837220318	8	6	0.14556046182710505	0.08644944815003183	0.193	ABC
chr14	21139989	21140489	enhancer	intergenic|chr14:21139989-21140489	ANG	21152335	12096	FALSE	0.00703785973807422	0.00521448755454243	8	6	-0.43261128084451467	-0.05800849560954628	0.355	ABC
chr14	21143767	21144272	enhancer	intergenic|chr14:21143767-21144272	ANG	21152335	8315.5	FALSE	0.0063077502689153	0.0053941260973586	8	6	-0.22573629575562792	-0.02976766618000435	0.62	ABC
chr14	21150723	21151226	enhancer	intergenic|chr14:21150723-21151226	ANG	21152335	1360.5	FALSE	0.20579005365298908	0.1862120231145744	8	6	-0.1442270287570217	-0.1837537779617492	0.278	ABC
chr14	20923001	20923539	promoter	promoter|chr14:20923001-20923539	ANG	21152335	229065	FALSE	0.07030602002729541	0.06321370438201669	8	6	-0.15341086624687814	-0.07307973544071478	0.693	ABC
chr14	20929521	20930145	promoter	promoter|chr14:20929521-20930145	ANG	21152335	222502	FALSE	0.05809230800335722	0.12739443018518506	8	6	1.132883148586523	0.7594018657795186	7.86e-4	ABC
chr14	21152085	21152621	promoter	promoter|chr14:21152085-21152621	ANG	21152335	18	TRUE	0.17190394095353137	0.14745483635132317	8	6	-0.22132947751018536	-0.2547229560505775	0.137	ABC
chr14	77277252	77277789	enhancer	genic|chr14:77277252-77277789	ANGEL1	77279283	1762.5	FALSE	0.02189204606659949	0.02051119665298574	8	6	-0.093995134273552	-0.03525813830200595	0.637	ABC
chr14	77278942	77279533	promoter	promoter|chr14:77278942-77279533	ANGEL1	77279283	45.5	TRUE	0.4262130004566992	0.4139019196785694	8	6	-0.04228565943222602	-0.07637871765091693	0.792	ABC
chr1	213176561	213177064	enhancer	genic|chr1:213176561-213177064	ANGEL2	213189217	12404.5	FALSE	0.00708626656559511	0.00897111832155741	8	6	0.3402621031726958	0.05808395871987718	0.366	ABC
chr1	213243676	213244190	enhancer	genic|chr1:213243676-213244190	ANGEL2	213189217	54716	FALSE	0.01614153410184586	0.0205832102579051	8	6	0.3506903097364873	0.0899653134764842	0.388	ABC
chr1	213190782	213191283	enhancer	intergenic|chr1:213190782-213191283	ANGEL2	213189217	1815.5	FALSE	0.0059708397483988	0.01042319489271285	8	6	0.8037918030311842	0.13181884609913294	0.1	ABC
chr1	213188644	213189467	promoter	promoter|chr1:213188644-213189467	ANGEL2	213189217	161.5	TRUE	0.23904333940328265	0.20702374187576017	8	6	-0.2074759794173983	-0.20507350174291025	0.5	ABC
chr1	213224324	213224856	promoter	promoter|chr1:213224324-213224856	ANGEL2	213189217	35373	FALSE	0.07958097163816606	0.06810936066900597	8	6	-0.22457042371380925	-0.09960152619998748	0.661	ABC
chr19	10206697	10207197	enhancer	genic|chr19:10206697-10207197	ANGPTL6	10213425	6478	FALSE	0.09739493087986982	0.10597609708924098	8	6	0.1218203102512468	0.11108447858156736	0.193	ABC
chr19	10209586	10210095	enhancer	genic|chr19:10209586-10210095	ANGPTL6	10213425	3584.5	FALSE	0.01323523036371525	0.01266890495147327	8	6	-0.06309147646650246	-0.02063561206169351	0.573	ABC
chr19	10211516	10212036	enhancer	genic|chr19:10211516-10212036	ANGPTL6	10213425	1649	FALSE	0.01572952311391353	0.01448415410403555	8	6	-0.11899950038458434	-0.04207608166230911	0.311	ABC
chr19	10223619	10224119	enhancer	genic|chr19:10223619-10224119	ANGPTL6	10213425	10444	FALSE	0.01210972039668381	0.01320232941219056	8	6	0.1246269456164324	0.04008877572377773	0.373	ABC
chr19	10346700	10347200	enhancer	intergenic|chr19:10346700-10347200	ANGPTL6	10213425	133525	FALSE	0.03741668601414969	0.03218134133697831	8	6	-0.21745732544308716	-0.1168286952371043	0.125	ABC
chr19	10527165	10527665	enhancer	intergenic|chr19:10527165-10527665	ANGPTL6	10213425	313990	FALSE	0.00848739400064458	0.00884102177357009	8	6	0.05889146263882066	0.0125379253515529	0.819	ABC
chr19	10213175	10213878	promoter	promoter|chr19:10213175-10213878	ANGPTL6	10213425	101.5	TRUE	0.1878893738326336	0.18314376252308823	8	6	-0.03690690996521464	-0.04566038263458975	0.724	ABC
chr19	10216648	10217258	promoter	promoter|chr19:10216648-10217258	ANGPTL6	10213425	3528	FALSE	0.32630191311032447	0.3307217709168458	8	6	0.01941057311472745	0.03191286572410776	0.703	ABC
chr2	190539051	190539552	enhancer	intergenic|chr2:190539051-190539552	ANKAR	190540710	1408.5	FALSE	0.33114494182899756	0.3651124333908522	8	6	0.14087797703276728	0.1883532681961163	0.595	ABC
chr2	190525761	190526374	promoter	promoter|chr2:190525761-190526374	ANKAR	190540710	14642.5	FALSE	0.2552532698064607	0.17463830695896654	8	6	-0.5475593929934399	-0.5286186841916637	0.0873	ABC
chr15	65176154	65176682	enhancer	intergenic|chr15:65176154-65176682	ANKDD1A	65204100	27682	FALSE	0.04427379721911877	0.05637137903490246	8	6	0.3485097471306938	0.16214636668404295	0.28	ABC
chr15	65185977	65186491	enhancer	intergenic|chr15:65185977-65186491	ANKDD1A	65204100	17866	FALSE	0.4353666656768698	0.44179711511062086	8	6	0.0211530478378816	0.03218508989240605	0.933	ABC
chr15	65197627	65198129	enhancer	intergenic|chr15:65197627-65198129	ANKDD1A	65204100	6222	FALSE	0.0270230306594866	0.03108477018396896	8	6	0.20201842937067344	0.06375019790604972	0.603	ABC
chr5	74807204	74807824	promoter	promoter|chr5:74807204-74807824	ANKDD1B	74907300	99786	FALSE	0.6004927997527272	0.6016325256149831	8	6	0.00273561717305245	0.00460315827562045	0.993	ABC
chr17	4160197	4160702	enhancer	genic|chr17:4160197-4160702	ANKFY1	4167290	6840.5	FALSE	0.01295584791064903	0.01205656351912261	8	6	-0.10378468284210358	-0.02676417221777897	0.684	ABC
chr17	4258069	4258628	enhancer	genic|chr17:4258069-4258628	ANKFY1	4167290	91058.5	FALSE	0.00314867169671289	0.00607871346251083	8	6	0.9490226753492342	0.08566248235039714	0.236	ABC
chr17	4166976	4167540	promoter	promoter|chr17:4166976-4167540	ANKFY1	4167290	32	TRUE	0.36323543871226927	0.3302943286360221	8	6	-0.13715276679054297	-0.2283230268788724	0.404	ABC
chr5	139781148	139781648	promoter	promoter|chr5:139781148-139781648	ANKHD1	139781398	0	TRUE	0.7304453616414595	0.7186288331607149	8	6	-0.02352954042705395	-0.05751144839883361	0.573	ABC
chr5	139943899	139944439	promoter	promoter|chr5:139943899-139944439	ANKHD1	139781398	162771	FALSE	0.07443656130567348	0.08885871832870008	8	6	0.25550192274898786	0.17108378532042612	0.296	ABC
chr5	139781148	139781648	promoter	promoter|chr5:139781148-139781648	ANKHD1-EIF4EBP3	139781398	0	TRUE	0.7304453616414595	0.7186288331607149	8	6	-0.02352954042705395	-0.05751144839883361	0.573	ABC
chr5	139943899	139944439	promoter	promoter|chr5:139943899-139944439	ANKHD1-EIF4EBP3	139781398	162771	FALSE	0.07443656130567348	0.08885871832870008	8	6	0.25550192274898786	0.17108378532042612	0.296	ABC
chr7	91763590	91764126	promoter	promoter|chr7:91763590-91764126	ANKIB1	91875547	111689	FALSE	0.22124216839446828	0.2085445589796821	8	6	-0.08527071492696826	-0.09450533969045942	0.722	ABC
chr7	91874962	91875797	promoter	promoter|chr7:91874962-91875797	ANKIB1	91875547	167.5	TRUE	0.5290474499364021	0.5792332977341481	8	6	0.1307474168324608	0.27823565458937966	0.315	ABC
chr7	92076511	92077011	promoter	promoter|chr7:92076511-92077011	ANKIB1	91875547	201214	FALSE	0.04670687646016645	0.04463403033364664	8	6	-0.0654908836155336	-0.02534698838679475	0.877	ABC
chr19	17393393	17393893	enhancer	genic|chr19:17393393-17393893	ANKLE1	17392453	1190	FALSE	0.06957343745426095	0.07059788844050185	8	6	0.02108843109247234	0.01304992890580586	0.932	ABC
chr19	17186066	17186840	promoter	promoter|chr19:17186066-17186840	ANKLE1	17392453	206000	FALSE	0.08291209457036679	0.06589485687332951	8	6	-0.33141669962900155	-0.187404697797706	0.304	ABC
chr19	17377673	17378434	promoter	promoter|chr19:17377673-17378434	ANKLE1	17392453	14399.5	FALSE	0.14868444859537214	0.17002448702488968	8	6	0.19348878012691392	0.1922902271330864	0.333	ABC
chr12	133276654	133277154	enhancer	genic|chr12:133276654-133277154	ANKLE2	133338474	61570	FALSE	0.00928318391431639	0.01154092548224409	8	6	0.31406731437133806	0.06335859714886637	0.417	ABC
chr12	133346686	133347196	enhancer	genic|chr12:133346686-133347196	ANKLE2	133338474	8467	FALSE	0.03246136722973614	0.03520460819312003	8	6	0.11704052074481854	0.0576322506998868	0.497	ABC
chr12	133347976	133348478	enhancer	genic|chr12:133347976-133348478	ANKLE2	133338474	9753	FALSE	0.05628255616169029	0.06510848894344647	8	6	0.21015780407061005	0.14700077901419295	0.174	ABC
chr12	133349113	133349614	enhancer	genic|chr12:133349113-133349614	ANKLE2	133338474	10889.5	FALSE	0.03218744481620813	0.04358238589140904	8	6	0.4372471243293237	0.2316389671231593	0.0336	ABC
chr12	133396603	133397104	enhancer	genic|chr12:133396603-133397104	ANKLE2	133338474	58379.5	FALSE	0.01868633827213324	0.01417906886492585	8	6	-0.3982210955354693	-0.09333653529416264	0.355	ABC
chr12	133342941	133343461	enhancer	intergenic|chr12:133342941-133343461	ANKLE2	133338474	4727	FALSE	0.00840947139526128	0.01084639873244097	8	6	0.3671290892708454	0.08363310337339357	0.157	ABC
chr12	133344917	133345430	enhancer	intergenic|chr12:133344917-133345430	ANKLE2	133338474	6699.5	FALSE	0.03127256289455324	0.03771709977178971	8	6	0.2703212873704011	0.1393821896184249	0.119	ABC
chr12	133287030	133287642	promoter	promoter|chr12:133287030-133287642	ANKLE2	133338474	51138	FALSE	0.17209117008685157	0.17874890804864424	8	6	0.05476135339617665	0.0614271321522429	0.764	ABC
chr12	133338224	133338997	promoter	promoter|chr12:133338224-133338997	ANKLE2	133338474	136.5	TRUE	0.3048431916173115	0.2785125185159914	8	6	-0.13032515018859425	-0.19841827252046876	0.372	ABC
chr2	241500375	241500875	enhancer	genic|chr2:241500375-241500875	ANKMY1	241497438	3187	FALSE	0.4898959056001064	0.5174239510272975	8	6	0.07887160238327044	0.1516633832068882	0.604	ABC
chr2	241505061	241505561	enhancer	intergenic|chr2:241505061-241505561	ANKMY1	241497438	7873	FALSE	0.06085734953650499	0.08185263083177306	8	6	0.42759728435160416	0.21882379154725268	0.255	ABC
chr5	72861261	72861815	promoter	promoter|chr5:72861261-72861815	ANKRA2	72861511	27	TRUE	0.6449853656447528	0.6770267893712197	8	6	0.06994649417099211	0.16077953783998686	0.615	ABC
chr10	92737163	92737663	enhancer	genic|chr10:92737163-92737663	ANKRD1	92681032	56381	FALSE	0.1764059693032777	0.18683029269921597	8	6	0.08282901258710747	0.08022190992480976	0.758	ABC
chr10	92752152	92752660	enhancer	intergenic|chr10:92752152-92752660	ANKRD1	92681032	71374	FALSE	0.01479463335187457	0.00556728491830431	8	6	-1.4100281200095557	-0.22191765692084647	0.0339	ABC
chr10	92753029	92753529	enhancer	intergenic|chr10:92753029-92753529	ANKRD1	92681032	72247	FALSE	0.02486374715598147	0.00902607179586287	8	6	-1.461873578598925	-0.27221475941037176	0.049	ABC
chr10	92753633	92754133	enhancer	intergenic|chr10:92753633-92754133	ANKRD1	92681032	72851	FALSE	0.02588259884599261	0.01577342392896788	8	6	-0.714486624988429	-0.1711987404483991	0.147	ABC
chr13	111560816	111561317	enhancer	genic|chr13:111560816-111561317	ANKRD10	111567454	6387.5	FALSE	0.0125010605590136	0.01140457572837829	8	6	-0.13243771806818364	-0.02889825995091213	0.714	ABC
chr13	111836983	111837491	enhancer	genic|chr13:111836983-111837491	ANKRD10	111567454	269783	FALSE	0.02071230942961456	0.01510302968316171	8	6	-0.4556504388408633	-0.10440115568839944	0.318	ABC
chr13	111572288	111572823	enhancer	intergenic|chr13:111572288-111572823	ANKRD10	111567454	5101.5	FALSE	0.02609003861145742	0.03253273271266841	8	6	0.318392932970914	0.12946321061723418	0.187	ABC
chr13	111573413	111573913	enhancer	intergenic|chr13:111573413-111573913	ANKRD10	111567454	6209	FALSE	0.02528553550268563	0.02993796867190744	8	6	0.2436640035748497	0.08565780388869386	0.417	ABC
chr13	111594537	111595039	enhancer	intergenic|chr13:111594537-111595039	ANKRD10	111567454	27334	FALSE	0.00717869585084376	0.00489451725323669	8	6	-0.5525552006741263	-0.06880075446186001	0.299	ABC
chr13	111607445	111607945	enhancer	intergenic|chr13:111607445-111607945	ANKRD10	111567454	40241	FALSE	0.01177446142065193	0.01322850556397125	8	6	0.1679890177022137	0.03366436900313718	0.692	ABC
chr13	111695907	111696407	enhancer	intergenic|chr13:111695907-111696407	ANKRD10	111567454	128703	FALSE	0.02466306321440834	0.02679809478323347	8	6	0.11977843837256733	0.03986197673404413	0.696	ABC
chr13	111699137	111699637	enhancer	intergenic|chr13:111699137-111699637	ANKRD10	111567454	131933	FALSE	0.01598072359979458	0.01399055364477467	8	6	-0.19187967925888447	-0.04829463681347911	0.554	ABC
chr13	111567204	111567874	promoter	promoter|chr13:111567204-111567874	ANKRD10	111567454	85	TRUE	0.49412005539711656	0.5129675386871003	8	6	0.05400591970104312	0.10982382506741584	0.693	ABC
chr16	89390666	89391166	enhancer	genic|chr16:89390666-89391166	ANKRD11	89556969	166053	FALSE	0.00971615631774436	0.00711005654797606	8	6	-0.4505246668769578	-0.06968141160699322	0.362	ABC
chr16	89428566	89429066	enhancer	genic|chr16:89428566-89429066	ANKRD11	89556969	128153	FALSE	0.01109047805627131	0.01107716597543543	8	6	-0.00173273039633619	-3.6673133266013926e-4	0.996	ABC
chr16	89489271	89489771	enhancer	genic|chr16:89489271-89489771	ANKRD11	89556969	67448	FALSE	0.01211909254559164	0.01062368434031901	8	6	-0.18999749072910196	-0.03935936746634817	0.605	ABC
chr16	89551657	89552174	enhancer	genic|chr16:89551657-89552174	ANKRD11	89556969	5053.5	FALSE	0.05686564318352163	0.07779418406874102	8	6	0.45210502761333593	0.3302995980520562	0.00984	ABC
chr16	89554411	89554916	enhancer	genic|chr16:89554411-89554916	ANKRD11	89556969	2305.5	FALSE	0.1009036399749791	0.11619917970041456	8	6	0.20362166534251477	0.19125556292850945	0.0778	ABC
chr16	89307146	89307723	enhancer	intergenic|chr16:89307146-89307723	ANKRD11	89556969	249534.5	FALSE	0.01511696335527961	0.01295140145456401	8	6	-0.2230601463968366	-0.05728880149842014	0.436	ABC
chr16	89571735	89572235	enhancer	intergenic|chr16:89571735-89572235	ANKRD11	89556969	15016	FALSE	0.0429300466599176	0.04360037609803031	8	6	0.02235283895592458	0.0133358376891167	0.86	ABC
chr16	89556719	89557389	promoter	promoter|chr16:89556719-89557389	ANKRD11	89556969	85	TRUE	0.4274805808437521	0.4085130944069637	8	6	-0.06547656118775905	-0.1216661744110992	0.402	ABC
chr16	89574545	89575045	promoter	promoter|chr16:89574545-89575045	ANKRD11	89556969	17826	FALSE	0.0904738367855616	0.08864620502157655	8	6	-0.02944178399776557	-0.02530404539056759	0.801	ABC
chr18	9117175	9117675	enhancer	genic|chr18:9117175-9117675	ANKRD12	9136750	19325	FALSE	0.05316946653884631	0.04593400005697037	8	6	-0.211035568795341	-0.1352868014150943	0.178	ABC
chr18	9143568	9144068	enhancer	genic|chr18:9143568-9144068	ANKRD12	9136750	7068	FALSE	0.02736596971534748	0.02403172442530795	8	6	-0.18744280496543217	-0.08651752617716184	0.0483	ABC
chr18	9066846	9067414	enhancer	intergenic|chr18:9066846-9067414	ANKRD12	9136750	69620	FALSE	0.04442787096673086	0.04171964530443396	8	6	-0.09073811515979624	-0.05414987723794192	0.55	ABC
chr18	9069590	9070090	enhancer	intergenic|chr18:9069590-9070090	ANKRD12	9136750	66910	FALSE	0.01582811943072241	0.01448654407339469	8	6	-0.12777639133359173	-0.04526082762564045	0.294	ABC
chr18	9136359	9137000	promoter	promoter|chr18:9136359-9137000	ANKRD12	9136750	70.5	TRUE	0.5941030874776503	0.6078752446501262	8	6	0.03306198104428706	0.07349454511820987	0.494	ABC
chr12	110441117	110441617	enhancer	genic|chr12:110441117-110441617	ANKRD13A	110437234	4133	FALSE	0.01838118154985734	0.02052302529523807	8	6	0.15901390738738236	0.06071101545834394	0.362	ABC
chr12	110442334	110442834	enhancer	genic|chr12:110442334-110442834	ANKRD13A	110437234	5350	FALSE	0.05421714955236444	0.05666392340605104	8	6	0.06368123129378712	0.0394247712958033	0.741	ABC
chr12	110446437	110446946	enhancer	genic|chr12:110446437-110446946	ANKRD13A	110437234	9457.5	FALSE	0.01586283806746247	0.0120473246958477	8	6	-0.3969381028363449	-0.12476999753004224	0.0532	ABC
chr12	110448990	110449490	enhancer	genic|chr12:110448990-110449490	ANKRD13A	110437234	12006	FALSE	0.05424551791318377	0.04458756821427627	8	6	-0.28286242058506894	-0.17692051496213046	0.0893	ABC
chr12	110449840	110450351	enhancer	genic|chr12:110449840-110450351	ANKRD13A	110437234	12861.5	FALSE	0.04122235157105668	0.04558605652586704	8	6	0.145165805376714	0.06964933857298007	0.561	ABC
chr12	110451719	110452222	enhancer	genic|chr12:110451719-110452222	ANKRD13A	110437234	14736.5	FALSE	0.00810070410674682	0.00816732860562235	8	6	0.01181696314714076	0.00227573953908502	0.968	ABC
chr12	110486091	110486596	enhancer	genic|chr12:110486091-110486596	ANKRD13A	110437234	49109.5	FALSE	0.04220440248025241	0.05816928640619127	8	6	0.46286410690680624	0.18847741256301645	0.261	ABC
chr12	110433877	110434444	promoter	promoter|chr12:110433877-110434444	ANKRD13A	110437234	3073.5	FALSE	0.2455679394391634	0.27500150476146235	8	6	0.1633172934655833	0.23791028589288987	0.293	ABC
chr12	110436687	110437484	promoter	promoter|chr12:110436687-110437484	ANKRD13A	110437234	148.5	TRUE	0.1264564629242918	0.1242752547814374	8	6	-0.02510171099196001	-0.01865178259280365	0.934	ABC
chr1	70686885	70687385	enhancer	genic|chr1:70686885-70687385	ANKRD13C	70820417	133282	FALSE	0.04202830765010121	0.04880342293337367	8	6	0.2156209730721103	0.10038919663068856	0.472	ABC
chr1	70824511	70825039	enhancer	genic|chr1:70824511-70825039	ANKRD13C	70820417	4358	FALSE	0.01692727778885441	0.02121305755492269	8	6	0.32560259890465143	0.11701906726352374	0.069	ABC
chr1	70877722	70878222	enhancer	genic|chr1:70877722-70878222	ANKRD13C	70820417	57555	FALSE	0.02724925587538687	0.02939956065785971	8	6	0.10957776261927352	0.05275782340367171	0.352	ABC
chr1	70820167	70820742	promoter	promoter|chr1:70820167-70820742	ANKRD13C	70820417	37.5	TRUE	0.48662018586552486	0.4756674308525844	8	6	-0.03284292030746159	-0.06543059877136362	0.6	ABC
chr1	70876562	70877150	promoter	promoter|chr1:70876562-70877150	ANKRD13C	70820417	56439	FALSE	0.28881866168464	0.29637061807555476	8	6	0.03723846389315979	0.05775211996339445	0.704	ABC
chr11	67007126	67007627	enhancer	genic|chr11:67007126-67007627	ANKRD13D	67056761	49384.5	FALSE	0.2090254571562288	0.16740875908365865	8	6	-0.32030364457587746	-0.3913997422719438	0.0588	ABC
chr11	67035704	67036209	enhancer	genic|chr11:67035704-67036209	ANKRD13D	67056761	20804.5	FALSE	0.04373944934376469	0.05388139523313357	8	6	0.3008521514440031	0.1273984212805663	0.412	ABC
chr11	67056220	67057011	promoter	promoter|chr11:67056220-67057011	ANKRD13D	67056761	145.5	TRUE	0.1097642535652905	0.08832520845728604	8	6	-0.3135111406214457	-0.19092634630676672	0.397	ABC
chr11	67085042	67085559	promoter	promoter|chr11:67085042-67085559	ANKRD13D	67056761	28539.5	FALSE	0.07276219266065413	0.0819744923958388	8	6	0.17198604445575835	0.11028423372082616	0.496	ABC
chr10	5937630	5938133	enhancer	genic|chr10:5937630-5938133	ANKRD16	5931860	6021.5	FALSE	0.01857803522634284	0.02539067839957919	8	6	0.45070100865995905	0.14149914336508956	0.177	ABC
chr10	6092976	6093476	enhancer	genic|chr10:6092976-6093476	ANKRD16	5931860	161366	FALSE	0.04616797878122218	0.02835732534990617	8	6	-0.7031711084091723	-0.23729088123565137	0.12	ABC
chr10	6094373	6094913	enhancer	genic|chr10:6094373-6094913	ANKRD16	5931860	162783	FALSE	0.04960034014333876	0.02683685525922634	8	6	-0.8861343876484064	-0.29841139143967843	0.0578	ABC
chr10	5858060	5858562	enhancer	intergenic|chr10:5858060-5858562	ANKRD16	5931860	73549	FALSE	0.00810447213647772	0.0080075730479749	8	6	-0.01735316880222186	-0.00305946432785957	0.963	ABC
chr10	5859257	5859758	enhancer	intergenic|chr10:5859257-5859758	ANKRD16	5931860	72352.5	FALSE	0.01983896153221652	0.02178922548086829	8	6	0.1352784053495791	0.03812908314959087	0.703	ABC
chr10	5855201	5855762	promoter	promoter|chr10:5855201-5855762	ANKRD16	5931860	76378.5	FALSE	0.184758551739849	0.2122934532611671	8	6	0.20041873933048143	0.18361462569234113	0.536	ABC
chr10	5931610	5932415	promoter	promoter|chr10:5931610-5932415	ANKRD16	5931860	152.5	TRUE	0.35205529059969415	0.335797634941588	8	6	-0.0682099539525213	-0.1053710882104398	0.72	ABC
chr10	6019324	6019828	promoter	promoter|chr10:6019324-6019828	ANKRD16	5931860	87716	FALSE	0.04472116971719916	0.05558933862116357	8	6	0.31385029411007165	0.11136350238080968	0.571	ABC
chr4	73935226	73935726	promoter	promoter|chr4:73935226-73935726	ANKRD17	74124515	189039	FALSE	0.23739126895179516	0.28540470696729575	8	6	0.26574225344120933	0.33485795892206083	0.253	ABC
chr4	74124265	74124765	promoter	promoter|chr4:74124265-74124765	ANKRD17	74124515	0	TRUE	0.6900977329940591	0.6691710119591914	8	6	-0.04442574351520014	-0.10521635026260766	0.583	ABC
chr13	24520803	24521303	enhancer	genic|chr13:24520803-24521303	ANKRD20A19P	24523454	2401	FALSE	0.02409205162051225	0.02784725516821867	8	6	0.20897787665330575	0.04901306324047673	0.758	ABC
chr10	90595296	90595811	enhancer	genic|chr10:90595296-90595811	ANKRD22	90611732	16178.5	FALSE	0.02948501168136797	0.02165821318221509	8	6	-0.44506754122414366	-0.11529124834478822	0.383	ABC
chr10	90646266	90646766	enhancer	genic|chr10:90646266-90646766	ANKRD22	90611732	34784	FALSE	0.0349626544941987	0.03274677953763206	8	6	-0.09446169109795569	-0.02673143110552194	0.865	ABC
chr10	90647046	90647546	enhancer	genic|chr10:90647046-90647546	ANKRD22	90611732	35564	FALSE	0.00732081184334382	0.00695198100964346	8	6	-0.07457950420033393	-0.00940616091251791	0.9	ABC
chr10	90647808	90648310	enhancer	genic|chr10:90647808-90648310	ANKRD22	90611732	36327	FALSE	0.01793720190735786	0.01572896843388515	8	6	-0.18953079991986216	-0.0396581363868928	0.708	ABC
chr10	90649651	90650151	enhancer	genic|chr10:90649651-90650151	ANKRD22	90611732	38169	FALSE	0.03385976009109711	0.03680384783609059	8	6	0.12028485644841774	0.03529280316812276	0.824	ABC
chr10	90654907	90655411	enhancer	genic|chr10:90654907-90655411	ANKRD22	90611732	43427	FALSE	0.01048689107253917	0.0161062460483486	8	6	0.6190332359549986	0.1080903823844719	0.307	ABC
chr10	90657136	90657638	enhancer	genic|chr10:90657136-90657638	ANKRD22	90611732	45655	FALSE	0.0094826705073978	0.01433151815883985	8	6	0.5958261316183451	0.10502916626785758	0.259	ABC
chr10	90658445	90658955	enhancer	genic|chr10:90658445-90658955	ANKRD22	90611732	46968	FALSE	0.01900411388699341	0.0301995442716377	8	6	0.6682150210180677	0.1574955010348356	0.272	ABC
chr10	90756643	90757146	enhancer	genic|chr10:90756643-90757146	ANKRD22	90611732	145162.5	FALSE	0.01008919007723745	0.00877511056752614	8	6	-0.2013211560969483	-0.02923976789037927	0.732	ABC
chr10	90759233	90759735	enhancer	genic|chr10:90759233-90759735	ANKRD22	90611732	147752	FALSE	0.004476847679237	0.00605749257792656	8	6	0.4362374993244026	0.04288888292258694	0.567	ABC
chr10	90640202	90640702	promoter	promoter|chr10:90640202-90640702	ANKRD22	90611732	28720	FALSE	0.17007157969788791	0.2305783235250512	8	6	0.439114817388042	0.43577352526620405	0.124	ABC
chr19	4065743	4066243	enhancer	genic|chr19:4065743-4066243	ANKRD24	4183350	117357	FALSE	0.04499523587157945	0.06131055711919608	8	6	0.4463632583201401	0.2123106731535354	0.17	ABC
chr19	4108858	4109427	enhancer	genic|chr19:4108858-4109427	ANKRD24	4183350	74207.5	FALSE	0.02466526992488856	0.02118106117403201	8	6	-0.21970620522388912	-0.05437939034164754	0.658	ABC
chr19	4184015	4184515	enhancer	genic|chr19:4184015-4184515	ANKRD24	4183350	915	FALSE	0.01645670439482731	0.01613400840167377	8	6	-0.02857053952394516	-0.01047395287354885	0.812	ABC
chr19	4186330	4186831	enhancer	genic|chr19:4186330-4186831	ANKRD24	4183350	3230.5	FALSE	0.02688569937002066	0.0238206053862033	8	6	-0.17462892163036964	-0.0573358335884041	0.587	ABC
chr19	4182351	4182895	promoter	promoter|chr19:4182351-4182895	ANKRD24	4183350	727	TRUE	0.210415314803807	0.22784265803779125	8	6	0.11479816903037142	0.1537067043404633	0.22	ABC
chr19	4246816	4247561	promoter	promoter|chr19:4246816-4247561	ANKRD24	4183350	63838.5	FALSE	0.03858810704390708	0.05194524846143155	8	6	0.4288355152933545	0.15534746212349165	0.391	ABC
chr10	27357112	27357618	enhancer	genic|chr10:27357112-27357618	ANKRD26	27389427	32062	FALSE	0.01072281437364956	0.01574420985765361	8	6	0.5541377420626865	0.09476518050751435	0.372	ABC
chr10	27390259	27390760	enhancer	intergenic|chr10:27390259-27390760	ANKRD26	27389427	1082.5	FALSE	0.03195765343967413	0.03133265472025046	8	6	-0.02849446909122118	-0.01455706011987905	0.818	ABC
chr10	27393867	27394377	enhancer	intergenic|chr10:27393867-27394377	ANKRD26	27389427	4695	FALSE	0.01165463638615154	0.0133503832504086	8	6	0.19597716363583756	0.06248998468339999	0.198	ABC
chr10	27388906	27389677	promoter	promoter|chr10:27388906-27389677	ANKRD26	27389427	135.5	TRUE	0.4038988907196728	0.42799834707192286	8	6	0.08361104116968221	0.15262276306150724	0.596	ABC
chr10	27443099	27444410	promoter	promoter|chr10:27443099-27444410	ANKRD26	27389427	54327.5	FALSE	0.20856415383782023	0.21349283818176107	8	6	0.03369645259473252	0.03532987267321961	0.894	ABC
chr19	33163250	33163750	enhancer	genic|chr19:33163250-33163750	ANKRD27	33166102	2602	FALSE	0.00965460016153482	0.00637129607784064	8	6	-0.599629630333208	-0.10168545994153498	0.137	ABC
chr19	33163762	33164262	enhancer	genic|chr19:33163762-33164262	ANKRD27	33166102	2090	FALSE	0.00976285454263895	0.00699002004741081	8	6	-0.482006443089721	-0.08600267164412954	0.208	ABC
chr19	33180867	33181372	enhancer	intergenic|chr19:33180867-33181372	ANKRD27	33166102	15017.5	FALSE	0.02240715813000592	0.02124944974032738	8	6	-0.07653420256698609	-0.022278495594029592	0.839	ABC
chr19	33165852	33166562	promoter	promoter|chr19:33165852-33166562	ANKRD27	33166102	105	TRUE	0.4277551530586729	0.32650248361714806	8	6	-0.38969126859432096	-0.5923847761495279	0.09	ABC
chr19	33182445	33183116	promoter	promoter|chr19:33182445-33183116	ANKRD27	33166102	16678.5	FALSE	0.2129897950568681	0.22863784302518303	8	6	0.10227990268185048	0.10059949233664708	0.754	ABC
chr5	74632742	74633242	promoter	promoter|chr5:74632742-74633242	ANKRD31	74532703	100289	FALSE	0.5266400245737274	0.4590013195301581	8	6	-0.198318869103854	-0.33178714388175834	0.398	ABC
chr12	52278338	52278911	enhancer	intergenic|chr12:52278338-52278911	ANKRD33	52281792	3167.5	FALSE	0.01049855392590379	0.00615644872111574	8	6	-0.7700203309143816	-0.1373057345009083	0.0395	ABC
chr12	52279607	52280112	enhancer	intergenic|chr12:52279607-52280112	ANKRD33	52281792	1932.5	FALSE	0.01595924881804708	0.00782042458296882	8	6	-1.0290739063798129	-0.1912228992253659	0.0487	ABC
chr5	10441713	10442223	promoter	promoter|chr5:10441713-10442223	ANKRD33B	10564434	122466	FALSE	0.04905350396922878	0.06700065419274694	8	6	0.4498189879685512	0.23895434931362944	0.117	ABC
chr5	10564184	10564684	promoter	promoter|chr5:10564184-10564684	ANKRD33B	10564434	0	TRUE	0.730525052905932	0.6808728530445066	8	6	-0.10154833730418451	-0.24533777126924808	0.429	ABC
chr1	145396958	145397466	enhancer	genic|chr1:145396958-145397466	ANKRD34A	145470507	73295	FALSE	0.00967834857300383	0.01464963204768929	8	6	0.5980316241670484	0.13298157846001052	0.083	ABC
chr1	145455213	145455742	enhancer	genic|chr1:145455213-145455742	ANKRD34A	145470507	15029.5	FALSE	0.11283181989280242	0.1316920821432454	8	6	0.2229946255924302	0.1971870261780614	0.304	ABC
chr1	145474220	145474720	enhancer	genic|chr1:145474220-145474720	ANKRD34A	145470507	3963	FALSE	0.07094530371090824	0.05823966337166032	8	6	-0.28470517022543396	-0.18179666715857865	0.187	ABC
chr1	145470158	145470757	promoter	promoter|chr1:145470158-145470757	ANKRD34A	145470507	49.5	TRUE	0.16746657685235217	0.1427237735322636	8	6	-0.2306475248943221	-0.2503540393923161	0.201	ABC
chr1	145476784	145477316	promoter	promoter|chr1:145476784-145477316	ANKRD34A	145470507	6543	FALSE	0.21999964277224585	0.24571452226363005	8	6	0.15948194548626232	0.2197734535780145	0.185	ABC
chr1	145507306	145507827	promoter	promoter|chr1:145507306-145507827	ANKRD34A	145470507	37059.5	FALSE	0.1430586986130646	0.14364616141203845	8	6	0.00591221824996766	0.00600031227122817	0.974	ABC
chr1	145515826	145516633	promoter	promoter|chr1:145515826-145516633	ANKRD34A	145470507	45722.5	FALSE	0.08632852528278182	0.0836055682672322	8	6	-0.04623831234446544	-0.03523737694090736	0.809	ABC
chr1	145507306	145507827	promoter	promoter|chr1:145507306-145507827	ANKRD35	145549208	41641.5	FALSE	0.14209404670384224	0.15792094468714102	8	6	0.15235641373480482	0.09963501356866716	0.743	ABC
chr1	145515826	145516633	promoter	promoter|chr1:145515826-145516633	ANKRD35	145549208	32978.5	FALSE	0.18584202158209517	0.1643410572604063	8	6	-0.177383799682238	-0.13559855728801834	0.654	ABC
chr1	145548920	145549458	promoter	promoter|chr1:145548920-145549458	ANKRD35	145549208	19	TRUE	0.14522041131955832	0.05302330859659803	8	6	-1.453545643519447	-0.8443782568568726	0.00146	ABC
chr1	145575733	145576237	promoter	promoter|chr1:145575733-145576237	ANKRD35	145549208	26777	FALSE	0.16387663382103124	0.1920359199739739	8	6	0.22876602577108465	0.17994476669989537	0.548	ABC
chr2	98280311	98280811	promoter	promoter|chr2:98280311-98280811	ANKRD36B	98206428	74133	FALSE	0.5515836474971254	0.541452592282184	8	6	-0.02674466071303577	-0.04521328290620805	0.915	ABC
chr1	168212709	168213268	enhancer	intergenic|chr1:168212709-168213268	ANKRD36BP1	168216668	3679.5	FALSE	0.01483927465690213	0.01072623310400969	8	6	-0.4682770631446619	-0.0970971383391524	0.254	ABC
chr2	96657818	96658318	promoter	promoter|chr2:96657818-96658318	ANKRD36C	96658068	0	TRUE	0.19256589652321696	0.20897901249764897	8	6	0.11800583742391692	0.09186657510423482	0.796	ABC
chr4	186317589	186318089	promoter	promoter|chr4:186317589-186318089	ANKRD37	186317839	0	TRUE	0.5710336194926668	0.6049723047846901	8	6	0.08329341183698054	0.18025111616080597	0.567	ABC
chr4	186346889	186347389	promoter	promoter|chr4:186346889-186347389	ANKRD37	186317839	29300	FALSE	0.24986313559417608	0.20881519992254496	8	6	-0.258911332888175	-0.2599418560408372	0.398	ABC
chr2	97481740	97482240	promoter	promoter|chr2:97481740-97482240	ANKRD39	97523756	41766	FALSE	0.07595900044402902	0.05060105375356219	8	6	-0.5860534919950583	-0.27938397220861927	0.161	ABC
chr2	97523506	97524006	promoter	promoter|chr2:97523506-97524006	ANKRD39	97523756	0	TRUE	0.6635769965417522	0.673971622830562	8	6	0.02242397396381562	0.05259806276918217	0.82	ABC
chr2	97535485	97535985	promoter	promoter|chr2:97535485-97535985	ANKRD39	97523756	11979	FALSE	0.07640824946297757	0.07839309752831225	8	6	0.03699822326562674	0.02105186117825068	0.906	ABC
chr17	48785856	48786390	enhancer	intergenic|chr17:48785856-48786390	ANKRD40	48785270	853	FALSE	0.02489781269219977	0.02118653321189318	8	6	-0.2328714686721809	-0.09567570999588032	0.21	ABC
chr17	48784817	48785520	promoter	promoter|chr17:48784817-48785520	ANKRD40	48785270	101.5	TRUE	0.403773465337205	0.3925349475613821	8	6	-0.04072500111125009	-0.07381816343651915	0.67	ABC
chr17	48796617	48797175	promoter	promoter|chr17:48796617-48797175	ANKRD40	48785270	11626	FALSE	0.19934700090089785	0.17183006781983054	8	6	-0.2142993910101522	-0.26587533194517043	0.0316	ABC
chr17	48943465	48944289	promoter	promoter|chr17:48943465-48944289	ANKRD40	48785270	158607	FALSE	0.07923022586154382	0.1088191162609198	8	6	0.4578091971448579	0.2669745220835034	0.231	ABC
chr11	82777435	82778008	enhancer	genic|chr11:82777435-82778008	ANKRD42	82904780	127058.5	FALSE	0.01018641768126382	0.01105730762562864	8	6	0.11835336307439052	0.02551297487082792	0.695	ABC
chr11	82782715	82783357	promoter	promoter|chr11:82782715-82783357	ANKRD42	82904780	121744	FALSE	0.1448459845583549	0.1378335955309772	8	6	-0.07159211747575026	-0.0641778510218581	0.761	ABC
chr11	82867683	82868386	promoter	promoter|chr11:82867683-82868386	ANKRD42	82904780	36745.5	FALSE	0.27302677118218677	0.31466145694574393	8	6	0.20475805382872853	0.3108554489890288	0.21	ABC
chr11	82904497	82905030	promoter	promoter|chr11:82904497-82905030	ANKRD42	82904780	16.5	TRUE	0.25829797421048595	0.2183236640949454	8	6	-0.2425678162016864	-0.34108934272335223	0.0565	ABC
chr11	82996835	82997700	promoter	promoter|chr11:82996835-82997700	ANKRD42	82904780	92487.5	FALSE	0.08639025173891976	0.07273002415371652	8	6	-0.248317472693363	-0.13970227450479236	0.462	ABC
chr2	198010288	198010791	enhancer	genic|chr2:198010288-198010791	ANKRD44	198175521	164981.5	FALSE	0.00998766209749527	0.0093176893894241	8	6	-0.1001747746719526	-0.01629539577708554	0.837	ABC
chr2	198056120	198057096	enhancer	genic|chr2:198056120-198057096	ANKRD44	198175521	118913	FALSE	0.02020490445646516	0.0196251297736734	8	6	-0.04200333538164651	-0.01419685759760589	0.854	ABC
chr2	198063530	198064030	enhancer	genic|chr2:198063530-198064030	ANKRD44	198175521	111741	FALSE	0.04204621985120602	0.04750644312457394	8	6	0.17614709276598647	0.07693328015600201	0.581	ABC
chr2	198070484	198070984	enhancer	genic|chr2:198070484-198070984	ANKRD44	198175521	104787	FALSE	0.03779210940087646	0.04132338676109433	8	6	0.12887345253625612	0.05573203003237424	0.656	ABC
chr2	198074412	198074912	enhancer	genic|chr2:198074412-198074912	ANKRD44	198175521	100859	FALSE	0.02746153993469058	0.02721719634253701	8	6	-0.01289406665898363	-0.00464530151555202	0.963	ABC
chr2	198076491	198076991	enhancer	genic|chr2:198076491-198076991	ANKRD44	198175521	98780	FALSE	0.01006236528363764	0.01539693991863766	8	6	0.6136741810817652	0.16262164689606143	0.0223	ABC
chr2	198081139	198081639	enhancer	genic|chr2:198081139-198081639	ANKRD44	198175521	94132	FALSE	0.03795354483376217	0.04467236144823372	8	6	0.23514788107537987	0.1010002978522218	0.435	ABC
chr2	198120196	198120701	enhancer	genic|chr2:198120196-198120701	ANKRD44	198175521	55072.5	FALSE	0.04881984563820223	0.08198371597581021	8	6	0.7478696492133583	0.3817012744329096	0.0409	ABC
chr2	198123321	198123821	enhancer	genic|chr2:198123321-198123821	ANKRD44	198175521	51950	FALSE	0.01488452534811752	0.02140729991119273	8	6	0.5242896247317468	0.13600366094334804	0.169	ABC
chr2	198126471	198126971	enhancer	genic|chr2:198126471-198126971	ANKRD44	198175521	48800	FALSE	0.0076982190309937	0.00769679155423033	8	6	-2.6754299933622267e-4	-4.120331698381927e-5	1	ABC
chr2	198158302	198158803	enhancer	genic|chr2:198158302-198158803	ANKRD44	198175521	16968.5	FALSE	0.02273497879636055	0.02597999435459671	8	6	0.19248745872860284	0.05605518969649751	0.62	ABC
chr2	198162404	198162906	enhancer	genic|chr2:198162404-198162906	ANKRD44	198175521	12866	FALSE	0.01473760795267816	0.01601608379550779	8	6	0.12001904647331664	0.02796874839502869	0.752	ABC
chr2	198169214	198169714	enhancer	genic|chr2:198169214-198169714	ANKRD44	198175521	6057	FALSE	0.02114582275183369	0.01863097694557466	8	6	-0.1826693682070563	-0.06207012191624821	0.426	ABC
chr2	198170727	198171249	enhancer	genic|chr2:198170727-198171249	ANKRD44	198175521	4533	FALSE	0.05792756963860978	0.05994167592272137	8	6	0.04930928329385128	0.02948671403662771	0.824	ABC
chr2	198172948	198173448	enhancer	genic|chr2:198172948-198173448	ANKRD44	198175521	2323	FALSE	0.03218467631399822	0.03390936391667275	8	6	0.07530976252987448	0.03112926354222062	0.778	ABC
chr2	198188103	198188603	enhancer	intergenic|chr2:198188103-198188603	ANKRD44	198175521	12832	FALSE	0.01043929441961691	0.01051920762623429	8	6	0.01100183069894003	0.00234132630491664	0.973	ABC
chr2	198189488	198189989	enhancer	intergenic|chr2:198189488-198189989	ANKRD44	198175521	14217.5	FALSE	0.01486678740334105	0.01240914567957561	8	6	-0.2606891308774132	-0.06676387134595933	0.351	ABC
chr2	198175271	198175863	promoter	promoter|chr2:198175271-198175863	ANKRD44	198175521	46	TRUE	0.2571762741452365	0.24798108622446105	8	6	-0.0525274636948938	-0.06409107054627475	0.818	ABC
chr8	101170312	101170812	promoter	promoter|chr8:101170312-101170812	ANKRD46	101572014	401452	FALSE	0.2787662356108559	0.3781636838221735	8	6	0.4399549922529558	0.4747099835535664	0.308	ABC
chr11	94202597	94203099	enhancer	genic|chr11:94202597-94203099	ANKRD49	94227152	24304	FALSE	0.06567144868877853	0.05776814573173106	8	6	-0.1849920937917206	-0.10113878820335524	0.499	ABC
chr11	94206468	94207497	enhancer	genic|chr11:94206468-94207497	ANKRD49	94227152	20169.5	FALSE	0.01741800005095857	0.02094187720083787	8	6	0.2658117872292699	0.10466647266299856	0.0358	ABC
chr11	94317224	94317732	enhancer	genic|chr11:94317224-94317732	ANKRD49	94227152	90326	FALSE	0.00736297841806572	0.00611292839742872	8	6	-0.2684258042926458	-0.03393292727971653	0.639	ABC
chr11	94335780	94336281	enhancer	genic|chr11:94335780-94336281	ANKRD49	94227152	108878.5	FALSE	0.01786963872956968	0.00678586591883035	8	6	-1.396905638320744	-0.23424446882455024	0.0251	ABC
chr11	94005029	94005529	enhancer	intergenic|chr11:94005029-94005529	ANKRD49	94227152	221873	FALSE	0.02105040050700593	0.01092138652731588	8	6	-0.9466916568222684	-0.1816087884914412	0.107	ABC
chr11	94226790	94227402	promoter	promoter|chr11:94226790-94227402	ANKRD49	94227152	56	TRUE	0.4959983661264292	0.6021052432242906	8	6	0.27968031246216857	0.5888456793169142	0.00112	ABC
chr11	94276766	94277728	promoter	promoter|chr11:94276766-94277728	ANKRD49	94227152	50095	FALSE	0.07486327133113356	0.04503574121187259	8	6	-0.7331876857053129	-0.2899915455375011	0.163	ABC
chr12	56615465	56616025	promoter	promoter|chr12:56615465-56616025	ANKRD52	56652143	36398	FALSE	0.11416170843582364	0.1454946696554238	8	6	0.3498874694146121	0.3143110773602253	0.125	ABC
chr12	56617828	56618374	promoter	promoter|chr12:56617828-56618374	ANKRD52	56652143	34042	FALSE	0.11605046104275182	0.16190706971269808	8	6	0.4804137284543986	0.46035518663820424	0.039	ABC
chr12	56651893	56652477	promoter	promoter|chr12:56651893-56652477	ANKRD52	56652143	42	TRUE	0.08553655547811082	0.07505517654598529	8	6	-0.18858953387734895	-0.1292770568880132	0.435	ABC
chr12	56660391	56661227	promoter	promoter|chr12:56660391-56661227	ANKRD52	56652143	8666	FALSE	0.10104706525756024	0.0860936059005636	8	6	-0.2310494226991029	-0.11992698404256429	0.617	ABC
chr12	56693925	56694465	promoter	promoter|chr12:56693925-56694465	ANKRD52	56652143	42052	FALSE	0.0801419588736624	0.07208860604131703	8	6	-0.15278652090348416	-0.10702252362597764	0.461	ABC
chr12	56709596	56710382	promoter	promoter|chr12:56709596-56710382	ANKRD52	56652143	57846	FALSE	0.07892114487455985	0.05785846823434095	8	6	-0.4478837554081273	-0.23308417538503673	0.276	ABC
chr2	71295157	71295657	promoter	promoter|chr2:71295157-71295657	ANKRD53	71205574	89833	FALSE	0.3060718046447594	0.27426547923697214	8	6	-0.15829710280048617	-0.1642431137438575	0.66	ABC
chr22	38240103	38240603	promoter	promoter|chr22:38240103-38240603	ANKRD54	38240353	0	TRUE	0.5130558272906145	0.5059254061355988	8	6	-0.02019112975462499	-0.04138146592310564	0.844	ABC
chr22	38245128	38245628	promoter	promoter|chr22:38245128-38245628	ANKRD54	38240353	5025	FALSE	0.30034723594924523	0.274338276077254	8	6	-0.13067546386830212	-0.1959256752583447	0.348	ABC
chr6	90121745	90122245	promoter	promoter|chr6:90121745-90122245	ANKRD6	90142896	20901	FALSE	0.10037766685913604	0.08976254377863507	8	6	-0.1612528519972171	-0.0924597777353546	0.688	ABC
chr6	90347966	90348500	promoter	promoter|chr6:90347966-90348500	ANKRD6	90142896	205337	FALSE	0.28044387615976846	0.3166727263399941	8	6	0.17528053927101603	0.1941498978637999	0.586	ABC
chr7	6048487	6049131	promoter	promoter|chr7:6048487-6049131	ANKRD61	6071006	22197	FALSE	0.4797713744434007	0.3986550743992785	8	6	-0.2672060488149955	-0.3867553412607621	0.341	ABC
chr1	1353197	1353699	enhancer	intergenic|chr1:1353197-1353699	ANKRD65	1356824	3376	FALSE	0.03076739644945832	0.02885570791946026	8	6	-0.09254564215160732	-0.02488682545520057	0.873	ABC
chr14	102980720	102981220	enhancer	intergenic|chr14:102980720-102981220	ANKRD9	102976143	4827	FALSE	0.0097865879585131	0.01005292470054538	8	6	0.03873742149075263	0.00657167953309741	0.933	ABC
chr14	102983083	102983584	enhancer	intergenic|chr14:102983083-102983584	ANKRD9	102976143	7190.5	FALSE	0.08994109157785218	0.09619736153365369	8	6	0.09701693131500042	0.05118782679998364	0.829	ABC
chr6	34855598	34856098	promoter	promoter|chr6:34855598-34856098	ANKS1A	34857037	1189	FALSE	0.24973710701702329	0.25451312512459606	8	6	0.02732985829015537	0.03935554167651431	0.664	ABC
chr6	34856787	34857287	promoter	promoter|chr6:34856787-34857287	ANKS1A	34857037	0	TRUE	0.4292698903896933	0.42837985039485166	8	6	-0.0029943616528938302	-0.00562786068335287	0.964	ABC
chr6	35227240	35227740	promoter	promoter|chr6:35227240-35227740	ANKS1A	34857037	370453	FALSE	0.07081608414131342	0.06280104796934502	8	6	-0.17328843665518	-0.10941992202747268	0.447	ABC
chr16	4776426	4777306	enhancer	genic|chr16:4776426-4777306	ANKS3	4784378	7512	FALSE	0.01094724280893347	0.00746999198282507	8	6	-0.5513889562125109	-0.10786488608309992	0.113	ABC
chr16	4818503	4819003	enhancer	intergenic|chr16:4818503-4819003	ANKS3	4784378	34375	FALSE	0.01794142891267788	0.01724708939004735	8	6	-0.0569418817141859	-0.0130819499645161	0.897	ABC
chr16	4784038	4784744	promoter	promoter|chr16:4784038-4784744	ANKS3	4784378	13	TRUE	0.25368691016596046	0.2423031657212937	8	6	-0.0662358266885	-0.07904466690780909	0.772	ABC
chr16	4816969	4817507	promoter	promoter|chr16:4816969-4817507	ANKS3	4784378	32860	FALSE	0.06208844983290553	0.05703123421974557	8	6	-0.12257265768736064	-0.0520729302110054	0.779	ABC
chr16	4897139	4897881	promoter	promoter|chr16:4897139-4897881	ANKS3	4784378	113132	FALSE	0.23890072555384972	0.16670620522126942	8	6	-0.5191034293042768	-0.39248593807621845	0.273	ABC
chr16	21274925	21275438	enhancer	genic|chr16:21274925-21275438	ANKS4B	21245015	30166.5	FALSE	0.063152246125582	0.1020217780352629	8	6	0.6919711972158092	0.3855540169552074	0.0703	ABC
chr16	21276666	21277253	enhancer	genic|chr16:21276666-21277253	ANKS4B	21245015	31944.5	FALSE	0.0113115357467498	0.0184199059825312	8	6	0.7034708830329472	0.16688990174568022	0.0634	ABC
chr2	220159419	220159919	enhancer	genic|chr2:220159419-220159919	ANKZF1	220094478	65191	FALSE	0.00776125931689506	0.00736734000246037	8	6	-0.0751469339658748	-0.01123886602580369	0.867	ABC
chr2	220071223	220071755	promoter	promoter|chr2:220071223-220071755	ANKZF1	220094478	22989	FALSE	0.11901497851139102	0.08108084893090498	8	6	-0.5537100546347775	-0.4977446056741835	0.00411	ABC
chr2	220094160	220094728	promoter	promoter|chr2:220094160-220094728	ANKZF1	220094478	34	TRUE	0.22499408293743353	0.2560504704085583	8	6	0.1865411486984008	0.2520603443319435	0.253	ABC
chr2	220109901	220110426	promoter	promoter|chr2:220109901-220110426	ANKZF1	220094478	15685.5	FALSE	0.09760140742354724	0.08976483746517605	8	6	-0.120751526277417	-0.08379329070432316	0.641	ABC
chr2	220143772	220144289	promoter	promoter|chr2:220143772-220144289	ANKZF1	220094478	49552.5	FALSE	0.2487766386519737	0.25077967444577415	8	6	0.01156940756116258	0.01550720158438836	0.94	ABC
chr3	43663319	43663819	promoter	promoter|chr3:43663319-43663819	ANO10	43663569	0	TRUE	0.7759690774754263	0.7996953121836491	8	6	0.04345126896794898	0.11055717997398087	0.647	ABC
chr11	22219336	22219838	enhancer	genic|chr11:22219336-22219838	ANO5	22214721	4866	FALSE	0.02969472408923488	0.02885348068796891	8	6	-0.04146126147767476	-0.01288826384012616	0.917	ABC
chr11	22184831	22185332	enhancer	intergenic|chr11:22184831-22185332	ANO5	22214721	29639.5	FALSE	0.0092965646246837	0.0134140293901694	8	6	0.5289730698541726	0.09128555236171174	0.337	ABC
chr11	22212637	22213140	enhancer	intergenic|chr11:22212637-22213140	ANO5	22214721	1832.5	FALSE	0.13420649528843848	0.18395444524133364	8	6	0.45489404293886165	0.4484629292553508	0.0619	ABC
chr11	22214266	22214971	promoter	promoter|chr11:22214266-22214971	ANO5	22214721	102.5	TRUE	0.4678430488612988	0.5666483796844889	8	6	0.2764291641014151	0.5649769239460091	0.0986	ABC
chr12	45617743	45618244	enhancer	genic|chr12:45617743-45618244	ANO6	45609769	8224.5	FALSE	0.00964926803161198	0.01294134114538295	8	6	0.4234957228289746	0.0921940016287284	0.201	ABC
chr12	45626670	45627183	enhancer	genic|chr12:45626670-45627183	ANO6	45609769	17157.5	FALSE	0.04099278165712534	0.05245635679499962	8	6	0.35574772225665685	0.1587117987293207	0.29	ABC
chr12	45628847	45629362	enhancer	genic|chr12:45628847-45629362	ANO6	45609769	19335.5	FALSE	0.01129807352974544	0.01584566265035369	8	6	0.4880111979828346	0.11998273740985932	0.145	ABC
chr12	45609519	45610090	promoter	promoter|chr12:45609519-45610090	ANO6	45609769	35.5	TRUE	0.2409268045305049	0.24634574914340723	8	6	0.03208966636771197	0.03830583120740058	0.886	ABC
chr12	46121454	46121954	promoter	promoter|chr12:46121454-46121954	ANO6	45609769	511935	FALSE	0.13796077294462622	0.11928119704346332	8	6	-0.20989147589927631	-0.18033070739623935	0.378	ABC
chr12	46122555	46123055	promoter	promoter|chr12:46122555-46123055	ANO6	45609769	513036	FALSE	0.24794123868407408	0.2133794495297891	8	6	-0.2165770092054412	-0.25954951747561733	0.313	ABC
chr12	46123241	46123741	promoter	promoter|chr12:46123241-46123741	ANO6	45609769	513722	FALSE	0.08238349143977203	0.0669256943707042	8	6	-0.29979506713442294	-0.2006786887992196	0.181	ABC
chr19	17403106	17403607	enhancer	genic|chr19:17403106-17403607	ANO8	17445638	42281.5	FALSE	0.01381600103286236	0.01566448581433021	8	6	0.18115731828758863	0.03152471177698729	0.779	ABC
chr19	17501769	17502274	enhancer	intergenic|chr19:17501769-17502274	ANO8	17445638	56383.5	FALSE	0.02210127306531244	0.02063279320102861	8	6	-0.0991903314829461	-0.02451382839382445	0.831	ABC
chr19	17420045	17420586	promoter	promoter|chr19:17420045-17420586	ANO8	17445638	25322.5	FALSE	0.10212250790148708	0.12850772809573596	8	6	0.3315542490053553	0.2776768331380119	0.166	ABC
chr19	17445387	17445888	promoter	promoter|chr19:17445387-17445888	ANO8	17445638	0.5	TRUE	0.12535912575987784	0.13759151171598985	8	6	0.13432444639474808	0.11343950454348169	0.595	ABC
chr19	17448064	17448575	promoter	promoter|chr19:17448064-17448575	ANO8	17445638	2681.5	FALSE	0.16594979332301463	0.1791748968763994	8	6	0.11062169151875972	0.10692164179918467	0.665	ABC
chr11	446018	446524	enhancer	intergenic|chr11:446018-446524	ANO9	442011	4260	FALSE	0.01609782756818833	0.02226003230034353	8	6	0.4675896790058978	0.17785559585476204	0.00226	ABC
chr11	447981	448481	enhancer	intergenic|chr11:447981-448481	ANO9	442011	6220	FALSE	0.3327303917418688	0.3885109676717759	8	6	0.2236016778697832	0.360124258287849	0.236	ABC
chr11	207172	207780	promoter	promoter|chr11:207172-207780	ANO9	442011	234535	FALSE	0.08851418836869333	0.03349521894192188	8	6	-1.4019535482130607	-0.6081135857641813	0.0127	ABC
chr11	441761	442318	promoter	promoter|chr11:441761-442318	ANO9	442011	28.5	TRUE	0.07652265561047696	0.04559878819805822	8	6	-0.7468914564114508	-0.4290947889857045	0.00805	ABC
chr15	69081576	69082248	enhancer	genic|chr15:69081576-69082248	ANP32A	69113261	31349	FALSE	0.01113829432212886	0.01211367504568341	8	6	0.12110829561191848	0.03734250964537353	0.419	ABC
chr15	69083828	69084328	enhancer	genic|chr15:69083828-69084328	ANP32A	69113261	29183	FALSE	0.16470994965234245	0.20213866269585903	8	6	0.2954175830404061	0.34579571301633566	0.103	ABC
chr15	69087605	69088110	enhancer	genic|chr15:69087605-69088110	ANP32A	69113261	25403.5	FALSE	0.15002850966093023	0.12556642149203368	8	6	-0.2567859640087767	-0.27459054566166374	0.0755	ABC
chr15	69089469	69089969	enhancer	genic|chr15:69089469-69089969	ANP32A	69113261	23542	FALSE	0.04067896076438045	0.03815195853758273	8	6	-0.0925257028063608	-0.05282148703743382	0.42	ABC
chr15	69113011	69113587	promoter	promoter|chr15:69113011-69113587	ANP32A	69113261	38	TRUE	0.3910742816665902	0.38930579578689806	8	6	-0.0065388398547588	-0.01172398951604846	0.92	ABC
chr15	69081576	69082248	enhancer	genic|chr15:69081576-69082248	ANP32A-IT1	69099440	17528	FALSE	0.01264248237622959	0.00893567185086236	8	6	-0.5006316562360449	-0.08423070675697197	0.325	ABC
chr15	69083828	69084328	enhancer	genic|chr15:69083828-69084328	ANP32A-IT1	69099440	15362	FALSE	0.1878089754349293	0.1511336585114626	8	6	-0.3134410169196729	-0.20323085240703712	0.563	ABC
chr15	69087605	69088110	enhancer	genic|chr15:69087605-69088110	ANP32A-IT1	69099440	11582.5	FALSE	0.1735453367937426	0.1830665309287403	8	6	0.07705545493874848	0.07199190176853794	0.775	ABC
chr15	69089469	69089969	enhancer	genic|chr15:69089469-69089969	ANP32A-IT1	69099440	9721	FALSE	0.04778128728265805	0.05546257678319729	8	6	0.21506892315866147	0.10847398644178756	0.428	ABC
chr15	69101174	69101674	enhancer	genic|chr15:69101174-69101674	ANP32A-IT1	69099440	1984	FALSE	0.00917588170623543	0.00704278588330174	8	6	-0.3817005703311546	-0.06310436585755062	0.358	ABC
chr15	69113011	69113587	promoter	promoter|chr15:69113011-69113587	ANP32A-IT1	69099440	13859	FALSE	0.4256140232589214	0.47349399605669384	8	6	0.1538004463437883	0.25242468430676934	0.488	ABC
chr9	100745238	100745738	promoter	promoter|chr9:100745238-100745738	ANP32B	100745488	0	TRUE	0.2623868924832658	0.2715346134322097	8	6	0.04944046291280019	0.05309706210364785	0.875	ABC
chr9	100818708	100819208	promoter	promoter|chr9:100818708-100819208	ANP32B	100745488	73470	FALSE	0.2486983914848291	0.31684950872322826	8	6	0.3494006020110311	0.3913198937710065	0.3	ABC
chr1	150185775	150186275	enhancer	intergenic|chr1:150185775-150186275	ANP32E	150208504	22479	FALSE	0.02222585222509225	0.0211121053809019	8	6	-0.07416828162516682	-0.02927963817892127	0.688	ABC
chr1	150583935	150584435	enhancer	intergenic|chr1:150583935-150584435	ANP32E	150208504	375681	FALSE	0.02229605471642497	0.01773625822726988	8	6	-0.3300867679741126	-0.0921496554795646	0.345	ABC
chr1	150208254	150208777	promoter	promoter|chr1:150208254-150208777	ANP32E	150208504	11.5	TRUE	0.36343353841838993	0.3843153348069973	8	6	0.0805989827518993	0.14111786501339124	0.184	ABC
chr1	150241257	150241859	promoter	promoter|chr1:150241257-150241859	ANP32E	150208504	33054	FALSE	0.08221528652674888	0.08013832029230841	8	6	-0.03691439227775468	-0.03021010794646715	0.812	ABC
chr4	80994227	80994727	promoter	promoter|chr4:80994227-80994727	ANTXR2	80994477	0	TRUE	0.8885713986610442	0.8989270408923666	8	6	0.0167163232257918	0.04533474331152509	0.685	ABC
chr9	75766396	75766896	promoter	promoter|chr9:75766396-75766896	ANXA1	75766646	0	TRUE	0.0769583588779961	0.14638979671899588	8	6	0.9276650627892518	0.2794940847038042	0.628	ABC
chr10	81947693	81948193	enhancer	genic|chr10:81947693-81948193	ANXA11	81965328	17385	FALSE	0.1562258357141848	0.13767125750505335	8	6	-0.18240566728432625	-0.12644816466973224	0.671	ABC
chr10	81961116	81961616	enhancer	genic|chr10:81961116-81961616	ANXA11	81965328	3962	FALSE	0.04344514725870526	0.05919874098448564	8	6	0.4463714537960929	0.1797286807513945	0.355	ABC
chr15	60681486	60681989	enhancer	genic|chr15:60681486-60681989	ANXA2	60690185	8447.5	FALSE	0.02523962931462811	0.01946622030901329	8	6	-0.37471793416005694	-0.10027979925306896	0.385	ABC
chr15	60683316	60683826	enhancer	genic|chr15:60683316-60683826	ANXA2	60690185	6614	FALSE	0.01124249593533423	0.00844117002419656	8	6	-0.4134474736337552	-0.0744047729881868	0.328	ABC
chr15	60684742	60685242	enhancer	genic|chr15:60684742-60685242	ANXA2	60690185	5193	FALSE	0.02803902062863445	0.02306891064057194	8	6	-0.28148607979192436	-0.08146434135981762	0.502	ABC
chr15	60689134	60689634	enhancer	genic|chr15:60689134-60689634	ANXA2	60690185	801	FALSE	0.17674355828726626	0.0946724159916916	8	6	-0.9006415900284643	-0.7267131859270383	0.00697	ABC
chr15	60770951	60771626	promoter	promoter|chr15:60770951-60771626	ANXA2	60690185	81103.5	FALSE	0.35176099331017124	0.339270347698071	8	6	-0.05216016788237311	-0.06049314824551759	0.879	ABC
chr5	42993185	42993685	promoter	promoter|chr5:42993185-42993685	ANXA2R	43040447	47012	FALSE	0.10087009116895183	0.08585226151952194	8	6	-0.2325704233271869	-0.20467982818324135	0.0617	ABC
chr5	43040197	43040697	promoter	promoter|chr5:43040197-43040697	ANXA2R	43040447	0	TRUE	0.16252527253707796	0.15780645720979863	8	6	-0.04250783386269927	-0.04887053079152492	0.651	ABC
chr5	43041985	43042485	promoter	promoter|chr5:43041985-43042485	ANXA2R	43040447	1788	FALSE	0.29546107183513154	0.28670479861179876	8	6	-0.04340201080923702	-0.06726971993598452	0.562	ABC
chr5	43066823	43067374	promoter	promoter|chr5:43066823-43067374	ANXA2R	43040447	26651.5	FALSE	0.09278547144886788	0.10114421304603204	8	6	0.12444295081537472	0.10680784616958212	0.364	ABC
chr5	43313364	43313864	promoter	promoter|chr5:43313364-43313864	ANXA2R	43040447	273167	FALSE	0.10894834305078868	0.11636493685891512	8	6	0.09501215485169465	0.06428897682866627	0.775	ABC
chr2	69968855	69969355	promoter	promoter|chr2:69968855-69969355	ANXA4	69969105	0	TRUE	0.3580229098456746	0.4212877605985057	8	6	0.23475409448427345	0.38439038819537863	0.233	ABC
chr4	122617897	122618397	promoter	promoter|chr4:122617897-122618397	ANXA5	122618147	0	TRUE	0.7410313331390219	0.7733576740712333	8	6	0.06160126225209352	0.1535795017114399	0.368	ABC
chr5	149792249	149792749	promoter	promoter|chr5:149792249-149792749	ANXA6	150537443	744944	FALSE	0.0903894615159846	0.0352977185480793	8	6	-1.3565796404275732	-0.5675489087232432	0.0264	ABC
chr5	150460395	150460895	promoter	promoter|chr5:150460395-150460895	ANXA6	150537443	76798	FALSE	0.30937653682486593	0.2606836016745176	8	6	-0.24706395380460913	-0.33089326280695275	0.256	ABC
chr5	150537193	150537693	promoter	promoter|chr5:150537193-150537693	ANXA6	150537443	0	TRUE	0.2700118740173558	0.306453922930714	8	6	0.1826473204201765	0.2717847765836865	0.298	ABC
chr5	150632362	150632862	promoter	promoter|chr5:150632362-150632862	ANXA6	150537443	95169	FALSE	0.15557592450525737	0.218061686392077	8	6	0.48711749018099176	0.4543379046833456	0.115	ABC
chr10	75126564	75127064	enhancer	intergenic|chr10:75126564-75127064	ANXA7	75173843	47029	FALSE	0.00673597203456462	0.0098362070300224	8	6	0.5462159518935726	0.08525882912356034	0.247	ABC
chr10	75006747	75007339	promoter	promoter|chr10:75006747-75007339	ANXA7	75173843	166800	FALSE	0.05148328022162797	0.05674586819746319	8	6	0.14041137334256523	0.05981299214020926	0.72	ABC
chr10	75173589	75174112	promoter	promoter|chr10:75173589-75174112	ANXA7	75173843	7.5	TRUE	0.30780648169647795	0.26202446186533607	8	6	-0.23232210783166263	-0.308692381856374	0.285	ABC
chr10	75255204	75256032	promoter	promoter|chr10:75255204-75256032	ANXA7	75173843	81775	FALSE	0.13032659926349688	0.15799287591615852	8	6	0.27772794342071244	0.24226741433609503	0.282	ABC
chr1	150949718	150950218	enhancer	intergenic|chr1:150949718-150950218	ANXA9	150954498	4530	FALSE	0.01935285165138233	0.01924305649995783	8	6	-0.0082081938397346	-0.00268048510891296	0.973	ABC
chr1	150946979	150947729	promoter	promoter|chr1:150946979-150947729	ANXA9	150954498	7144	FALSE	0.11672677803099032	0.1228708147707328	8	6	0.07400671180196616	0.06378960451528047	0.731	ABC
chr1	150980595	150981121	promoter	promoter|chr1:150980595-150981121	ANXA9	150954498	26360	FALSE	0.1722885080774479	0.20215889060375777	8	6	0.23066317759992583	0.20784301453274745	0.464	ABC
chr17	41080595	41081095	enhancer	intergenic|chr17:41080595-41081095	AOC2	40996599	84246	FALSE	0.0205859243096654	0.01225478274639509	8	6	-0.7483133189997537	-0.21219700579928027	0.027	ABC
chr17	40984908	40985685	promoter	promoter|chr17:40984908-40985685	AOC2	40996599	11302.5	FALSE	0.3880841756601757	0.4175977288566281	8	6	0.10574425803967227	0.14556007650163644	0.725	ABC
chr17	40995304	40995805	enhancer	genic|chr17:40995304-40995805	AOC3	41003200	7645.5	FALSE	0.01255275697740591	0.00868657605002513	8	6	-0.531144726503782	-0.098533768432376	0.237	ABC
chr17	40997809	40998312	enhancer	genic|chr17:40997809-40998312	AOC3	41003200	5139.5	FALSE	0.02974047934396477	0.02206173153530121	8	6	-0.4308818736808853	-0.12988982083174108	0.285	ABC
chr17	41005479	41006000	enhancer	genic|chr17:41005479-41006000	AOC3	41003200	2539.5	FALSE	0.00723542951698177	0.00683323439786467	8	6	-0.08251004615486768	-0.01053415975044383	0.887	ABC
chr17	41006146	41006733	enhancer	genic|chr17:41006146-41006733	AOC3	41003200	3239.5	FALSE	0.00757437427789782	0.0065343035554508	8	6	-0.21309323419342363	-0.02957304130507551	0.672	ABC
chr17	41007387	41008041	enhancer	genic|chr17:41007387-41008041	AOC3	41003200	4514	FALSE	0.00802991796759877	0.00703294910794124	8	6	-0.19125547180219052	-0.02731268825291064	0.7	ABC
chr17	40984908	40985685	promoter	promoter|chr17:40984908-40985685	AOC3	41003200	17903.5	FALSE	0.2802699801208299	0.330854545810795	8	6	0.2393798770030367	0.3093432421017772	0.329	ABC
chr17	41024211	41024945	enhancer	intergenic|chr17:41024211-41024945	AOC4P	41019161	5417	FALSE	0.0118469759368325	0.00618195505197008	8	6	-0.9383837735462628	-0.13160652289816047	0.128	ABC
chr17	40984908	40985685	promoter	promoter|chr17:40984908-40985685	AOC4P	41019161	33864.5	FALSE	0.30347399331714675	0.2776850825223581	8	6	-0.1281232113096453	-0.1390389275642341	0.709	ABC
chr2	201678955	201679461	enhancer	genic|chr2:201678955-201679461	AOX1	201450730	228478	FALSE	0.02692949494155973	0.03909182235429565	8	6	0.53767966813381185	0.16410015567097086	0.27	ABC
chr2	201390548	201391114	promoter	promoter|chr2:201390548-201391114	AOX1	201450730	59899	FALSE	0.12735955931310433	0.13414886280297342	8	6	0.07492757572083938	0.06058063378478999	0.776	ABC
chr2	201676308	201677143	promoter	promoter|chr2:201676308-201677143	AOX1	201450730	225995.5	FALSE	0.2790649630927056	0.3565542468991923	8	6	0.3535205841155676	0.3436262164428012	0.432	ABC
chr4	113066302	113066802	promoter	promoter|chr4:113066302-113066802	AP1AR	113152894	86342	FALSE	0.1285860987006211	0.21680861656368147	8	6	0.7536874115051637	0.4797637079472601	0.23	ABC
chr4	113152644	113153144	promoter	promoter|chr4:113152644-113153144	AP1AR	113152894	0	TRUE	0.40701406039633703	0.3130095557254484	8	6	-0.3788719323847865	-0.46182884233947696	0.248	ABC
chr4	113206809	113207309	promoter	promoter|chr4:113206809-113207309	AP1AR	113152894	54165	FALSE	0.26694657564041735	0.3241137527266801	8	6	0.27994919569033994	0.41040917257744475	0.131	ABC
chr22	29663734	29664247	promoter	promoter|chr22:29663734-29664247	AP1B1	29784572	120581.5	FALSE	0.10084108059865857	0.11583208974606	8	6	0.1999515051438076	0.11983200298265764	0.62	ABC
chr22	29784322	29784822	promoter	promoter|chr22:29784322-29784822	AP1B1	29784572	0	TRUE	0.6474282500087868	0.6046538958397408	8	6	-0.09861073839869922	-0.22438096087532924	0.112	ABC
chr16	71887235	71887735	enhancer	genic|chr16:71887235-71887735	AP1G1	71842976	44509	FALSE	0.01265325919038232	0.01366259928248298	8	6	0.11072294156060764	0.02928238354621937	0.667	ABC
chr16	71850387	71850887	enhancer	intergenic|chr16:71850387-71850887	AP1G1	71842976	7661	FALSE	0.13046234103892348	0.12757374161673996	8	6	-0.0323020107412644	-0.03332354880243879	0.751	ABC
chr16	71851824	71852325	enhancer	intergenic|chr16:71851824-71852325	AP1G1	71842976	9098.5	FALSE	0.0195857962346408	0.01746875098502489	8	6	-0.16503132103332024	-0.06466147241973492	0.0737	ABC
chr16	71876051	71876558	enhancer	intergenic|chr16:71876051-71876558	AP1G1	71842976	33328.5	FALSE	0.03997533424732528	0.03609468986685145	8	6	-0.14732348848820143	-0.08268790239739755	0.144	ABC
chr16	71842449	71843226	promoter	promoter|chr16:71842449-71843226	AP1G1	71842976	138.5	TRUE	0.4055742051756639	0.41916985070124085	8	6	0.04756905425044686	0.08755603089689505	0.194	ABC
chr16	71879500	71880143	promoter	promoter|chr16:71879500-71880143	AP1G1	71842976	36845.5	FALSE	0.09866260810042396	0.090915796863002	8	6	-0.11797243648930147	-0.10448560950024637	0.182	ABC
chr16	71929051	71929645	promoter	promoter|chr16:71929051-71929645	AP1G1	71842976	86372	FALSE	0.089219759371907445	0.09738834048607305	8	6	0.12638580337321464	0.1103784510299652	0.0355	ABC
chr14	23770834	23771334	enhancer	genic|chr14:23770834-23771334	AP1G2	24037045	265961	FALSE	0.07025515376860254	0.14745081698555151	8	6	1.0695578486423754	0.4735754347751393	0.223	ABC
chr14	24037846	24038349	enhancer	genic|chr14:24037846-24038349	AP1G2	24037045	1052.5	FALSE	0.01651407311898243	0.0090099637332502	8	6	-0.8741027940803934	-0.1895677961486568	0.0267	ABC
chr14	24038943	24039445	enhancer	genic|chr14:24038943-24039445	AP1G2	24037045	2149	FALSE	0.01381432877210581	0.0088842549695865	8	6	-0.6368427618273043	-0.1281396809970878	0.112	ABC
chr14	24041061	24041568	enhancer	genic|chr14:24041061-24041568	AP1G2	24037045	4269.5	FALSE	0.01025559655820323	0.00911664568946496	8	6	-0.1698364017528719	-0.03585840098862839	0.555	ABC
chr14	23771807	23772307	promoter	promoter|chr14:23771807-23772307	AP1G2	24037045	264988	FALSE	0.02147762665124563	0.0442405761658026	8	6	1.0425355950309252	0.24801721960495685	0.258	ABC
chr14	24024925	24025440	promoter	promoter|chr14:24024925-24025440	AP1G2	24037045	11862.5	FALSE	0.17355928214413288	0.1907513367086275	8	6	0.13626464275072248	0.14815661202066488	0.508	ABC
chr14	24036767	24037295	promoter	promoter|chr14:24036767-24037295	AP1G2	24037045	14	TRUE	0.11122252205976296	0.06505825823274618	8	6	-0.7736448533258131	-0.4678504860784368	0.0284	ABC
chr19	16189561	16190061	enhancer	genic|chr19:16189561-16190061	AP1M1	16308664	118853	FALSE	0.01640123072464326	0.0160131567079203	8	6	-0.03454633919824904	-0.00993176216868773	0.895	ABC
chr19	16310509	16311011	enhancer	genic|chr19:16310509-16311011	AP1M1	16308664	2096	FALSE	0.01018311253315803	0.00992943604656951	8	6	-0.0363949120273482	-0.0100904905118057	0.819	ABC
chr19	16313404	16313941	enhancer	genic|chr19:16313404-16313941	AP1M1	16308664	5008.5	FALSE	0.01765160644680161	0.01506530326757163	8	6	-0.22856977206538415	-0.07612491393027512	0.236	ABC
chr19	16555978	16556478	enhancer	genic|chr19:16555978-16556478	AP1M1	16308664	247564	FALSE	0.02496021604129648	0.03278141873058099	8	6	0.3932478720696629	0.14168275228320618	0.196	ABC
chr19	16699144	16699648	enhancer	genic|chr19:16699144-16699648	AP1M1	16308664	390732	FALSE	0.02138228114405401	0.02387239933326968	8	6	0.15892780052592972	0.03833758407017278	0.756	ABC
chr19	16186884	16187461	promoter	promoter|chr19:16186884-16187461	AP1M1	16308664	121491.5	FALSE	0.07677171098109598	0.07749888074075262	8	6	0.01360067351864892	0.00799953326153326	0.963	ABC
chr19	16295873	16296461	promoter	promoter|chr19:16295873-16296461	AP1M1	16308664	12497	FALSE	0.10113955664827236	0.08839153586617687	8	6	-0.19436722666785797	-0.13109975868773585	0.491	ABC
chr19	16308295	16308914	promoter	promoter|chr19:16308295-16308914	AP1M1	16308664	59.5	TRUE	0.19627612123583887	0.1410037969400038	8	6	-0.4771506546540912	-0.4005395099999329	0.175	ABC
chr19	10691596	10692108	enhancer	genic|chr19:10691596-10692108	AP1M2	10697991	6139	FALSE	0.0225891602614497	0.01926841494042506	8	6	-0.2293927429571844	-0.05521694654344452	0.63	ABC
chr19	10750332	10750841	enhancer	genic|chr19:10750332-10750841	AP1M2	10697991	52595.5	FALSE	0.02407625348275904	0.01503304129763031	8	6	-0.6794740042332794	-0.12925172536813523	0.373	ABC
chr19	10712838	10713338	enhancer	intergenic|chr19:10712838-10713338	AP1M2	10697991	15097	FALSE	0.20114736933384247	0.2646894624563849	8	6	0.3960478908063582	0.4286496371834088	0.15	ABC
chr7	100728469	100728969	promoter	promoter|chr7:100728469-100728969	AP1S1	100797685	68966	FALSE	0.07257137086484307	0.061174296132122	8	6	-0.24647492580437927	-0.10327581071144948	0.63	ABC
chr7	100797435	100797935	promoter	promoter|chr7:100797435-100797935	AP1S1	100797685	0	TRUE	0.1954807963415484	0.20831867639682847	8	6	0.09176530023257295	0.08724361479825614	0.762	ABC
chr7	100808602	100809102	promoter	promoter|chr7:100808602-100809102	AP1S1	100797685	11167	FALSE	0.12017590744557576	0.09780544970501227	8	6	-0.2971609379933126	-0.23873543008878015	0.211	ABC
chr7	100860734	100861261	promoter	promoter|chr7:100860734-100861261	AP1S1	100797685	63312.5	FALSE	0.10376567192801836	0.10555828047938884	8	6	0.02471050888231685	0.01610486082593201	0.939	ABC
chrX	15692788	15693288	promoter	promoter|chrX:15692788-15693288	AP1S2	15873137	180099	FALSE	0.07760644859866653	0.119471660442152	8	6	0.6224199996770903	0.27521730855816406	0.402	ABC
chrX	15808323	15808823	promoter	promoter|chrX:15808323-15808823	AP1S2	15873137	64564	FALSE	0.1079918330818766	0.13588131697835074	8	6	0.33142489395033586	0.2297567001718218	0.329	ABC
chrX	15872887	15873387	promoter	promoter|chrX:15872887-15873387	AP1S2	15873137	0	TRUE	0.6054475651321812	0.5070910490040598	8	6	-0.25575721185659034	-0.5257963181117512	0.15	ABC
chr2	224662423	224662937	enhancer	genic|chr2:224662423-224662937	AP1S3	224702319	39639	FALSE	0.02405566877152923	0.01861184329968214	8	6	-0.3701559626848414	-0.08954928380290905	0.486	ABC
chr2	224670597	224671103	enhancer	genic|chr2:224670597-224671103	AP1S3	224702319	31469	FALSE	0.0223821989026464	0.01946715710440552	8	6	-0.201309563719202	-0.07759937578879769	0.264	ABC
chr2	224760230	224760730	enhancer	genic|chr2:224760230-224760730	AP1S3	224702319	58161	FALSE	0.06925533715893781	0.07525598190257961	8	6	0.1198810058486566	0.08529939576487039	0.5	ABC
chr2	224761407	224761907	enhancer	genic|chr2:224761407-224761907	AP1S3	224702319	59338	FALSE	0.04038166392392116	0.04267482764171718	8	6	0.07968496834769923	0.0399228262025148	0.709	ABC
chr2	224763529	224764034	enhancer	genic|chr2:224763529-224764034	AP1S3	224702319	61462.5	FALSE	0.01021728522727842	0.01347849287575972	8	6	0.39964727028228575	0.09585762516789882	0.157	ABC
chr2	224804094	224804596	enhancer	genic|chr2:224804094-224804596	AP1S3	224702319	102026	FALSE	0.01204932042853804	0.00918040797777279	8	6	-0.3923216083583645	-0.07637570074460107	0.308	ABC
chr2	224806426	224806929	enhancer	genic|chr2:224806426-224806929	AP1S3	224702319	104358.5	FALSE	0.03127261442616101	0.04069982685066873	8	6	0.3801228215926558	0.13808319949014472	0.322	ABC
chr2	224703985	224704516	enhancer	intergenic|chr2:224703985-224704516	AP1S3	224702319	1931.5	FALSE	0.0118538438164199	0.0086844296416342	8	6	-0.44885194735883055	-0.13094661402014351	0.0074	ABC
chr2	224706117	224706618	enhancer	intergenic|chr2:224706117-224706618	AP1S3	224702319	4048.5	FALSE	0.0217120912976629	0.01803028832944713	8	6	-0.2680762246433636	-0.10726793884978052	0.119	ABC
chr2	224817182	224817685	enhancer	intergenic|chr2:224817182-224817685	AP1S3	224702319	115114.5	FALSE	0.01485213979723071	0.01466807346620755	8	6	-0.01799140284589165	-0.00559590743162348	0.929	ABC
chr2	224702038	224702569	promoter	promoter|chr2:224702038-224702569	AP1S3	224702319	15.5	TRUE	0.4646034560875439	0.4372692067701134	8	6	-0.08747813109684394	-0.16890144984707742	0.122	ABC
chr19	50311905	50312405	enhancer	genic|chr19:50311905-50312405	AP2A1	50270179	41976	FALSE	0.00887443514243087	0.01518683029905083	8	6	0.7750935908677614	0.1558292954063541	0.0713	ABC
chr19	50400136	50400650	enhancer	genic|chr19:50400136-50400650	AP2A1	50270179	130214	FALSE	0.01449731072390359	0.01724012859039465	8	6	0.2499852325721126	0.05381992186113152	0.597	ABC
chr19	50269676	50270429	promoter	promoter|chr19:50269676-50270429	AP2A1	50270179	126.5	TRUE	0.4561901592670458	0.45420543840223376	8	6	-0.00629034563160725	-0.01218171964005294	0.946	ABC
chr19	50380394	50380931	promoter	promoter|chr19:50380394-50380931	AP2A1	50270179	110483.5	FALSE	0.0687773144918615	0.06608201534611559	8	6	-0.05767509864771559	-0.03146486892184282	0.852	ABC
chr19	50381011	50381523	promoter	promoter|chr19:50381011-50381523	AP2A1	50270179	111088	FALSE	0.06991680447042983	0.07015763185880088	8	6	0.00496080270397906	0.00273749032677258	0.987	ABC
chr17	33915442	33915957	enhancer	genic|chr17:33915442-33915957	AP2B1	33914281	1418.5	FALSE	0.01059326238379433	0.00900159630616376	8	6	-0.2348941905259463	-0.04799026322848711	0.474	ABC
chr17	33905406	33905934	promoter	promoter|chr17:33905406-33905934	AP2B1	33914281	8611	FALSE	0.06070799371783707	0.0521465392523117	8	6	-0.2193149853997799	-0.10463642422963806	0.519	ABC
chr17	33914031	33914700	promoter	promoter|chr17:33914031-33914700	AP2B1	33914281	84.5	TRUE	0.33552461570847086	0.30286243814116454	8	6	-0.14775595129776065	-0.2385416235223995	0.323	ABC
chr3	183852559	183853059	promoter	promoter|chr3:183852559-183853059	AP2M1	183892633	39824	FALSE	0.05892627195930074	0.05275031195306463	8	6	-0.1597313696508925	-0.07002986392787959	0.677	ABC
chr3	183873033	183873533	promoter	promoter|chr3:183873033-183873533	AP2M1	183892633	19350	FALSE	0.1074964057715132	0.11216357159932332	8	6	0.06131577164942402	0.04106319361599131	0.851	ABC
chr3	183892383	183892883	promoter	promoter|chr3:183892383-183892883	AP2M1	183892633	0	TRUE	0.3168568228814018	0.36108155198959047	8	6	0.1884936320315106	0.2648418121939929	0.41	ABC
chr3	183903612	183904112	promoter	promoter|chr3:183903612-183904112	AP2M1	183892633	11229	FALSE	0.26993065815636413	0.2803157909383096	8	6	0.05446417315136314	0.06967548670637831	0.806	ABC
chr19	47217325	47217825	enhancer	genic|chr19:47217325-47217825	AP2S1	47354252	136677	FALSE	0.01212359751875365	0.01279689877501167	8	6	0.07797636390492975	0.01761474541543479	0.808	ABC
chr19	47359264	47359765	enhancer	intergenic|chr19:47359264-47359765	AP2S1	47354252	5262.5	FALSE	0.10222477171989122	0.09116779592704508	8	6	-0.1651486386425373	-0.14782706046992727	0.234	ABC
chr19	47363267	47363767	enhancer	intergenic|chr19:47363267-47363767	AP2S1	47354252	9265	FALSE	0.11556652980296477	0.11009931185133774	8	6	-0.06991817553853999	-0.06381431857325022	0.645	ABC
chr19	47291592	47292196	promoter	promoter|chr19:47291592-47292196	AP2S1	47354252	62358	FALSE	0.06207670745174625	0.04379873971193753	8	6	-0.5031626814616816	-0.22858600465240583	0.18	ABC
chr19	47353896	47354502	promoter	promoter|chr19:47353896-47354502	AP2S1	47354252	53	TRUE	0.305543700739122	0.3560676894283015	8	6	0.22077278956419863	0.36174009551046166	0.0529	ABC
chr5	77590329	77590829	promoter	promoter|chr5:77590329-77590829	AP3B1	77590579	0	TRUE	0.4005152938108338	0.40972494181569946	8	6	0.03279838540269171	0.05986051003907156	0.816	ABC
chr5	77656076	77656615	promoter	promoter|chr5:77656076-77656615	AP3B1	77590579	65766.5	FALSE	0.438979096341436	0.4575811451688323	8	6	0.05987536447392049	0.10984043915329508	0.733	ABC
chr15	83381309	83381809	enhancer	genic|chr15:83381309-83381809	AP3B2	83378660	2899	FALSE	0.03981288691977082	0.04733428148748406	8	6	0.24964993464061	0.08662738630850675	0.635	ABC
chr15	83382495	83383243	promoter	promoter|chr15:83382495-83383243	AP3B2	83378660	4209	FALSE	0.08028452051318807	0.08803397170520547	8	6	0.1329385056984281	0.06321947093076088	0.81	ABC
chr19	2041950	2042450	enhancer	genic|chr19:2041950-2042450	AP3D1	2151556	109356	FALSE	0.01595852629080413	0.01274182267191204	8	6	-0.32475576561894415	-0.073793863926829	0.411	ABC
chr19	2089969	2090469	enhancer	genic|chr19:2089969-2090469	AP3D1	2151556	61337	FALSE	0.05573682046180538	0.05240670396667839	8	6	-0.08887932954013697	-0.04705566256470214	0.737	ABC
chr19	2168831	2169393	enhancer	genic|chr19:2168831-2169393	AP3D1	2151556	17556	FALSE	0.09416479348873576	0.06610118068695318	8	6	-0.5105117219825079	-0.3816022524558945	0.0199	ABC
chr19	2171249	2171765	enhancer	genic|chr19:2171249-2171765	AP3D1	2151556	19951	FALSE	0.06524689498886257	0.06321642837201556	8	6	-0.04560971985580216	-0.0332088429862669	0.76	ABC
chr19	2182851	2183351	enhancer	genic|chr19:2182851-2183351	AP3D1	2151556	31545	FALSE	0.00805422432815323	0.01038286774078947	8	6	0.36638740985533336	0.0729244970695317	0.246	ABC
chr19	2061303	2061803	enhancer	intergenic|chr19:2061303-2061803	AP3D1	2151556	90003	FALSE	0.03006129177431745	0.03239491590497698	8	6	0.10786040753007234	0.04561531998324882	0.64	ABC
chr19	2096617	2097178	promoter	promoter|chr19:2096617-2097178	AP3D1	2151556	54658.5	FALSE	0.06217060714775122	0.07350518213321044	8	6	0.2416132958229633	0.13530999666382107	0.449	ABC
chr19	2151306	2152038	promoter	promoter|chr19:2151306-2152038	AP3D1	2151556	116	TRUE	0.28165672331231056	0.3177228786510566	8	6	0.17383106968691298	0.27161067500190583	0.158	ABC
chr10	75941522	75942031	enhancer	genic|chr10:75941522-75942031	AP3M1	75910843	30933.5	FALSE	0.00963239113901738	0.01175313799209169	8	6	0.2870801146482083	0.0702480401579159	0.219	ABC
chr10	75916572	75917072	enhancer	intergenic|chr10:75916572-75917072	AP3M1	75910843	5979	FALSE	0.01165595613510526	0.01399873614353798	8	6	0.26422922810372873	0.07573194536951008	0.218	ABC
chr10	75926107	75926609	enhancer	intergenic|chr10:75926107-75926609	AP3M1	75910843	15515	FALSE	0.0160418783490335	0.01435798726414429	8	6	-0.15998955433212428	-0.05070161808485643	0.431	ABC
chr10	75910593	75911200	promoter	promoter|chr10:75910593-75911200	AP3M1	75910843	53.5	TRUE	0.29063502698856636	0.28478749935691566	8	6	-0.02932276422018469	-0.04408036205372281	0.839	ABC
chr10	75935996	75936709	promoter	promoter|chr10:75935996-75936709	AP3M1	75910843	25509.5	FALSE	0.2273050142012321	0.2446394060580351	8	6	0.10602729977879272	0.14736127395430784	0.395	ABC
chr8	42010213	42010713	promoter	promoter|chr8:42010213-42010713	AP3M2	42010463	0	TRUE	0.7606625476236668	0.770510873351255	8	6	0.01855874249686834	0.04658084709936871	0.479	ABC
chr8	42249028	42249528	promoter	promoter|chr8:42249028-42249528	AP3M2	42010463	238815	FALSE	0.090977728473105507	0.091888809995603	8	6	0.01437577023334843	0.01234388431050581	0.921	ABC
chr5	114961626	114962126	promoter	promoter|chr5:114961626-114962126	AP3S1	115177302	215426	FALSE	0.24320566782335817	0.26546622884762244	8	6	0.12635149030200582	0.1764490299573738	0.467	ABC
chr5	115177052	115177798	promoter	promoter|chr5:115177052-115177798	AP3S1	115177302	123	TRUE	0.5244921362175561	0.5299179629613768	8	6	0.01484788970797967	0.03092845128004676	0.847	ABC
chr15	90441843	90442350	enhancer	genic|chr15:90441843-90442350	AP3S2	90437617	4479.5	FALSE	0.02633123972156276	0.03326938441287886	8	6	0.3374197244913344	0.12134580317966588	0.3	ABC
chr15	90574604	90575106	enhancer	genic|chr15:90574604-90575106	AP3S2	90437617	137238	FALSE	0.03708324454969699	0.04626106366515248	8	6	0.31903096156918925	0.15328353798304656	0.201	ABC
chr15	90577622	90578122	enhancer	genic|chr15:90577622-90578122	AP3S2	90437617	140255	FALSE	0.01178044947097994	0.01383136134054499	8	6	0.23154857479882832	0.04887219371452508	0.591	ABC
chr15	90581450	90581950	enhancer	genic|chr15:90581450-90581950	AP3S2	90437617	144083	FALSE	0.06264590785526761	0.06366190369925012	8	6	0.0232100257629194	0.01030309195159278	0.956	ABC
chr15	90602712	90603212	enhancer	genic|chr15:90602712-90603212	AP3S2	90437617	165345	FALSE	0.10425477181689648	0.09609780179212364	8	6	-0.11753808310425597	-0.07204324126556833	0.742	ABC
chr15	90640638	90641138	enhancer	genic|chr15:90640638-90641138	AP3S2	90437617	203271	FALSE	0.00980278557980272	0.00880600074729383	8	6	-0.15470479998507555	-0.02949720096447027	0.687	ABC
chr15	90437022	90437867	promoter	promoter|chr15:90437022-90437867	AP3S2	90437617	172.5	TRUE	0.29713060939712815	0.2672253590913167	8	6	-0.153040311571056	-0.23397935581965223	0.188	ABC
chr1	114401994	114402500	enhancer	genic|chr1:114401994-114402500	AP4B1	114447746	45499	FALSE	0.01243730125803416	0.01431845540880606	8	6	0.2032023992135229	0.06445370342861681	0.234	ABC
chr1	114418289	114418789	enhancer	genic|chr1:114418289-114418789	AP4B1	114447746	29207	FALSE	0.0102614990885679	0.01035229692367443	8	6	0.01270939457444265	0.00317427779412441	0.954	ABC
chr1	114447296	114448164	promoter	promoter|chr1:114447296-114448164	AP4B1	114447746	16	TRUE	0.3852202236458341	0.4357626392089361	8	6	0.1778590649397937	0.32519521068828355	0.0608	ABC
chr1	114471630	114472408	promoter	promoter|chr1:114471630-114472408	AP4B1	114447746	24273	FALSE	0.38616789268170015	0.3365614212377786	8	6	-0.19835840320738984	-0.3433577243579007	0.0551	ABC
chr1	114401021	114401535	enhancer	genic|chr1:114401021-114401535	AP4B1-AS1	114399256	2022	FALSE	0.04947093500803824	0.03020355959632981	8	6	-0.711862580621603	-0.3352139183923112	0.0101	ABC
chr1	114401994	114402500	enhancer	genic|chr1:114401994-114402500	AP4B1-AS1	114399256	2991	FALSE	0.07732323002337839	0.05282357011230885	8	6	-0.549720094309609	-0.34121368662109347	0.0301	ABC
chr1	114417142	114417643	enhancer	genic|chr1:114417142-114417643	AP4B1-AS1	114399256	18136.5	FALSE	0.01257445219120967	0.00833528712419724	8	6	-0.5931917486239341	-0.1311817610252681	0.0677	ABC
chr1	114418289	114418789	enhancer	genic|chr1:114418289-114418789	AP4B1-AS1	114399256	19283	FALSE	0.01766401844860295	0.01315141499610245	8	6	-0.4255955526975179	-0.11045049750040566	0.196	ABC
chr1	114447296	114448164	promoter	promoter|chr1:114447296-114448164	AP4B1-AS1	114399256	48474	FALSE	0.33936087463684844	0.358748483218729	8	6	0.08015248786339815	0.0894601606645603	0.832	ABC
chr1	114471630	114472408	promoter	promoter|chr1:114471630-114472408	AP4B1-AS1	114399256	72763	FALSE	0.2608206912252776	0.2251611493297753	8	6	-0.21210040733578517	-0.264451495505043	0.308	ABC
chr15	51056573	51057073	enhancer	genic|chr15:51056573-51057073	AP4E1	51200868	144045	FALSE	0.01098965654545922	0.00773532576036375	8	6	-0.5066123443599597	-0.09478015146711816	0.185	ABC
chr15	51171162	51171662	enhancer	intergenic|chr15:51171162-51171662	AP4E1	51200868	29456	FALSE	0.02486629215826135	0.02936006425063395	8	6	0.23966372367604724	0.0954087793203551	0.325	ABC
chr15	51173314	51173814	enhancer	intergenic|chr15:51173314-51173814	AP4E1	51200868	27304	FALSE	0.01927790218724883	0.02160296385164373	8	6	0.16428119204314012	0.05957493118957341	0.437	ABC
chr15	51176025	51176531	enhancer	intergenic|chr15:51176025-51176531	AP4E1	51200868	24590	FALSE	0.01906468805995459	0.01573179544405114	8	6	-0.27721959303451205	-0.06359602027670723	0.54	ABC
chr15	51177409	51177909	enhancer	intergenic|chr15:51177409-51177909	AP4E1	51200868	23209	FALSE	0.06428065593701003	0.05602283429628653	8	6	-0.19836967692986096	-0.08866374505475605	0.63	ABC
chr15	50646826	50647353	promoter	promoter|chr15:50646826-50647353	AP4E1	51200868	553778.5	FALSE	0.02718321629048533	0.04428385452012854	8	6	0.7040646370884598	0.19039822161524764	0.351	ABC
chr15	50978762	50979268	promoter	promoter|chr15:50978762-50979268	AP4E1	51200868	221853	FALSE	0.0936127361922992	0.12899750560391454	8	6	0.4625664391429743	0.3418569718161756	0.102	ABC
chr15	51057386	51058160	promoter	promoter|chr15:51057386-51058160	AP4E1	51200868	143095	FALSE	0.12887372264382235	0.10531647627097514	8	6	-0.2912269711970396	-0.19826960611728703	0.406	ABC
chr15	51200454	51201118	promoter	promoter|chr15:51200454-51201118	AP4E1	51200868	82	TRUE	0.3894031535959555	0.3854124232555554	8	6	-0.01486149209099439	-0.02655642720990916	0.88	ABC
chr7	99679137	99679637	promoter	promoter|chr7:99679137-99679637	AP4M1	99699129	19742	FALSE	0.15456110057825648	0.17119097061200428	8	6	0.1474293371928514	0.16317699891024356	0.411	ABC
chr7	99698879	99699813	promoter	promoter|chr7:99698879-99699813	AP4M1	99699129	217	TRUE	0.32175494628741674	0.3034372903118997	8	6	-0.084563933368556	-0.12589064551269158	0.618	ABC
chr7	99716745	99717514	promoter	promoter|chr7:99716745-99717514	AP4M1	99699129	18000.5	FALSE	0.08770482759162894	0.08092727678891437	8	6	-0.11603020657289584	-0.08745494787588207	0.562	ABC
chr14	31463980	31464505	enhancer	genic|chr14:31463980-31464505	AP4S1	31494675	30432.5	FALSE	0.01603545145416497	0.01812647520167243	8	6	0.17683344065573708	0.04381079837591144	0.642	ABC
chr14	31498090	31498603	enhancer	genic|chr14:31498090-31498603	AP4S1	31494675	3671.5	FALSE	0.01449405003880453	0.01276430427792983	8	6	-0.1833458747786232	-0.06162636507720051	0.178	ABC
chr14	31500712	31501229	enhancer	genic|chr14:31500712-31501229	AP4S1	31494675	6295.5	FALSE	0.01751571929887482	0.01419977923199342	8	6	-0.30278173502064987	-0.0863922899556175	0.264	ABC
chr14	31502024	31502524	enhancer	genic|chr14:31502024-31502524	AP4S1	31494675	7599	FALSE	0.03042770136902921	0.02742659709595707	8	6	-0.14980971739679672	-0.05571498599925097	0.614	ABC
chr14	31503007	31503516	enhancer	genic|chr14:31503007-31503516	AP4S1	31494675	8586.5	FALSE	0.01105502210835321	0.00801949479324512	8	6	-0.4631186516056005	-0.09880617915802575	0.12	ABC
chr14	31495357	31496050	promoter	promoter|chr14:31495357-31496050	AP4S1	31494675	1028.5	FALSE	0.6457643588101303	0.6408316143456902	8	6	-0.01106249513325038	-0.02547082960504178	0.867	ABC
chr11	65585514	65586014	enhancer	intergenic|chr11:65585514-65586014	AP5B1	65548062	37702	FALSE	0.03747266296594463	0.0265259762299599	8	6	-0.49843265800129694	-0.13913255400031857	0.363	ABC
chr14	57736369	57736872	enhancer	genic|chr14:57736369-57736872	AP5M1	57735605	1015.5	FALSE	0.01550010778942478	0.01423024210552536	8	6	-0.12331804089719564	-0.04325570863570837	0.182	ABC
chr14	55538563	55539064	enhancer	intergenic|chr14:55538563-55539064	AP5M1	57735605	2196791.5	FALSE	0.01152336907384233	0.01363995069848296	8	6	0.24327585225685497	0.03779105214312139	0.738	ABC
chr14	57735318	57735867	promoter	promoter|chr14:57735318-57735867	AP5M1	57735605	12.5	TRUE	0.6661213247914028	0.6888913854156284	8	6	0.04849156905990032	0.11440063648742728	0.394	ABC
chr20	3748202	3748702	promoter	promoter|chr20:3748202-3748702	AP5S1	3801170	52718	FALSE	0.13138050103162419	0.09786729383471036	8	6	-0.42485245973466074	-0.2982991767464601	0.182	ABC
chr20	3767087	3767587	promoter	promoter|chr20:3767087-3767587	AP5S1	3801170	33833	FALSE	0.09225793540979946	0.11010036882816834	8	6	0.25507438924391895	0.1609691975152353	0.498	ABC
chr20	3776135	3776635	promoter	promoter|chr20:3776135-3776635	AP5S1	3801170	24785	FALSE	0.1829543999418704	0.1266246828449964	8	6	-0.5309254564974902	-0.4975001362201544	0.0401	ABC
chr20	3800920	3801420	promoter	promoter|chr20:3800920-3801420	AP5S1	3801170	0	TRUE	0.25767662202447794	0.24544023375726456	8	6	-0.07018989117230397	-0.07441339020905303	0.823	ABC
chr20	3827195	3827695	promoter	promoter|chr20:3827195-3827695	AP5S1	3801170	26275	FALSE	0.16420670737147203	0.22854795746395323	8	6	0.4769838673551482	0.4354826693812781	0.162	ABC
chr20	3869330	3869830	promoter	promoter|chr20:3869330-3869830	AP5S1	3801170	68410	FALSE	0.07453491385365645	0.09909474274976864	8	6	0.4108921453144107	0.1824156129725271	0.485	ABC
chr7	4721679	4722179	promoter	promoter|chr7:4721679-4722179	AP5Z1	4815261	93332	FALSE	0.06667999636561155	0.07675174217706053	8	6	0.20294547269709265	0.1226902413058118	0.458	ABC
chr7	4815011	4815511	promoter	promoter|chr7:4815011-4815511	AP5Z1	4815261	0	TRUE	0.7650656098099866	0.7497494354035594	8	6	-0.02917494377972092	-0.07291904579030291	0.653	ABC
chr12	99029668	99030169	enhancer	genic|chr12:99029668-99030169	APAF1	99039077	9158.5	FALSE	0.01885742254603037	0.0150140635199543	8	6	-0.3288180085600144	-0.09424668149062472	0.238	ABC
chr12	99006645	99007145	enhancer	intergenic|chr12:99006645-99007145	APAF1	99039077	32182	FALSE	0.01851998399148147	0.01401088978330516	8	6	-0.4025342722790049	-0.11867217972908194	0.133	ABC
chr12	98987152	98987671	promoter	promoter|chr12:98987152-98987671	APAF1	99039077	51665.5	FALSE	0.2825541686968028	0.3057120506105663	8	6	0.11364594742881776	0.16761575989880673	0.491	ABC
chr12	99038579	99039327	promoter	promoter|chr12:99038579-99039327	APAF1	99039077	124	TRUE	0.4559970600102135	0.44864663999542487	8	6	-0.02344491621922847	-0.04527747236755378	0.854	ABC
chr19	3759425	3760229	enhancer	genic|chr19:3759425-3760229	APBA3	3761673	1846	FALSE	0.01466878826173609	0.01300592834354793	8	6	-0.17358031949429958	-0.0537769404455382	0.358	ABC
chr19	3761376	3761923	promoter	promoter|chr19:3761376-3761923	APBA3	3761673	23.5	TRUE	0.12335254426881569	0.12094191777289565	8	6	-0.02847311190208825	-0.02857827678004088	0.795	ABC
chr19	3762414	3762921	promoter	promoter|chr19:3762414-3762921	APBA3	3761673	994.5	FALSE	0.23170984888492044	0.21671407316373695	8	6	-0.096526524181075	-0.1314380215402762	0.46	ABC
chr11	6423729	6424247	enhancer	genic|chr11:6423729-6424247	APBB1	6440341	16353	FALSE	0.06182690700583779	0.04198143986523726	8	6	-0.5584831856318468	-0.22940916385801208	0.18	ABC
chr10	26730303	26731200	enhancer	genic|chr10:26730303-26731200	APBB1IP	26727265	3486.5	FALSE	0.01622464727396205	0.01230567176634107	8	6	-0.39886369754378304	-0.12274321567789766	0.0719	ABC
chr10	26735219	26735719	enhancer	genic|chr10:26735219-26735719	APBB1IP	26727265	8204	FALSE	0.01614752285499761	0.0173306802141896	8	6	0.10201541794040546	0.03174200880583058	0.654	ABC
chr10	26736250	26736756	enhancer	genic|chr10:26736250-26736756	APBB1IP	26727265	9238	FALSE	0.05754099161574823	0.06515680698388802	8	6	0.17932582262304153	0.11357414315559898	0.397	ABC
chr10	26737592	26738092	enhancer	genic|chr10:26737592-26738092	APBB1IP	26727265	10577	FALSE	0.11178836684900773	0.10809493732101588	8	6	-0.0484711079625025	-0.04569886809515039	0.757	ABC
chr10	26745880	26746380	enhancer	genic|chr10:26745880-26746380	APBB1IP	26727265	18865	FALSE	0.02311632370350223	0.02394098294650467	8	6	0.05057040874508822	0.01596960417477617	0.871	ABC
chr10	26768608	26769109	enhancer	genic|chr10:26768608-26769109	APBB1IP	26727265	41593.5	FALSE	0.01698401154861474	0.01933663891734045	8	6	0.18715979089824375	0.06583168440211541	0.321	ABC
chr10	26769843	26770346	enhancer	genic|chr10:26769843-26770346	APBB1IP	26727265	42829.5	FALSE	0.01048803176206682	0.0119667203376203	8	6	0.1902838541026974	0.0384661575503028	0.608	ABC
chr10	26770853	26771441	enhancer	genic|chr10:26770853-26771441	APBB1IP	26727265	43882	FALSE	0.01638135277302813	0.01705253279663172	8	6	0.05793153756434149	0.01511981646352971	0.858	ABC
chr10	26776339	26776839	enhancer	genic|chr10:26776339-26776839	APBB1IP	26727265	49324	FALSE	0.08099123387750061	0.09335706652300747	8	6	0.2049934635172666	0.16679370437713148	0.236	ABC
chr10	26623944	26624444	enhancer	intergenic|chr10:26623944-26624444	APBB1IP	26727265	103071	FALSE	0.01194121064971428	0.01337292832891259	8	6	0.1633663028458477	0.04521680650815548	0.462	ABC
chr10	26661793	26662293	enhancer	intergenic|chr10:26661793-26662293	APBB1IP	26727265	65222	FALSE	0.00864502097502204	0.00694964714716552	8	6	-0.31492973414481534	-0.05049818233657816	0.45	ABC
chr10	26719676	26720195	enhancer	intergenic|chr10:26719676-26720195	APBB1IP	26727265	7329.5	FALSE	0.06433576764166417	0.05230773321310994	8	6	-0.2985967794309615	-0.184450142626459	0.142	ABC
chr10	26721799	26722392	enhancer	intergenic|chr10:26721799-26722392	APBB1IP	26727265	5169.5	FALSE	0.02478632331027774	0.01521181286602936	8	6	-0.7043521881957902	-0.2549854480980357	0.00347	ABC
chr10	26727015	26727888	promoter	promoter|chr10:26727015-26727888	APBB1IP	26727265	186.5	TRUE	0.19024964882891715	0.211151416392479	8	6	0.1503841339513565	0.19246023187865657	0.249	ABC
chr4	41216385	41216885	promoter	promoter|chr4:41216385-41216885	APBB2	41216635	0	TRUE	0.7411388643724418	0.7783384117236466	8	6	0.07065367707551481	0.17034220719441875	0.671	ABC
chr5	139781148	139781648	promoter	promoter|chr5:139781148-139781648	APBB3	139944189	162791	FALSE	0.10126055319679392	0.1422330036384183	8	6	0.4901839946937284	0.4350805845715623	0.0314	ABC
chr5	139943899	139944439	promoter	promoter|chr5:139943899-139944439	APBB3	139944189	20	TRUE	0.6088077415444921	0.5642697348629885	8	6	-0.10960173278416176	-0.24143765487224833	0.1	ABC
chr5	112073305	112073805	promoter	promoter|chr5:112073305-112073805	APC	112073555	0	TRUE	0.5986163912108599	0.4790115311461596	8	6	-0.3215713969230932	-0.4486444688618629	0.422	ABC
chr3	49711184	49711684	promoter	promoter|chr3:49711184-49711684	APEH	49711434	0	TRUE	0.29237980651235546	0.26340385888293166	8	6	-0.15056719231328958	-0.21882210998376975	0.357	ABC
chr3	49761157	49761657	promoter	promoter|chr3:49761157-49761657	APEH	49711434	49973	FALSE	0.12240712804052252	0.1830468950739675	8	6	0.58052573035801	0.6098165345592791	0.0129	ABC
chr3	49823723	49824223	promoter	promoter|chr3:49823723-49824223	APEH	49711434	112539	FALSE	0.073928786873302	0.07080752869931545	8	6	-0.06223347495429126	-0.03346928963705647	0.851	ABC
chr4	165797889	165798389	promoter	promoter|chr4:165797889-165798389	APELA	165798139	0	TRUE	0.19816134821189993	0.17703705410960638	8	6	-0.16262423920389305	-0.13964593326586597	0.648	ABC
chr14	21150723	21151226	enhancer	intergenic|chr14:21150723-21151226	APEX1	20923289	227685.5	FALSE	0.00993269244420899	0.00856519343889528	8	6	-0.21369901161829688	-0.03741449853642673	0.591	ABC
chr14	20923001	20923539	promoter	promoter|chr14:20923001-20923539	APEX1	20923289	19	TRUE	0.24313827722352688	0.2746122112840357	8	6	0.17561874525564122	0.25501736399063174	0.0925	ABC
chr14	20929521	20930145	promoter	promoter|chr14:20929521-20930145	APEX1	20923289	6544	FALSE	0.5064722575597156	0.4713953839825864	8	6	-0.10354561492756396	-0.2082346754017209	0.0998	ABC
chrX	55026505	55027005	promoter	promoter|chrX:55026505-55027005	APEX2	55026755	0	TRUE	0.5250483186699026	0.5670029080178084	8	6	0.11090593849544572	0.21356705282625427	0.566	ABC
chr1	150238378	150239167	enhancer	genic|chr1:150238378-150239167	APH1A	150241609	2836.5	FALSE	0.01657522333663103	0.01719758808700615	8	6	0.05317793570118385	0.01834724157532422	0.728	ABC
chr1	150227682	150228190	enhancer	intergenic|chr1:150227682-150228190	APH1A	150241609	13673	FALSE	0.01190680082710089	0.01307876026666949	8	6	0.13543995905055078	0.03254817766787384	0.663	ABC
chr1	150243607	150244119	enhancer	intergenic|chr1:150243607-150244119	APH1A	150241609	2254	FALSE	0.02490158844807724	0.01781101087695215	8	6	-0.48346837336469706	-0.20331618785680464	0.00223	ABC
chr1	150583935	150584435	enhancer	intergenic|chr1:150583935-150584435	APH1A	150241609	342576	FALSE	0.0139441211688599	0.02646907963760804	8	6	0.9246510203517544	0.2367080330830096	0.0419	ABC
chr1	150208254	150208777	promoter	promoter|chr1:150208254-150208777	APH1A	150241609	33093.5	FALSE	0.1278707568173986	0.15912148385630445	8	6	0.3154422676357817	0.3260859864237998	0.0899	ABC
chr1	150241257	150241859	promoter	promoter|chr1:150241257-150241859	APH1A	150241609	51	TRUE	0.29718305983860444	0.2715174538947477	8	6	-0.13030693962592624	-0.19992671615596627	0.0642	ABC
chr15	63484062	63484564	enhancer	genic|chr15:63484062-63484564	APH1B	63569748	85435	FALSE	0.02931466875758132	0.02626588661767605	8	6	-0.15843247084717915	-0.06100662309566896	0.54	ABC
chr15	63504288	63504791	enhancer	genic|chr15:63504288-63504791	APH1B	63569748	65208.5	FALSE	0.01073108749500821	0.01216742318365642	8	6	0.18122737940204608	0.04387098942257429	0.508	ABC
chr15	63766972	63767472	enhancer	intergenic|chr15:63766972-63767472	APH1B	63569748	197474	FALSE	0.04574087105257034	0.05101391852567075	8	6	0.1574070830010172	0.07330374259233503	0.593	ABC
chr15	63771751	63772263	enhancer	intergenic|chr15:63771751-63772263	APH1B	63569748	202259	FALSE	0.02634265848334609	0.03922168176715918	8	6	0.5742504487126985	0.19846103674007876	0.132	ABC
chr15	63414387	63414913	promoter	promoter|chr15:63414387-63414913	APH1B	63569748	155098	FALSE	0.05536078912636733	0.04802962119916644	8	6	-0.2049400773043909	-0.08071513599680447	0.641	ABC
chr15	63481383	63481977	promoter	promoter|chr15:63481383-63481977	APH1B	63569748	88068	FALSE	0.17295551835183157	0.1829676089903244	8	6	0.0811872234600658	0.08203765926121878	0.735	ABC
chr15	63569262	63569998	promoter	promoter|chr15:63569262-63569998	APH1B	63569748	118	TRUE	0.21698181077541712	0.2172223941905485	8	6	0.00159873410473532	0.00184904432117998	0.994	ABC
chr15	63796371	63796959	promoter	promoter|chr15:63796371-63796959	APH1B	63569748	226917	FALSE	0.07941322810510902	0.07699438078013954	8	6	-0.04462618294472793	-0.0239044632518066	0.902	ABC
chr11	43338012	43338513	enhancer	genic|chr11:43338012-43338513	API5	43333504	4758.5	FALSE	0.05108968213704319	0.04370853595013639	8	6	-0.22511690500697887	-0.08869831762580878	0.578	ABC
chr11	43330483	43330989	enhancer	intergenic|chr11:43330483-43330989	API5	43333504	2768	FALSE	0.01124785919672086	0.01351330836618703	8	6	0.2647304829182946	0.07755885910308566	0.183	ABC
chr11	43333254	43333783	promoter	promoter|chr11:43333254-43333783	API5	43333504	14.5	TRUE	0.44971358267939127	0.5554741274972224	8	6	0.3047132579742483	0.5515788226863348	0.171	ABC
chr11	43380184	43380713	promoter	promoter|chr11:43380184-43380713	API5	43333504	46944.5	FALSE	0.18798323894781452	0.17200517092287845	8	6	-0.12815209662127727	-0.11042482430713052	0.701	ABC
chr11	35165567	35166067	enhancer	genic|chr11:35165567-35166067	APIP	34937958	227859	FALSE	0.05311969663955616	0.09455167269174294	8	6	0.8318560731407846	0.3894468747395612	0.108	ABC
chr11	35166774	35167274	enhancer	genic|chr11:35166774-35167274	APIP	34937958	229066	FALSE	0.05035184783422208	0.08597764628068326	8	6	0.7719168918620096	0.3626002699393986	0.097	ABC
chr11	35185170	35185670	enhancer	genic|chr11:35185170-35185670	APIP	34937958	247462	FALSE	0.00854929609587154	0.01131569731642999	8	6	0.40444794564532854	0.06997049989006625	0.369	ABC
chr11	35187510	35188014	enhancer	genic|chr11:35187510-35188014	APIP	34937958	249804	FALSE	0.03927812341526848	0.04748088519618571	8	6	0.27362082781453195	0.0990781337506289	0.536	ABC
chr11	35412535	35413035	enhancer	genic|chr11:35412535-35413035	APIP	34937958	474827	FALSE	0.01411878090939349	0.0144825868773717	8	6	0.0367037953710871	0.00815786365797794	0.927	ABC
chr11	35061644	35062147	enhancer	intergenic|chr11:35061644-35062147	APIP	34937958	123937.5	FALSE	0.02021994719357658	0.01741556963267703	8	6	-0.2154015677870082	-0.04554661078474453	0.714	ABC
chr11	34937426	34938291	promoter	promoter|chr11:34937426-34938291	APIP	34937958	99.5	TRUE	0.46165364388453295	0.4126124625069144	8	6	-0.16202347714349638	-0.30488647343701947	0.292	ABC
chr1	10555151	10555657	enhancer	genic|chr1:10555151-10555657	APITD1-CORT	10490158	65246	FALSE	0.06980979618038989	0.09296609128687984	8	6	0.413275100206588	0.22303866705038827	0.27	ABC
chr1	10558139	10558710	enhancer	genic|chr1:10558139-10558710	APITD1-CORT	10490158	68266.5	FALSE	0.01231908093017004	0.0182154823773294	8	6	0.5642705734124185	0.11782585983820512	0.242	ABC
chr1	10486175	10486681	enhancer	intergenic|chr1:10486175-10486681	APITD1-CORT	10490158	3730	FALSE	0.00582273524409331	0.00570190831493521	8	6	-0.03025218054188836	-0.00316975199408798	0.965	ABC
chr1	10488032	10488532	enhancer	intergenic|chr1:10488032-10488532	APITD1-CORT	10490158	1876	FALSE	0.01747926571298839	0.01642995383030803	8	6	-0.0893161537040807	-0.01680899521202408	0.887	ABC
chr1	10489908	10490684	promoter	promoter|chr1:10489908-10490684	APITD1-CORT	10490158	138	TRUE	0.08579342895638863	0.1065368805741575	8	6	0.31241388521195373	0.2110638125372921	0.27	ABC
chr1	10532326	10532863	promoter	promoter|chr1:10532326-10532863	APITD1-CORT	10490158	42436.5	FALSE	0.0908744292810024	0.10519512092398528	8	6	0.2111214886431368	0.14626205203314238	0.438	ABC
chr1	10534724	10535252	promoter	promoter|chr1:10534724-10535252	APITD1-CORT	10490158	44830	FALSE	0.07719741667882961	0.09108591548622348	8	6	0.2386754187432796	0.1511349210603409	0.394	ABC
chr2	68694199	68694940	promoter	promoter|chr2:68694199-68694940	APLF	68694690	120.5	TRUE	0.6611891387946853	0.5411926484566223	8	6	-0.2889207840728978	-0.645389802543525	0.00781	ABC
chr19	36390537	36391037	enhancer	genic|chr19:36390537-36391037	APLP1	36359346	31441	FALSE	0.08107785557535932	0.09324281473182462	8	6	0.20168462439750384	0.12701872016249688	0.489	ABC
chr19	36394448	36394948	enhancer	genic|chr19:36394448-36394948	APLP1	36359346	35352	FALSE	0.10403246120088289	0.10679035744867275	8	6	0.03774762381107556	0.0258752537997404	0.898	ABC
chr19	36235688	36236727	promoter	promoter|chr19:36235688-36236727	APLP1	36359346	123138.5	FALSE	0.064847875599371	0.0991285975215288	8	6	0.6122420063634931	0.308217000334601	0.183	ABC
chr19	36239011	36239666	promoter	promoter|chr19:36239011-36239666	APLP1	36359346	120007.5	FALSE	0.05209350688994515	0.0822977946268598	8	6	0.6597502092363768	0.3029818332937285	0.141	ABC
chr19	36391314	36391814	promoter	promoter|chr19:36391314-36391814	APLP1	36359346	32218	FALSE	0.06682003991697918	0.07846494413361384	8	6	0.23176739903977095	0.13146263432196914	0.441	ABC
chr11	129872268	129873335	promoter	promoter|chr11:129872268-129873335	APLP2	129939715	66913.5	FALSE	0.8115783233496319	0.8844641075198784	8	6	0.12407326572436302	0.32670219427522507	0.199	ABC
chr20	24973175	24973675	promoter	promoter|chr20:24973175-24973675	APMAP	24973425	0	TRUE	0.5369103661751566	0.4710380953033747	8	6	-0.1888375165897272	-0.3592236284093682	0.303	ABC
chr20	25038568	25039068	promoter	promoter|chr20:25038568-25039068	APMAP	24973425	65393	FALSE	0.1088463812683326	0.07741822194825364	8	6	-0.4915483651740247	-0.2823227264058939	0.207	ABC
chr20	25176055	25176555	promoter	promoter|chr20:25176055-25176555	APMAP	24973425	202880	FALSE	0.1027002169522405	0.10055662971681896	8	6	-0.0304310274005356	-0.01541022006564246	0.953	ABC
chr11	116722262	116722762	enhancer	genic|chr11:116722262-116722762	APOA1	116708666	13846	FALSE	0.01451552006301287	0.01175902542861834	8	6	-0.3038277652577964	-0.07835264701292556	0.306	ABC
chr11	116724176	116724676	enhancer	genic|chr11:116724176-116724676	APOA1	116708666	15760	FALSE	0.0947501346840394	0.12269787613921436	8	6	0.37291037749072486	0.26820827202035286	0.199	ABC
chr11	116722262	116722762	enhancer	genic|chr11:116722262-116722762	APOA1-AS	116706832	15680	FALSE	0.01451552006301287	0.01175902542861834	8	6	-0.3038277652577964	-0.07835264701292556	0.306	ABC
chr11	116724176	116724676	enhancer	genic|chr11:116724176-116724676	APOA1-AS	116706832	17594	FALSE	0.0947501346840394	0.12269787613921436	8	6	0.37291037749072486	0.26820827202035286	0.199	ABC
chr1	161171853	161172353	enhancer	genic|chr1:161171853-161172353	APOA2	161193418	21315	FALSE	0.10920195994724329	0.09417505824752752	8	6	-0.21358182425841865	-0.13021638407868769	0.555	ABC
[truncated: 39,132,376 more chars]
